# Supplementary material for: Repeated Phenotypic Evolution by Different Genetic Routes in Pseudomonas fluorescens SBW25
Source: Mol Biol Evol. 2019 Mar 5;36(5):1071–85. doi: 10.1093/molbev/msz040 (PMC6519391; doi:10.1093/molbev/msz040)
Supplement: Supplementary Data [file msz040_supp.zip]

Archive with 8 entries (8 files):
- supplementary_information.docx
- supplementary_table_S1.xlsx
- supplementary_table_S2.xlsx
- supplementary_table_S3.xlsx
- supplementary_table_S4.xlsx
- supplementary_table_S5.xlsx
- supplementary_table_S6.xlsx
- supplementary_table_S7.xlsx
