# Supplementary material for: Repeated Phenotypic Evolution by Different Genetic Routes in Pseudomonas fluorescens SBW25
Source: Mol Biol Evol. 2019 Mar 5;36(5):1071–85. doi: 10.1093/molbev/msz040 (PMC6519391; doi:10.1093/molbev/msz040)
Supplement: Supplementary Data [file msz040_supp.zip › supplementary_table_S1.xlsx]

## Sheet: 6B4_Tn_muts
Name of mutant	Conjugation	Insertions in 1B4 screen (Gallie et al., 2015)?	Insertion site (pflu#)	Gene Name	Product	Pathway	Precise insertion site	Tn position	Capsulation phenotype (-3=no caps, -2=v. low caps, -1=reduced caps, 0=normal switcher, +1=increased Cap+, +2=mostly Cap+, +3=entirely cAP+)	Cell phenotype when grown in KB mglass microscosm, 26˚C 250 rpm	Colony phenotype on LB+NF(100ug/ml)+Km(50ug/ml) at 48 hours	Other notes
6B4_Tn_3.16	P3	No	PFLU5936	argH/algR	Argininosuccinate lyase	Arginine biosynthesis/alginate production?	6494749	upstream	Increased Cap	Mostly Cap+, a few motile cap- around	WS-like colony, very transparent	Upstream of argH is algR, an alginate biosynthesis gene (divergently transcribed). Unclear which this insertion is affecting. Note several previous Tn insertions have been isolated in algR (these suppress the LSWS and Mws wrinkly spreader phenotypes; McDonald et al., 2009)
6B4_Tn_4.17	P4	Yes	PFLU3658	wcaJ	Extracellular polysaccharide biosynthesis protein	CAP biosynthesis	4051537	upstream	Cap-	Standard cells	Non-switching
6B4_Tn_5.37	P5	Yes	PFLU3658	wcaJ	Extracellular polysaccharide biosynthesis protein	CAP biosynthesis	4051495	downstream	Cap-	24h growth: motile, cap- cells, perhaps slightly longer than usual. No capsules seen.	Non-switching, largeish colonies that are very gooey - a bit like SBW25 grown on LB+sucrose plates
6B4_Tn_2.31	P2	Yes	PFLU3659		Putative lipoprotein in colanic acid biosynthetic operon	CAP biosynthesis	4053265	downstream	Cap-	Standard cells	Non-switching
6B4_Tn_5.62	P5	Yes	PFLU3659		Putative lipoprotein in colanic acid biosynthetic operon	CAP biosynthesis	4052531	downstream	Cap-	Motile, cap-, normal size	Non-switching, very small colonies, translucent
6B4_Tn_6.24	P6	Yes	PFLU3659		Putative lipoprotein in colanic acid biosynthetic operon	CAP biosynthesis	4052468	downstream	Cap-	24h growth: motile, cap- cells, perhaps slightly longer than usual. No capsules seen.	Non-switching, medium sized, translucent
6B4_Tn_8	Z1	No	PFLU3660		Putative membrane protein	CAP biosynthesis	unknown	downstream	Cap-	Standard cells	Non-switching
6B4_Tn_2.26	P2	No	PFLU3661		Putative lipoprotein in colanic acid biosynthetic operon	CAP biosynthesis	4055552	upstream	Cap-	Chains	Non-switching
6B4_Tn_2	Z1	Yes	PFLU3662	wza	Putative polysaccharide export protein	CAP biosynthesis	4056292	upstream	Cap-	Standard cells	Non-switching
6B4_Tn_4.11	P4	Yes	PFLU3666	wcaI	Glycosyltransferase	CAP biosynthesis	4060586	upstream	Cap-	Very short cells, motile, clumps. Is this really SBW25, or a contaminant?	Non-switching
6B4_Tn_5.45	P5	Yes	PFLU3666	wcaI	Glycosyltransferase	CAP biosynthesis	4059851	upstream	Cap-	24h growth: motile, cap- cells, normal size. No capsules seen.	Non-switching, medium sized, translucent
6B4_Tn_7.25	P7	Yes	PFLU3666	wcaI	Glycosyltransferase	CAP biosynthesis	4060485	downstream	Cap-	Motile, cap-, normal size	Non-switching, medium sized, translucent
6B4_Tn_2.42	P2	No	PFLU3668	gmd	GDP-mannose 4,6-dehydratase	CAP biosynthesis	4061803	downstream	Cap-		Non-switching
6B4_Tn_5.54	P5	No	PFLU3668	gmd	GDP-mannose 4,6-dehydratase	CAP biosynthesis	4062592	upstream	Cap-	Motile, cap-, normal size	Non-switching, tiny colonies
6B4_Tn_7.39	P7	No	PFLU3668	gmd	GDP-mannose 4,6-dehydratase	CAP biosynthesis	4062446	downstream	Cap-	24h growth: low motility, cap- cells, shorter than usual. No capsules seen.	Non-switching, smallish, translucent
6B4_Tn_3.41	P3	Yes	PFLU3669	waaE	Lipopolysaccharide core biosynthesis glycosyltransferase	CAP biosynthesis	4063096	downstream	Cap-	Motile, cap- cells	Non-switching
6B4_Tn_5.23	P5	Yes	PFLU3669	waaE	Lipopolysaccharide core biosynthesis glycosyltransferase	CAP biosynthesis	4063268	downstream	Cap-	24h growth: motile, cap- cells, perhaps slightly longer than usual. No capsules seen.	Non-switching, medium sized, translucent
6B4_Tn_6.25	P6	Yes	PFLU3670	wcaF	Acetyltransferase	CAP biosynthesis	4063846	downstream	Cap-	24h growth: motile, cap- cells, perhaps slightly longer than usual. No capsules seen.	Non-switching, small, translucent
6B4_Tn_7.27	P7	Yes	PFLU3670	wcaF	Acetyltransferase	CAP biosynthesis	4063854	upstream	Cap-	24h growth: motile, cap- cells, perhaps slightly longer than usual. No capsules seen.	Non-switching, very small, translucent
6B4_Tn_8.13	P8	Yes	PFLU3670	wcaF	Acetyltransferase	CAP biosynthesis	4063854	upstream	Cap-	Motile, cap-, normal size	Non-switching, medium sized, translucent
6B4_Tn_2.52	P2	Yes	PFLU3671		Glycosyltransferase	CAP biosynthesis	4064900	downstream	Cap-	Motile, cap-	Slightly smaller than usual
6B4_Tn_5.11	P5	Yes	PFLU3673		Glycosyltransferase	CAP biosynthesis	4067118	downstream	Cap-	48h growth: motile, Cap- cells, normal sized	Non-switching
6B4_Tn_6.14	P6	Yes	PFLU3673		Glycosyltransferase	CAP biosynthesis	4067644	downstream	Cap-	Motile, cap-, normal size	Non-switching, medium sized, translucent
6B4_Tn_7.31	P7	Yes	PFLU3674		Acetyltransferase	CAP biosynthesis	4068464	upstream	Cap-	24h growth: motile, cap- cells, perhaps slightly longer than usual. No capsules seen.	Non-switching, medium sized, translucent
6B4_Tn_6.23	P6	Yes	PFLU3675	wzx	Flippase	CAP biosynthesis	4069585	downstream	Cap-	24h growth: motile, cap- cells, perhaps slightly longer than usual. No capsules seen.	Non-switching, medium sized, translucent
6B4_Tn_8.23	P8	Yes	PFLU3675	wzx	Flippase	CAP biosynthesis	4068878	upstream	Cap-	Motile, cap-, normal size	Non-switching, medium sized, translucent
6B4_Tn_3.9	P3	Yes	PFLU3677	wzc	Tyrosine-protein kinase	CAP biosynthesis	4072663	upstream	Cap-	Motile, cap-	Non-switching
6B4_Tn_4	Z1	Yes	PFLU3677	wzc	Tyrosine-protein kinase	CAP biosynthesis	unknown	downstream	Cap-	Standard cells	Non-switching
6B4_Tn_8.26	P8	Yes	PFLU3677	wzc	Tyrosine-protein kinase	CAP biosynthesis	4073047	upstream	Cap-	24h growth: motile, cap- cells, perhaps slightly longer than usual. No capsules seen.	Non-switching, medium sized, translucent
6B4_Tn_8.27	P8	Yes	PFLU3677	wzc	Tyrosine-protein kinase	CAP biosynthesis	4073047	upstream	Cap-	Motile, cap-, normal size	Non-switching, small, translucent
6B4_Tn_5.44	P5	No	PFLU3667	fcl	GDP-fucose synthetase	CAP precursor biosynthesis	4060900	upstream	Cap-	Motile, cap- cells, smallish, some clumps	Non-switching, tiny colonies
6B4_Tn_8.18	P8	No	PFLU3667	fcl	GDP-fucose synthetase	CAP precursor biosynthesis	4061604	downstream	Cap-	Motile, cap-, normal size	Non-switching, very small, translucent
6B4_Tn_3.26	P3	Yes	PFLU3676	udg	Nucleotide sugar dehydrogenase	CAP precursor biosynthesis	4070412	upstream	Cap-	Motile, cap-, long cells	Non-switching
6B4_Tn_5.2	P5	Yes	PFLU5986	algC	Putative phosphomannomutase/phosphoglucomutase	CAP precursor biosynthesis	6542913	upstream	Cap-	24h growth: motile, cap- cells, perhaps slightly longer than usual. No capsules seen.	Non-switching, medium sized, translucent
6B4_Tn_5.24	P5	Yes	PFLU5986	algC	Putative phosphomannomutase/phosphoglucomutase	CAP precursor biosynthesis	6543670	downstream	Cap-	24h growth: motile, cap- cells, perhaps normal size. No capsules seen.	Non-switching, medium sized, translucent
6B4_Tn_8.44	P8	Yes	PFLU5986	algC	Putative phosphomannomutase/phosphoglucomutase	CAP precursor biosynthesis	6542906	upstream	Cap-	24h growth: motile, Cap-, small cells	Non-switching, smallish, translucent. Took a few days to grow colonies.
6B4_Tn_5.46	P5	Yes	PFLU3654		Putative two-component sensor histidine kinase transcriptional regulatory protein, upstream of colanic acid regulatory genes	CAP regulation	4048041	upstream	Reduced cap	24h growth: motile, cap- cells with quite a few caps around, perhaps slightly shorter than usual.	Non-switching, medium sized, translucent
6B4_Tn_5.42	P5	Yes	PFLU3656		Hypothetical protein with EAL domain	CAP regulation	4049533	upstream	Cap-	24h growth: motile, cap- cells, perhaps slightly longer than usual. No capsules seen.	Non-switching, medium sized, translucent; very WS-like	Cre deletion derivative used for Fig. 6C
6B4_Tn_5.43	P5	Yes	PFLU3656		Hypothetical protein with EAL domain	CAP regulation	4049533	upstream	Cap-	Motile, cap-, normal size	Non-switching, medium sized, translucent; very WS-like
6B4_Tn_8.10	P7	No	PFLU3657		Hypothetical protein upstream of colanic acid operon (third "staircase" gene); transcriptional regulation domain	CAP regulation	4050159	upstream	Cap-	24h growth: motile, cap- cells, perhaps slightly longer than usual. No capsules seen.	Non-switching, medium sized, translucent; very WS-like	Cre deletion derivative used for Fig. 6C
6B4_Tn_5.27	P5	Yes	PFLU2189	gacA	Response regulator with BarA (global regulatory system)	CAP regulation (negative regulator of RsmAE)	2372906	upstream	Very reduced Cap	24h growth: motile, cap- cells, perhaps normal size. Occassional capsules seen.	Non-switching, medium sized, translucent, bit WS-like.	Cre deletion derivative used for Fig. 6C
6B4_Tn_5.6	P5	Yes	PFLU3777	gacS	Hybrid sensory histidine kinase in two-component regulatory system with GacA	CAP regulation (negative regulator of RsmAE)	4174041	downstream	Cap-	24h growth: motile, cap- cells. No capsules seen.	Non-switching, medium sized, translucent, bit WS-like.
6B4_Tn_6.22	P6	Yes	PFLU3777	gacS	Hybrid sensory histidine kinase in two-component regulatory system with GacA	CAP regulation (negative regulator of RsmAE)	4174595	upstream	Cap-	24h growth: motile, cap- cells. No capsules seen.	Non-switching, medium sized, translucent, bit WS-like.	Cre deletion derivative used for Fig. 6C
6B4_Tn_2.13	P2	No	PFLU4909	tolA	TolA colicin import membrane protein	Import of colicin/phage	5390599	upstream	Increased cap	Chains and clumps	Non-switching
6B4_Tn_2.45	P2	Yes	PFLU0266	hslO	Heat shock protein 33	Stress response	291928	downstream	Cap-		Non-switching
6B4_Tn_5.35	P5	Yes	PFLU0266	hslO	Heat shock protein 33	Stress response	291859	upstream	Very reduced Cap	24h growth: motile, cap- cells with a very occassional cap+, perhaps slightly shorter than usual.	Non-switching, medium sized, translucent
6B4_Tn_2.27	P2	No	Intergenic (PFLU5260-PFLU5261)	hflB-ftsJ	Genes either side of IG region encode cell division proteins; downstream is hflB (ftsH; protein degradation)	Stress response; cell division	5776001	upstream	Increased Cap	A few motile Cap- around in KB+Km culture, but not many	Non-switching, opaque	Due to genomic structure, likely to affect hflB expression (Insertion is downstream of ftsJ and upstream of hflB, both of which are expressed in the same direction)
6B4_Tn_2.17	P2	No	PFLU4189	truA	tRNA pseudouridylate synthase I	Translation (post-transcriptional modification of tRNAs)	4626179	upstream	Reduced cap	Less capsulation than 6B4, but some clear capsules	Non-switching, smooth (like SBW25 but smaller)	Cre deletion derivative used for Fig. 6C; Shepherd and Ibba, 2015: Bacterial transfer RNAs
6B4_Tn_6.13	P6	Yes	PFLU6129	gidA/mnmG	Glucose inhibited division protein A	Translation (post-transcriptional modification of tRNAs); cell division	6712762	upstream	Reduced cap	Mostly cap- but an occasional capsulated cell seen. Cap- cells are motile. Some long cells (not chains).	Non-switching, slightly small colonies that are WS-like.	Cre deletion derivative used for Fig. 6C; Gao et al., 2016: GidA, a tRNA modification enzyme, contributes to growth and virulence of Streptococcus suis Serotype 2; Shepherd and Ibba, 2015: Bacterial transfer RNAs
6B4_Tn_6.20	P6	Yes	PFLU6129	gidA/mnmG	Glucose inhibited division protein A	Translation (post-transcriptional modification of tRNAs); cell division	6712087	downstream	Reduced cap	Mostly cap- but an occasional capsulated cell seen. Cap- cells are motile. Some long cells (not chains).	Non-switching, slightly small colonies that are WS-like.	Gao et al., 2016: GidA, a tRNA modification enzyme, contributes to growth and virulence of Streptococcus suis Serotype 2; Shepherd and Ibba, 2015: Bacterial transfer RNAs
6B4_Tn_4.24	P4	Yes	PFLU0349	thiI	Thiamine biosynthesis protein	Translation (post-transcriptional modification of tRNAs); thiamine (vitamin) biosynthesis	381748	upstream	Cap-	Very long cells, but not chains	Non-switching. Very small, round and shiny.	Cre deletion derivative used for Fig. 6C; Shepherd and Ibba, 2015: Bacterial transfer RNAs
6B4_Tn_1.2	P1	No	PFLU0007		Putative two-component system, histidine sensor kinase	Unknown	8660	upstream	Reduced cap	More cap- than usual, but plenty of cap+ too. Otherwise normal. Chosen for lack of colony switching.	Non-switching. Round. A bit like SBW25 WT.
6B4_Tn_5.12	P5	No	PFLU3899		Putative transmembrane regulator	Unknown	4301357	upstream	Cap-	24h growth: motile, cap- cells, perhaps slightly longer than usual. No capsules seen.	Non-switching, medium sized, translucent
6B4_Tn_5.13	P5	No	PFLU3899		Putative transmembrane regulator	Unknown	4301357	upstream	Cap-	24h growth: motile, cap- cells, perhaps slightly longer than usual. No capsules seen.	Non-switching, medium sized, translucent
6B4_Tn_1.7	P1	No	PFLU5467		Conserved hypothetical protein	Unknown	5998577	downstream	Reduced cap	More cap- than usual, but plenty of cap+ too. Otherwise normal. Chosen for lack of colony switching.	Non-switching. Round. A bit like SBW25 WT.
