# Supplementary material for: Repeated Phenotypic Evolution by Different Genetic Routes in Pseudomonas fluorescens SBW25
Source: Mol Biol Evol. 2019 Mar 5;36(5):1071–85. doi: 10.1093/molbev/msz040 (PMC6519391; doi:10.1093/molbev/msz040)
Supplement: Supplementary Data [file msz040_supp.zip › supplementary_table_S2.xlsx]

## Sheet: dry_weights
The dry weight of each polymer sample was determined after freeze-drying (see below). Then, two equal parts of each sample (replicates 1 and 2) were used to determine the monosaccharide compoistions as a % of dry weight.
	SBW25 (1A0)	6A4	6B4	1A4	1B4
Dry weight of sample (mg)	1.4	1.1	13.9	0.8	2.5
1A4 and 1B4 measures presented previously in Gallie et al., 2015

## Sheet: replicates
Measurements of each monosaccharide in the Table below are provided as a % of the dry weight of the sample (see dry_weights worksheet).
			SBW25		6A4		6B4		1A4		1B4
Abbreviation	Name	Ratio in E. coli CA*	Replicate 1	Replicate 2	Replicate 1	Replicate 2	Replicate 1	Replicate 2	Replicate 1	Replicate 2	Replicate 1	Replicate 2
Fuc	Fucose	2	0	0	0.1	0.1	6.7	6.8	0	0	17.5	15
Glc**	Glucose	1	23.1	24.9	1.4	2.3	17.5	17.3	35.7	32.4	46.3	54.3
GalA	Galacturonic Acid	Not present	0	0	0	0	0.4	0.5	0	0	1.2	0.9
GlcA	Glucuronic Acid	1	0	0	0	0	8.4	8.9	0	0	22.2	18.4
Gal	Galactose	2	7.5	6.3	0.4	0.5	0.3	0.4	9.7	9.7	1.3	1.1
Rha	Rhamnose	Not present	25.7	23.7	1.2	1.5	0.1	0.1	19.4	16.2	0.8	0.7
Ara	Arabinose	Not present	2.1	2.2	0.1	0.1	0.1	0	2	0	0.1	0.1
GlcN	Glucosamine	Not present	7.8	6.3	0.4	0.5	2.6	2.7	7.1	5.2	7.2	5.5
Man	Mannose	Not present	17.3	14.5	0.6	0.7	0.4	0.4	9.2	16.7	1.8	1.9
Xyl	Xylose	Not present	16.5	22.1	0.4	1.1	0.2	0.2	16.9	19.8	1.8	2
Rib	Ribose	Not present	0	0	0	0	0	0	0	0	0	0
Unknown 1***	Unknown 1		Not present		Not present		Present		Not present		Present
Unknown 2***	Unknown 2		Not present		Not present		Present		Not present		Present
Notes
*CA = colanic acid
**The amount of Glc present may be skewed by the presence of other polymers (e.g. cellulose) rather than representing solely the capsule polymer
***Unknowns 1 and 2 are represented by two significant signals on the sodium acetate gradient that could not be indentified. They were present only in 1B4 and 6B4
1A4 and 1B4 measures presented previously in Gallie et al., 2015

## Sheet: average_se
			SBW25		6A4		6B4		1A4		1B4
Abbreviation	Name	Ratio in E. coli CA*	Average	SE	Average	SE	Average	SE	Average	SE	Average	SE
Fuc	Fucose	2	0	0	0.1	0	6.75	0.05	0	0	16.25	1.25
Glc**	Glucose	1	24	0.9	1.85	0.45	17.4	0.1	34.05	1.65	50.3	4
GalA	Galacturonic Acid	Not present	0	0	0	0	0.45	0.05	0	0	1.05	0.15
GlcA	Glucuronic Acid	1	0	0	0	0	8.65	0.25	0	0	20.3	1.9
Gal	Galactose	2	6.9	0.6	0.45	0.05	0.35	0.05	9.7	0	1.2	0.1
Rha	Rhamnose	Not present	24.7	1	1.35	0.15	0.1	0	17.8	1.6	0.75	0.05
Ara	Arabinose	Not present	2.15	0.05	0.1	0	0.05	0.05	1	1	0.1	0
GlcN	Glucosamine	Not present	7.05	0.75	0.45	0.05	2.65	0.05	6.15	0.95	6.35	0.85
Man	Mannose	Not present	15.9	1.4	0.65	0.05	0.4	0	12.95	3.75	1.85	0.05
Xyl	Xylose	Not present	19.3	2.8	0.75	0.35	0.2	0	18.35	1.45	1.9	0.1
Rib	Ribose	Not present	0	0	0	0	0	0	0	0	0	0
Unknown 1***	Unknown 1		Not present		Not present		Present		Not present		Present
Unknown 2***	Unknown 2		Not present		Not present		Present		Not present		Present
Notes
*CA = colanic acid
**The amount of Glc present may be skewed by the presence of other polymers (e.g. cellulose) rather than representing solely the capsule polymer
***Unknown 1 and unknown 2 are represented by two significant signals on the sodium acetate gradient that could not be indentified. They were present only in 1B4 and 6B4
SBW25, 1A4 and 1B4 measures presented previously in Gallie et al., 2015
