# Supplementary material for: Repeated Phenotypic Evolution by Different Genetic Routes in Pseudomonas fluorescens SBW25
Source: Mol Biol Evol. 2019 Mar 5;36(5):1071–85. doi: 10.1093/molbev/msz040 (PMC6519391; doi:10.1093/molbev/msz040)
Supplement: Supplementary Data [file msz040_supp.zip › supplementary_table_S3.xlsx]

## Sheet: CompA_6A4 higher
Locus	Gene Name	Product	EC Number	Colour in SBW25 genome annotation	6A4 Base Mean	6B4_cap- Base Mean	Fold Change (6A4/6B4_cap-)	Log2 Fold Change	P-value	Adjusted P-value		Base Mean	lfcSE	Stat	Notes
PFLU3192	PFLU3192	putative adhesin activator protein	2.6.1.1	3	718.121	27.8078	25.8244	3.90964	7.74e-05	0.00332252		303.868	0.989214	3.95227
PFLU2091	PFLU2091	conserved hypothetical protein	2.7.7.7	10	1630.28	70.3945	23.1592	4.05437	6.71e-07	0.000102305		549.419	0.815837	4.96958
PFLU2090	PFLU2090	putative hydrolase	2.7.7.7	13	629.453	36.6029	17.1968	3.80912	1.15e-08	5.14e-06		375.934	0.667509	5.70647
PFLU3965	bkdA2	2-oxoisovalerate dehydrogenase beta subunit	1.2.4.4	6	3636.31	298.868	12.1669	3.19072	0.000123568	0.00450532		2239.59	0.831147	3.83894
PFLU4448	fliC	flagellin	3.6.3.14	0	26086.7	2153.55	12.1133	3.19021	9.85e-05	0.00393405		29585.7	0.819186	3.89437
PFLU2093	PFLU2093	putative dehydrogenase	2.7.7.7	13	1184.03	100.448	11.7875	3.25044	1.3e-05	0.000873928		480.838	0.745415	4.36058
PFLU3028	PFLU3028	putative acetyl-CoA acetyltransferase	2.7.1.31	7	2085.75	209.135	9.97325	2.86457	0.00131273	0.0237244		1279.6	0.891506	3.21318
PFLU3027	PFLU3027	putative short-chain dehydrogenase family	2.7.1.31	13	1921.78	193.642	9.92437	2.89077	0.000817888	0.0176165		1210.41	0.863775	3.34667
PFLU2096	PFLU2096	putative transport-related membrane protein	2.7.7.7	3	1272.03	128.237	9.91938	3.02996	4.71e-05	0.00229576		468.458	0.744549	4.06952
PFLU2575	PFLU2575	putative carbohydrate kinase	4.4.1.11	6	712.052	74.4581	9.56312	3.04547	3.16e-06	0.000328954		322.8	0.653522	4.6601
PFLU3890	PFLU3890	putative biotin-dependent carboxyl transferase	4.1.3.4	7	2003.78	219.676	9.1215	2.94757	3.44e-05	0.00187429		951.989	0.711607	4.14213
PFLU0923	PFLU0923	conserved hypothetical protein	1.1.1.29	10	7546.02	881.613	8.55933	2.69936	0.00207366	0.0319416		4211.62	0.876565	3.07947
PFLU2290	PFLU2290	putative acetyl-CoA synthetase	3.2.1.82	7	235.284	29.0166	8.1086	2.70891	0.000519165	0.0131932		362.215	0.780515	3.47067
PFLU3891	PFLU3891	putative enoyl CoA hydratase-like protein	4.1.3.4	7	854.275	106.836	7.99617	2.75175	0.000193275	0.00629122		447.615	0.7382	3.72765
PFLU3888	PFLU3888	putative long-chain-fatty-acid--CoA ligase	4.1.3.4	7	1037.33	132.007	7.85815	2.73743	0.000103984	0.00401895		884.55	0.705323	3.8811
PFLU2580	idh	myo-inositol 2-dehydrogenase	1.1.1.18	6	396.157	53.3151	7.4305	2.69892	5.25e-05	0.00235714		185.21	0.667338	4.04431
PFLU0924	PFLU0924	putative exported protein	1.1.1.29	3	5160.6	703.127	7.3395	2.55925	0.00198005	0.031209		2783.39	0.827377	3.09321
PFLU3029	bcd2	butyryl-CoA dehydrogenase	1.3.99.2	1	2101.45	286.659	7.33083	2.5264	0.00315083	0.0411811		1217.63	0.855644	2.95263
PFLU4766	acs	acetyl-coenzyme A synthetase	6.2.1.1	6	7524.65	1041.59	7.22419	2.66261	3.81e-05	0.002025		14120	0.646464	4.11874
PFLU3889	PFLU3889	putative acyl-CoA dehydrogenase	4.1.3.4	7	1218.43	169.805	7.17551	2.6136	0.000286672	0.00888224		696.26	0.720585	3.62706
PFLU2579	PFLU2579	putative thiamine pyrophosphate-dependent protein	4.4.1.11	6	359.815	50.247	7.16092	2.66226	3.88e-05	0.00204281		167.99	0.647025	4.11461
PFLU3892	accA	biotin carboxylase subunit of acetyl-CoA	6.4.1.4	7	3039.85	445.702	6.82035	2.50973	0.00135775	0.0240574		1616.27	0.783437	3.20349
PFLU2578	PFLU2578	conserved hypothetical protein	4.4.1.11	10	112.775	16.7042	6.75129	2.58101	5.12e-05	0.00235714		61.3812	0.637287	4.04999
PFLU0358	PFLU0358	putative hydrolase	3.1.3.11	13	2920.07	454.683	6.42221	2.58623	2.11e-07	4.22e-05		1392.68	0.498388	5.18918
PFLU1142	glpK	glycerol kinase	2.7.1.30	6	14484.7	2421.38	5.98202	2.43117	0.000108086	0.00414734		6308.64	0.627937	3.87168
PFLU3415	PFLU3415	putative hydrolase	4.2.99.9	13	1284.75	216.522	5.93356	2.34551	0.00175657	0.0286974		737.458	0.749706	3.12857
PFLU3727	rbsB	putative D-ribose-binding protein component of ABC transporter	2.2.1.1	3	70.2113	11.8901	5.90501	2.45543	1.41e-07	3.15e-05		63.2212	0.466496	5.26356
PFLU1082	PFLU1082	conserved hypothetical protein	3.4.21.53	10	208.463	35.338	5.89911	2.41972	5.29e-05	0.00235714		232.838	0.598572	4.04249
PFLU1814	actP	cation/acetate symporter	4.1.1.47	3	1706.2	290.057	5.88227	2.35486	0.000602693	0.0142531		12560.4	0.686468	3.4304
PFLU3177	PFLU3177	conserved hypothetical protein	2.6.1.1	10	1347.28	229.613	5.86764	2.45536	1.31e-06	0.000172879		814.957	0.507537	4.8378
PFLU5615	bioB	biotin synthase	2.8.1.6	7	2165.87	377.576	5.73624	2.29677	0.00219116	0.0329756		1293.44	0.74984	3.06302
PFLU2582	PFLU2582	hypothetical protein	1.1.1.18	8	51.2613	9.08236	5.64405	2.26449	0.00202362	0.0316889		63.6343	0.733616	3.08674
PFLU3030	paaF	putative phenylacetic acid degradation enoyl-CoA	4.2.1.17	6	3690.8	672.164	5.49092	2.23485	0.00338255	0.0432637		1881.87	0.762578	2.93065
PFLU5614	bioF	8-amino-7-oxononanoate synthase	2.3.1.47	7	753.33	139.572	5.39743	2.26077	0.00116064	0.0219047		282.787	0.69597	3.24838
PFLU0549	PFLU0549	putative dehydrogenase	2.4.2.11	13	3019.01	567.429	5.32051	2.21586	0.00290261	0.0396873		998.415	0.744108	2.97787
PFLU2577	PFLU2577	conserved hypothetical protein	4.4.1.11	10	143.058	27.3577	5.22918	2.24703	0.00038454	0.0107117		65.3597	0.632883	3.55047
PFLU2576	PFLU2576	putative amine catabolism-related protein	4.4.1.11	6	158.281	30.473	5.19415	2.25884	4.92e-05	0.00235714		106.827	0.556447	4.0594
PFLU1155	PFLU1155	putative exported flagellar protein	3.5.2.3	0	649.12	128.655	5.04542	2.1729	0.00109519	0.0212319		671.929	0.665543	3.26486
PFLU0380	PFLU0380	putative methyl-accepting chemotaxis protein	2.4.1.-	0	727.762	147.119	4.94675	2.15729	0.000798302	0.0173886		854.081	0.643318	3.35338
PFLU5612	PFLU5612	putative biotin biosynthesis-related protein	6.3.3.3	7	1737.6	356.162	4.87867	2.21681	1.4e-06	0.000176374		903.996	0.459447	4.82497
PFLU5625	PFLU5625	conserved hypothetical protein	2.3.3.9	10	736.623	154.998	4.75248	2.11978	0.000377971	0.0105795		2249.6	0.596282	3.55501
PFLU2585	PFLU2585	putative permease component of ABC transporter	1.1.1.18	3	266.542	56.4233	4.72397	2.13633	0.000121856	0.00450532		166.542	0.555994	3.84236
PFLU3269	PFLU3269	fumarylacetoacetate (FAA) hydrolase family	4.2.1.84	6	113.751	24.3153	4.67817	2.18212	2.77e-07	5.17e-05		58.3036	0.424647	5.13868
PFLU3632	PFLU3632	putative iron(III) dicitrate sensor protein	2.3.-.-	9	164.711	35.9883	4.57679	2.03604	0.00319284	0.0413854		79.4997	0.690525	2.94854
PFLU3416	PFLU3416	hypothetical protein	4.2.99.9	8	118.531	26.0425	4.55144	2.0206	0.00387905	0.0469212		91.8377	0.699693	2.88783
PFLU0367	hutH	histidine ammonia-lyase	4.3.1.3	6	2158.39	482.507	4.47328	2.00365	0.00413481	0.0489123		995.458	0.698699	2.86769
PFLU5613	PFLU5613	putative biotin biosynthesis-related protein	6.3.3.3	7	278.483	63.8271	4.36309	1.98365	0.00277703	0.038865		166.696	0.663117	2.9914
PFLU5130	PFLU5130	putative 4-aminobutyrate aminotransferase	2.7.3.-	13	1269.04	291.077	4.35982	2.03325	0.000218221	0.0070516		440.221	0.549983	3.69693
PFLU4853	PFLU4853	conserved hypothetical protein	1.1.1.49	10	162.801	37.604	4.32936	2.00419	0.000792204	0.0173209		83.38	0.597284	3.3555
PFLU3523	PFLU3523	putative oxidoreductase	3.2.2.20	13	593.957	141.852	4.18717	2.00463	7.59e-06	0.000637401		332.559	0.447821	4.47641
PFLU1143	glpF	glycerol uptake facilitator protein	2.7.1.30	3	4085.39	990.984	4.12256	1.94004	0.00100524	0.0201601		2124.97	0.589847	3.28906
PFLU3725	PFLU3725	putative N-terminal region of transketolase	2.2.1.1	6	115.84	28.4365	4.07365	1.91251	0.00199544	0.0313322		86.4843	0.618754	3.09091
PFLU5610	PFLU5610	conserved hypothetical protein	1.3.3.11	10	6971.71	1718.71	4.05637	1.91828	0.000898869	0.0186002		5403.12	0.577725	3.32041
PFLU1083	PFLU1083	putative signal transduction GGDEF domain protein	3.4.21.53	9	389.821	97.1138	4.01406	1.94915	9.74e-06	0.000730367		365.754	0.440699	4.42286
PFLU1488	PFLU1488	putative exported protein	6.3.2.6	3	362.357	90.6961	3.99529	1.93185	4.72e-05	0.00229576		196.087	0.474735	4.06932
PFLU5440	PFLU5440	putative regulatory protein	6.3.2.-	9	1439.72	362.579	3.97079	1.95664	6.58e-09	3.18e-06		959.1	0.337271	5.8014
PFLU2530	PFLU2530	putative LuxR-family regulatory protein	6.3.1.5	9	167.274	44.2261	3.78225	1.88111	5.11e-08	1.41e-05		152.125	0.345324	5.44738
PFLU0458	PFLU0458	conserved GGDEF/EAL domain protein	1.8.4.6	9	2077.05	549.731	3.77829	1.87976	3.65e-07	6.4e-05		1460.4	0.369555	5.08656
PFLU3887	PFLU3887	putative hydroxymethylglutaryl-CoA lyase	4.1.3.4	6	1185.16	313.903	3.77556	1.81004	0.00322308	0.0416842		605.875	0.614487	2.94562
PFLU3284	PFLU3284	putatuve TetR-family regulatory protein	4.1.2.-	9	69.4397	18.4481	3.76406	1.87382	1.89e-05	0.00120552		42.558	0.438105	4.27711
PFLU2581	PFLU2581	putative oxidoreductase	1.1.1.18	13	220.411	58.771	3.75033	1.81138	0.00183736	0.0295712		115.781	0.581441	3.11534
PFLU4631	prpC	2-methylcitrate synthase	2.3.3.5	6	1370.9	365.609	3.74964	1.80914	0.00180047	0.0292211		1175.38	0.57961	3.12131
PFLU5397	PFLU5397	putative dehydrogenase	3.2.2.4	13	1290.91	346.458	3.72602	1.83144	0.000184664	0.00610584		833.223	0.489806	3.73912
PFLU0022	qor	quinone oxidoreductase	1.6.5.5	1	5057.22	1404.14	3.60165	1.76214	0.00177449	0.0288804		2718.63	0.563779	3.12559
PFLU0365	PFLU0365	putative histidine ABC transport system, ATP biding protein	4.2.1.49	3	794.159	223.209	3.55792	1.77757	7.02e-05	0.00305934		500.991	0.447129	3.97552
PFLU2531	PFLU2531	putative lyase (pseudogene)	6.3.1.5	11	41.2957	11.6833	3.5346	1.73627	0.000312882	0.00944396		72.6146	0.481708	3.60439
PFLU3982	PFLU3982	putative exported protein	4.3.1.12	3	161.682	46.1432	3.50391	1.77134	4.23e-06	0.000395188		127.837	0.38509	4.59981
PFLU5244	acs	acetyl-coenzyme A synthetase	6.2.1.1	7	1068.04	305.293	3.49839	1.77773	8.11e-08	2.03e-05		906.168	0.331374	5.36473
PFLU5959	PFLU5959	putative multidrug resistance-transport membrane protein	5.1.1.7	0	898.263	257.732	3.48526	1.72932	0.000860858	0.0182037		551.039	0.518933	3.33245
PFLU0366	PFLU0366	putative histidine lyase	4.2.1.49	6	1051.34	302.493	3.47557	1.71781	0.00167185	0.0275974		588.474	0.546539	3.14307
PFLU3996	PFLU3996	putative sugar-binding exported protein	2.7.1.12	3	60.4499	17.5402	3.44636	1.68644	0.00155315	0.0263899		256.917	0.532913	3.16456
PFLU6043	PFLU6043	putative chemotaxis-related response regulator	2.7.3.-	9	2233.95	655.737	3.40678	1.73656	8e-07	0.00011892		1819.1	0.351868	4.93526
PFLU3748	PFLU3748	putative regulator of iron dicitrate transport	2.2.1.1	9	154.412	45.4778	3.39533	1.67495	0.00287545	0.0395733		175.653	0.561922	2.98075
PFLU4561	PFLU4561	putative cytochrome c	1.9.3.1	1	2516.39	749.587	3.35704	1.71246	3.88e-06	0.000368135		1608.11	0.370829	4.61793
PFLU3728	rbsA	putative ribose transport ATP-binding component	2.2.1.1	3	67.1912	20.0495	3.35127	1.71866	4.34e-07	7.4e-05		110.957	0.340107	5.05331
PFLU3886	PFLU3886	MerR-family transcriptional regulator	5.2.1.8	9	246.736	74.9457	3.29219	1.6629	0.000557052	0.0138099		142.281	0.481763	3.45171
PFLU0526	PFLU0526	putative methyl-accepting chemotaxis protein	6.3.4.4	0	1871.2	579.219	3.23055	1.61889	0.00285542	0.0394905		1114.1	0.542727	2.98289
PFLU2367	PFLU2367	putative dihydroxy-acid dehydratase	3.5.1.10	7	155.281	48.3051	3.21459	1.66024	7.17e-08	1.89e-05		121.913	0.308201	5.38689
PFLU2670	PFLU2670	putative cobalamin biosynthesis-related protein	2.1.1.133	7	2872.65	896.94	3.20273	1.6247	0.000602463	0.0142531		1741.84	0.473603	3.4305
PFLU1366	pcaH	protocatechuate 3,4-dioxygenase beta chain	1.13.11.3	6	206.3	64.9796	3.17485	1.62662	2.4e-05	0.00147909		122.319	0.385086	4.22404
PFLU1213	PFLU1213	putative ABC transport system, substrate-binding protein	1.18.1.2	3	2302.03	740.343	3.1094	1.56523	0.00374777	0.0458113		1956.64	0.539987	2.89865
PFLU0296	oprQ	outer membrane protein, oprE3 precursor	4.2.1.46	3	16450.6	5293.76	3.10754	1.5689	0.00312694	0.0410827		9662.36	0.530934	2.95498
PFLU3987	amaB	N-carbamoyl-L-amino acid hydrolase	3.5.1.87	6	68.9465	22.4183	3.07546	1.55312	0.00116497	0.0219151		51.4023	0.478277	3.24732
PFLU2389	PFLU2389	putative LacI-family regulatory protein	3.2.2.-	9	604.359	196.563	3.07463	1.60071	8.4e-08	2.03e-05		534.212	0.298732	5.35834
PFLU0925	PFLU0925	putative LuxR-family regulatory protein	1.1.1.29	9	2230.14	728.148	3.06276	1.5696	0.000341494	0.00986808		1445.68	0.43824	3.5816
PFLU1489	citA	citrate-proton symporter	6.3.2.6	3	558.369	183.008	3.05106	1.57519	2.57e-05	0.00152117		364.543	0.374305	4.20831
PFLU4288	PFLU4288	TetR-family regulatory protein	3.5.1.16	9	362.509	119.319	3.03815	1.54875	0.00103283	0.0205643		237.583	0.471975	3.28143
PFLU3272	hpcB	3,4-dihydroxyphenylacetate 2,3-dioxygenase	1.13.11.15	6	156.529	51.7497	3.02473	1.55563	0.000324502	0.00954398		105.692	0.432731	3.59491
PFLU0208	PFLU0208	putative LysR-family regulatory protein	3.1.6.1	9	392.318	130.049	3.0167	1.56113	4.97e-05	0.00235714		230.501	0.384795	4.05705
PFLU5755	PFLU5755	conserved hypothetical protein	6.3.2.3	10	928.061	307.651	3.0166	1.57851	1.17e-10	1.35e-07		598.837	0.244986	6.44328
PFLU1084	PFLU1084	putative exported protein	3.4.21.53	3	149.027	49.6121	3.00384	1.54159	0.000410614	0.0112027		155.643	0.43632	3.53317
PFLU1540	cysK	cysteine synthase A	2.5.1.47	7	1892.95	637.269	2.97041	1.52464	0.000659033	0.0152119		1227.21	0.447624	3.40608
PFLU2938	PFLU2938	putative two-component system response	2.7.8.8	9	105.542	35.5537	2.96851	1.50559	0.00342025	0.0435739		59.1135	0.514344	2.9272
PFLU3417	PFLU3417	putative glutathione-S transferase	4.2.99.9	13	199.462	67.5823	2.9514	1.49948	0.00372242	0.045641		159.611	0.516924	2.90077
PFLU5672	PFLU5672	putative AraC-family regulatory protein	4.1.2.5	9	416.457	143.013	2.91202	1.52953	5.98e-10	4.95e-07		297.078	0.247064	6.19083
PFLU5917	PFLU5917	conserved hypothetical protein	4.2.1.24	10	271.822	93.5268	2.90636	1.51171	0.000122328	0.00450532		189.269	0.39353	3.84141
PFLU5333	cstA	carbon starvation protein A	2.1.2.1	0	5289.24	1850.4	2.85843	1.49717	1.82e-07	3.77e-05		5012.69	0.286985	5.21687
PFLU3178	PFLU3178	conserved hypothetical protein	2.6.1.1	10	306.308	107.292	2.85492	1.48029	8.17e-05	0.00340437		236.631	0.37576	3.93944
PFLU2727	PFLU2727	conserved hypothetical protein	2.7.3.-	10	332.975	118.485	2.81028	1.4466	0.00104574	0.0206793		245.594	0.441316	3.27792
PFLU1491	PFLU1491	putative dehydrogenase	6.3.2.6	13	337.239	120.062	2.80886	1.47193	1.56e-07	3.34e-05		283.387	0.280587	5.24588
PFLU0797	PFLU0797	conserved hypothetical protein	2.4.2.19	10	1108.5	397.466	2.78893	1.4291	0.00300937	0.0402685		863.315	0.481702	2.96678
PFLU2972	PFLU2972	putative dioxygenase	1.20.4.1	0	317.252	114.28	2.7761	1.44206	0.000123636	0.00450532		239.165	0.375654	3.8388
PFLU1941	PFLU1941	putative GntR-family regulatory protein	1.2.1.16	9	882.072	318.416	2.77019	1.43211	0.000561725	0.0138099		730.587	0.41517	3.44945
PFLU5947	PFLU5947	conserved hypothetical protein	5.1.1.7	10	1893.77	684.592	2.76627	1.44662	6.22e-06	0.000530316		1241.99	0.320146	4.51864
PFLU4486	cobQ	putative cobyric acid synthase protein	2.-.-.-	7	1322.08	482.626	2.73936	1.43602	1.22e-06	0.000164535		913.101	0.295953	4.85218
PFLU2655	PFLU2655	putative transcriptional regulator	1.2.2.2	9	164.066	60.0323	2.73295	1.41084	0.00174757	0.028684		211.247	0.450737	3.13008
PFLU5626	PFLU5626	putative DNA poymerase	2.3.3.9	2	128.087	47.3091	2.70745	1.39176	0.00132041	0.0237378		139.532	0.433368	3.21151
PFLU3010	ygeA	putative aspartate racemase	2.7.1.31	13	316.179	116.971	2.70306	1.41155	2.57e-05	0.00152117		217.89	0.33542	4.20832
PFLU1519	PFLU1519	putative nitroreductase	4.2.1.51	7	2252.2	833.543	2.70196	1.39481	0.00138496	0.0243165		1371.13	0.436182	3.19777
PFLU5051	PFLU5051	putative hydrolase	2.3.3.13	13	648.996	240.571	2.69773	1.3995	0.000367057	0.0103743		418.134	0.39282	3.5627
PFLU3137	ephA	putative epoxide hydrolase	3.3.2.3	0	118.219	43.8917	2.69341	1.39466	0.000156006	0.00534525		112.104	0.368831	3.78131
PFLU2672	PFLU2672	conserved hypothetical protein	2.1.1.133	10	253.644	94.3119	2.68942	1.38937	0.000869223	0.0183137		179.648	0.41726	3.32976
PFLU2704	PFLU2704	putative dehydrogenase	1.1.1.44	13	1065.39	396.262	2.68861	1.38742	0.00130481	0.0236992		770.327	0.431557	3.21492
PFLU1911	PFLU1911	putative transposase	4.2.1.11	12	2381.98	887.985	2.68245	1.38973	0.000563271	0.0138099		2233.23	0.40297	3.44871
PFLU1478	PFLU1478	putative lipoprotein	4.2.1.52	3	6597.7	2471.68	2.66931	1.38032	0.00100557	0.0201601		4562.49	0.419683	3.28896
PFLU3461	PFLU3461	putative transmembrane protein	1.7.99.4	3	21.493	8.06524	2.66489	1.36904	0.00142984	0.0248783		19.0149	0.429361	3.18856
PFLU3522	PFLU3522	conserved hypothetical protein	3.2.2.20	10	390.24	146.746	2.65928	1.36501	0.0029867	0.0400577		385.618	0.459738	2.9691
PFLU5188	PFLU5188	conserved hypothetical protein	3.5.1.81	10	1530.24	578.241	2.64637	1.35885	0.00419242	0.0493718		867.59	0.474572	2.86331
PFLU1365	pcaF	beta-ketoadipyl CoA thiolase	2.3.1.-	6	179.212	67.8551	2.6411	1.378	3.24e-05	0.00180647		132.895	0.33159	4.15573
PFLU2354	PFLU2354	putative aldolase	3.5.1.10	13	102.519	38.8431	2.63931	1.3785	8.01e-05	0.00340437		69.1339	0.349522	3.94397
PFLU2671	PFLU2671	putative magnesium chelatase protein	2.1.1.133	13	646.801	245.133	2.63858	1.3645	0.0010617	0.0208839		429.837	0.416814	3.27365
PFLU5022	PFLU5022	conserved hypothetical protein	5.3.4.1	10	468.849	180.272	2.60079	1.36533	5.09e-08	1.41e-05		323.081	0.250601	5.44821
PFLU3307	PFLU3307	putative nif-specific regulatory protein	1.14.13.-	9	214.767	83.8265	2.56205	1.32298	0.0012111	0.0226359		239.407	0.408801	3.23625
PFLU2376	PFLU2376	putative short-chain dehydrogenase/reductase	3.6.3.17	7	913.072	360.038	2.53604	1.32276	3.28e-05	0.00180944		671.904	0.318496	4.15316
PFLU5818	PFLU5818	conserved hypothetical protein	2.4.99.-	10	717.404	287.527	2.49509	1.30018	5.01e-05	0.00235714		455.047	0.320622	4.05517
PFLU2649	PFLU2649	putative LysR-family transcriptional regulator	2.7.7.7	9	457.454	183.742	2.48966	1.30484	9.51e-08	2.2e-05		340.558	0.24454	5.33588
PFLU4950	PFLU4950	enoyl-CoA hydratase/isomerase family protein	2.7.1.40	13	480.143	192.862	2.48956	1.2971	1.48e-05	0.000977659		331.552	0.299498	4.33092
PFLU4390	PFLU4390	conserved hypothetical protein	2.6.1.76	10	795.889	319.881	2.48808	1.31011	5.31e-15	1.02e-11		533.095	0.167545	7.81945
PFLU2392	PFLU2392	putative dioxygenase system reductase component	3.2.2.-	7	28.4461	11.4808	2.47771	1.2962	0.00095253	0.0194329		19.0657	0.39229	3.30419
PFLU2966	PFLU2966	putative transmembrane protein	1.20.4.1	3	447.703	181.341	2.46885	1.27806	0.000419643	0.0112688		324.363	0.362322	3.52741
PFLU5707	tktA	transketolase 1	2.2.1.1	7	5719.35	2317.85	2.46752	1.27047	0.00221475	0.033105		3712.36	0.415211	3.05981
PFLU5275	PFLU5275	conserved hypothetical protein	1.3.1.26	10	1079.14	440.557	2.4495	1.25671	0.0036201	0.0450104		911.565	0.431934	2.9095
PFLU3119	PFLU3119	putative sugar ABC transport system, ATP-binding	4.1.3.18	3	153.753	62.8434	2.44661	1.26972	0.000104046	0.00401895		168	0.327166	3.88096
PFLU1024	PFLU1024	putative regulatory protein	3.1.1.1	9	337.645	138.052	2.44579	1.27318	8.82e-05	0.00362518		236.476	0.324718	3.92089
PFLU2467	PFLU2467	putative AraC-family regulatory protein	2.1.1.152	9	177.173	72.4415	2.44574	1.25906	0.00109567	0.0212319		129.007	0.385654	3.26473
PFLU0196	PFLU0196	putative AraC-family regulatory protein	3.6.3.25	9	617.48	253.444	2.43636	1.25947	0.0010309	0.0205643		423.952	0.383755	3.28196
PFLU3861	PFLU3861	putative transcriptional regulator	2.3.1.118	9	204.005	83.8374	2.43334	1.25142	0.00228624	0.033792		162.099	0.410264	3.05029
PFLU4809	PFLU4809	putative aminotransferase	1.-.-.-	13	2312.86	950.993	2.43205	1.25056	0.00247947	0.0357365		1726.89	0.413293	3.02584
PFLU5756	PFLU5756	putative holliday junction resolvase	3.1.-.-	2	205.396	84.4894	2.43102	1.26806	2.13e-06	0.000242519		142.973	0.26751	4.74024
PFLU1367	pcaG	protocatechuate 3,4-dioxygenase alpha chain	1.13.11.3	6	182.488	75.0848	2.43043	1.26356	9.56e-06	0.000728654		119.059	0.285425	4.42694
PFLU0292	PFLU0292	putative aminotransferase	4.2.1.46	13	2253.82	927.409	2.43024	1.26633	8.28e-06	0.000675868		1525.62	0.284074	4.45776
PFLU1363	PFLU1363	putative amino acid degradation-related transferase	3.6.1.-	6	144.201	59.3443	2.42991	1.25188	0.000323648	0.00954398		98.5107	0.348171	3.5956
PFLU5949	PFLU5949	putative hydrolase	5.1.1.7	13	1111.17	459.419	2.41863	1.26776	4.53e-10	4.37e-07		807.569	0.20334	6.2347
PFLU5918	PFLU5918	putative membrane protein	4.2.1.24	3	719.78	297.935	2.4159	1.25424	0.000131863	0.00468721		508.551	0.328082	3.82295
PFLU2563	PFLU2563	putative AraC-type regulatory protein	4.4.1.11	9	366.659	153.915	2.38221	1.22426	0.00113338	0.021506		268.273	0.376102	3.25514
PFLU1617	PFLU1617	putative exported protein	1.1.99.16	3	624.759	264.717	2.3601	1.22575	4.58e-06	0.000414648		380.496	0.267447	4.58315
PFLU2341	PFLU2341	putative polyamine ABC transport system, membrane protein	3.5.1.10	3	31.5665	13.3847	2.3584	1.20553	0.00123416	0.0229251		26.7365	0.373128	3.23087
PFLU3322	PFLU3322	putative AraC-family transcriptional regulator	3.-.-.-	9	352.151	149.402	2.35707	1.22311	9.99e-06	0.000732684		229.618	0.276886	4.41739
PFLU3960	PFLU3960	putative oxidoreductase	3.5.2.2	13	585.928	249.324	2.35007	1.21846	3.19e-06	0.000328954		426.405	0.261579	4.6581
PFLU3202	PFLU3202	putative membrane protein	1.1.1.100	3	73.8069	31.4239	2.34875	1.19611	0.0013942	0.0244048		61.6667	0.374271	3.19585
PFLU5617	PFLU5617	putative regulatory protein	2.8.1.6	9	355.467	151.484	2.34657	1.22126	1.73e-06	0.000208469		215.712	0.255335	4.78299
PFLU1942	PFLU1942	putative monooxygenase	1.2.1.16	13	340.099	145.035	2.34494	1.20208	0.00126995	0.0234569		298.782	0.373005	3.22269
PFLU3981	PFLU3981	putative GntR-family transcriptional regulator	4.3.1.12	9	323.347	138.316	2.33773	1.21496	7.82e-06	0.00064741		249.908	0.271803	4.47001
PFLU4467	rap	transcriptional regulator	1.14.16.1	9	1432.84	613.802	2.33437	1.20142	0.000729315	0.0163062		1010.33	0.355626	3.37831
PFLU4812	PFLU4812	putative LacI family transcriptional regulator	2.7.1.12	9	584.325	250.316	2.33435	1.20354	0.00037272	0.0104832		353.506	0.338199	3.55868
PFLU3285	PFLU3285	putative AraC family regulatory protein	4.1.2.-	9	854.162	368.346	2.31891	1.18806	0.00166932	0.0275974		630.141	0.377941	3.14351
PFLU3591	yeaM	putative AraC-type regulatory protein	1.-.-.-	9	203.877	88.2503	2.31021	1.18253	0.000698529	0.0158717		140.023	0.348813	3.39016
PFLU2277	PFLU2277	putative mandelate racemase	2.7.8.5	6	157.711	68.28	2.30977	1.19473	4.48e-05	0.00227696		142.615	0.292739	4.08122
PFLU2768	PFLU2768	putative LysR family transcriptional regulator	2.4.1.18	9	213.592	92.68	2.30462	1.19617	6.56e-05	0.00287835		146.096	0.299658	3.99179
PFLU0491	PFLU0491	putative outer membrane protein	2.-.-.-	3	1241.8	540.287	2.2984	1.17805	0.000963494	0.0195325		851.235	0.35688	3.30098
PFLU4084	PFLU4084	putative DNA-binding, LacI family, regulator	1.1.1.93	9	172.039	74.8833	2.29743	1.18406	0.000314993	0.00944396		126.991	0.328665	3.60265
PFLU5677	PFLU5677	conserved hypothetical protein	4.1.2.5	10	121.927	53.1188	2.29536	1.1894	0.000720724	0.0162485		129.938	0.35173	3.38157
PFLU3444	PFLU3444	putative signalling-related protein	1.7.99.4	9	261.86	114.244	2.2921	1.17455	0.00172	0.0283116		261.339	0.374685	3.13475
PFLU5814	PFLU5814	putative MerR-family regulatory protein	1.5.1.3	9	541.115	236.19	2.29102	1.18386	0.000138346	0.00488767		354.921	0.310633	3.81111
PFLU3848	PFLU3848	conserved hypothetical protein	2.3.1.118	10	145.507	63.562	2.28921	1.18012	0.000595354	0.0142096		119.721	0.343684	3.43372
PFLU1141	glpR	glycerol-3-phosphate regulon repressor	1.1.99.5	9	1343.21	589.18	2.2798	1.1694	0.000474408	0.0122391		954.876	0.33461	3.4948
PFLU2795	PFLU2795	putative integral membrane protein	2.7.8.24	3	197.427	86.8112	2.27422	1.1717	0.000647812	0.015074		140.586	0.343531	3.41076
PFLU4483	cobT	putative nicotinate-nucleotide-dimethylbenzimidazole phosphoribosyltransferase	2.-.-.-	7	993.351	437.845	2.26873	1.1559	0.0031355	0.041102		734.463	0.391283	2.95413
PFLU0276	PFLU0276	putative thioesterase	4.1.1.49	13	580.144	257.183	2.25576	1.14959	0.00292524	0.039786		424.767	0.386355	2.97549
PFLU5478	PFLU5478	conserved hypothetical protein	1.1.1.193	10	351.107	156.007	2.25058	1.15092	0.000754647	0.0166252		257.147	0.34163	3.36892
PFLU1504	PFLU1504	putative LysR-family regulatory protein	6.3.2.6	9	436.248	194.305	2.24518	1.15334	9.41e-05	0.00381517		315.802	0.29532	3.9054
PFLU5491	PFLU5491	conserved hypothetical protein	1.1.1.193	10	663.946	297.015	2.2354	1.1488	1.12e-05	0.000791841		1192.39	0.261539	4.39248
PFLU4684	araF	L-arabinose-binding periplasmic protein	4.2.1.17	3	492.044	220.317	2.23335	1.13231	0.00305333	0.040531		577.86	0.382238	2.96232
PFLU5332	PFLU5332	conserved hypothetical protein	2.1.2.1	10	665.834	298.643	2.22953	1.13354	0.00237715	0.0346933		687.407	0.373052	3.03856
PFLU1533	PFLU1533	putative LysR-family regulatory protein	4.2.1.51	9	1327.96	597.005	2.22437	1.14701	1.32e-08	5.4e-06		939.449	0.201808	5.68366
PFLU3149	PFLU3149	putative GerE familyregulatory protein	3.1.1.3	9	143.557	64.6015	2.22219	1.13019	0.00130105	0.0236992		94.7916	0.351456	3.21575
PFLU4657	echA	putative enoyl-CoA hydratase	4.2.1.17	13	1018.01	458.503	2.2203	1.13658	0.000126177	0.00451329		893.419	0.296463	3.8338
PFLU4088	fecE	iron(III) dicitrate transport ATP-binding protein	1.1.1.93	3	81.2675	36.6535	2.21718	1.13232	0.00290429	0.0396873		61.1984	0.380268	2.97769
PFLU6075	uvrD	DNA helicase II	3.6.1.-	2	3719.42	1682.6	2.21052	1.11936	0.0039983	0.0476669		2866	0.388896	2.8783
PFLU2352	PFLU2352	putative oxidoreductase	3.5.1.10	13	135.231	61.3058	2.20584	1.11862	0.00327495	0.0422607		105.626	0.380395	2.94068
PFLU2540	PFLU2540	putative transport-related, membrane protein	3.5.1.49	3	545.424	248.299	2.19665	1.11509	0.00123449	0.0229251		381.351	0.345144	3.23079
PFLU0182	PFLU0182	putative response regulator	2.6.1.22	9	311.978	142.568	2.18828	1.11924	9.42e-05	0.00381517		306.152	0.286605	3.90517
PFLU3334	PFLU3334	TetR-family transcriptional regulator	1.4.99.1	9	569.829	260.404	2.18825	1.10617	0.00368052	0.0454689		432.792	0.380869	2.90432
PFLU0254	tauB	taurine ABC transport system, ATP-binding protein	1.14.11.17	3	88.8253	40.6491	2.18517	1.1168	5.19e-05	0.00235714		66.2401	0.275965	4.04687
PFLU2149	PFLU2149	putative lipoprotein	4.2.1.24	3	260.179	119.116	2.18425	1.10602	0.00193843	0.0309119		179.409	0.356836	3.09951
PFLU4779	PFLU4779	hypothetical protein	1.17.4.1	8	572.8	262.413	2.18282	1.10901	0.000750803	0.0166036		496.351	0.329053	3.37032
PFLU5688	PFLU5688	conserved hypothetical protein	1.1.99.1	10	792.047	363.669	2.17793	1.10758	0.000363228	0.0103164		550.579	0.310642	3.56545
PFLU4479	PFLU4479	putative transporter	3.6.1.-	3	551.197	253.33	2.17581	1.09669	0.00420107	0.0493732		456.33	0.383104	2.86266
PFLU3201	PFLU3201	3-oxoacyl-[acyl-carrier-protein] synthase	1.1.1.100	7	214.962	98.8889	2.17377	1.09894	0.00361711	0.0450104		143.776	0.377675	2.90976
PFLU4205	PFLU4205	putative tetR-family transcriptional regulator	1.-.-.-	9	312.782	144.232	2.16861	1.09348	0.00291637	0.0397587		274.513	0.36738	2.97642
PFLU4342	PFLU4342	putative isochorismatase	4.6.1.4	13	979.993	453.039	2.16315	1.10761	2.9e-08	9.34e-06		846.448	0.199665	5.54735
PFLU5326	gdhA	NADP-specific glutamate dehydrogenase	1.4.1.4	7	917.32	424.342	2.16174	1.10475	3.34e-07	6.05e-05		567.6	0.216486	5.10313
PFLU1847	PFLU1847	putative lipoprotein	4.2.1.60	3	928.53	430.864	2.15504	1.08737	0.00265497	0.0375609		830.943	0.361843	3.0051
PFLU3276	hpaI	2,4-dihydroxyhept-2-ene-1,7-dioic acid aldolase	4.1.2.-	6	80.0217	37.1564	2.15364	1.08772	0.0036552	0.0452526		54.6671	0.374238	2.90648
PFLU5245	PFLU5245	conserved hypothetical protein	6.2.1.1	10	569.95	265.656	2.14545	1.08896	0.000103155	0.00401895		448.592	0.280439	3.88305
PFLU3275	hpcG	6 2-oxo-hepta-3-ene-1,7-dioic acid hydratase		6	64.2144	29.9524	2.14388	1.07893	0.00295723	0.0399872		46.3952	0.363015	2.97215
PFLU5911	ppx	exopolyphosphatase	3.6.1.11	7	4741.93	2220.49	2.13553	1.08676	1.13e-06	0.000155612		3257.26	0.223251	4.86788
PFLU5052	PFLU5052	putative aminotransferase	2.3.3.13	13	1189.3	557.739	2.13235	1.07727	0.000456184	0.0119599		763.709	0.307329	3.50525
PFLU1230	PFLU1230	putative lipoprotein	6.1.1.6	3	499.034	234.091	2.13179	1.0727	0.00135397	0.0240574		394.483	0.334772	3.20429
PFLU4691	PFLU4691	putative transmembrane protein	4.2.1.17	3	565.705	265.929	2.12728	1.07294	0.00164211	0.0273403		476.819	0.340797	3.14832
PFLU2785	PFLU2785	conserved hypothetical protein	2.7.8.24	10	89.6028	42.4354	2.11151	1.06989	0.00221098	0.033105		57.3579	0.349602	3.06032
PFLU3283	PFLU3283	putative short chain dehydrogenase	4.1.2.-	13	39.7042	18.8299	2.10857	1.05999	0.00316286	0.0411811		26.9583	0.359141	2.95145
PFLU2343	PFLU2343	putative polyamine ABC transport system, exported protein	3.5.1.10	3	72.0238	34.2209	2.10467	1.063	8.72e-05	0.00360747		89.231	0.270911	3.92379
PFLU1029	PFLU1029	conserved hypothetical protein	1.13.11.5	10	439.307	208.771	2.10426	1.06003	0.000146071	0.00506788		336.964	0.279127	3.79766
PFLU4069	PFLU4069	putative outer membrane protein	1.1.1.93	3	95.7476	45.7165	2.09438	1.04673	0.00284812	0.0394905		69.285	0.35082	2.98367
PFLU3959	PFLU3959	putative membrane protein	3.5.2.2	3	184.973	88.3741	2.09307	1.0463	9.55e-05	0.00384352		143.902	0.268166	3.90169
PFLU3644	PFLU3644	putative bicyclomycin resistance protein	2.3.-.-	0	51.6309	24.8143	2.08069	1.06155	0.000739407	0.0164143		32.9763	0.314577	3.37453
PFLU4487	PFLU4487	putative cobalamin biosynthesis aminotransferase	2.-.-.-	7	507.385	245.292	2.0685	1.0351	0.000475286	0.0122391		359.369	0.296225	3.49431
PFLU0415	gltD	glutamate synthase [NADPH] small chain	1.4.1.13	7	1687.42	822.828	2.05076	1.02206	0.00110918	0.0213508		1108.62	0.313395	3.26126
PFLU4508	PFLU4508	conserved hypothetical protein	4.2.99.8	10	155.959	76.0887	2.04969	1.02734	0.00204326	0.0318237		122.663	0.333132	3.08387
PFLU3460	PFLU3460	putative GntR-family regulatory protein	1.7.99.4	9	124.524	60.8373	2.04683	1.01813	0.00216528	0.0327562		99.9498	0.332008	3.06657
PFLU6083	PFLU6083	putative cibalamin biosynthesis-related protein	2.7.1.35	7	435.654	215.031	2.02601	1.00326	0.00206332	0.0318797		281.188	0.325632	3.08096
PFLU3794	PFLU3794	putative glycosyl transferase family protein	1.1.1.28	13	492.603	243.637	2.02187	0.998194	0.00262185	0.0373139		385.594	0.331746	3.00891
PFLU3153	PFLU3153	putative AraC-family regulatory protein	3.1.1.3	9	174.262	86.3518	2.01805	0.992938	0.00214994	0.0326093		120.827	0.32357	3.0687
PFLU1582	PFLU1582	conserved hypothetical protein	1.6.1.1	10	1443.59	720.744	2.00292	0.985905	0.00394805	0.0472624		976.437	0.342057	2.88228
PFLU1963	PFLU1963	putative exported protein	1.2.1.16	3	75.3462	37.6343	2.00206	0.997274	0.00132332	0.0237378		56.4831	0.310593	3.21087
PFLU4690	PFLU4690	putative sugar kinase	4.2.1.17	7	414.691	207.71	1.99649	0.982341	0.00250122	0.0359604		413.695	0.324935	3.02319
PFLU3025	PFLU3025	conserved hypothetical exported protein	2.7.1.31	10	437.8	221.511	1.97643	0.968017	0.00236527	0.0346077		379.619	0.31842	3.04007
PFLU5720	sahA	adenosylhomocysteinase	3.3.1.1	7	8501.78	4308.06	1.97346	0.967037	0.00195501	0.030949		5965.6	0.312251	3.09698	Transposon insertions reducing capsulation in 1B4 (Gallie et al., 2015)
PFLU3328	PFLU3328	putative AraC transcriptional regulatory	1.4.99.1	9	420.998	213.755	1.96953	0.963627	0.00194749	0.0309145		298.569	0.311036	3.09812
PFLU4484	cobU	putative bifunctional cobalamin biosynthesis	2.-.-.-	7	367.892	187.18	1.96544	0.961767	0.00305696	0.040531		280.529	0.324707	2.96195
PFLU2279	PFLU2279	putative ABC transport system, membrena protein	2.7.8.5	3	99.3304	50.5479	1.96507	0.960894	0.000890099	0.0184847		78.2656	0.289152	3.32314
PFLU1335	PFLU1335	putative lipoprotein	1.4.3.5	3	525.158	267.81	1.96093	0.958302	0.001942	0.0309119		387.994	0.309233	3.09896
PFLU2444	PFLU2444	putative phosphoglycerate mutase	1.11.1.10	13	221.391	112.901	1.96093	0.960938	0.000102772	0.00401895		174.119	0.247412	3.88395
PFLU1805	PFLU1805	putative TetR-family regulatory protein	4.1.1.47	9	630.487	322.082	1.95754	0.958685	0.000293217	0.00898887		485.299	0.264741	3.62122
PFLU2784	PFLU2784	putative DNA-binding protein	2.7.8.24	13	238.155	121.68	1.95722	0.965797	1.83e-06	0.000216303		176.897	0.202413	4.77142
PFLU1727	PFLU1727	putative aromatic ring dioxygenase	2.5.1.54	0	118.019	60.3529	1.95548	0.964596	0.00160803	0.0270055		99.7747	0.305789	3.15445
PFLU1314	PFLU1314	putative pinecillin acylase protein	2.1.1.77	0	1404.2	718.223	1.95511	0.952368	0.00297154	0.0400397		939.44	0.32059	2.97067
PFLU4121	baeS	two-component system sensor kinase	2.7.3.-	9	355.975	182.166	1.95413	0.953802	0.00158976	0.0267764		283.206	0.302048	3.15778
PFLU1557	PFLU1557	conserved hypothetical protein	5.99.1.2	10	995.326	510.122	1.95115	0.954676	0.000420101	0.0112688		890.72	0.270667	3.52712
PFLU1855	PFLU1855	putative methyl-accepting chemotaxis protein	4.1.1.23	0	529.491	271.827	1.9479	0.948761	0.00204462	0.0318237		491.34	0.307672	3.08367
PFLU2298	xylH	xylose ABC transport system, permease protein	3.6.3.17	3	122.325	62.8689	1.94571	0.947414	0.000291352	0.00897922		106.274	0.261509	3.62287
PFLU2206	PFLU2206	putative IclR-family regulatory protein	2.7.8.5	9	729.336	376.022	1.93961	0.94925	1.07e-05	0.00076557		524.093	0.215618	4.40247
PFLU2974	PFLU2974	conserved hypothetical protein	1.20.4.1	10	150.557	77.8742	1.93334	0.940684	0.00296074	0.0399872		109.476	0.316538	2.97179
PFLU1732	msrB	peptide methionine sulfoxide reductase	1.8.4.6	5	2684.99	1389.5	1.93234	0.939359	0.00127122	0.0234569		2133.08	0.291509	3.2224
PFLU2733	map2	methionine aminopeptidase	3.4.11.18	0	242.774	125.75	1.93061	0.936957	0.000591662	0.0142096		215.48	0.272735	3.43541
PFLU1018	PFLU1018	putative response regulator, receiver domain	3.1.1.1	9	596.118	308.774	1.9306	0.937966	0.00190694	0.0305215		636.077	0.302145	3.10436
PFLU4457	tyrR	transcriptional regulation of aroF, aroG, tyrA	3.2.1.-	9	835.218	433.619	1.92616	0.932216	0.00273989	0.0384381		688.425	0.311205	2.99551
PFLU1718	PFLU1718	putative LysR-family regulatory protein	2.5.1.54	9	153.689	79.8903	1.92376	0.935584	0.00289273	0.0396873		113.877	0.314069	2.97891
PFLU3268	hpaA	4-hydroxyphenylacetate 3-monooxygenase operon	4.2.1.84	9	191.593	99.7013	1.92167	0.930278	0.00260426	0.0372569		193.847	0.308964	3.01096
PFLU3329	PFLU3329	putative amino acid efflux protein	1.4.99.1	3	1211.15	630.338	1.92142	0.930694	0.00135337	0.0240574		857.458	0.290441	3.20442
PFLU1498	PFLU1498	putative LysR-family regulatory protein	6.3.2.6	9	737.942	384.184	1.9208	0.929405	0.00111871	0.0214629		553.785	0.285195	3.25884
PFLU1493	PFLU1493	conserved hypothetical protein	6.3.2.6	10	66.7128	35.0716	1.90219	0.903536	0.00209606	0.0320438		111.667	0.293711	3.07627
PFLU3554	PFLU3554	putative hydrolase	1.3.99.-	13	530.367	279.851	1.89517	0.9162	4.58e-05	0.00228654		506.664	0.224768	4.0762
PFLU3126	PFLU3126	response regulator protein	1.2.2.4	9	133.804	70.6275	1.8945	0.916515	0.00305627	0.040531		104.99	0.309422	2.96202
PFLU5960	PFLU5960	putative EAL/GGDEF domain protein	5.1.1.7	9	2612.02	1379.73	1.89314	0.914087	5.21e-05	0.00235714		1960.1	0.225933	4.04583
PFLU3361	PFLU3361	putative transmembrane protein	1.4.99.1	3	96.6952	51.3516	1.883	0.899384	0.00214163	0.0325685		90.1322	0.292973	3.06986
PFLU1753	mobA	putative molybdopterin-guanine dinucleotide	1.11.1.9	7	167.206	89.0162	1.87837	0.888097	0.00068367	0.0156569		134.828	0.261509	3.39605
PFLU1454	PFLU1454	conserved hypothetical protein	3.2.2.-	10	1330.34	709.638	1.87468	0.897944	0.000549696	0.0137977		1147.06	0.259875	3.45529
PFLU4681	PFLU4681	putative IclR-family regulatory protein	4.2.1.17	9	879.56	470.433	1.86968	0.89163	0.00225346	0.0334783		632.138	0.291896	3.05462
PFLU6091	PFLU6091	putative ABC transport system, periplasmic	2.7.1.35	3	113.049	60.5067	1.86837	0.887583	0.00387075	0.0469186		73.2231	0.307281	2.88851
PFLU0389	ubiE	ubiquinone/menaquinone biosynthesis	2.1.1.-	7	2449.99	1314.84	1.86334	0.88739	0.00148446	0.0255483		2048.25	0.279255	3.17771
PFLU4087	ssuA	alkanesulfonate transport binding protein	1.1.1.93	3	97.3102	52.5815	1.85066	0.891148	0.0017583	0.0286974		72.2463	0.284868	3.12828
PFLU3592	PFLU3592	putative ribonuclease	1.-.-.-	5	89.8427	49.132	1.8286	0.873611	0.00244021	0.035435		68.1282	0.288258	3.03066
PFLU1737	PFLU1737	conserved hypothetical protein	1.11.1.9	10	1351.6	744.975	1.81429	0.848431	0.00285423	0.0394905		1111.56	0.284421	2.98302
PFLU3419	PFLU3419	conserved hypothetical protein	4.2.99.9	10	74.0394	40.9751	1.80693	0.829272	0.00158635	0.0267764		57.6435	0.26256	3.1584
PFLU4644	PFLU4644	putative racemase	EC	13	160.65	89.7917	1.78914	0.834486	0.00231836	0.0341796		129.168	0.273953	3.04609
PFLU2815	PFLU2815	putative membrane protein	2.3.2.2	3	259.767	145.437	1.78612	0.833723	0.00145603	0.0251828		195.421	0.261905	3.18331
PFLU4785	PFLU4785	putative LysR family transcriptional regulator	1.17.4.1	9	305.671	172.336	1.7737	0.819866	0.000452188	0.011909		226.691	0.233741	3.50759
PFLU1368	kgtP	alpha-ketoglutarate permease	1.13.11.3	3	542.901	306.1	1.77361	0.818377	0.00128477	0.0235083		534.558	0.254205	3.21936
PFLU2280	PFLU2280	putative ABC transport system, substrate-binding	2.7.8.5	3	63.5866	35.9074	1.77085	0.809928	0.00165707	0.0275102		48.9678	0.257474	3.14567
PFLU3920	aceE	pyruvate dehydrogenase E1 component	1.2.4.1	1	218.545	123.439	1.77047	0.818524	0.000162156	0.00539962		171.589	0.217019	3.77167
PFLU2800	PFLU2800	conserved hypothetical protein	5.2.1.1	10	54.7747	31.0419	1.76454	0.82762	0.00414497	0.0489123		42.2204	0.28868	2.86691
PFLU6033	PFLU6033	putative nitric oxide detoxification-related	3.6.1.-	0	1382.95	784.267	1.76336	0.80884	0.00316227	0.0411811		1043.86	0.274043	2.95151
PFLU5409	PFLU5409	conserved hypothetical protein	2.3.1.-	10	247.669	140.525	1.76246	0.805429	0.00342184	0.0435739		313.239	0.275167	2.92706
PFLU4975	PFLU4975	putative exported protein	1.2.1.12	3	756.948	429.62	1.7619	0.810184	0.000941397	0.0192737		540.873	0.244955	3.30748
PFLU5101	PFLU5101	putative membrane protein	2.7.3.-	3	162.443	92.2628	1.76066	0.81797	0.000439016	0.0116682		129.456	0.232679	3.51545
PFLU2752	PFLU2752	putative outer membrane efflux protein	1.1.1.67	3	684.626	389.831	1.75621	0.804753	0.00183325	0.0295712		596.898	0.258265	3.116
PFLU1472	PFLU1472	putative peptidase	1.4.3.16	5	2655.36	1514.65	1.75312	0.801635	0.00262756	0.0373139		2116.32	0.266479	3.00825
PFLU1583	PFLU1583	putative response regulator	1.6.1.1	9	3264.47	1866.46	1.74901	0.798136	0.00271534	0.0382791		3116.95	0.266201	2.99825
PFLU1680	kdpE	two-component system, response regulator	2.7.3.-	9	242.748	139.909	1.73505	0.786935	0.00318888	0.0413854		192.366	0.266856	2.94892
PFLU1815	gltA	citrate synthase	2.3.3.1	1	9300.93	5378.56	1.72926	0.78392	0.000832761	0.0178045		8161.23	0.234589	3.34167
PFLU0659	PFLU0659	conserved hypothetical protein	3.6.3.-	10	222.193	128.707	1.72635	0.780567	0.00294377	0.0399443		189.151	0.262503	2.97355
PFLU3465	PFLU3465	conserved hypothetical protein	3.1.1.45	10	286.913	166.365	1.7246	0.781097	0.000774764	0.0170037		251.569	0.232355	3.36166
PFLU1436	rsuA	ribosomal small subunit pseudouridine synthase	5.4.99.-	2	148.947	87.6536	1.69927	0.766912	0.000624184	0.0147013		154.835	0.224185	3.42088
PFLU5753	gshB	glutathione synthetase	6.3.2.3	7	860.301	506.45	1.69869	0.758973	9.98e-05	0.00395892		629.279	0.19505	3.89118
PFLU0558	PFLU0558	putative cation transport-related membrane	2.4.2.11	3	922.405	544.153	1.69512	0.752329	0.0035655	0.0446869		674.144	0.258156	2.91424
PFLU5671	PFLU5671	conserved hypothetical protein	4.1.2.5	10	596.225	354.437	1.68217	0.744568	0.0038247	0.0466533		486.587	0.257434	2.89227
PFLU4807	PFLU4807	conserved hypothetical protein	1.-.-.-	10	903.806	543.892	1.66174	0.726596	0.00413846	0.0489123		741.593	0.253398	2.86741
PFLU5445	PFLU5445	putative acetyltransferase	4.3.1.7	13	1334.59	804.491	1.65893	0.726809	0.000240839	0.00770951		1185.22	0.197943	3.67181
PFLU5484	PFLU5484	putative rhamnose biosynthesis-related protein	1.1.1.193	7	1373.08	835.85	1.64274	0.712471	0.0010633	0.0208839		1208.84	0.217667	3.27322
PFLU1840	gpsA	putative glycerol-3-phosphate dehydrogenase	4.2.1.60	2	1427.78	870.494	1.6402	0.708864	0.00261641	0.0373139		1199.83	0.235539	3.00954
PFLU0537	dnaB	replicative DNA helicase	3.6.1.-	0	1539.59	940.713	1.63662	0.704358	0.00247853	0.0357365		1102.48	0.232772	3.02595
PFLU5751	pilH	type IV pilus response regulator/twitching	2.6.1.62	0	846.052	518.17	1.63277	0.702885	0.00384675	0.0468237		686.314	0.243174	2.89046
PFLU0497	PFLU0497	putative phosphoesterase	2.-.-.-	13	686.237	424.112	1.61806	0.690383	0.000342702	0.00986808		704.439	0.192808	3.58068
PFLU4820	PFLU4820	putative LysR-family transcriptional regulator	2.7.1.12	9	324.091	200.537	1.61612	0.691152	2.7e-05	0.00158292		263.739	0.164677	4.197
PFLU1195	PFLU1195	putative regulatory protein	6.1.1.10	9	921.462	573.555	1.60658	0.679397	0.00157225	0.0266363		873.108	0.214931	3.16101
PFLU2770	PFLU2770	putative TetR family transcriptional regulator	2.4.1.18	9	187.459	116.922	1.60329	0.674772	0.00307963	0.0406456		175.411	0.227989	2.95968
PFLU5835	PFLU5835	conserved hypothetical protein	1.1.1.95	10	753.795	479.785	1.57111	0.650189	6.1e-05	0.00269837		610.123	0.162188	4.00887
PFLU0632	PFLU0632	conserved hypothetical protein	4.1.1.19	10	293.374	186.898	1.5697	0.646755	0.00131438	0.0237244		219.581	0.201304	3.21282
PFLU0530	rnr	ribonuclease R	3.1.-.-	5	11085.4	7194.94	1.54073	0.620297	0.00144445	0.0250573		9674.53	0.194718	3.18562
PFLU6116	glmU	bifunctional GlmU protein [includes: UDP-N-acetylglucosamine pyrophosphorylase; glucosamine-1-phosphate N-acetyltransferase]	2.3.1.157	3	4137.44	2822.11	1.46608	0.549384	0.00372596	0.045641		4053.76	0.189412	2.90048
PFLU0507	PFLU0507	conserved hypothetical protein	2.8.1.1	10	1958.03	1343.53	1.45738	0.541819	0.000160638	0.00537997		1583.06	0.143565	3.77402
PFLU1701	PFLU1701	conserved hypothetical exported protein	2.7.3.-	3	2362.67	1632.72	1.44708	0.531162	0.00408992	0.0485595		2278.67	0.185	2.87114
PFLU0969	PFLU0969	putative LysR-family regulatory protein	1.1.1.215	9	827.777	611.552	1.35357	0.434571	0.00335161	0.0430392		685.656	0.148141	2.9335
PFLU3196	PFLU3196	putative 2-hydroxyhepta-2,4-diene-1,7-dioate	1.1.1.100	6	171.513	78.9115	2.17348	1.1025	0.00429092	0.0501242		109.235	0.386036	2.85594
PFLU3909	PFLU3909	conserved hypothetical protein	1.11.1.6	10	2927.2	1448.71	2.02056	0.996798	0.00432821	0.0504581		2403.96	0.349362	2.85319
PFLU4559	PFLU4559	putative cytochrome oxidase subunit	1.9.3.1	1	945.06	412.007	2.2938	1.16766	0.00434936	0.0506028		766.39	0.40947	2.85165
PFLU0557	PFLU0557	putative amino acid oxidase	2.4.2.11	13	2282.85	1143.92	1.99564	0.97987	0.00437057	0.0507477		1537.13	0.343802	2.8501
PFLU3724	PFLU3724	C-terminal region of transketolase	2.2.1.1	6	102.979	35.8173	2.87512	1.47156	0.00441683	0.05108		77.5497	0.516927	2.84675
PFLU2939	PFLU2939	putative two-component system sensor kinase	2.7.8.8	9	245.292	101.486	2.41701	1.23607	0.00452801	0.0520542		153.329	0.435415	2.83882
PFLU4481	cobS	cobalamin (5'-phosphate) synthase	2.-.-.-	7	254.341	120.842	2.10473	1.05313	0.00458466	0.052601		196.297	0.371493	2.83485
PFLU3296	PFLU3296	putative acyl-CoA dehydrogenase oxidoreductase	1.14.13.-	13	41.0922	18.7299	2.19394	1.08748	0.00463501	0.0530736		33.9204	0.384083	2.83136
PFLU3427	PFLU3427	putative methyl-accepting chemotaxis protein	1.7.99.4	0	362.651	85.9827	4.21772	1.92749	0.00465814	0.0532332		392.653	0.681146	2.82977
PFLU3515	PFLU3515	putative exported protein	3.2.2.20	3	123.818	41.2112	3.00448	1.52125	0.00467566	0.0533283		79.7137	0.537816	2.82857
PFLU2999	PFLU2999	putative aldo/keto reductase	4.4.1.5	7	2757.39	873.86	3.15541	1.58132	0.00473328	0.053708		1630.37	0.559829	2.82465
PFLU1797	PFLU1797	putative cation ABC transport system, membrane	3.6.3.28	3	250.818	144.711	1.73323	0.782745	0.00475843	0.0537434		212.951	0.277279	2.82295
PFLU3840	PFLU3840	putative membrane protein	2.3.1.118	3	254.095	140.026	1.81462	0.846389	0.00482469	0.0543857		245.808	0.300296	2.81851
PFLU1362	pcaK	4-hydroxybenzoate transporter	3.6.1.-	3	154.242	86.9648	1.77361	0.814293	0.00488362	0.0549431		113.109	0.289309	2.81461
PFLU0588	PFLU0588	putative amino acid ABC transport system,	3.5.1.5	3	264.214	150.234	1.75868	0.807829	0.00496644	0.0556587		196.369	0.287565	2.8092
PFLU4098	PFLU4098	putative permease component of ABC transporter	1.1.1.93	3	45.8245	22.4075	2.04505	0.997397	0.00503717	0.0561257		32.6197	0.355623	2.80465
PFLU4801	PFLU4801	putative LysR-family transcriptional regulatory	1.-.-.-	9	281.598	153.722	1.83187	0.861695	0.00510397	0.0566521		215.64	0.307705	2.8004
PFLU1054	PFLU1054	putative DNA polymerase III chi subunit	6.1.1.9	2	487.219	223.963	2.17544	1.09511	0.00518777	0.0572532		316.824	0.39179	2.79514
PFLU5622	PFLU5622	conserved hypothetical protein	2.8.1.6	10	1142.56	591.298	1.93229	0.935695	0.00536324	0.0590773		984.377	0.336053	2.78437
PFLU1818	sdhA	succinate dehydrogenase flavoprotein subunit	1.3.99.1	1	11680.1	6434.76	1.81516	0.848667	0.00540952	0.0593613		8100.32	0.305103	2.78158
PFLU3215	PFLU3215	putative multidrug resistance protein	4.2.1.84	0	359.133	103.895	3.45668	1.69053	0.00543028	0.0594764		230.982	0.60803	2.78034
PFLU3650	PFLU3650	putative transmembrane sensory box GGDEF domain	2.3.-.-	9	270.828	103.561	2.61516	1.33673	0.00552969	0.0602238		298.584	0.481801	2.77444
PFLU5819	ptsP	phosphoenolpyruvate-protein phosphotransferase	2.7.3.9	3	7838.51	4364.62	1.79592	0.833766	0.00552135	0.0602238		5792.11	0.300464	2.77493
PFLU6001	PFLU6001	putative exported protein	3.1.7.2	3	1187.12	264.329	4.49107	1.99764	0.00554094	0.060233		519.818	0.720188	2.77378
PFLU5442	PFLU5442	putative transport-related membrane protein	6.3.2.-	3	252.742	78.5582	3.21725	1.59803	0.00564926	0.061181		244.588	0.577434	2.76747
PFLU0036	trpB	tryptophan synthase beta chain	4.2.1.20	7	768.919	445.294	1.72676	0.777467	0.00573584	0.0620027		608.779	0.281435	2.76251
PFLU0922	PFLU0922	putative medium-chain-fatty-acid--CoA ligase	1.1.1.29	6	4930.47	904.941	5.44839	2.20467	0.00578068	0.0623646		2184.51	0.798801	2.75997
PFLU4560	PFLU4560	cytochrome C oxidase subunit	1.9.3.1	1	102.247	47.5333	2.15107	1.0803	0.00588312	0.0632408		141.488	0.392235	2.75423
PFLU3708	PFLU3708	putative transcriptional regulator	2.7.1.112	9	437.284	184.577	2.36911	1.20783	0.00592707	0.0634953		320.131	0.438924	2.75179
PFLU0664	PFLU0664	conserved hypothetical protein	3.6.3.-	10	82.9808	42.9151	1.9336	0.927867	0.00593662	0.0634953		76.2711	0.337251	2.75126
PFLU2320	folD	folD bifunctional protein	3.5.4.9	7	36.5183	18.5037	1.97357	0.958705	0.00597906	0.0637268		33.4108	0.348756	2.74893
PFLU1819	sdhB	succinate dehydrogenase iron-sulfur protein	1.3.99.1	1	14287.2	8070.26	1.77036	0.813728	0.00598332	0.0637268		9906.97	0.296042	2.74869
PFLU3557	PFLU3557	conserved hypothetical protein	1.3.99.-	10	116.511	66.2265	1.75929	0.818188	0.00602314	0.0640331		132.121	0.2979	2.74652
PFLU5362	PFLU5362	putative transmembrane sensor protein	2.1.1.35	9	1833.12	356.175	5.14669	2.128	0.00608949	0.0645389		1857.14	0.775816	2.74292
PFLU0674	PFLU0674	putative LysR-family regulatory protein	3.6.3.-	9	214.455	137.295	1.562	0.638722	0.00609299	0.0645389		171.125	0.232878	2.74273
PFLU1046	PFLU1046	putative RNA polymerase sigma factor	4.3.1.17	9	121.933	19.898	6.12789	2.31357	0.00615119	0.0647905		63.4867	0.844489	2.73961
PFLU4471	PFLU4471	putative transmembrane two-component system,	3.6.1.-	9	1844.69	433.888	4.25153	1.92771	0.00614226	0.0647905		1169.61	0.70352	2.74009
PFLU2404	PFLU2404	putative transport-related membrane protein	3.2.2.-	3	52.0161	27.1978	1.91251	0.931469	0.00616147	0.0647905		47.4279	0.340069	2.73906
PFLU3227	PFLU3227	putative transport-related protein	4.2.1.84	3	426.173	117.857	3.61603	1.74123	0.00618214	0.0648901		241.075	0.635958	2.73796
PFLU2946	PFLU2946	putative ABC transporter, permease protein	2.7.8.8	3	21.9785	10.0801	2.18038	1.1188	0.00624752	0.0654577		14.5923	0.409142	2.7345
PFLU1672	PFLU1672	conserved hypothetical protein	2.7.4.14	10	297.685	177.408	1.67796	0.742187	0.00635383	0.0663317		291.196	0.271969	2.72894
PFLU5786	PFLU5786	putative sulfurtransferase	2.4.2.-	7	1266.95	537.301	2.35798	1.20328	0.00639766	0.0666691		770.988	0.441301	2.72667
PFLU3198	PFLU3198	putative acyl CoA oxidase	1.1.1.100	13	506.588	206.592	2.45212	1.25512	0.00641378	0.0666992		304.018	0.460453	2.72584
PFLU1055	pepA	cytosol aminopeptidase	3.4.11.1	5	5745.28	1690.12	3.39933	1.6671	0.00646311	0.0669592		3090.56	0.612158	2.72331
PFLU1679	kdpD	two-component system, sensor kinase	2.7.3.-	9	285.994	157.976	1.81037	0.840856	0.00649008	0.0670295		215.154	0.308919	2.72194
PFLU2443	PFLU2443	conserved hypothetical protein	1.11.1.10	10	30.8937	14.9219	2.07036	1.01629	0.00653685	0.0673924		23.1914	0.373695	2.71956
PFLU5693	PFLU5693	putative transport-related membrane protein	2.4.1.-	3	1083.15	656.92	1.64883	0.714398	0.0066565	0.0683825		758.767	0.26327	2.71356
PFLU4898	tdcG	L-serine dehydratase	4.3.1.17	6	1938.79	606.757	3.19534	1.59006	0.00678005	0.0692464		1283.22	0.587289	2.70746
PFLU0754	PFLU0754	conserved hypothetical protein	4.1.99.3	10	1350.82	601.417	2.24607	1.13706	0.00682353	0.0692464		1562.01	0.420302	2.70534
PFLU3360	PFLU3360	putative exported protein	1.4.99.1	3	206.491	106.087	1.94644	0.940184	0.00682425	0.0692464		190.433	0.347534	2.7053
PFLU4391	PFLU4391	putative TetR-family transcriptional regulator	2.6.1.76	9	561.05	305.117	1.8388	0.866167	0.00679589	0.0692464		448.93	0.32001	2.70668
PFLU5695	PFLU5695	putative acetyltransferase	2.4.1.-	13	835.785	510.23	1.63806	0.706106	0.00706716	0.0713365		723.687	0.262136	2.69366
PFLU3308	PFLU3308	TetR-family transcriptional regulator	1.14.13.-	9	680.137	381.965	1.78063	0.822487	0.0072205	0.0727575		543.486	0.306155	2.6865
PFLU5444	PFLU5444	putative amine degradation-related protein	4.3.1.7	6	2027.73	626.476	3.23672	1.60305	0.00738773	0.0739283		1403.76	0.598413	2.67884
PFLU1952	PFLU1952	conserved hypothetical protein	1.2.1.16	10	155.172	102.966	1.50702	0.588739	0.00749471	0.0747407		132.799	0.22017	2.67402
PFLU0740	moeB	molybdopterin biosynthesis protein	2.1.1.-	7	1069.01	448.861	2.3816	1.215	0.00759356	0.0753097		723.412	0.455121	2.66963
PFLU1065	PFLU1065	putative deaminase	3.1.26.3	2	506.299	134.356	3.76834	1.78594	0.00762356	0.075377		255.711	0.669317	2.6683
PFLU3363	PFLU3363	putative 2-hydroxyacid dehydrogenase	1.4.99.1	13	419.736	174.777	2.40155	1.22432	0.00765321	0.0755413		309.021	0.459064	2.667
PFLU1140	glpD	aerobic glycerol-3-phosphate dehydrogenase	1.1.99.5	6	10096.9	1852.34	5.45089	2.18894	0.00768215	0.0756979		5846.71	0.82114	2.66573
PFLU5739	PFLU5739	putative malonate decarboxylase, gamma subunit	2.6.1.62	7	89.7014	49.6669	1.80606	0.836774	0.00773192	0.076059		64.7388	0.314157	2.66356
PFLU1322	PFLU1322	putative exported protein	2.1.1.77	3	824.001	452.563	1.82074	0.853167	0.00775761	0.0761823		569.226	0.320446	2.66244
PFLU3274	PFLU3274	putative permease transmembrane protein	EC	3	77.7908	38.5978	2.01542	0.993006	0.00781373	0.0766037		77.7559	0.373309	2.66001
PFLU3453	PFLU3453	putative secreted amidase	1.7.99.4	13	1656.69	795.497	2.08259	1.03508	0.00783734	0.0766847		1206.54	0.389274	2.659
PFLU0968	tkrA	2-ketogluconate reductase	1.1.1.215	6	1214.76	633.089	1.91878	0.924423	0.00786657	0.0766847		868.001	0.347822	2.65774
PFLU4800	PFLU4800	probable short chain dehydrogenase	1.-.-.-	13	209.747	113.51	1.84782	0.868587	0.00786067	0.0766847		173.683	0.326782	2.658
PFLU1623	PFLU1623	putative LysR-family regulatory protein	1.1.99.16	9	363.649	223.912	1.62407	0.691579	0.00787493	0.0766847		290.603	0.260248	2.65739
PFLU4469	PFLU4469	conserved hypothetical protein	3.6.1.-	10	1258.3	616.943	2.03957	1.00641	0.00791695	0.0769645		1138.76	0.378977	2.65559
PFLU5588	PFLU5588	conserved hypothetical membrane protein	4.1.2.25	3	964.817	499.703	1.93078	0.931451	0.0079468	0.0771252		753.526	0.350919	2.65432
PFLU4671	PFLU4671	putative membrane protein	4.2.1.17	3	595.551	307.172	1.93882	0.937347	0.00800589	0.0771816		446.613	0.353473	2.65182
PFLU3951	PFLU3951	substrate-binding periplasmic protein	3.5.2.2	3	54.359	29.4493	1.84585	0.879818	0.00797984	0.0771816		47.6518	0.331641	2.65292
PFLU2040	PFLU2040	putative GntR-family regulatory protein	3.4.21.102	9	103.743	58.2023	1.78246	0.828466	0.0079987	0.0771816		88.1672	0.312378	2.65212
PFLU3094	PFLU3094	putative transmembrane permease protein	4.1.3.18	3	47.9481	27.3431	1.75357	0.821406	0.0079676	0.0771816		74.4708	0.309563	2.65344
PFLU4401	PFLU4401	putative chemotaxis protein	6.3.4.14	0	1259.85	367.982	3.42367	1.66809	0.00803662	0.0772208		1062.54	0.629344	2.65053
PFLU4051	PFLU4051	conserved hypothetical protein	1.1.1.93	10	67.819	40.4421	1.67694	0.742398	0.00806693	0.0772558		53.4965	0.280229	2.64926
PFLU2155	PFLU2155	putative NAD-dependent deacetylase regulatory	2.8.3.5	9	300.178	122.542	2.4496	1.24903	0.00815645	0.0778558		326.951	0.472128	2.64552
PFLU2890	PFLU2890	hypothetical phage protein	2.1.1.73	12	205.941	91.389	2.25346	1.1367	0.0082519	0.0780958		214.342	0.430309	2.64159
PFLU4645	PFLU4645	putative LysR family transcriptional regulator	EC	9	176.834	103.565	1.70747	0.768483	0.00826247	0.0780958		156.318	0.290965	2.64115
PFLU4672	PFLU4672	putative GntR-family regulatory protein	4.2.1.17	9	1930.98	1184.3	1.63049	0.698497	0.00825994	0.0780958		1655.88	0.264457	2.64126
PFLU4623	PFLU4623	putative membrane protein	2.7.9.2	3	1073.58	358.018	2.99868	1.50584	0.00828927	0.0782215		1134.74	0.570382	2.64005
PFLU1720	PFLU1720	putative LysR-family regulatory protein	2.5.1.54	9	304.265	163.973	1.85558	0.881149	0.00832432	0.0784246		272.997	0.333942	2.63862
PFLU1496	PFLU1496	putative transport-related membrane protein	6.3.2.6	3	141.554	68.6507	2.06195	1.02084	0.00834613	0.0785024		101.106	0.387015	2.63774
PFLU3271	hpcC	5-carboxymethyl-2-hydroxymuconate semialdehyde	1.2.1.-	6	491.851	258.095	1.9057	0.915545	0.00839378	0.0788039		367.189	0.347349	2.63581
PFLU4011	PFLU4011	putative ABC transport system, membrane protein	2.7.1.12	3	101.266	60.568	1.67194	0.72697	0.00840539	0.0788039		84.2745	0.275855	2.63534
PFLU4399	yaiE	conserved hypothetical protein	6.3.4.14	10	1423.19	819.899	1.73582	0.784862	0.00844015	0.079002		1012.67	0.297981	2.63394
PFLU4489		putative oxidoreductase	2.-.-.-	13	692.437	338.989	2.04265	1.0078	0.00853097	0.0797233		500.127	0.383151	2.6303
PFLU0116	PFLU0116	putative CoA-transferase	1.6.1.2	13	1080.03	293.969	3.67395	1.74882	0.00855949	0.079861		892.182	0.665161	2.62916
PFLU1804	PFLU1804	conserved hypothetical protein	4.1.1.47	10	11.5372	3.85896	2.9897	1.45619	0.00860857	0.0801898		9.99569	0.554271	2.62722
PFLU1346	livJ1	branched amino acid ABC transport system,	1.4.3.5	3	7959.96	4139.95	1.92272	0.926089	0.00882064	0.0818071		6581.67	0.353614	2.61893
PFLU5721	metF	5,10-methylenetetrahydrofolate reductase	1.5.1.20	7	1648.49	860.114	1.91659	0.922209	0.00886414	0.0818071		1255.2	0.352358	2.61725
PFLU4724	PFLU4724	putative two-component system, response	1.1.1.100	9	739.877	425.353	1.73944	0.788529	0.0088638	0.0818071		538.633	0.30128	2.61726
PFLU2981	PFLU2981	putative cytochrome C	2.1.1.63	1	481.655	318.986	1.50995	0.590907	0.00894259	0.0823742		479.551	0.226034	2.61424
PFLU2317	PFLU2317	putative sarcosine oxidase alpha subunit	5.3.1.5	6	143.002	56.6649	2.52364	1.28021	0.00896048	0.082408		130.85	0.489833	2.61356
PFLU2355	PFLU2355	putative transport related membrane protein	3.5.1.10	3	82.0085	50.0127	1.63976	0.700637	0.00903442	0.0828251		63.119	0.268366	2.61075
PFLU2323	PFLU2323	putative glutamine synthetase III	3.5.1.10	7	40.9761	23.9788	1.70885	0.779412	0.00908464	0.0830227		49.6519	0.298756	2.60885
PFLU2669	cobW	putative cobalamin biosynthesis-related protein	2.1.1.133	7	1115.31	554.152	2.01264	0.987456	0.0091453	0.0834372		836.688	0.378833	2.60657
PFLU1053	PFLU1053	conserved hypothetical protein	6.1.1.9	10	1025.83	693.127	1.48	0.561356	0.00919498	0.0836353		777.027	0.215515	2.60472
PFLU3961	PFLU3961	metallo-beta-lactamase superfamily protein	3.5.2.2	13	996.387	478.515	2.08225	1.03335	0.0095135	0.0861269		690.212	0.39851	2.59303
PFLU3267	hpaR	homoprotocatechuate degradative operon	4.2.1.84	9	208.544	115.139	1.81124	0.848721	0.00964084	0.0871436		162.304	0.327887	2.58845
PFLU3723	PFLU3723	glycerol kinase	2.7.1.112	7	186.17	94.0873	1.9787	0.967591	0.00984114	0.0883845		154.56	0.374837	2.58136
PFLU2049	leuC	3-isopropylmalate dehydratase large subunit	4.2.1.33	7	92.5326	46.8573	1.97477	0.953417	0.0098544	0.0883845		69.6671	0.369413	2.5809
PFLU5577	pdxA	4-hydroxythreonine-4-phosphate dehydrogenase	1.1.1.262	7	637.673	407.19	1.56603	0.64018	0.00984427	0.0883845		483.658	0.248011	2.58125
PFLU0949	ddlB	D-alanine--D-alanine ligase B	6.3.2.4	0	3560.54	2426.4	1.46742	0.549582	0.00987048	0.0883919		2761.26	0.212989	2.58033
PFLU2715	PFLU2715	conserved hypothetical protein	3.5.5.1	10	86.1514	37.9878	2.26787	1.16568	0.0099474	0.088858		68.2114	0.452226	2.57765
PFLU2587	PFLU2587	putative MCP chemoreceptor protein	1.1.1.18	0	1279.57	611.581	2.09223	1.04014	0.00996854	0.088858		1645.16	0.403636	2.57692
PFLU2783	PFLU2783	putative ribonucleoside-diphosphate reductase	2.7.8.24	7	3256.42	1023.5	3.18166	1.57612	0.0102847	0.0908689		2465.04	0.614208	2.56611
PFLU4099	PFLU4099	putative substrate-binding component of ABC	1.1.1.93	3	71.9771	38.8002	1.85507	0.871923	0.0103039	0.0908689		60.2891	0.33987	2.56546
PFLU2764	PFLU2764	putative GGDEF domain signalling protein	2.4.1.18	9	1127.34	430.524	2.61854	1.33233	0.0103567	0.0911959		1000.79	0.519693	2.56369
PFLU2296	PFLU2296	putative ABC transport system, exported protein	2.4.1.10	3	211.858	66.8965	3.16694	1.56766	0.0105446	0.0923895		232.5	0.612981	2.55744
PFLU1691	PFLU1691	conserved hypothetical protein	2.7.3.-	10	1589.98	762.452	2.08535	1.03489	0.0105561	0.0923895		1206.58	0.404719	2.55706
PFLU0739	hemK	protein methyltransferase	2.1.1.-	2	888.807	426.14	2.08572	1.03502	0.0106412	0.0929937		655.147	0.405213	2.55427
PFLU4625	PFLU4625	putative O-acetylserine (thiol)-lyase	2.7.9.2	13	1123.96	255.266	4.40311	1.94083	0.0107163	0.0933308		784.143	0.760567	2.55182
PFLU5893	glpT	glycerol-3-phosphate transporter	3.4.11.9	3	1282.54	732.698	1.75044	0.796381	0.010728	0.0933308		855.874	0.312131	2.55143
PFLU5277	pdhR	pyruvate dehydrogenase complex repressor	1.3.1.26	9	769.766	453.536	1.69726	0.75479	0.0107666	0.0935259		733.471	0.295975	2.55018
PFLU1136	gltL	glutamate/aspartate ABC transport system,	1.1.5.2	3	1973.45	611.906	3.22509	1.58953	0.0108386	0.0936325		1385.1	0.623867	2.54786
PFLU3963	PFLU3963	putative AsnC-family transcriptional regulator	3.5.2.2	9	687.797	358.427	1.91893	0.922803	0.0108714	0.0936325		472.439	0.362337	2.54681
PFLU5690	PFLU5690	putative transport-related membrane protein	2.4.1.-	3	1363.77	726.879	1.8762	0.892557	0.0108566	0.0936325		1016.53	0.350396	2.54728
PFLU2135	PFLU2135	conserved hypothetical protein	3.5.4.1	10	892.833	496.692	1.79756	0.832827	0.0108224	0.0936325		643.92	0.326806	2.54838
PFLU3629	PFLU3629	hypothetical protein	2.3.-.-	8	126.462	46.188	2.73798	1.3851	0.0109487	0.0937029		82.7029	0.544386	2.54433
PFLU1333	PFLU1333	conserved hypothetical protein	1.4.3.5	10	1217.36	570.258	2.13475	1.06604	0.0109105	0.0937029		915.97	0.418784	2.54555
PFLU3631	PFLU3631	putative RNA polymerase sigma factor	2.3.-.-	9	92.1074	12.8154	7.18726	2.40453	0.0110125	0.0939708		51.3605	0.945807	2.5423
PFLU0850	PFLU0850	putative aldehyde dehydrogenase	4.2.1.41	13	234.819	149.241	1.57342	0.647725	0.0109983	0.0939708		206.151	0.254734	2.54275
PFLU0002	dnaN	DNA polymerase III, beta chain	2.7.7.7	2	8091.78	5046.62	1.6034	0.674286	0.011036	0.0940333		5630.69	0.265305	2.54156
PFLU5946	dapF	diaminopimelate epimerase	5.1.1.7	7	1838.27	890.134	2.06516	1.02174	0.0110799	0.0942585		1398.4	0.402232	2.54017
PFLU4006	PFLU4006	putative ribose transport ATP-binding component	2.7.1.12	3	272.874	73.7826	3.69835	1.75462	0.0111531	0.0944751		139.085	0.691374	2.53787
PFLU3783	PFLU3783	putative Trp repressor binding protein	1.1.1.28	9	869.893	207.091	4.20053	1.89487	0.0111775	0.0945437		457.841	0.746866	2.5371
PFLU0921	PFLU0921	putative transport-related LysE family membrane	1.1.1.29	3	1332.36	594.283	2.24196	1.13109	0.0112443	0.0948317		953.183	0.446188	2.53501
PFLU1584	PFLU1584	conserved hypothetical protein	1.6.1.1	10	1596.75	937.85	1.70256	0.757191	0.0112655	0.0948727		2830.82	0.298771	2.53435
PFLU1475	PFLU1475	putative redox-related protein	1.4.3.16	13	1470.66	728.312	2.01927	0.991309	0.0114317	0.0961325		1017.44	0.391943	2.52922
PFLU0368	PFLU0368	putative histidine ABC transport system, permease	4.3.1.3	3	581.622	182.399	3.18874	1.5772	0.0114813	0.0962704		293.263	0.623967	2.5277
PFLU4091	fecB	iron(III) dicitrate-binding periplasmic protein	1.1.1.93	3	120.07	55.7324	2.15441	1.07428	0.0115903	0.0969087		91.9702	0.425564	2.52438
PFLU1304	PFLU1304	putative deoxycytidine triphosphate deaminase	2.1.1.77	7	1550.62	900.641	1.72168	0.773032	0.0117644	0.0980764		1291.63	0.306864	2.51913
PFLU5875	PFLU5875	putative iron (III) ABC transport system,	2.1.2.10	3	656.855	411	1.59819	0.669682	0.0118679	0.0987967		486.943	0.266164	2.51605
PFLU1043	PFLU1043	putative membrane protein	4.3.1.17	3	192.259	19.5397	9.83941	2.61884	0.0119406	0.0988342		172.367	1.04175	2.51389
PFLU2937	PFLU2937	putative aerobic respiration sensor-response	2.7.8.8	9	259.437	116.451	2.22786	1.11935	0.0119382	0.0988342		172.872	0.445252	2.51397
PFLU3314	PFLU3314	conserved hypothetical protein	3.-.-.-	10	572.626	329.904	1.73574	0.783952	0.0119162	0.0988342		505.756	0.311758	2.51462
PFLU4551	PFLU4551	putative aerotaxis sensor receptor	3.1.4.14	0	958.724	447.574	2.14205	1.06975	0.0120334	0.0994602		1036.96	0.425997	2.51116
PFLU2295	PFLU2295	putive methyl-accepting chemotaxis protein	2.4.1.10	0	298.657	112.778	2.64818	1.34349	0.0121982	0.100435		340.076	0.536034	2.50636
PFLU2754	PFLU2754	putative short chain dehydrogenase	1.1.1.67	13	1938.03	876.012	2.21234	1.11275	0.0122543	0.100569		1396.03	0.444258	2.50473
PFLU5050	leuA2	2-isopropylmalate synthase	2.3.3.13	7	4670.57	2275.94	2.05215	1.01233	0.0122769	0.100611		3795.92	0.404271	2.50408
PFLU4798	PFLU4798	putative LysR-family transcriptional regulator	3.1.4.46	9	326.171	179.136	1.8208	0.855383	0.0123459	0.100898		248.763	0.341866	2.5021
PFLU1717	ohrR	organic hydroperoxide resistance transcriptional	2.5.1.54	9	358.46	218.254	1.6424	0.71199	0.0123467	0.100898		282.923	0.284559	2.50208
PFLU1089	PFLU1089	putative iron utilisation protein	1.1.5.2	0	1755.79	443.601	3.95803	1.82442	0.0124366	0.10132		866.589	0.729914	2.49951
PFLU1841	PFLU1841	conserved hypothetical protein	4.2.1.60	10	331.281	191.666	1.72842	0.777615	0.0124507	0.10132		269.89	0.311158	2.49911
PFLU4548	PFLU4548	putative methyl-accepting chemotaxis protein	3.1.4.14	0	87.4368	39.3634	2.22127	1.11225	0.0125995	0.102387		70.2323	0.445813	2.49489
PFLU0242	PFLU0242	putative dehydrogenase	3.1.6.1	13	141.985	79.7246	1.78095	0.825825	0.0128033	0.103745		96.4185	0.331764	2.48919
PFLU1355	PFLU1355	conserved hypothetical protein	3.6.1.-	10	19.9408	10.0502	1.98411	0.970712	0.0130306	0.104715		14.6635	0.390954	2.48293
PFLU5438	PFLU5438	putative decarboxylase	1.2.1.41	13	645.697	395.599	1.6322	0.698719	0.0130687	0.104876		505.132	0.281527	2.48189
PFLU2786	PFLU2786	putative catabolic threonine dehydratase	2.7.8.24	6	342.156	167.277	2.04545	1.00699	0.013156	0.10543		230.69	0.406124	2.47952
PFLU1862	PFLU1862	hypothetical protein	4.1.1.23	8	155.503	85.6877	1.81477	0.848373	0.0132357	0.10563		140.245	0.34245	2.47736
PFLU5225	PFLU5225	conserved hypothetical protein	2.2.1.6	10	1504.8	448.798	3.35296	1.62939	0.0132567	0.105653		1120.08	0.657862	2.4768
PFLU3248	PFLU3248	hypothetical protein	4.2.1.84	8	526.4	144.972	3.63104	1.71953	0.0133067	0.10576		382.833	0.694633	2.47545
PFLU0461	PFLU0461	putative glutamate-ammonia-ligase	1.2.4.1	7	2822.72	1486.76	1.89858	0.906812	0.0132918	0.10576		2009.18	0.366262	2.47585
PFLU3521	PFLU3521	putative membrane protein	3.2.2.20	3	440.684	188.477	2.33814	1.18327	0.0134305	0.106307		452.883	0.478643	2.47214
PFLU5678	PFLU5678	putative AraC-family regulatory protein	4.1.2.5	9	627.366	323.369	1.9401	0.936188	0.0136054	0.107167		1407.56	0.379405	2.46752
PFLU5607	PFLU5607	putative dehydrogenase	1.3.3.11	13	345.462	149.938	2.30404	1.16529	0.0136606	0.107395		513.453	0.47253	2.46607
PFLU6086A	PFLU6086A	conserved hypothetical protein	2.7.1.35	10	180.644	73.4415	2.4597	1.25614	0.0139386	0.108289		112.17	0.510867	2.45884
PFLU3163	PFLU3163	hypothetical protein	3.1.1.3	8	67.6345	30.5264	2.21561	1.11583	0.0139308	0.108289		55.4119	0.453768	2.45904
PFLU1108	rpmE	50S ribosomal protein L31 type B-1	1.1.5.2	2	226.858	64.5251	3.51581	1.67801	0.0140364	0.108552		243.214	0.683136	2.45633
PFLU3885	PFLU3885	LysR family regulatory protein	5.2.1.8	9	578.949	268.526	2.15602	1.07725	0.0140515	0.108552		497.837	0.43863	2.45594
PFLU0965	PFLU0965	putative acetyltransferase	3.5.1.-	13	84.0448	37.6301	2.23344	1.12276	0.0141765	0.109162		95.3432	0.457753	2.45276
PFLU4482	cobC	7 alpha-ribazole-5'-phosphate phosphatase	2.-.-.-	7	243.781	122.089	1.99674	0.976814	0.014187	0.109162		186.427	0.398294	2.45249
PFLU2069	PFLU2069	putative glutathione S-transferase	2.7.7.7	7	228.186	120.158	1.89905	0.905587	0.0142798	0.109441		204.038	0.369605	2.45015
PFLU3846	PFLU3846	putative TetR-family regulatory protein	2.3.1.118	9	2665.27	1591.64	1.67454	0.73458	0.0142618	0.109441		2398.73	0.299755	2.4506
PFLU2529	PFLU2529	putative IcrL-family regulatory protein	6.3.1.5	9	165.07	87.0242	1.89683	0.910808	0.0143031	0.109475		172.847	0.371825	2.44956
PFLU1813	PFLU1813	putative membrane protein	4.1.1.47	3	1095.63	243.157	4.50584	1.92972	0.0143998	0.109779		5520.27	0.788565	2.44713
PFLU2782	PFLU2782	conserved hypothetical protein	2.7.8.24	10	209.755	106.381	1.97173	0.958488	0.0146403	0.110884		245.778	0.392637	2.44116
PFLU0948	murC	UDP-N-acetylmuramate--L-alanine ligase	6.3.2.8	0	4974.23	2671.11	1.86224	0.880378	0.0146322	0.110884		3555.9	0.36061	2.44136
PFLU3009	PFLU3009	putative acetyltransferase	2.7.1.31	13	202.434	98.7895	2.04915	1.00616	0.0146771	0.110972		139.94	0.412319	2.44025
PFLU6082	PFLU6082	conserved hypothetical protein	2.7.1.35	10	574.217	262.82	2.18483	1.09332	0.0149439	0.112346		405.356	0.449237	2.43374
PFLU0790	pilD	type IV prepilin-like proteins leader peptide	2.1.1.-	0	286.803	213.53	1.34315	0.420638	0.0149691	0.112346		274.886	0.17288	2.43313
PFLU1842	PFLU1842	putative phosphohistidine phosphatase	4.2.1.60	2	708.644	368.554	1.92277	0.923787	0.0150078	0.112491		515.253	0.379817	2.43219
PFLU5045	PFLU5045	conserved hypothetical protein	1.1.1.205	10	187.889	96.9663	1.93768	0.93323	0.0150672	0.112722		148.719	0.383925	2.43076
PFLU1433	PFLU1433	[utative exported protein	2.1.1.63	3	790.038	530.502	1.48923	0.56963	0.0151161	0.112722		686.633	0.234455	2.42959
PFLU1477	dapA	dihydrodipicolinate synthase	4.2.1.52	7	2557.78	1283.62	1.99263	0.971348	0.0152376	0.112952		2094.27	0.400278	2.42668
PFLU4628	prpD	2-methylcitrate dehydratase	4.2.1.79	1	2016.27	548.44	3.67637	1.72953	0.015482	0.114458		1311.85	0.714414	2.4209
PFLU2460	PFLU2460	putative LysR-family regulatory protein	2.1.1.152	9	109.386	68.7746	1.59051	0.655686	0.0154876	0.114458		100.202	0.270858	2.42077
PFLU4012	PFLU4012	putative ABC transport system, ATP-binding	2.7.1.12	3	69.1153	40.5122	1.70604	0.755204	0.0158699	0.116245		56.2677	0.313117	2.41189
PFLU0663	PFLU0663	putative dehydrogenase	3.6.3.-	13	489.765	259.443	1.88776	0.896407	0.0159048	0.116354		394.02	0.371785	2.41109
PFLU5799	PFLU5799	putative iron acquisition-related protein	4.2.1.9	3	209.148	133.679	1.56456	0.637035	0.015935	0.116428		161.648	0.264286	2.4104
PFLU3358	PFLU3358	putative methyl-accepting chemotaxis receptor	1.4.99.1	0	174.49	81.4282	2.14287	1.06423	0.0160053	0.116794		195.243	0.441811	2.4088
PFLU2812	PFLU2812	LysR-family transcriptional regulator	2.3.2.2	9	384.885	242	1.59043	0.661538	0.0161823	0.117672		311.478	0.275093	2.40478
PFLU4050	PFLU4050	putative acetyltransferase	1.1.1.93	13	60.5182	25.5094	2.37239	1.19609	0.0163389	0.117852		45.9562	0.49811	2.40126
PFLU0190	cysA	sulfate/thiosulfate ABc transport system,	3.6.3.25	3	1080.09	550.279	1.96279	0.951529	0.0163229	0.117852		757.538	0.396204	2.40162
PFLU2321	purU1	formyltetrahydrofolate deformylase	3.5.1.10	7	55.84	30.3112	1.84222	0.854314	0.0163358	0.117852		71.383	0.355768	2.40132
PFLU5775	PFLU5775	conserved hypothetical protein	2.1.1.33	10	522.567	314.072	1.66384	0.724204	0.0163098	0.117852		381.541	0.301512	2.40191
PFLU2278	PFLU2278	putative ABC transport system, substrate-binding	2.7.8.5	3	66.287	41.9538	1.58	0.642238	0.0162793	0.117852		60.8005	0.26731	2.40259
PFLU2123	PFLU2123	putative methyl-accepting chemotaxis protein	3.5.4.1	0	287.505	129.355	2.22261	1.11665	0.0166916	0.119989		250.86	0.466549	2.39343
PFLU3514	PFLU3514	putative glutathione-S-transferase domain	3.2.2.20	13	298.175	165.38	1.80296	0.831665	0.0167413	0.120197		235.116	0.347636	2.39234
PFLU0916	PFLU0916	putative methyl-accepting chemotaxis protein	1.1.99.16	0	339.374	158.906	2.13569	1.06326	0.0168577	0.120733		328.854	0.444918	2.3898
PFLU5725	PFLU5725	putative exported protein	1.5.1.20	3	14436.1	5575.4	2.58924	1.31186	0.0169106	0.120963		8082.97	0.549207	2.38865
PFLU5810	PFLU5810	putative cation ABC transport system, membrane	1.5.1.3	3	86.6248	55.7544	1.55368	0.641097	0.017001	0.12146		61.3678	0.268614	2.38669
PFLU2774	aroA	putative 3-phosphoshikimate	2.5.1.19	7	469.447	271.62	1.72833	0.775856	0.0170358	0.121558		350.13	0.325179	2.38593
PFLU5957	PFLU5957	putative methyl-accepting chemotaxis protein	5.1.1.7	0	286.597	162.256	1.76633	0.808921	0.0173164	0.123106		308.472	0.339894	2.37992
PFLU1343	livG1	high-affinity branched-chain amino acid ABC	1.4.3.5	3	890.823	443.889	2.00686	0.979528	0.0173443	0.123153		661.977	0.411683	2.37933
PFLU2936	PFLU2936	putative two-component system, response	2.7.8.8	9	111.435	52.4388	2.12505	1.05436	0.0174399	0.123396		78.0513	0.443513	2.3773
PFLU4830	PFLU4830	putative long-chain-fatty-acid--CoA ligase	6.2.1.3	7	429.29	219.318	1.95739	0.946213	0.0174254	0.123396		403.936	0.397969	2.37761
PFLU2270	PFLU2270	putative cytochrome C family protein	2.7.8.5	1	178.079	105.448	1.68879	0.739356	0.0174425	0.123396		166.689	0.311014	2.37725
PFLU3605	lexA	SOS regulatory protein	2.7.7.7	2	113.749	59.758	1.9035	0.902313	0.0175986	0.124286		91.3998	0.380088	2.37396
PFLU3418	PFLU3418	putative TetR family transcriptional regulator	4.2.99.9	9	260.498	140.719	1.85119	0.868499	0.0177262	0.124946		243.591	0.366256	2.37129
PFLU1044	PFLU1044	putative membrane protein	4.3.1.17	3	528.766	132.754	3.98306	1.80708	0.0180263	0.126599		434.504	0.764067	2.36508
PFLU3216	mexC	multidrug resistance protein	4.2.1.84	0	370.219	93.0149	3.98021	1.81781	0.0181212	0.126938		227.944	0.769236	2.36313
PFLU1320	PFLU1320	conserved hypothetical protein	2.1.1.77	10	368.947	180.666	2.04215	1.00117	0.0181402	0.126938		244.249	0.423731	2.36274
PFLU3570	metE	5-methyltetrahydropteroyltriglutamate--homocyst	2.1.1.14	7	231.799	121.406	1.90928	0.917178	0.0181016	0.126938		149.878	0.388054	2.36353
PFLU3571	PFLU3571	putative GGDEF domain signaling protein	2.1.1.14	9	690.044	332.485	2.07542	1.02508	0.0183455	0.127451		540.467	0.434618	2.35857
PFLU5148	PFLU5148	conserved hypothetical protein	1.10.3.-	10	115.421	73.5498	1.56929	0.642872	0.0183365	0.127451		139.685	0.272547	2.35875
PFLU3088	PFLU3088	putative IclR-family transcriptional regulator	4.1.3.18	9	440.138	267.745	1.64387	0.705488	0.0184276	0.127867		373.537	0.299327	2.35691
PFLU4447	PFLU4447	putative flagelling-related protein	3.6.3.14	0	362.987	98.3952	3.68907	1.71792	0.0185601	0.128479		454.397	0.729709	2.35425
PFLU5229	PFLU5229	putative putative hemin transport system,	2.2.1.6	3	806.519	276.279	2.91922	1.45698	0.018552	0.128479		451.065	0.61883	2.35441
PFLU0005	PFLU0005	putative two-component system, response	5.99.1.3	9	1635.68	869.07	1.8821	0.893242	0.0186297	0.128807		1594.6	0.379641	2.35286
PFLU0550	PFLU0550	putative oxidoreductase	2.4.2.11	13	1016.07	315.389	3.22166	1.57446	0.0187024	0.128849		484.666	0.669582	2.35141
PFLU3611	lldD	L-lactate dehydrogenase	1.1.2.3	1	729.743	345.37	2.11293	1.04767	0.0186771	0.128849		479.23	0.445452	2.35191
PFLU4190	PFLU4190	putative membrane protein	4.2.1.70	3	5460.26	3528.45	1.54749	0.62341	0.0188166	0.129211		4499.15	0.265377	2.34914
PFLU3250	PFLU3250	hypothetical protein	4.2.1.84	8	950.699	274.639	3.46163	1.65438	0.0188666	0.129212		632.825	0.704545	2.34816
PFLU3118	PFLU3118	putative sugar ABC transport system, membrane	4.1.3.18	3	37.5953	20.836	1.80435	0.830056	0.0189739	0.129793		63.1306	0.353811	2.34604
PFLU3844	PFLU3844	putative NADP-dependent	2.3.1.118	13	1036.31	484.38	2.13946	1.06412	0.0193407	0.13168		889.332	0.454965	2.3389
PFLU5956	comM	putative magnesium chelatase protein	5.1.1.7	7	395.258	215.688	1.83254	0.860484	0.019433	0.132153		343.128	0.368181	2.33712
PFLU3986	PFLU3986	putative ABC transport system, ATP-binding	4.3.1.12	3	34.2799	14.4486	2.37254	1.1708	0.0196553	0.133196		28.3251	0.501873	2.33286
PFLU3882	xthA	exodeoxyribonuclease III	5.2.1.8	5	1169.42	649.492	1.80051	0.832251	0.0196095	0.133196		891.815	0.356617	2.33374
PFLU1610	PFLU1610	putative fimbrial usher outer membrane protein	1.-.-.-	3	115.703	79.9356	1.44746	0.545176	0.0196516	0.133196		95.7655	0.233687	2.33293
PFLU4231	PFLU4231	putative quinone oxidoreductase	2.6.1.57	13	1103.1	489.645	2.25286	1.13098	0.0197553	0.133504		770.355	0.4852	2.33096
PFLU4491	cobO	putative cob(I)yrinic acid a,c-diamide	2.5.1.17	7	531.376	279.737	1.89955	0.904577	0.0197699	0.133504		409.393	0.388116	2.33069
PFLU4273	PFLU4273	putative zinc-binding dehydrogenase	3.5.1.16	13	12.2973	4.85673	2.53202	1.29195	0.0198305	0.133602		9.34018	0.554596	2.32954
PFLU5224	PFLU5224	conserved hypothetical protein	2.2.1.6	10	2313.1	1498.76	1.54334	0.619441	0.0199934	0.133989		1746.09	0.266258	2.32647
PFLU3993	PFLU3993	putative zinc-binding dehydrogenase	2.7.1.12	13	64.3421	27.424	2.3462	1.17344	0.0200809	0.134063		144.159	0.504744	2.32483
PFLU0035	trpA	tryptophan synthase alpha chain	4.2.1.20	7	830.155	443.676	1.87108	0.884883	0.02009	0.134063		559.025	0.38065	2.32466
PFLU4509	PFLU4509	putative LysR family regulatory protein	4.2.99.8	9	346.751	205.861	1.68439	0.741893	0.0201072	0.134063		319.087	0.319184	2.32434
PFLU1425	ogt	methylated-DNA--protein-cysteine	2.1.1.63	2	431.696	226.867	1.90286	0.908122	0.0203131	0.134982		361.363	0.391345	2.32051
PFLU4971	PFLU4971	putative methyl-accepting chemotaxis protein	1.2.1.12	0	466.56	266.293	1.75206	0.793197	0.0203149	0.134982		455.339	0.341824	2.32048
PFLU5461	ispA	geranyltranstransferase	2.5.1.10	7	1201.43	638.67	1.88114	0.891922	0.0204298	0.135435		941.48	0.384721	2.31836
PFLU3726	rbsC	putative ribose transport system permease	2.2.1.1	3	62.568	25.2685	2.47613	1.25338	0.0204704	0.135549		75.5216	0.540807	2.31761
PFLU0836	PFLU0836	putative AraC-family regulatory protein	2.7.1.69	9	684.437	436.104	1.56943	0.642378	0.0205733	0.135891		572.011	0.277398	2.31572
PFLU4698	PFLU4698	putative deoxyribonuclease	4.2.1.17	13	378.9	212.497	1.78308	0.818462	0.0206514	0.136125		302.919	0.353654	2.3143
PFLU5459	PFLU5459	putative cell division-related protein	3.6.1.1	0	1104.27	714.621	1.54525	0.622011	0.0207192	0.136296		966.66	0.268912	2.31306
PFLU6131	fecR	putative iron transport-related protein	2.1.-.-	3	469.175	153.62	3.05413	1.50551	0.0207625	0.136392		361.04	0.651094	2.31228
PFLU0247	dcyD	D-cysteine desulfhydrase	4.4.1.15	6	856.875	540.362	1.58574	0.658574	0.0209501	0.137313		630.464	0.285235	2.30888
PFLU6032	hupA	DNA-binding protein HU1	3.6.1.-	0	762.623	361.729	2.10827	1.04274	0.0211232	0.138135		1220.67	0.45223	2.30578
PFLU3249	PFLU3249	putative radical SAM protein	4.2.1.84	13	1218.34	447.378	2.72329	1.36873	0.0211958	0.138453		868.623	0.593943	2.30448
PFLU4626	PFLU4626	putative serine acetyltransferase	2.7.9.2	13	907.793	250.429	3.62495	1.69963	0.0213121	0.139057		573.837	0.738194	2.30241
PFLU3496	PFLU3496	GntR family regulatory protein	4.2.1.3	9	126.656	81.5665	1.55279	0.624987	0.0213983	0.139306		110.581	0.271629	2.30088
PFLU1731	PFLU1731	putative aminotransferase	3.4.24.-	13	1870	1111.27	1.68276	0.739062	0.0214737	0.139639		1687.93	0.321394	2.29955
PFLU1735	PFLU1735	putative MarR-family regulatory protein	1.11.1.9	9	91.7712	60.5788	1.51491	0.602642	0.0216821	0.140679		87.0695	0.262487	2.29589
PFLU5165	PFLU5165	putative putative oxidoreduxtase	1.6.4.5	13	369.077	172.415	2.14063	1.06355	0.0217828	0.141174		401.444	0.463594	2.29413
PFLU1687	PFLU1687	putative methyl-accepting chemotaxis protein	2.7.3.-	0	5224.9	2575.66	2.02857	0.992799	0.0218991	0.141769		4569.23	0.433137	2.29211
PFLU5576	PFLU5576	putative chaperone	5.1.3.1	0	6179	3884.89	1.59052	0.66144	0.0219939	0.142224		4334.19	0.288779	2.29047
PFLU0551	livJ2	putative branched amino acid ABC transport	2.4.2.11	3	1798.4	790.079	2.27623	1.14216	0.0222597	0.142511		2030.14	0.499653	2.28591
PFLU0457	msrA	peptide methionine sulfoxide reductase	1.8.4.6	2	3730.62	1872.06	1.99279	0.968982	0.0222303	0.142511		2547.79	0.423801	2.28641
PFLU5859	PFLU5859	putative oxidoreductase	1.5.1.29	13	242.379	128.018	1.89332	0.901249	0.0222557	0.142511		199.592	0.394251	2.28598
PFLU3602	dnaE	putative DNA polymerase III alpha subunit	2.7.7.7	2	220.328	123.09	1.78998	0.82072	0.0222449	0.142511		178.221	0.358995	2.28616
PFLU0943	murF	UDP-N-acetylmuramoyl-tripeptide--D-alanyl-D-alanine	6.3.2.10	0	2532.12	1564.08	1.61892	0.685815	0.022418	0.143367		1995.11	0.300373	2.28321
PFLU3749	PFLU3749	putative RNA polymerase sigma factor	2.2.1.1	9	58.3759	20.6083	2.83264	1.40396	0.0224604	0.143479		52.3351	0.615101	2.28249
PFLU3281	PFLU3281	conserved hypothetical protein	4.1.2.-	10	25.8444	11.2889	2.28936	1.12993	0.022519	0.143695		22.2505	0.49526	2.2815
PFLU0691	PFLU0691	putative fatty acid transport-related membrane	4.2.1.1	3	573.463	203.967	2.81155	1.40587	0.0226986	0.144333		338.573	0.617024	2.27847
PFLU4970	PFLU4970	putative membrane protein	1.2.1.12	3	140.836	53.1361	2.65048	1.33211	0.0227436	0.144333		84.6385	0.584845	2.27771
PFLU0268	PFLU0268	putative membrane protein	4.1.1.49	3	83.5016	52.0849	1.60318	0.689269	0.0232251	0.146109		72.3936	0.303681	2.26971
PFLU2387	PFLU2387	conserved hypothetical protein	3.2.2.-	10	49.9346	28.4003	1.75824	0.791944	0.0233104	0.146328		85.8003	0.349134	2.26831
PFLU1681	PFLU1681	putative phospholipase	2.7.3.-	13	652.608	317.633	2.0546	1.00841	0.0233705	0.146546		587.832	0.444758	2.26732
PFLU5863	argE	acetylornithine deacetylase	3.5.1.16	7	1330.26	904.178	1.47123	0.552075	0.0235296	0.147325		1059.98	0.243772	2.26472
PFLU3988	PFLU3988	putative amidase	3.5.1.87	6	97.7601	46.1392	2.11881	1.04048	0.0239245	0.148892		77.1298	0.460729	2.25834
PFLU2606	PFLU2606	putative signalling-related protein	1.1.1.18	9	515.064	228.196	2.25711	1.12998	0.0240418	0.149302		369.801	0.500777	2.25646
PFLU0401	argS	arginyl-tRNA synthetase	6.1.1.19	2	2439.42	1596.81	1.52768	0.605081	0.024099	0.149496		2197.36	0.268264	2.25555
PFLU2204	PFLU2204	putative alcohol dehydrogenase	2.7.8.5	6	80.7937	48.8865	1.65268	0.722652	0.0241375	0.149575		60.9807	0.320476	2.25493
PFLU3139	PFLU3139	conserved hypothetical protein	3.3.2.3	10	264.157	165.688	1.5943	0.662287	0.0243142	0.150188		320.987	0.294072	2.25213
PFLU2537	PFLU2537	putative ATP-binding protein	3.5.1.49	13	135.869	84.9201	1.59996	0.673186	0.0244391	0.150799		100.96	0.299173	2.25016
PFLU0400	PFLU0400	conserved hypothetical protein	3.4.25.-	10	910.609	502.446	1.81235	0.84097	0.0244748	0.150858		649.882	0.373832	2.24959
PFLU3199	PFLU3199	3-oxoacyl-[acyl-carrier-protein] synthase II	1.1.1.100	7	279.798	104.659	2.67344	1.3493	0.0245721	0.151194		154.288	0.600206	2.24806
PFLU5176	tar	methyl-accepting chemotaxis protein II	2.5.1.-	0	647.541	310.48	2.08561	1.02724	0.0248128	0.152432		646.916	0.457709	2.2443
PFLU1364	gctB	glutaconate CoA-transferase subunit B	2.8.3.12	6	105.944	59.1546	1.79097	0.817729	0.024885	0.152575		76.6963	0.36454	2.24318
PFLU4978	PFLU4978	probable HlyD-family secretion protein	1.2.1.12	3	479.161	217.618	2.20184	1.09874	0.0249831	0.153015		305.515	0.490143	2.24166
PFLU3604	PFLU3604	conserved hypothetical protein	2.7.7.7	10	60.6142	33.3636	1.81678	0.835279	0.0253393	0.154056		42.2571	0.373528	2.23619
PFLU5891	PFLU5891	putative flagellar protein	3.4.11.9	0	599.805	343.66	1.74534	0.789063	0.0253119	0.154056		659.233	0.352794	2.23661
PFLU5578	ksgA	dimethyladenosine transferase	2.1.1.-	2	712.646	419.334	1.69947	0.752798	0.0252846	0.154056		554.356	0.336517	2.23703
PFLU0741	PFLU0741	putative peptidoglycan biosynthesis protein	2.1.1.-	3	375.3	215.834	1.73884	0.783899	0.0255429	0.155093		289.279	0.351037	2.23309
PFLU3459	PFLU3459	putative exported protein	1.7.99.4	3	33.1304	18.7853	1.76364	0.78524	0.0256826	0.155654		66.6185	0.351971	2.23098
PFLU1040	fecA	iron (III) dicitrate transport protein	4.3.1.17	3	360.539	153.621	2.34694	1.17757	0.0257695	0.156017		398.931	0.528137	2.22967
PFLU2357	PFLU2357	putatove DeoR-family regulatory protein	3.5.1.10	9	660.333	391.594	1.68627	0.740996	0.0258446	0.156309		556.223	0.332503	2.22854
PFLU5940	PFLU5940	putative ademylate cyclase	4.3.2.1	13	1735.91	1200.41	1.4461	0.527371	0.0260574	0.157267		1536.71	0.236983	2.22536
PFLU5416	lipA	lipoyl synthase	2.8.1.-	7	4093.96	2708.18	1.5117	0.589811	0.026205	0.15783		3370.67	0.265303	2.22316
PFLU2584	PFLU2584	putative ATP-binding component of ABC	1.1.1.18	3	528.31	216.144	2.44424	1.23009	0.0263233	0.158176		340.455	0.553743	2.22141
PFLU3116	PFLU3116	putative transcriptional regulator (lacI	4.1.3.18	9	48.7502	29.3536	1.66079	0.721319	0.0263718	0.158176		44.8114	0.324817	2.22069
PFLU3127	PFLU3127	putative two-component system, sensor kinase	1.2.2.4	9	166.606	120.836	1.37878	0.459404	0.0263646	0.158176		135.712	0.206864	2.2208
PFLU4967	PFLU4967	putative putative regulatory protein	1.2.1.12	9	851.093	422.472	2.01456	0.980791	0.0266679	0.159205		656.832	0.442526	2.21635
PFLU3640	PFLU3640	conserved hypothetical protein	2.3.-.-	10	213.22	104.97	2.03126	0.990158	0.0268804	0.159283		169.085	0.447378	2.21325
PFLU4490	cobB	cobyrinic acid A,C-diamide synthase	2.-.-.-	7	621.295	309.579	2.0069	0.975654	0.026865	0.159283		460.544	0.440779	2.21347
PFLU5439	mpl	UDP-Nacetylmuramate:l-alanyl-gamma-D-glutamyl-meso-diaminopimelate	6.3.2.-	3	2487.18	1252.81	1.98529	0.962346	0.0267608	0.159283		1860.41	0.43447	2.21499
PFLU2396	PFLU2396	Putative AraC-family regulatory protein	3.2.2.-	9	199.88	105.179	1.90039	0.903569	0.0267767	0.159283		179.327	0.407976	2.21476
PFLU0947	murG	UDP-N-acetylglucosamine--N-acetylmuramyl-(pentapeptide)	2.4.1.227	0	1636.02	962.285	1.70014	0.75254	0.0268863	0.159283		1216.62	0.340029	2.21317
PFLU0531	rlmB	23s rRNA (guanosine-2'-o-)-methyltransferase	2.1.1.-	2	2603.57	1257.06	2.07116	1.01823	0.0271529	0.160698		1921.58	0.460882	2.20931
PFLU4535	PFLU4535	conserved hypothetical protein	3.1.4.14	10	602.343	321.791	1.87185	0.882955	0.0272931	0.161363		425.774	0.400016	2.2073
PFLU3789	PFLU3789	putative racemase	1.1.1.28	13	453.212	199.851	2.26775	1.13405	0.0273691	0.161648		412.058	0.514028	2.20621
PFLU2053	soxR	redox-sensitive transcriptional activator	4.2.1.33	9	407.426	223.717	1.82117	0.850724	0.0275561	0.162421		288.785	0.38607	2.20355
PFLU2730	PFLU2730	luciferase-like monooxygenase	2.7.3.-	13	32.5971	19.2436	1.69392	0.765762	0.0279977	0.164355		25.7365	0.348498	2.19732
PFLU1570	PFLU1570	putative glycerophosphoryl diester	1.6.1.1	7	1048.42	595.924	1.75932	0.799844	0.0280546	0.164522		938.683	0.364141	2.19652
PFLU0621	PFLU0621	putative GGDEF domain response regulator	4.2.1.10	9	3111.47	1223.55	2.54298	1.27881	0.0282056	0.165241		2562.29	0.582756	2.19441
PFLU5046	PFLU5046	putative membrane protein	1.1.1.205	3	176.484	102.215	1.72659	0.771723	0.0282605	0.165395		165.778	0.351798	2.19365
PFLU3412	PFLU3412	hypothetical protein	4.2.99.9	8	3457.03	850.608	4.06419	1.80456	0.028411	0.166108		2376.49	0.823411	2.19156
PFLU2714	PFLU2714	putative sugar kinase	3.5.5.1	6	142.411	81.8069	1.74082	0.791417	0.0285408	0.166699		158.424	0.361415	2.18977
PFLU1487	PFLU1487	putative LysR-family regulatory protein	6.3.2.6	9	217.787	153.577	1.4181	0.496929	0.0287811	0.167643		171.879	0.227274	2.18647
PFLU1188	PFLU1188	conserved hypothetical protein	6.1.1.10	10	518.348	358.12	1.44741	0.529313	0.0289103	0.168179		411.867	0.242281	2.18471
PFLU0417	PFLU0417	putative transport-related membrane protein	4.1.1.37	3	285.106	168.088	1.69617	0.75281	0.0291644	0.169317		251.275	0.345127	2.18126
PFLU3501	PFLU3501	putative GntR-family regulatory protein	3.2.2.20	9	98.3043	52.223	1.8824	0.896921	0.0293288	0.169423		83.8366	0.411613	2.17904
PFLU5800	PFLU5800	putative ECF-sigma factor	4.2.1.9	9	108.61	59.9418	1.81193	0.834427	0.0292752	0.169423		73.496	0.382807	2.17976
PFLU5769	PFLU5769	conserved hypothetical protein	2.1.3.2	10	749.025	450.256	1.66355	0.722898	0.0292488	0.169423		606.785	0.331587	2.18012
PFLU2297	PFLU2297	conserved hypothetical protein	2.4.1.10	10	80.2339	37.9625	2.1135	1.04087	0.0296772	0.171265		106.81	0.4787	2.17437
PFLU1019	PFLU1019	conserved hypothetical protein	3.1.1.1	10	374.408	224.754	1.66585	0.72741	0.0298551	0.17212		381.461	0.334902	2.17201
PFLU3309	PFLU3309	putative putrescine-binding periplasmic protein	1.14.13.-	3	93.8149	61.4467	1.52677	0.619039	0.0299681	0.1726		89.3918	0.285204	2.17051
PFLU0966	PFLU0966	putative chemotaxis protein	3.5.1.-	0	292.866	118.386	2.47383	1.24348	0.0300324	0.172798		317.622	0.573119	2.16966
PFLU3106	PFLU3106	putative MCP-type signal transduction protein	4.1.3.18	0	291.471	108.366	2.6897	1.34364	0.0300994	0.173012		351.49	0.619536	2.16878
PFLU3298	PFLU3298	putative AMP-binding enzyme	1.14.13.-	13	89.723	48.4691	1.85114	0.863792	0.0302092	0.173471		94.7865	0.39855	2.16734
PFLU3031	PFLU3031	acyl-CoA dehydrogenase	1.3.99.-	7	1414.01	583.231	2.42444	1.21723	0.0303705	0.173872		929.857	0.562171	2.16522
PFLU3893	PFLU3893	putative phage repressor	6.4.1.4	12	293.102	124.022	2.36331	1.18403	0.0304447	0.173872		208.656	0.547083	2.16426
PFLU0945	murD	UDP-N-acetylmuramoylalanine--D-glutamate ligase	6.3.2.9	0	3189.91	1767.26	1.80501	0.833975	0.0304214	0.173872		2417.57	0.385286	2.16456
PFLU0942	murE	UDP-N-acetylmuramoylalanyl-D-glutamate--2,6-diaminopimelate	6.3.2.13	0	4190.34	2415.09	1.73507	0.780157	0.0303542	0.173872		3214.69	0.360277	2.16544
PFLU3729	PFLU3729	putative short-chain dehydrogenase/reductase	2.2.1.1	7	56.5333	32.6134	1.73344	0.779954	0.0309533	0.175483		54.8405	0.361479	2.15767
PFLU0364	PFLU0364	putative histidine ABC transport system,	4.2.1.49	3	1867.77	846.278	2.20704	1.09841	0.0311279	0.176128		1730.98	0.509598	2.15543
PFLU2022	PFLU2022	putative dipeptidyl peptidase	6.4.1.2	2	306.698	132.14	2.32101	1.16162	0.0312677	0.17643		206.928	0.539373	2.15365
PFLU2425	PFLU2425	putative type II secretion system protein F	1.11.1.10	3	21.9479	12.3016	1.78414	0.813614	0.0312308	0.17643		17.4243	0.377701	2.15412
PFLU1751	PFLU1751	putative ribosomal subunit pseudouridine	1.11.1.9	2	450.189	326.544	1.37865	0.458895	0.0312726	0.17643		433.806	0.213084	2.15359
PFLU5356	PFLU5356	putative ABC transport system, outer membrane	2.1.1.35	3	197.031	78.7018	2.50351	1.25407	0.0313381	0.176627		159.43	0.582542	2.15275
PFLU1090	PFLU1090	putative PadR-family regulatory protein	1.1.5.2	9	386.731	199.523	1.93828	0.929285	0.0314762	0.17689		266.28	0.432025	2.151
PFLU0189	cysW	sulfate ABC transport system, permease protein	2.6.1.22	3	324.655	176.114	1.84343	0.862815	0.0314487	0.17689		246.814	0.401058	2.15135
PFLU0203	PFLU0203	putative taurine dioxygenase	3.1.6.1	7	133.263	89.5655	1.48788	0.565979	0.0314265	0.17689		102.848	0.263047	2.15163
PFLU3003	yaeG	conserved hypothetical protein	4.4.1.5	10	490.251	275.644	1.77856	0.811878	0.0315947	0.177384		378.452	0.377705	2.1495
PFLU0897	PFLU0897	putative histidinol-phosphate aminotransferase	1.1.1.23	7	1653.85	848.307	1.94959	0.936688	0.0317227	0.17793		1048.73	0.436097	2.14789
PFLU2303	PFLU2303	putative porin precursor	5.3.1.5	3	68.3785	41.617	1.64304	0.692851	0.0318334	0.178378		92.999	0.322782	2.1465
PFLU0556	livF2	high-affinity branched-chain amino acid	2.4.2.11	3	255.149	112.272	2.2726	1.13226	0.0319499	0.178858		298.924	0.527849	2.14504
PFLU5998	PFLU5998	conserved hypothetical protein	3.1.7.2	10	2072.17	1230.6	1.68387	0.739701	0.0320029	0.178981		1632.49	0.344949	2.14437
PFLU6077	PFLU6077	hypothetical protein	3.6.1.-	8	2345.41	1387.33	1.69059	0.744388	0.0322517	0.179852		1862.02	0.347638	2.14128
PFLU0030	PFLU0030	putative 2-dehydro-3-deoxygalactonokinase	1.1.1.25	6	1266.33	409.454	3.09274	1.50985	0.0323893	0.180273		611.872	0.705677	2.13957
PFLU0799	PFLU0799	putative inner membrane protein	2.4.2.19	3	2410.15	1460.7	1.65	0.711416	0.0323693	0.180273		1730.61	0.332465	2.13982
PFLU6042	PFLU6042	putative peptidase	2.7.3.-	5	153.063	89.2868	1.71429	0.764627	0.0324419	0.180292		158.838	0.357482	2.13892
PFLU1863	PFLU1863	putative LysR-family regulatory protein	4.1.1.23	9	220.85	141.988	1.55542	0.631499	0.0324862	0.180292		256.995	0.295317	2.13838
PFLU4627	PFLU4627	putative alanyl-tRNA synthetase	2.7.9.2	2	1772.88	431.052	4.11293	1.80935	0.0325451	0.180446		932.342	0.846421	2.13765
PFLU4696	moaA	putative molybdenum cofactor biosynthesis	4.2.1.17	7	1404.88	961.796	1.46068	0.541923	0.0327032	0.181149		1383.88	0.253744	2.13571
PFLU1943	PFLU1943	putative hydrolase	1.2.1.16	13	42.5326	22.6506	1.87777	0.869976	0.0328105	0.18157		35.6278	0.407598	2.13439
PFLU2291	PFLU2291	putative LysR-family regulatory protein	3.2.1.82	9	110.737	65.5617	1.68904	0.737984	0.0330316	0.182445		89.8103	0.346195	2.1317
PFLU4247	PFLU4247	putative LysR family transcriptional regulator	3.1.3.18	9	227.613	145.748	1.56169	0.637031	0.033116	0.182737		230.289	0.298981	2.13067
PFLU2813	PFLU2813	putative acyl carrier protein phosphodiesterase	2.3.2.2	7	231.159	101.641	2.27426	1.13369	0.0332957	0.18338		153.849	0.532623	2.1285
PFLU0759	PFLU0759	conserved hypothetical protein	4.99.1.1	10	321.899	229.069	1.40525	0.481464	0.0333625	0.183399		272.763	0.226284	2.12769
PFLU3117	PFLU3117	putative sugar ABC transport system,	4.1.3.18	3	50.3474	27.7566	1.81389	0.827276	0.0334622	0.183773		49.9445	0.389033	2.12649
PFLU5937	PFLU5937	putative glutathione S-transferase domain	4.3.2.1	7	273.27	176.058	1.55216	0.626913	0.0335746	0.184215		214.044	0.294998	2.12514
PFLU0387	PFLU0387	putative ubiquinone biosynthesis-related	2.4.1.-	7	1767.93	1023.98	1.72652	0.772819	0.0337033	0.184746		1418.59	0.363919	2.1236
PFLU3193	aceE2	pyruvate dehydrogenase E1 component	1.2.4.1	1	561.087	299.505	1.87338	0.882689	0.0338491	0.185195		411.807	0.415997	2.12187
PFLU5687	PFLU5687	conserved hypothetical protein	1.1.99.1	10	443.789	239.666	1.8517	0.866907	0.033838	0.185195		368.635	0.408534	2.122
PFLU1189	recA	recombinase A	6.1.1.10	2	5503.92	3863.42	1.42462	0.506384	0.0339458	0.185374		5431.56	0.23878	2.12071
PFLU5860	PFLU5860	putative outer membrane protein	1.5.1.29	3	25895.4	13975.6	1.85289	0.868165	0.0342443	0.186652		20416.5	0.410057	2.11718
PFLU1719	PFLU1719	putative membrane protein	2.5.1.54	3	117.808	68.3247	1.72424	0.778285	0.0343546	0.186953		97.5955	0.36783	2.11588
PFLU5629	PFLU5629	putative TonB-dependent membrane protein	2.3.3.9	3	526.461	274.687	1.91658	0.911812	0.0344878	0.18745		487.027	0.431255	2.11432
PFLU1625	PFLU1625	putative LysR-family regulatory protein	2.6.1.11	9	161.034	108.807	1.47999	0.562702	0.0348506	0.188891		143.146	0.266672	2.11009
PFLU0804	PFLU0804	putative multiphosphoryl transfer protein, PTS	2.4.2.19	3	841.823	410.712	2.04967	1.00187	0.0349289	0.189075		663.54	0.475006	2.10918
PFLU4937	PFLU4937	conserved hypothetical protein	2.3.1.35	10	103.06	47.2095	2.18303	1.08144	0.0355461	0.191407		83.0527	0.514463	2.10208
PFLU3095	PFLU3095	AraC family regulatory protein	4.1.3.18	9	354.066	171.047	2.06999	1.01247	0.0355324	0.191407		399.464	0.481617	2.10224
PFLU0180	gabD	succinate-semialdehyde dehydrogenase [NADP+]	1.2.1.16	7	6905.93	3590.57	1.92335	0.91719	0.0354966	0.191407		7048.79	0.436207	2.10265
PFLU2250	PFLU2250	hypothetical protein	2.7.8.5	8	985.861	342.083	2.88194	1.41816	0.0355873	0.191451		860.331	0.674796	2.10161
PFLU2393	PFLU2393	conserved hypothetical protein	3.2.2.-	10	18.2228	9.53651	1.91085	0.870066	0.0356726	0.191732		18.571	0.414191	2.10064
PFLU2798	PFLU2798	putative alpha/beta hydrolase	5.2.1.1	13	155.454	69.3906	2.24027	1.11534	0.0357814	0.192085		126.002	0.531266	2.0994
PFLU1187	PFLU1187	putative phage-related hypothetical protein	6.1.1.10	12	135.282	74.7354	1.81015	0.846075	0.0358092	0.192085		111.816	0.403068	2.09909
PFLU2562	PFLU2562	putative ferric siderophore receptor	4.4.1.11	0	166.494	96.7293	1.72123	0.766471	0.0359391	0.192203		160.656	0.365401	2.09762
PFLU5608	PFLU5608	putative GGDEF domain membrane protein	1.3.3.11	9	261.26	74.7997	3.49279	1.62084	0.0360861	0.192703		444	0.773316	2.09596
PFLU4624	PFLU4624	putative sulfurylase	2.7.9.2	13	2172.89	633.753	3.42861	1.60892	0.0365132	0.194267		1736.89	0.769388	2.09117
PFLU3251	PFLU3251	putative exported protein	4.2.1.84	3	1158.86	407.226	2.84574	1.40426	0.0366099	0.194603		835.862	0.671867	2.09009
PFLU2287	PFLU2287	putative LysR-family regulatory protein	3.2.1.82	9	119.058	76.4813	1.55669	0.63901	0.0369337	0.195851		91.6537	0.30626	2.0865
PFLU0246	PFLU0246	putative ABC transport system, exported protein	3.1.6.1	3	1729.23	1137.12	1.52071	0.597135	0.0371034	0.196326		1422.75	0.286447	2.08462
PFLU2273	PFLU2273	putative GntR-family regulatory protein	2.7.8.5	9	1758.3	894.732	1.96517	0.945232	0.0371516	0.196402		1581.93	0.453545	2.08409
PFLU1699	PFLU1699	putative acyl-CoA thioesterase	2.7.3.-	7	706.537	509.872	1.38572	0.464974	0.0376443	0.198644		609.832	0.223684	2.07871
PFLU0673	PFLU0673	putative purine transport-related permease	3.6.3.-	3	211.133	152.771	1.38202	0.469339	0.0377748	0.199151		166.126	0.225938	2.07729
PFLU2668	PFLU2668	putative membrane protein	2.1.1.133	3	346.638	185.585	1.86782	0.876025	0.0378201	0.199209		289.217	0.421815	2.0768
PFLU4693	PFLU4693	putative GntR-family regulatory protein	4.2.1.17	9	678.968	317.235	2.14026	1.05596	0.0381506	0.200493		636.005	0.50933	2.07323
PFLU0450	PFLU0450	putative acyl-CoA dehydrogenase	1.8.1.8	13	409.507	235.759	1.73697	0.780286	0.0381676	0.200493		453.27	0.376395	2.07305
PFLU0598	PFLU0598	putative exported protein	3.5.1.5	3	1323.1	445.672	2.96877	1.45339	0.0382431	0.200707		731.453	0.70136	2.07224
PFLU1527	PFLU1527	putative exported protein	4.2.1.51	3	180.787	125.094	1.44521	0.526478	0.0384004	0.201168		158.511	0.254269	2.07056
PFLU4546	aceK	isocitrate dehydrogenase kinase/phosphatase	3.1.4.14	7	901.646	530.342	1.70012	0.750575	0.0387862	0.20264		852.064	0.36322	2.06645
PFLU2055	PFLU2055	putative sigma54-dependent regulatory protein	4.2.1.33	9	69.9759	48.2196	1.45119	0.542191	0.0387532	0.20264		68.0287	0.262334	2.0668
PFLU0633	PFLU0633	putative methyltransferase	4.1.1.19	13	421.271	290.519	1.45006	0.532842	0.0389068	0.203087		511.389	0.258014	2.06517
PFLU2952	PFLU2952	conserved hypothetical protein	2.7.8.8	10	215.613	141.453	1.52427	0.596596	0.0393024	0.204415		256.92	0.289468	2.06101
PFLU5477	PFLU5477	putative thioredoxin	1.1.1.193	0	1369.12	832.568	1.64446	0.705691	0.0395717	0.205447		962.645	0.342869	2.05819
PFLU3313	PFLU3313	conserved hypothetical protein	3.-.-.-	10	519.289	322.558	1.60991	0.676278	0.0399475	0.207212		514.965	0.329203	2.05429
PFLU2734	PFLU2734	conserved hypothetical protein	3.4.11.18	10	50.42	27.2875	1.84773	0.850793	0.0404509	0.209143		81.9985	0.4152	2.04912
PFLU2353	PFLU2353	conserved hypothetical protein	3.5.1.10	10	107.637	59.8046	1.7998	0.8307	0.0405003	0.209143		94.5287	0.405494	2.04861
PFLU3790	PFLU3790	conserved hypothetical protein	1.1.1.28	10	208.401	126.243	1.65079	0.704995	0.0404793	0.209143		211.181	0.344097	2.04882
PFLU0548	PFLU0548	putative LysR-family regulatory protein	2.4.2.11	9	299.082	190.551	1.56956	0.642766	0.0403844	0.209143		228.141	0.313576	2.0498
PFLU4161	ansB	putative L-asparaginase II precursor	3.5.1.1	7	9276.19	2948.85	3.1457	1.51628	0.0407436	0.209184		5078.16	0.741048	2.04613
PFLU0555	livG2	high-affinity branched-chain amino acid	2.4.2.11	3	236.799	101.548	2.3319	1.15828	0.0406703	0.209184		364.087	0.565875	2.04688
PFLU0113	pntAA	NAD(P) transhydrogenase subunit alpha 1	1.6.1.2	1	1218.93	542.843	2.24545	1.11567	0.0407009	0.209184		1045.49	0.545141	2.04656
PFLU4799	PFLU4799	putative LysR-family transcriptional regulator	3.1.4.46	9	278.633	157.196	1.77252	0.807242	0.0407451	0.209184		194.4	0.394524	2.04611
PFLU3195	PFLU3195	putative FAD-binding oxidase	1.1.1.100	13	175.143	104.125	1.68205	0.738012	0.0407609	0.209184		122.753	0.360718	2.04595
PFLU2907	PFLU2907	conserved hypothetical protein	2.1.1.73	10	1415.72	468.392	3.02251	1.47118	0.0409088	0.209387		752.704	0.719594	2.04445
PFLU2656	PFLU2656	conserved hypothetical protein	1.2.2.2	10	637.938	310.592	2.05394	1.00194	0.0410634	0.209993		478.947	0.490452	2.04289
PFLU2390	PFLU2390	putative desaturase	3.2.2.-	13	66.6898	39.5487	1.68627	0.746836	0.0413516	0.211094		73.0611	0.366098	2.03999
PFLU1422	PFLU1422	putative transport-related protein	2.5.1.18	3	423.116	288.858	1.46479	0.544731	0.0413407	0.211094		361.999	0.267012	2.0401
PFLU1738	PFLU1738	conserved hypothetical protein	1.11.1.9	10	414.71	239.249	1.73338	0.776522	0.0414192	0.211253		328.118	0.380777	2.03931
PFLU6050	PFLU6050	putative thioesterase	3.6.3.27	13	1891.66	1381.47	1.36931	0.450496	0.0417049	0.21215		1639.79	0.221216	2.03645
PFLU1127	PFLU1127	putative phosphoserine phosphatase	1.1.5.2	7	69.9907	45.1473	1.55027	0.644014	0.0418405	0.212652		73.0642	0.316453	2.0351
PFLU5227	bhuV	hemin ABC transporter, ATP-binding protein	2.2.1.6	3	355.101	150.369	2.36153	1.17603	0.0418842	0.212688		277.282	0.577994	2.03467
PFLU1085	PFLU1085	putative bacterial-like globin lipoprotein	3.4.21.53	3	65.7682	35.8456	1.83476	0.844078	0.0419829	0.213002		66.4202	0.415048	2.03369
PFLU1480	purC	phosphoribosylaminoimidazole-succinocarboxamide	6.3.2.6	7	4387.18	2754.64	1.59265	0.660999	0.0423911	0.21451		3542.83	0.32567	2.02966
PFLU2942	PFLU2942	conserved hypothetical protein	2.7.8.8	10	336.32	102.884	3.26892	1.55595	0.0426121	0.21544		171.683	0.767426	2.02749
PFLU4699	holB	DNA polymerase III, delta' subunit	2.7.7.7	2	517.358	325.315	1.59033	0.658155	0.0429676	0.216859		395.309	0.325171	2.02402
PFLU5757	pyrR	bifunctional protein [pyrimidine operon	2.4.2.9	7	301.564	153.605	1.96324	0.944007	0.0430085	0.216877		272.068	0.466492	2.02363
PFLU0518	mutL	DNA mismatch repair protein	3.5.1.28	2	3042.11	1836.46	1.65651	0.715057	0.0431574	0.21726		2508.29	0.353607	2.02218
PFLU5228	hmuU	transmembrane permease component of haem ABC	2.2.1.6	3	352.077	126.873	2.77504	1.36966	0.043356	0.217871		197.971	0.677962	2.02026
PFLU2744	PFLU2744	putative transmembrane ABC transporter protein	1.1.1.67	3	112.68	65.5272	1.71959	0.76846	0.0434079	0.217942		126.662	0.38047	2.01976
PFLU4629	PFLU4629	putative membrane protein	4.2.1.79	3	827.492	402.689	2.05492	1.00168	0.0434886	0.21797		679.163	0.49613	2.01899
PFLU3291	PFLU3291	putative aldehyde dehydrogenase	1.-.-.-	6	206.649	118.067	1.75026	0.790295	0.0436337	0.218319		187.567	0.391702	2.01759
PFLU4789	glpQ	putative glycerophosphoryl diester	3.1.4.46	3	950.024	634.697	1.49682	0.57517	0.0437474	0.218699		723.163	0.285231	2.0165
PFLU1850	PFLU1850	putative two-component system, response	4.2.1.60	9	300.751	203.498	1.47791	0.556284	0.0438328	0.218937		275.953	0.275978	2.01569
PFLU0489	PFLU0489	putaitve LysR-family regulatory protein	2.7.7.-	9	196.508	121.444	1.6181	0.682355	0.044099	0.219888		139.11	0.338949	2.01315
PFLU2667	PFLU2667	putative membrane protein	2.1.1.133	3	1194.87	493.138	2.423	1.20749	0.0442239	0.219936		797.518	0.600154	2.01196
PFLU2438	PFLU2438	putative exported protein	1.11.1.10	3	16.6706	8.86078	1.88139	0.88442	0.04418	0.219936		17.0072	0.43949	2.01238
PFLU3463	PFLU3463	conserved hypothetical protein	1.7.99.4	10	190.991	124.25	1.53715	0.608772	0.0442605	0.219936		151.956	0.302628	2.01162
PFLU3288	PFLU3288	conserved hypothetical protein	4.1.2.-	10	88.5938	47.6544	1.85909	0.86984	0.0443525	0.220204		73.8631	0.432596	2.01074
PFLU3379	PFLU3379	methyl-accepting chemotaxis protein	EC	0	145.255	53.1451	2.73318	1.34807	0.0445694	0.220714		172.985	0.671118	2.0087
PFLU1768	PFLU1768	hypothetical protein	3.6.3.41	8	159.996	109.525	1.46081	0.544345	0.0447674	0.221505		178.573	0.271246	2.00683
PFLU5740	PFLU5740	putative malonate decarboxylase, beta subunit	2.6.1.62	7	76.4957	48.2004	1.58703	0.648221	0.0448472	0.22171		58.9936	0.323127	2.00609
PFLU4722	PFLU4722	putative phosphopantetheinyl transferase	1.1.1.100	0	246.851	124.86	1.97703	0.952874	0.045027	0.222212		210.535	0.475391	2.0044
PFLU2125	PFLU2125	putative methyl-accepting chemotaxis protein	3.5.4.1	0	431.525	252.402	1.70967	0.758063	0.0450638	0.222212		504.823	0.378264	2.00406
PFLU3428	PFLU3428	conserved hypothetical protein	1.7.99.4	10	133.142	88.3937	1.50624	0.574871	0.0451173	0.222287		127.011	0.286925	2.00356
PFLU5573	PFLU5573	conserved hypothetical protein	5.1.3.1	10	1206.67	643.418	1.87541	0.882294	0.0457105	0.224447		889.242	0.441576	1.99806
PFLU3158	PFLU3158	putative aminotransferase	3.1.1.3	13	173.77	94.2372	1.84397	0.855612	0.0456953	0.224447		148.959	0.428192	1.9982
PFLU4966	PFLU4966	putative ECF sigma factor	1.2.1.12	9	317.002	150.537	2.1058	1.02914	0.0458426	0.224904		469.046	0.515383	1.99684
PFLU5999	exbB	biopolymer transport membrane protein	3.1.7.2	3	1338.39	415.273	3.22293	1.53201	0.0463261	0.225833		963.343	0.768922	1.99241
PFLU5156	PFLU5156	putative membrane protein	1.10.3.-	3	418.351	270.746	1.54518	0.619181	0.0463242	0.225833		373.065	0.310767	1.99243
PFLU4759	PFLU4759	conserved hypothetical Leucine-rich protein	2.6.1.11	10	710.178	564.195	1.25875	0.329556	0.0461831	0.225833		614.735	0.165297	1.99372
PFLU2483	PFLU2483	putative transposase	1.1.1.14	12	917.728	520.162	1.76431	0.799687	0.0464545	0.226183		830.319	0.401603	1.99124
PFLU1721	PFLU1721	conserved hypothetical protein	2.5.1.54	10	14.8596	6.8204	2.1787	1.05663	0.0465737	0.226543		10.8606	0.530926	1.99016
PFLU2702	PFLU2702	putative inner membrane sensor for iron	1.1.1.44	9	1257.24	736.565	1.7069	0.755147	0.0466815	0.226543		1191.58	0.379628	1.98918
PFLU0590	PFLU0590	putative iron ABC transport system, permease	3.5.1.5	3	215.931	89.4985	2.41267	1.20629	0.0467457	0.226648		131.676	0.606604	1.9886
PFLU2455	PFLU2455	putative AraC-family regulatory protein	2.1.1.152	9	624.677	333.121	1.87523	0.88043	0.0469334	0.227178		549.815	0.443118	1.9869
PFLU3107	PFLU3107	putative transcriptional regulatory protein	4.1.3.18	9	59.414	32.4215	1.83255	0.855112	0.0470798	0.22756		45.6164	0.430661	1.98558
PFLU6122	atpF	ATP synthase B chain	3.6.3.14	1	18946.6	11111.3	1.70517	0.753984	0.0470909	0.22756		15269	0.379749	1.98548
PFLU2159	PFLU2159	putative transport-related membrane protein	5.99.1.2	3	168.608	82.899	2.03389	0.982673	0.0473296	0.228444		237.32	0.495464	1.98334
PFLU4291	PFLU4291	LysR-family transcriptional regulator	3.5.1.16	9	313.654	168.046	1.86647	0.872866	0.0473527	0.228444		225.922	0.440145	1.98313
PFLU1803	gcl	glyoxylate carboligase	4.1.1.47	6	107.673	69.222	1.55547	0.618373	0.0476022	0.228446		89.5996	0.312167	1.9809
PFLU5415	PFLU5415	putative muramoyltetrapeptide carboxypeptidase	6.1.1.4	3	1360.13	933.747	1.45664	0.536195	0.0474622	0.228446		1149.4	0.270512	1.98215
PFLU3791	yheM	conserved hypothetical protein	1.1.1.28	10	60.0475	41.6852	1.4405	0.50369	0.0476291	0.228446		53.9559	0.254304	1.98066
PFLU0859	PFLU0859	putative lipoprotein A-like protein	4.1.1.44	3	156.412	111.842	1.3985	0.477684	0.047538	0.228446		113.198	0.241075	1.98148
PFLU3942	dht	putative D-hydantoinase	3.5.2.2	7	896.015	287.06	3.12135	1.49311	0.0480187	0.230124		746.079	0.755164	1.9772
PFLU3983	PFLU3983	permease component of ABC transporter protein	4.3.1.12	3	31.898	16.9665	1.88006	0.888607	0.0482038	0.23063		30.8613	0.449798	1.97557
PFLU2351	PFLU2351	conserved hypothetical protein	3.5.1.10	10	19.0688	11.0779	1.72134	0.785275	0.0484024	0.231268		16.3647	0.397846	1.97382
PFLU0248	srpH	serine acetyltransferase	2.3.1.30	7	313.884	191.868	1.63593	0.696698	0.0484306	0.231268		246.558	0.353014	1.97357
PFLU3270	hpaG	putative 5-carboxymethyl-2-oxo-hex-3-ene-1,7-	4.1.1.68	6	98.2011	42.9296	2.28749	1.13964	0.0485173	0.231366		67.4192	0.577673	1.97281
PFLU3407	uptH	putative cystathionine gamma-synthase	4.2.99.9	7	357.42	137.077	2.60744	1.28928	0.0485659	0.231407		376.801	0.653664	1.97238
PFLU5923	PFLU5923	putative ABC transport system, membrane protein	4.2.1.24	3	1653.19	1076.15	1.5362	0.611703	0.0486299	0.231522		1190.45	0.310222	1.97182
PFLU3500	dctA2	aerobic C4-dicarboxylate transport protein	3.2.2.20	3	252.123	150.322	1.67722	0.730442	0.0490708	0.233046		262.272	0.371164	1.96798
PFLU0939	mraW	S-adenosyl-methyltransferase	2.1.1.-	13	2545.18	1787.12	1.42417	0.505395	0.049059	0.233046		2320.21	0.256796	1.96808
PFLU3976	PFLU3976	ECF-family sigma factor	4.3.1.12	9	206.14	88.1902	2.33745	1.15779	0.0492546	0.233536		340.668	0.588791	1.96638
PFLU1441	ung	uracil-DNA glycosylase	3.2.2.-	2	649.584	411.756	1.57759	0.646555	0.0492955	0.233539		558.649	0.328864	1.96603
PFLU3331	PFLU3331	putative membrane protein	1.4.99.1	3	144.008	94.6958	1.52074	0.59048	0.0498503	0.235422		128.088	0.301074	1.96125
PFLU3540	PFLU3540	putative EAL domain signaling protein	1.3.99.-	9	412.83	290.879	1.41925	0.499332	0.0497874	0.235422		369.354	0.254529	1.96179
PFLU3011	PFLU3011	hypothetical protein	2.7.1.31	8	18.2403	9.99902	1.8242	0.851679	0.0500521	0.236158		14.5063	0.434637	1.95952
PFLU4159	PFLU4159	putative ribose transport system, ATP-binding protein	3.2.2.1	3	2101.95	619.631	3.39226	1.58229	0.0501342	0.236353		1539.38	0.807779	1.95882
PFLU5396	amn	AMP nucleosidase	3.2.2.4	7	4046.31	2524.31	1.60294	0.669466	0.0501764	0.236359		2940.87	0.341833	1.95846
PFLU1790	PFLU1790	putative LysR-family regulatory protein	3.6.3.28	9	126.704	79.123	1.60136	0.676668	0.0503939	0.236615		106.282	0.345838	1.9566
PFLU2086	PFLU2086	putative AraC-family regulatory protein	2.7.7.7	9	206.84	118.583	1.74427	0.78064	0.0506294	0.237144		206.744	0.399384	1.95461
PFLU1463	PFLU1463	hypothetical protein	3.2.2.-	8	234.864	149.816	1.56768	0.638831	0.050718	0.237367		225.377	0.326959	1.95386
PFLU4675	PFLU4675	conserved hypothetical protein	4.2.1.17	10	389.525	269.982	1.44278	0.522667	0.0508649	0.237862		327.284	0.267675	1.95262
PFLU1438	PFLU1438	putative methyl-accepting chemotaxis protein	5.4.99.-	0	2075.6	1041.66	1.99258	0.959005	0.050918	0.237918		2423.44	0.491251	1.95217
PFLU0384	tatA	putative Sec-independent protein translocase	2.4.1.-	3	1201.83	794.514	1.51266	0.589165	0.0512293	0.238988		1039.6	0.302205	1.94955
PFLU1867	PFLU1867	putative glutathione S-transferase-family	1.3.99.-	7	1019.2	671.198	1.51847	0.59393	0.0513552	0.239174		800.479	0.304814	1.9485
PFLU2740	xylB	xylulose kinase	3.4.11.18	6	491.157	256.237	1.9168	0.907031	0.0520452	0.240855		358.95	0.466877	1.94276
PFLU2318	PFLU2318	putative sarcosine oxidase delta subunit	5.3.1.5	6	6.01707	1.76319	3.41261	1.43983	0.0524993	0.241863		6.10484	0.742557	1.93902
PFLU3782	yfgD	putative arsenate reductase	1.1.1.28	0	448.714	179.706	2.49693	1.2388	0.0526212	0.241863		309.7	0.639208	1.93802
PFLU2378	PFLU2378	putative glutathione S-transferase	3.6.3.17	7	860.631	362.943	2.37126	1.17721	0.0525356	0.241863		565.847	0.60721	1.93872
PFLU5155	PFLU5155	putative MerR-family transcriptional regulator	1.10.3.-	9	3737.79	1734.94	2.15442	1.05854	0.0526348	0.241863		2959.23	0.54623	1.9379
PFLU4361	PFLU4361	putative allantoicase	4.6.1.4	6	1447.23	716.853	2.01887	0.976201	0.052764	0.241863		1107.22	0.504015	1.93685
PFLU3109	PFLU3109	conserved hypothetical protein	4.1.3.18	10	156.099	89.7647	1.73898	0.776713	0.0526758	0.241863		147.418	0.40087	1.93757
PFLU3962	PFLU3962	putative methyl-accepting chemotaxis protein	3.5.2.2	0	780.985	455.204	1.71568	0.761151	0.0527099	0.241863		696.537	0.392894	1.93729
PFLU4677	etfB	electron transfer flavoprotein beta-subunit	4.2.1.17	1	10354.7	7101.73	1.45805	0.53799	0.0524927	0.241863		8233.03	0.277447	1.93907
PFLU5201	PFLU5201	putative plasmid-related protein (pseudogene)	1.18.1.3	11	128.407	53.7182	2.39038	1.18042	0.0528904	0.242169		135.631	0.609782	1.93581
PFLU3200	PFLU3200	putative acyl carrier protein	1.1.1.100	7	65.8698	26.441	2.4912	1.244	0.0531758	0.242217		34.0535	0.643396	1.93349
PFLU2156	PFLU2156	conserved hypothetical protein	2.8.3.5	10	546.691	236.614	2.31048	1.14261	0.0530801	0.242217		1157	0.590719	1.93427
PFLU2797	maiA2	maleate cis-trans isomerase	5.2.1.1	6	21.9406	12.3421	1.77771	0.800161	0.0531412	0.242217		16.8444	0.413783	1.93377
PFLU4089	fecD	iron(III) dicitrate transport system permease	1.1.1.93	3	65.7916	35.6001	1.84808	0.871277	0.0532389	0.242315		49.1312	0.450743	1.93298
PFLU1708	PFLU1708	putative 5'-nucleotidase	2.5.1.54	5	551.163	383.496	1.43721	0.517592	0.0532979	0.242392		436.679	0.267835	1.9325
PFLU0015	trkA	trk system potassium uptake protein trkA	2.3.1.-	3	1390.74	731.308	1.90172	0.89859	0.0534842	0.243049		920.581	0.465352	1.93099
PFLU1492	PFLU1492	putative exported protein	6.3.2.6	3	179.35	115.843	1.54823	0.618775	0.053555	0.24318		237.483	0.32054	1.93042
PFLU5274	PFLU5274	conserved hypothetical protein	1.3.1.26	10	85.0914	43.8471	1.94064	0.924552	0.0537988	0.243452		77.2577	0.479427	1.92845
PFLU0917	PFLU0917	putative exported peptidase	1.1.99.16	5	4942.34	2780.72	1.77736	0.808711	0.0537292	0.243452		3522.4	0.419235	1.92901
PFLU5479	PFLU5479	conserved hypothetical protein	1.1.1.193	10	107.53	65.7402	1.63569	0.688587	0.0538287	0.243452		102.131	0.357112	1.92821
PFLU1039	PFLU1039	putative LysR-family regulatory protein	4.3.1.17	9	128.36	86.4949	1.48401	0.570851	0.053867	0.243452		105.912	0.296099	1.9279
PFLU0785	PFLU0785	conserved hypothetical protein	5.4.99.-	10	790.612	457.732	1.72724	0.770442	0.0539815	0.243589		664.657	0.399817	1.92698
PFLU1571	PFLU1571	conserved hypothetical protein	1.6.1.1	10	392.087	214.716	1.82607	0.843499	0.0540935	0.243905		445.74	0.437934	1.92609
PFLU1462	PFLU1462	hypothetical protein	3.2.2.-	8	249.47	134.351	1.85686	0.866376	0.0543112	0.244506		338.386	0.450218	1.92435
PFLU6072	PFLU6072	putative LysR-family regulatory protein	6.4.1.2	9	330.388	219.852	1.50277	0.58035	0.0543018	0.244506		240.999	0.301571	1.92442
PFLU3652	PFLU3652	putative GntR family transcriptional regulator	2.3.-.-	9	400.479	249.843	1.60292	0.668659	0.0545886	0.245121		327.545	0.347873	1.92214
PFLU4209	tyrB	aromatic-amino-acid aminotransferase	2.6.1.57	7	2409.9	1604.5	1.50196	0.579133	0.054528	0.245121		2321.85	0.301221	1.92262
PFLU1505	PFLU1505	conserved hypothetical protein	6.3.2.6	10	415.892	155.515	2.67429	1.31501	0.0549198	0.246099		373.419	0.685073	1.91951
PFLU1479	PFLU1479	putative hydrolase	4.2.1.52	13	1880.19	1058.88	1.77564	0.806897	0.0554754	0.248012		1556.76	0.421326	1.91513
PFLU1153	rnt	ribonuclease T	3.1.13.-	5	1478.33	845.72	1.74801	0.78593	0.0561761	0.250372		1098.25	0.411554	1.90967
PFLU5571	PFLU5571	conserved hypothetical protein	5.1.3.1	10	747.822	553.023	1.35224	0.433104	0.0562423	0.250396		734.498	0.226856	1.90915
PFLU3194	fabG	3-oxoacyl-[acyl-carrier protein] reductase	1.1.1.100	7	102.386	53.0543	1.92983	0.925059	0.0566355	0.251572		67.937	0.485312	1.90611
PFLU3049	PFLU3049	putative oxidoreductase	2.4.-.-	13	436.293	226.779	1.92387	0.910937	0.0566622	0.251572		457.257	0.477954	1.90591
PFLU1145	PFLU1145	putative ABC transport system, ATP-binding	2.7.1.30	3	887.392	582.972	1.52219	0.597067	0.0572253	0.253877		666.404	0.313984	1.90159
PFLU1137	gltK	glutamate/aspartate ABC transport system,	1.1.5.2	3	611.852	238.191	2.56875	1.26655	0.0574902	0.254468		558.816	0.66676	1.89957
PFLU2391	PFLU2391	putative dioxygenase system ferredoxin	3.2.2.-	7	12.3787	6.27238	1.97353	0.919734	0.0576773	0.254813		10.5062	0.484544	1.89814
PFLU2245	PFLU2245	putative two-component system, sensor kinase	2.7.8.5	9	384.861	253.579	1.51772	0.591369	0.0576549	0.254813		398.088	0.311523	1.89831
PFLU1962	PFLU1962	putative exported protein	1.2.1.16	3	7.90367	3.58177	2.20664	1.11632	0.0578462	0.255263		7.49596	0.588507	1.89686
PFLU1134	PFLU1134	putative two-component system, response	1.1.5.2	9	478.938	313.995	1.52531	0.598679	0.0579864	0.255299		388.692	0.315792	1.8958
PFLU2445	cobF	precorrin-6A synthase	2.1.1.152	7	281.485	197.388	1.42605	0.505744	0.0579689	0.255299		241.711	0.266752	1.89593
PFLU0360		conserved hypothetical protein	3.1.3.11	10	1309.78	781.137	1.67676	0.729788	0.0583152	0.25619		942.728	0.385454	1.89332
PFLU1787	phnM	phosphorous compounds metabolism-related	3.6.3.28	7	158.875	101.89	1.55927	0.631046	0.0583215	0.25619		139.116	0.333309	1.89327
PFLU4630	acnA	aconitate hydratase	4.2.1.3	1	1264.16	711.808	1.77598	0.80666	0.0584342	0.256491		1116.69	0.426257	1.89243
PFLU1431	PFLU1431	putative transport-related membrane protein	2.1.1.63	3	122.563	83.1745	1.47357	0.550912	0.0587002	0.257463		114.811	0.291421	1.89043
PFLU5689	rhlA	rhamnosyltransferase 1 subunit A	2.4.1.-	0	1217.97	577.386	2.10946	1.02973	0.0587632	0.257545		866.582	0.544842	1.88996
PFLU3169	PFLU3169	conserved hypothetical protein	3.1.1.3	10	209.795	136.622	1.53559	0.604557	0.0588912	0.257911		251.665	0.32004	1.889
PFLU3406	uptG	cystathionine beta-lyase	4.4.1.8	7	335.238	156.297	2.14487	1.04882	0.0589453	0.257953		376.318	0.555341	1.8886
PFLU2326	PFLU2326	putative glutamate synthase large subunit	3.5.1.10	7	57.116	33.878	1.68593	0.728302	0.0592063	0.258704		46.171	0.386028	1.88666
PFLU1858	PFLU1858	putative membrane protein	4.1.1.23	3	801.267	476.582	1.68128	0.732386	0.0594789	0.259445		1169.57	0.388609	1.88464
PFLU1008	PFLU1008	putative exported protein	3.1.1.1	3	96.6987	65.0157	1.48731	0.581011	0.0595102	0.259445		78.927	0.308326	1.88441
PFLU0019	PFLU0019	putative exported protein	3.5.1.88	3	183.177	115.482	1.58619	0.650965	0.0598366	0.260476		138.467	0.345891	1.882
PFLU3715	PFLU3715	conserved hypothetical protein	2.7.1.112	10	16.5267	8.85638	1.86608	0.84678	0.0598893	0.26051		15.9383	0.45003	1.88161
PFLU5767	PFLU5767	conserved hypothetical protein	2.1.3.2	10	757.951	412.693	1.8366	0.850561	0.0601007	0.260841		631.427	0.452413	1.88005
PFLU5965	PFLU5965	putative DNA-binding protein	2.4.2.-	9	1189.08	690.728	1.72148	0.764657	0.0600761	0.260841		1202.18	0.406682	1.88023
PFLU5597	PFLU5597	putative coenzyme PQQ biosynthesis-related	2.7.7.-	7	1893.13	1350.04	1.40228	0.482982	0.0600806	0.260841		1572.02	0.256878	1.8802
PFLU5766		putative homoserine O-acetyltransferase	2.1.3.2	7	1452.26	895.201	1.62228	0.684721	0.0605493	0.262004		1205.74	0.36484	1.87677
PFLU5749	pilJ	type IV pilus biogenesis protein/tiwtiching	2.6.1.62	0	872.231	617.027	1.4136	0.493688	0.0605273	0.262004		754	0.263029	1.87693
PFLU4617	menG	S-adenosylmethionine:2-demethylmenaquinone	2.1.-.-	7	1025.67	540.137	1.89891	0.893674	0.0607562	0.262658		882.301	0.476559	1.87527
PFLU3383	PFLU3383	putative proline/betaine transporter	EC	3	19.6312	11.8882	1.65132	0.705459	0.0607911	0.262658		46.1979	0.376243	1.87501
PFLU4480	PFLU4480	putative MarR family transcriptional regulator	3.6.1.-	9	592.308	276.482	2.1423	1.04775	0.0608887	0.262883		452.283	0.559006	1.8743
PFLU2642	mltD	3 membrane-bound lytic murein transglycosylase D	5.2.1.8	7	1733.88	910.428	1.90447	0.897726	0.0613896	0.263469		1391.3	0.479893	1.87068
PFLU3634	PFLU3634	AraC-family transcriptional regulator	2.3.-.-	9	402.282	268.219	1.49983	0.575102	0.0613348	0.263469		305.15	0.307364	1.87107
PFLU3174	PFLU3174	putative LysR-family transcriptional regulator	EC	11	142.259	61.2124	2.32403	1.14482	0.0620506	0.265287		147.637	0.613537	1.86593
PFLU2446	PFLU2446	putative esterase	2.1.1.152	13	387.219	283.775	1.36453	0.444754	0.062042	0.265287		376.654	0.238347	1.866
PFLU3585	PFLU3585	putative FAD dependent oxidoreductase	1.-.-.-	13	101.752	68.4141	1.48729	0.570976	0.0621623	0.265415		89.1703	0.306131	1.86514
PFLU4332	fadD	putative fatty acid CoA ligase	6.2.1.-	7	348.275	211.507	1.64664	0.702925	0.0622127	0.265435		277.702	0.376949	1.86478
PFLU6115	srlR	glucitol operon repressor	2.6.1.16	9	301.323	172.759	1.74418	0.783068	0.0624041	0.266056		253.868	0.420233	1.86341
PFLU3433	PFLU3433	putative positive regulator of gcv operon	1.7.99.4	9	423.311	279.417	1.51498	0.593544	0.0625082	0.266301		315.873	0.318652	1.86267
PFLU3125	PFLU3125	putative exported protein	1.2.2.4	3	51.6396	34.8138	1.48331	0.56532	0.0625536	0.266301		43.9535	0.303552	1.86235
PFLU0383	tatB	Sec-independent protein translocase protein	2.4.1.-	3	498.503	356.206	1.39948	0.479201	0.0628316	0.267092		432.083	0.257582	1.86038
PFLU4444	PFLU4444	conserved hypothetical protein	3.6.3.14	10	1008.9	538.388	1.87392	0.876543	0.0632729	0.268574		1017.49	0.471953	1.85727
PFLU3555	PFLU3555	putative two-component regulator sensor	1.3.99.-	9	231.931	176.051	1.31741	0.401436	0.0632673	0.268574		235.586	0.216138	1.85731
PFLU6118	atpD	ATP synthase beta chain	3.6.3.14	1	64236.3	38228.7	1.68032	0.732056	0.0634665	0.269195		45309.3	0.394446	1.85591
PFLU3784	PFLU3784	putative membrane protein	1.1.1.28	3	232.271	101.861	2.28028	1.12466	0.0636795	0.269313		149.048	0.606477	1.85442
PFLU0956	PFLU0956	putaive GGDEF domain membrane protein	3.5.1.-	9	636.018	413.971	1.53638	0.610147	0.0636389	0.269313		635.763	0.328973	1.8547
PFLU1148	PFLU1148	putative formate dehydrogenase	2.1.3.3	1	520.595	334.845	1.55474	0.626568	0.0643677	0.271608		800.516	0.338754	1.84962
PFLU5574	PFLU5574	putative phosphotransferase	5.1.3.1	13	2553.82	1711.54	1.49212	0.570065	0.0645617	0.272051		2225.42	0.30843	1.84828
PFLU4364	PFLU4364	putative permease protein	3.5.3.19	3	247.763	173.335	1.42938	0.51177	0.0646814	0.272292		227.374	0.277014	1.84745
PFLU4990	PFLU4990	putative pyridoxamine oxidase protein	1.2.1.12	7	1280.59	633.955	2.02	0.972151	0.0648153	0.272525		1131.48	0.526475	1.84653
PFLU6123	atpE	ATP synthase C chain	3.6.3.14	1	10341.4	6575.63	1.57268	0.641867	0.0648958	0.272666		8946.45	0.347712	1.84598
PFLUr11	(RNA product)	5S ribosomal RNA	NA	NA	1.01449	0	Inf	2.32044	0.064968	0.272772		0.610733	1.25736	1.84548
PFLU3581	PFLU3581	putative transcriptional regulator	2.1.1.14	9	206.594	146.813	1.40719	0.488576	0.065504	0.274425		157.734	0.26527	1.8418
PFLU2888A	PFLU2888A	putative phage-related protein	2.1.1.73	12	331.863	111.379	2.97958	1.42204	0.0656982	0.27504		297.198	0.772647	1.84048
PFLU2676	PFLU2676	putative cell division protein FtsH	2.7.1.23	0	1544	929.432	1.66123	0.716154	0.065845	0.275456		1172.66	0.389325	1.83948
PFLU5726	cybB	cytochrome b561	1.5.1.20	1	1423.35	764.561	1.86166	0.866884	0.0660355	0.275656		1044.74	0.471599	1.83818
PFLU4974	PFLU4974	conserved hypothetical protein	1.2.1.12	10	626.559	356.429	1.75788	0.7921	0.0660102	0.275656		418.891	0.430875	1.83835
PFLU3596	PFLU3596	putative outer membrane protein	1.-.-.-	3	201.192	132.453	1.51897	0.595411	0.0664491	0.276784		145.761	0.324407	1.83538
PFLU1319	PFLU1319	conserved hypothetical protein	2.1.1.77	10	227.35	120.307	1.88975	0.883949	0.0669076	0.277496		276.625	0.482427	1.83229
PFLU5376	PFLU5376	putative histone deacetylase family protein	3.1.2.-	9	213.782	152.624	1.40071	0.481935	0.0673045	0.278943		164.175	0.263405	1.82964
PFLU5023	PFLU5023	putative exported protein	5.3.4.1	3	124.483	82.1163	1.51594	0.59192	0.0675213	0.279641		107.895	0.323774	1.82819
PFLU1231	PFLU1231	conserved hypothetical protein	6.1.1.6	10	895.238	556.771	1.60791	0.671303	0.0676325	0.279702		804.048	0.367344	1.82745
PFLU4204	PFLU4204	conserved hypothetical protein	1.-.-.-	10	235.367	114.577	2.05423	0.990209	0.0682552	0.280874		238.572	0.543081	1.82332
PFLU2474	polS	sorbitol dehydrogenase	1.1.1.14	6	40.1388	24.9508	1.60872	0.677114	0.0682448	0.280874		49.3089	0.371349	1.82339
PFLU5149	PFLU5149	putative short-chain dehydrogenase	1.10.3.-	13	211.908	135.573	1.56306	0.632409	0.0682023	0.280874		223.063	0.346779	1.82367
PFLU5902	PFLU5902	putative GntR-family regulatory protein	4.1.1.-	9	251.832	167.03	1.5077	0.581587	0.0681234	0.280874		176.824	0.318819	1.82419
PFLU1290	kdsA	2-dehydro-3-deoxyphosphooctonate aldolase	2.5.1.55	3	3310.39	1831.53	1.80744	0.828234	0.0683855	0.280936		2244.96	0.45446	1.82246
PFLU4287	PFLU4287	probable transport-related membrane protein	3.5.1.16	3	59.1481	40.1392	1.47358	0.569737	0.0683515	0.280936		65.2421	0.312581	1.82268
PFLU3435	PFLU3435	putative MarR family transcriptional regulator	1.7.99.4	9	2721.43	740.712	3.67407	1.64176	0.0686407	0.281063		1514.84	0.90168	1.82078
PFLU2601	PFLU2601	putative transmembrane protein	1.1.1.18	3	35.1753	22.9212	1.53462	0.578919	0.0685595	0.281063		26.7968	0.317859	1.82131
PFLU1507	PFLU1507	putative LysR-family regulatory protein	6.3.2.6	9	342.208	187.562	1.8245	0.842705	0.0688943	0.281505		222.903	0.46325	1.81911
PFLU1549	PFLU1549	putative lytic transglycosylase	1.1.1.-	3	1662.65	1111.53	1.49583	0.573085	0.0688731	0.281505		1410.5	0.315012	1.81925
PFLU0451	putA	bifunctional PutA protein	1.5.1.12	0	12284.5	5238.51	2.34504	1.15451	0.0690203	0.281821		10085.4	0.634944	1.81829
PFLU3645	PFLU3645	HlyD-family secretion protein	2.3.-.-	3	23.4827	13.1526	1.7854	0.780071	0.0690996	0.281914		15.9201	0.429137	1.81777
PFLU0468	PFLU0468	conserved hypothetical protein	2.-.-.-	10	1064.87	673.589	1.58089	0.649207	0.0695014	0.282789		783.578	0.357661	1.81515
PFLU5787	PFLU5787	putative TetR-family regulatory protein	2.4.2.-	9	756.549	531.561	1.42326	0.503659	0.0694828	0.282789		663.461	0.277457	1.81527
PFLU3289	PFLU3289	conserved hypothetical protein	4.1.2.-	10	33.7802	22.7188	1.48688	0.578532	0.06997	0.284496		29.5969	0.31926	1.8121
PFLU1239	ppc	phosphoenolpyruvate carboxylase	4.1.1.31	1	3780.69	2079.47	1.8181	0.83573	0.070054	0.284549		2517.97	0.461331	1.81156
PFLU2385	PFLU2385	putative oxidoreductase	3.2.2.-	13	20.6283	11.8945	1.73426	0.760089	0.0703365	0.285385		14.3394	0.42	1.80974
PFLU0914	PFLU0914	conserved hypothetical protein	1.1.99.16	10	166.943	110.244	1.5143	0.591602	0.0705431	0.286023		191.251	0.32714	1.80841
PFLU3943	gltB	putative glutamate synthase small subunit	3.5.2.2	7	249.532	122.987	2.02893	0.975548	0.0707948	0.286843		240.297	0.539934	1.80679
PFLU0594	PFLU0594	putative membrane protein	3.5.1.5	3	1729.48	390.197	4.43233	1.80487	0.0713347	0.288224		757.093	1.00085	1.80334
PFLU2337	PFLU2337	putative two-component system, sensor kinase	3.5.1.10	9	32.0492	21.672	1.47883	0.565336	0.071209	0.288224		27.9117	0.313354	1.80414
PFLU5271	recN	DNA repair protein	1.3.1.26	2	1459.98	785.713	1.85815	0.863499	0.0715749	0.28839		1304.96	0.479239	1.80181
PFLU5759	pyrC	dihydroorotase-like protein	2.1.3.2	7	3802.65	2208.56	1.72178	0.763623	0.0714944	0.28839		2969.84	0.423688	1.80232
PFLU4957	PFLU4957	conserved hypothetical protein	2.7.1.40	10	544.326	349.909	1.55562	0.626657	0.0715275	0.28839		468.267	0.347734	1.80211
PFLU0265	PFLU0265	putative membrane protein	6.3.2.2	3	3788.54	2439.02	1.5533	0.624439	0.0714589	0.28839		3249.74	0.34642	1.80255
PFLU2023	PFLU2023	putative LysR-family regulatory protein	6.4.1.2	9	111.805	79.8415	1.40033	0.478135	0.0718591	0.288935		100.046	0.265629	1.80001
PFLU3985	PFLU3985	putative ABC transport system, ATP-bidning	4.3.1.12	3	32.081	13.0374	2.46069	1.20071	0.0720949	0.289479		27.8169	0.667611	1.79852
PFLU0620	PFLU0620	putative methyl-accepting chemotaxis protein	4.2.1.10	0	123.456	79.1144	1.56048	0.644471	0.0723694	0.29038		128.308	0.35868	1.79679
PFLU0950	PFLU0950	putative cell division protein	6.3.2.4	0	1621.89	1066.83	1.52029	0.594554	0.0726247	0.291001		1193.8	0.331194	1.79518
PFLU3533	PFLU3533	putative exported protein	1.3.99.-	3	698.752	322.294	2.16806	1.05571	0.0727771	0.29141		1709.09	0.588391	1.79423
PFLU3747	PFLU3747	putative sigma-54 activated regulatory protein	2.2.1.1	9	148.99	75.5348	1.97247	0.938222	0.0730809	0.292424		189.049	0.523467	1.79233
PFLU1214	PFLU1214	putative aldehyde dehydrogenase	1.18.1.2	13	2475.22	1107.2	2.23556	1.0949	0.0732226	0.292789		2250.68	0.611184	1.79144
PFLU3915	fadH	putative 2,4-dienoyl-CoA reductase	1.3.1.34	7	351.247	212.2	1.65526	0.712713	0.073448	0.293286		383.427	0.398155	1.79004
PFLU3295	PFLU3295	GntR-family transcriptional regulator	1.14.13.-	9	257.111	165.694	1.55172	0.621479	0.0737957	0.293987		240.584	0.347607	1.78788
PFLU3639	PFLU3639	putative transmembrane transporter	2.3.-.-	3	301.146	202.17	1.48957	0.566548	0.0738266	0.293987		228.113	0.316917	1.78769
PFLU1437	PFLU1437	conserved hypothetical protein	5.4.99.-	10	79.9578	59.0717	1.35357	0.421613	0.0742407	0.295201		89.7051	0.236181	1.78513
PFLU4257	PFLU4257	putative methyl-accepting chemotaxis protein	3.1.3.18	0	320.365	197.821	1.61947	0.681968	0.0747192	0.296193		329.39	0.382659	1.78218
PFLU5836	PFLU5836	conserved hypothetical protein	1.1.1.95	10	839.958	540.897	1.5529	0.624428	0.0747384	0.296193		589.191	0.350395	1.78207
PFLU4338	aroC	chorismate synthase	4.6.1.4	7	1402.94	880.485	1.59337	0.658484	0.075944	0.299741		1164.02	0.371035	1.77472
PFLU4632	prpB	putative carboxyvinyl-carboxyphosphonate	EC	6	479.817	224.619	2.13614	1.03704	0.0760369	0.299903		546.507	0.584528	1.77416
PFLU4383	PFLU4383	putative thiol:disulfide interchange protein	2.6.1.76	7	178.869	124.613	1.4354	0.515498	0.0761012	0.299952		144.442	0.290623	1.77377
PFLU2068	PFLU2068	putative acetyltransferase	2.7.7.7	13	184.766	118.108	1.56438	0.632805	0.0764321	0.300643		146.653	0.357159	1.77177
PFLU5019	PFLU5019	conserved hypothetical protein	5.3.4.1	10	51.2837	28.9799	1.76963	0.816924	0.0767522	0.301141		57.577	0.461578	1.76985
PFLU5027	PFLU5027	putative multiphosphoryl transfer protein	5.3.4.1	3	130.243	92.2173	1.41235	0.503608	0.0769352	0.301191		119.086	0.284725	1.76875
PFLU3440	PFLU3440	putative AraC-family transcriptional regulator	1.7.99.4	9	220.067	170.547	1.29036	0.364232	0.0768843	0.301191		245.91	0.20589	1.76906
PFLU5981	PFLU5981	putative transport-related, exported protein	1.2.1.3	3	638.686	419.952	1.52085	0.593979	0.0770306	0.301246		498.122	0.335926	1.76818
PFLUs33	PFLUs33				117.453	68.7062	1.70949	0.745753	0.0771582	0.301453		104.255	0.421945	1.76742
PFLU1107	PFLU1107	putative glutamate synthase	1.1.5.2	7	1181.59	812.538	1.45419	0.533964	0.0776094	0.302604		1061.45	0.302576	1.76473
PFLU3884	PFLU3884	putative acyl-CoA dehydrogenase family protein	5.2.1.8	13	471.479	299.355	1.57498	0.644249	0.0779118	0.302788		498.776	0.365441	1.76293
PFLU6062	potF	putrescine/polyamine-binding periplasmic protein	4.3.1.1	3	481.749	312.536	1.54142	0.615639	0.0779179	0.302788		402.837	0.34922	1.7629
PFLU4090	fecC	iron(III) dicitrate transport system permease	1.1.1.93	3	51.0015	31.4404	1.62217	0.680053	0.0781286	0.3032		41.5008	0.386032	1.76165
PFLU3860	PFLU3860	conserved hypothetical protein	2.3.1.118	10	39.8074	26.015	1.53017	0.583868	0.0782353	0.303402		32.2245	0.331551	1.76102
PFLU3466	PFLU3466	putative HTH-type transcriptional regulator	3.1.1.45	9	215.13	159.743	1.34673	0.432318	0.0782855	0.303402		189.153	0.245535	1.76072
PFLU2652	PFLU2652	conserved hypothetical protein	2.7.7.7	10	1401.6	702.892	1.99405	0.952372	0.0784473	0.303609		1097.43	0.541192	1.75977
PFLU3152	PFLU3152	putative oxidoreductase	3.1.1.3	13	73.5494	44.1285	1.66671	0.705666	0.0785669	0.303609		55.3054	0.40116	1.75906
PFLU4294	PFLU4294	putative proton glutamate symport protein	2.6.1.1	3	354.404	242.137	1.46365	0.543452	0.0785015	0.303609		312.202	0.308877	1.75945
PFLU0571	PFLU0571	putative AraC-family regulatory protein	3.1.1.3	9	139.661	96.5084	1.44714	0.519511	0.0786008	0.303609		126.005	0.295367	1.75886
PFLU3995	rbsA	putative sugar transport system, ATP-binding	2.7.1.12	3	39.0239	22.9001	1.70409	0.727904	0.0793387	0.303677		114.927	0.41487	1.75454
PFLU3992	gntK	putative gluconokinase	2.7.1.12	6	52.0653	31.0504	1.6768	0.722855	0.0790223	0.303677		109.212	0.411558	1.75639
PFLU1118	PFLU1118	putative LysR-family regulatory protein	1.1.5.2	9	309.716	202.253	1.53133	0.605196	0.0793522	0.303677		245.024	0.344948	1.75446
PFLU5790	PFLU5790	putative oxidoreductase	2.4.2.-	13	171.652	118	1.45468	0.538073	0.0788884	0.303677		191.493	0.306215	1.75717
PFLU2442	PFLU2442	putative LysR-family regulatory protein	1.11.1.10	9	197.157	117.626	1.67613	0.729114	0.0797509	0.305001		169.547	0.416129	1.75213
PFLU5321	PFLU5321	putative ATP-dependent protease	1.3.1.26	13	6771.31	4038.17	1.67683	0.727285	0.0799281	0.305367		4968.34	0.41533	1.7511
PFLU1165	PFLU1165	putative membrane protein	6.1.1.10	3	226.866	112.768	2.01179	0.960929	0.0800792	0.305651		414.219	0.549031	1.75023
PFLU2716	PFLU2716	putative LacI-family transcriptional regulator	3.5.5.1	9	269.391	152.138	1.7707	0.798973	0.0802104	0.305951		295.934	0.456695	1.74947
PFLU2305	PFLU2305	putative IclR-family regulatory protein	5.3.1.5	9	284.566	168.699	1.68683	0.735472	0.0803276	0.306184		298.949	0.420561	1.74879
PFLU4168	PFLU4168	putative glycerol phosphatase	3.1.21.1	7	364.941	242.323	1.50601	0.581304	0.080422	0.306184		290.026	0.332507	1.74824
PFLU3032	PFLU3032	putative hydratase	1.3.99.-	13	1221.81	572.945	2.1325	1.03468	0.0809587	0.307388		871.812	0.592891	1.74515
PFLU4192	asd	aspartate-semialdehyde dehydrogenase	1.2.1.11	7	4665.23	2543.65	1.83407	0.845293	0.0809574	0.307388		3415.36	0.484365	1.74516
PFLU5279	PFLU5279	putative FAD-binding oxidoreductase	1.3.1.26	13	3182.32	1462.08	2.17657	1.06109	0.0810257	0.307441		2237.16	0.608159	1.74477
PFLU5821	PFLU5821	putative hydrolase	3.6.1.-	13	1560.48	895.513	1.74256	0.777666	0.0815297	0.30864		1086.19	0.446452	1.74188
PFLU3839	PFLU3839	putative membrane protein	2.3.1.118	3	139.04	96.6576	1.43848	0.512579	0.081805	0.309385		123.674	0.294533	1.74031
PFLU3462	PFLU3462	putative exported protein	1.7.99.4	3	146.995	93.0302	1.58007	0.644626	0.0827149	0.311404		208.993	0.371511	1.73515
PFLU4897	gcvP	glycine dehydrogenase [decarboxylating]	1.4.4.2	6	10756.1	4799.65	2.24103	1.09555	0.0827835	0.311459		7019.9	0.631529	1.73476
PFLU5852	PFLU5852	putative TetR-family regulatory protein	1.1.1.95	9	150.736	94.6654	1.59231	0.661031	0.0828721	0.311591		117.317	0.38116	1.73426
PFLU4682	araH	high-affinity L-arabinose transport protein (ABC	4.2.1.17	3	246.994	175.226	1.40957	0.487809	0.0831633	0.312483		233.639	0.281544	1.73262
PFLU0213	PFLU0213	conserved hypothetical protein	3.1.6.1	10	97.4028	56.9955	1.70896	0.745104	0.0834287	0.313277		81.0499	0.430415	1.73113
PFLU3638	PFLU3638	putative DNA-binding protein	2.3.-.-	13	72.2199	53.6564	1.34597	0.41761	0.0838309	0.314583		72.5198	0.24155	1.72888
PFLU0429	PFLU0429	conserved hypothetical protein	1.1.1.100	10	228.546	156.13	1.46382	0.545007	0.0841763	0.315471		180.964	0.315589	1.72695
PFLU3290	PFLU3290	putative oxidoreductase	1.-.-.-	13	25.5756	15.7577	1.62306	0.680012	0.0851272	0.318006		35.8769	0.39497	1.72168
PFLU4157	PFLU4157	putative ribose operon repressor	3.2.2.1	9	1195.71	550.194	2.17326	1.05651	0.0853685	0.318338		1136.64	0.614125	1.72035
PFLU1135	PFLU1135	putative two-component system, sensor kinase	1.1.5.2	9	356.645	238.516	1.49527	0.568032	0.085398	0.318338		309.362	0.330215	1.72019
PFLU5905	PFLU5905	putative ABC transport system, membrane protein	4.1.1.-	3	77.096	56.287	1.36969	0.436352	0.0855737	0.318646		80.7866	0.253808	1.71922
PFLU4676	etfA	electron transfer flavoprotein alpha-subunit	4.2.1.17	1	11828.8	6531.67	1.81099	0.828059	0.0859191	0.319157		8298.52	0.482179	1.71733
PFLU2395	PFLU2395	conserved hypothetical protein	3.2.2.-	10	171.202	99.7929	1.71557	0.755	0.0862114	0.319993		193.929	0.440046	1.71573
PFLU0388	PFLU0388	conserved hypothetical protein	2.4.1.-	10	487.693	290.371	1.67955	0.72755	0.0864803	0.320785		412.643	0.42441	1.71426
PFLU3609	PFLU3609	putative dehydrogenase	2.7.7.7	13	415.698	267.851	1.55197	0.621214	0.0869443	0.322094		295.097	0.362913	1.71174
PFLU4539	PFLU4539	putative 3-oxoacyl-[acyl-carrier-protein]	3.1.4.14	7	2486.15	1846.03	1.34675	0.425668	0.0870655	0.322337		2336.7	0.248771	1.71108
PFLU0593	PFLU0593	putative TonB-dependent membrane receptor	3.5.1.5	3	876.779	340.482	2.57511	1.25433	0.0873111	0.322878		499.015	0.733628	1.70976
PFLU2745	mtlE	putative mannitol-binding component of ABC	1.1.1.67	3	632.255	283.737	2.22832	1.08287	0.0873787	0.322878		862.721	0.633484	1.70939
PFLU6064	PFLU6064	putative GntR-family regulatory protein	4.3.1.1	9	420.806	276.992	1.51919	0.595097	0.0873562	0.322878		306.751	0.348109	1.70951
PFLU4984	PFLU4984	putative two-component system, response	1.2.1.12	9	575.771	391.402	1.47105	0.547802	0.0874466	0.322923		513.652	0.320535	1.70902
PFLU2025	PFLU2025	putative membrane protein	6.4.1.2	3	538.486	247.625	2.1746	1.05788	0.0881898	0.325253		343.085	0.620447	1.70502
PFLU5945	lysA	diaminopimelate decarboxylase	4.1.1.20	7	2125.49	1272.48	1.67035	0.720934	0.0885654	0.326222		1820.79	0.423328	1.70301
PFLU5822	PFLU5822	putative membrane protein	3.6.1.-	3	480.975	306.612	1.56868	0.635789	0.0885324	0.326222		401.037	0.373293	1.70319
PFLU2771	PFLU2771	putative NAD(P)H dehydrogenase	2.4.1.18	7	205.101	140.329	1.46158	0.545085	0.0886325	0.326262		152.55	0.320138	1.70266
PFLU0918	PFLU0918	putative membrane protein	1.1.99.16	3	256.107	144.529	1.77201	0.796715	0.0888011	0.326416		213.519	0.468172	1.70176
PFLU4994	proS	proline tRNA synthetase	6.1.1.15	2	5913.13	3996.89	1.47943	0.556278	0.088885	0.326416		4693.93	0.326971	1.70131
PFLU1356	PFLU1356	putative LysR-family regulatory protein	3.6.1.-	9	151.52	106.378	1.42435	0.499482	0.0898646	0.328709		128.938	0.294486	1.69611
PFLU4802	PFLU4802	conserved hypothetical protein with RNA	1.-.-.-	10	112.256	70.4459	1.5935	0.657911	0.0901413	0.329306		150.963	0.388228	1.69465
PFLU4100	PFLU4100	putative GntR-family transcriptional regulator	1.1.1.93	9	55.3371	34.6282	1.59803	0.655646	0.090381	0.329765		45.0942	0.387179	1.69339
PFLU4083	PFLU4083	putative TetR-family transcriptional regulator	1.1.1.93	9	381.302	249.392	1.52893	0.601812	0.0911183	0.331708		346.203	0.356202	1.68953
PFLU3265	PFLU3265	putative AraC-family transcriptional regulator	4.2.1.84	9	119.488	79.445	1.50403	0.586863	0.0910741	0.331708		136.067	0.347306	1.68976
PFLU2775	yecA	conserved hypothetical protein	2.5.1.19	10	162.513	101.763	1.59697	0.656665	0.0918178	0.333747		147.885	0.389507	1.68589
PFLU0860	gatB	aspartyl/glutamyl-tRNA(Asn/Gln) amidotransferase	6.3.5.-	2	3562.65	2523.53	1.41177	0.491341	0.0922318	0.334926		2373.19	0.291815	1.68374
PFLU2026	PFLU2026	putative membrane protein	6.4.1.2	3	438.838	222.025	1.97653	0.937105	0.0927378	0.335827		280.556	0.557426	1.68113
PFLU1336	PFLU1336	conserved hypothetical protein	1.4.3.5	10	148.099	81.967	1.80681	0.820077	0.0930318	0.336334		109.637	0.488252	1.67962
PFLU4945	PFLU4945	putative regulatory protein	3.1.11.1	9	417.865	242.623	1.72228	0.760802	0.0931576	0.336334		262.033	0.453136	1.67897
PFLU0202	PFLU0202	putative LysR-family regulatory protein	3.1.6.1	9	50.3767	31.8928	1.57956	0.655495	0.0931499	0.336334		39.3011	0.390406	1.67901
PFLU2997	hppD	putative 4-hydroxyphenylpyruvate dioxygenase	4.4.1.5	6	2459.08	1212.36	2.02833	0.969368	0.0934403	0.336572		1997.67	0.577857	1.67752
PFLU4718	PFLU4718	putative AraC family regulatory protein	1.1.1.100	9	684.977	355.24	1.92821	0.905434	0.0934663	0.336572		731.952	0.539787	1.67739
PFLU5741	PFLU5741	putative malonate decarboxylase acyl carrier	2.6.1.62	7	11.2537	6.02508	1.86781	0.819623	0.09381	0.337599		14.8319	0.489142	1.67563
PFLU3183	PFLU3183	conserved hypothetical protein	2.6.1.1	10	67.3669	46.6764	1.44327	0.512963	0.0939918	0.338044		110.421	0.3063	1.67471
PFLU1064	PFLU1064	putative multicopper oxidase	3.1.26.3	13	1659.21	674.268	2.46075	1.19932	0.0942697	0.338183		967.594	0.71674	1.67329
PFLU0881	rpoX	putative sigma-54 modulation protein	2.7.1.-	9	17259.8	7154.11	2.41257	1.17283	0.0943202	0.338183		16517.9	0.701019	1.67304
PFLU2678	PFLU2678	hypothetical protein	2.7.1.23	8	850.491	564.866	1.50565	0.579294	0.094601	0.338763		646.636	0.346548	1.67161
PFLU5916	elbB	enhancing lycopene biosynthesis protein 2 (sigma	4.2.1.24	7	2270.06	1393.41	1.62914	0.686948	0.0948523	0.338907		2096.66	0.411262	1.67034
PFLU4096	PFLU4096	putative gamma-glutamyltranspeptidase	1.1.1.93	13	101.253	67.1923	1.50691	0.575564	0.0948752	0.338907		88.4801	0.344603	1.67022
PFLU3007	PFLU3007	conserved hypothetical protein	2.7.1.31	10	61.8337	34.3207	1.80165	0.819869	0.0951966	0.339845		64.7362	0.491351	1.6686
PFLU3197	PFLU3197	conserved hypothetical protein	1.1.1.100	10	45.6269	24.1641	1.88821	0.890785	0.0957808	0.3413		30.1444	0.534794	1.66566
PFLU5066	PFLU5066	HesB family protein	2.7.4.6	13	1119.01	711.104	1.57363	0.639877	0.096434	0.342574		1900.92	0.384913	1.66239
PFLU0517	amiC	N-acetylmuramoyl-l-alanine amidase	3.5.1.28	3	2216.01	1481.33	1.49596	0.571248	0.0970657	0.343975		1959.38	0.344281	1.65925
PFLU1047	PFLU1047	putative transmembrane sensor protein	4.3.1.17	3	239.97	120.863	1.98546	0.940892	0.0972629	0.344085		159.455	0.567394	1.65827
PFLU0554	livM2	high-affinity branched-chain amino acid	2.4.2.11	3	239.963	124.839	1.92218	0.898776	0.0972244	0.344085		268.196	0.541934	1.65846
PFLU4931	PFLU4931	conserved hypothetical protein	1.1.1.169	10	1600.82	971.932	1.64705	0.701277	0.0976103	0.34506		1179.31	0.423335	1.65655
PFLU3941	PFLU3941	putative integral membrane transporter	3.5.1.-	3	254.208	100.002	2.54202	1.22476	0.0982245	0.346324		360.748	0.740697	1.65352
PFLU5028	PFLU5028	phosphotransferase system, IIBC component	5.3.4.1	3	201.56	137.289	1.46815	0.546563	0.0982002	0.346324		189.133	0.330521	1.65364
PFLU5199	PFLU5199	conserved hypothetical protein	1.18.1.3	10	302.045	211.574	1.42761	0.508571	0.0982665	0.346324		206.206	0.307606	1.65332
PFLU4940	sbcB	exodeoxyribonuclease I	3.1.11.1	2	1147.26	816.377	1.40531	0.484503	0.0983885	0.346543		1051.83	0.293156	1.65272
PFLU3079	PFLU3079	putative AraC family regulatory protein	2.4.-.-	9	76.2851	55.462	1.37545	0.462518	0.0984824	0.346663		80.1409	0.279931	1.65226
PFLU3436	PFLU3436	putative hexuronate transporter	1.7.99.4	3	226.133	105.773	2.13791	1.03151	0.0990978	0.347266		186.016	0.625442	1.64924
PFLU0895	hisG	ATP phosphoribosyltransferase	2.4.2.17	7	3051.71	1658.34	1.84022	0.846029	0.0990124	0.347266		2489.27	0.51285	1.64966
PFLU5572	PFLU5572	putative heat shock protein	5.1.3.1	0	752.132	498.402	1.50909	0.584542	0.0988662	0.347266		611.597	0.354187	1.65038
PFLU5958	PFLU5958	putative LysR-family regulatory protein	5.1.1.7	9	266.635	161.212	1.65394	0.708805	0.0994049	0.347906		204.47	0.430166	1.64775
PFLU4932	argJ	arginine biosynthesis bifunctional protein ArgJ	2.3.1.35	7	1658.48	1217.29	1.36244	0.441595	0.0995237	0.348003		1295.14	0.268093	1.64717
PFLU4951	PFLU4951	putative iron/sulphur-binding oxidoreductase	2.7.1.40	13	412.654	236.774	1.74282	0.777063	0.100057	0.348816		361.698	0.4725	1.64458
PFLU1742	PFLU1742	putative deoxyguanosinetriphosphate	1.11.1.9	7	773.494	516.392	1.49788	0.573112	0.100038	0.348816		587.452	0.348467	1.64467
PFLU5020	PFLU5020	conserved hypothetical hexapeptide repeat	5.3.4.1	10	753.491	539.862	1.39571	0.476635	0.0999273	0.348816		880.645	0.289711	1.64521
PFLU4899	gcvT	putative aminomethyltransferase (glycine	2.1.2.10	6	5857.81	2968.74	1.97317	0.93431	0.100153	0.34894		4067.65	0.568276	1.64411
PFLU2327	PFLU2327	putative ammonium transport-related membrane	3.5.1.10	3	89.8365	61.0246	1.47214	0.546479	0.100571	0.350184		67.6547	0.332794	1.64209
PFLU4226	PFLU4226	hypothetical protein	2.6.1.57	8	339.881	222.656	1.52649	0.599481	0.101267	0.351434		254.182	0.365818	1.63874
PFLU2623	PFLU2623	conserved hypothetical protein	3.4.-.-	10	245.484	166.246	1.47663	0.551213	0.101183	0.351434		193.608	0.33628	1.63915
PFLU0695	PFLU0695	putative gluconate transport-related membrane	4.2.1.1	3	283.163	198.007	1.43007	0.508374	0.101393	0.351434		239.45	0.310337	1.63814
PFLU0846	PFLU0846	putative GntR-family regulatory protein	1.10.2.2	9	1953.36	1385.73	1.40963	0.488856	0.101415	0.351434		1792.59	0.298441	1.63803
PFLU3280	PFLU3280	GerR family regulatory protein	4.1.2.-	9	99.7867	72.403	1.37821	0.458438	0.101119	0.351434		82.0251	0.279629	1.63945
PFLU5166	PFLU5166	putative glutathione peroxidase	1.6.4.5	0	2643.07	1975.8	1.33772	0.416497	0.101242	0.351434		2852.58	0.254138	1.63886
PFLU5731	PFLU5731	putative D-amino acid dehydrogenase small	2.6.1.62	6	54.2575	35.2123	1.54087	0.633283	0.101817	0.352405		51.3439	0.387066	1.63611
PFLU1247	PFLU1247	hypothetical protein	2.7.4.3	8	228.852	107.418	2.13049	1.02581	0.10189	0.352449		264.334	0.627115	1.63576
PFLU5143	norR	nitric oxide reductase sigma-54-dependent	1.10.3.-	9	287.493	175.215	1.6408	0.699355	0.102512	0.353425		213.156	0.428317	1.6328
PFLU4213	PFLU4213	LysR-family transcriptional regulator	2.6.1.57	9	199.967	142.753	1.4008	0.479977	0.102599	0.353425		174.889	0.294035	1.63238
PFLU1616	PFLU1616	putative lipoprotein	1.1.99.16	3	42.3959	30.4666	1.39155	0.461393	0.102592	0.353425		56.099	0.282644	1.63242
PFLU0591	PFLU0591	putative iron ABC transport system, periplasmic	3.5.1.5	3	286.638	118.448	2.41994	1.17863	0.102961	0.35404		171.151	0.722794	1.63066
PFLU5742	PFLU5742	putative	2.6.1.62	7	54.1758	37.2076	1.45604	0.530335	0.10368	0.355877		50.1226	0.325905	1.62727
PFLU4859	PFLU4859	putative exported protein	1.15.1.1	3	4856.88	1777.75	2.73203	1.30657	0.103776	0.355995		2572.86	0.803141	1.62682
PFLU4443	PFLU4443	putative two-component system, response	3.6.3.14	9	3797.95	2238.08	1.69697	0.739713	0.103965	0.356223		3685.43	0.454948	1.62593
PFLU5862	argA	amino-acid acetyltransferase	2.3.1.1	7	3323.74	1864.03	1.78309	0.804728	0.104215	0.356799		2005.39	0.495293	1.62475
PFLU5197	aroP2	aromatic amino acid transport membrane protein	1.18.1.3	3	1514.74	852.958	1.77587	0.798949	0.1055	0.360206		1276.97	0.493559	1.61875
PFLU5194	benA	benzoate 1,2-dioxygenase alpha subunit	1.14.12.10	6	227.175	99.4785	2.28366	1.10164	0.106031	0.36032		751.54	0.681584	1.61629
PFLU6120	atpA	ATP synthase alpha chain	3.6.3.14	1	56894	34807.2	1.63455	0.690338	0.106027	0.36032		41295.3	0.427107	1.61631
PFLU4622	PFLU4622	putative GntR family transcriptional regulator	2.7.9.2	9	2492.24	1661.4	1.50008	0.574727	0.105842	0.36032		2387.91	0.355391	1.61717
PFLU2624	kdgK	2-dehydro-3-deoxygluconokinase	2.7.1.45	6	161.52	104.955	1.53895	0.607144	0.106416	0.360886		132.94	0.376053	1.61452
PFLU3171	PFLU3171	putative short-chain	3.1.1.3	13	133.587	94.8617	1.40823	0.484534	0.106365	0.360886		105.552	0.300068	1.61475
PFLU4604	iagB	cell invasion protein	1.3.3.1	0	111.686	68.3845	1.63321	0.692245	0.106813	0.361493		137.265	0.42925	1.61268
PFLU3008	PFLU3008	putative GerE-family transcriptional regulator	2.7.1.31	9	66.5981	44.6827	1.49047	0.569683	0.107402	0.363061		69.5462	0.353845	1.60998
PFLU4700	tmk	thymidylate kinase	2.7.4.9	7	348.152	235.939	1.4756	0.549873	0.10794	0.364454		285.492	0.342063	1.60752
PFLU2112	PFLU2112	conserved hypothetical protein	3.5.4.1	10	267.399	172.004	1.55461	0.626675	0.108453	0.365336		222.725	0.390407	1.60518
PFLU5014	corE	putative membrane protein	5.3.4.1	3	651.784	408.784	1.59445	0.656047	0.108804	0.366304		504.352	0.409111	1.60359
PFLU3377	PFLU3377	putative transcriptional regulatory protein	EC	9	256.515	134.036	1.91377	0.891245	0.108888	0.366376		244.659	0.555913	1.60321
PFLU0012	PFLU0012	putative DNA-3-methyladenine glycosidase I	6.1.1.14	2	527.371	342.583	1.5394	0.610342	0.108957	0.366393		402.824	0.380774	1.6029
PFLU3849	PFLU3849	putative outer membrane lipoprotein precursor	2.3.1.118	3	186.081	123.849	1.50249	0.578997	0.109341	0.366833		174.314	0.36161	1.60116
PFLU4600	PFLU4600	putative regulatory protein	3.5.4.3	9	536.095	363.107	1.47641	0.551384	0.109832	0.368266		506.143	0.344841	1.59895
PFLU0108	PFLU0108	conserved hypothetical protein	2.7.7.7	10	794.702	380.97	2.086	1.00035	0.109969	0.368515		595.069	0.625872	1.59833
PFLU1406	PFLU1406	conserved hypothetical protein	3.2.1.21	10	240.384	158.644	1.51525	0.584468	0.110288	0.368941		186.37	0.366001	1.5969
PFLU3362	PFLU3362	putative hydrolase	1.4.99.1	13	167.678	109.288	1.53427	0.603073	0.110801	0.370369		153.305	0.378197	1.5946
PFLU3933	PFLU3933	putative lipoprotein	3.4.99.-	3	463.103	313.234	1.47846	0.553189	0.11106	0.370883		377.508	0.347165	1.59345
PFLU5383	PFLU5383	conserved hypothetical protein	3.6.1.-	10	793.729	426.451	1.86124	0.856872	0.111631	0.372574		831.196	0.538606	1.59091
PFLU4060	PFLU4060	putative monooxygenase protein	1.1.1.93	13	48.9072	34.076	1.43524	0.500091	0.111752	0.372763		39.1769	0.314449	1.59037
PFLU5548	argC	N-acetyl-gamma-glutamyl-phosphate reductase	1.2.1.38	7	3909.29	2143.71	1.82361	0.83217	0.111854	0.37289		2697.21	0.523405	1.58991
PFLU3468	PFLU3468	putative membrane protein	3.1.1.45	3	79.4067	45.1302	1.7595	0.782852	0.111924	0.37291		77.3725	0.492483	1.5896
PFLU2742	PFLU2742	putative ATP-binding component of ABC	1.1.1.67	3	384.063	214.003	1.79466	0.809782	0.112296	0.373597		339.218	0.509952	1.58796
PFLU2368	PFLU2368	putative transport-related membrane protein	3.5.1.10	3	29.7557	18.5997	1.59979	0.647302	0.112324	0.373597		33.7733	0.407664	1.58783
PFLU3256	PFLU3256	putative cytochrome p450 oxidoreductase	4.2.1.84	1	506.965	290.26	1.74659	0.776115	0.112721	0.374098		486.44	0.489328	1.58608
PFLU3654	PFLU3654	putative two-component sensor histidine kinase	2.3.-.-	9	76.0916	49.3688	1.54129	0.601077	0.112925	0.374098		76.2261	0.379185	1.58518
PFLU4726	nrdA	ribonucleoside-diphosphate reductase alpha	1.17.4.1	2	17294.6	11384.9	1.51909	0.591081	0.112719	0.374098		15611.5	0.372665	1.58609
PFLU5185	PFLU5185	putative putative membrane protein	3.5.1.81	3	41.6606	28.3409	1.46998	0.549095	0.112772	0.374098		40.6051	0.346245	1.58586
PFLU0833	PFLU0833	conserved hypothetical protein	2.7.1.69	10	715.72	500.265	1.43068	0.509149	0.112601	0.374098		517.696	0.320904	1.58661
PFLU5734	PFLU5734	putative malonate utilisation LysR-family	2.6.1.62	9	201.348	145.447	1.38434	0.465193	0.112927	0.374098		178.658	0.293465	1.58517
PFLU6076	PFLU6076	putative exported protein	3.6.1.-	3	18086.5	13791	1.31147	0.387873	0.113061	0.374328		15854.8	0.244779	1.58458
PFLU0689	PFLU0689	putative phosphesterase	4.2.1.1	13	177.868	126.143	1.41005	0.484186	0.113173	0.374486		145.036	0.305655	1.58409
PFLU4692	yegU	conserved hypothetical protein	4.2.1.17	10	451.113	268.736	1.67864	0.726286	0.113369	0.374527		434.656	0.458737	1.58323
PFLU3628	PFLU3628	putative acetyltransferase	2.3.-.-	13	363.639	242.522	1.49941	0.572047	0.113447	0.374527		307.437	0.361394	1.58289
PFLU0385	PFLU0385	putative phosphoribosyl-ATP pyrophosphatase	2.4.1.-	7	635.401	509.073	1.24815	0.316998	0.113509	0.374527		635.379	0.2003	1.58262
PFLU3700	PFLU3700	putative AraC-family transcriptional regulator	2.7.1.112	9	40.5968	27.1787	1.4937	0.596193	0.113713	0.374987		37.1263	0.376926	1.58172
PFLU1330	PFLU1330	putative membrane protein	1.4.3.5	3	2063.26	1387.9	1.4866	0.561626	0.114026	0.375591		2484.56	0.355379	1.58036
PFLU1052	valS	valyl-tRNA synthetase	6.1.1.9	2	6267.61	3502.91	1.78926	0.807359	0.114275	0.375985		4247.62	0.511224	1.57927
PFLU5278	glcA	glycolate permease	1.3.1.26	3	1714.41	656.016	2.61337	1.25356	0.114841	0.376485		1178.16	0.795	1.5768
PFLU5976	aldH	putative aldehyde dehydrogenase	1.2.1.3	7	10111.4	5087.19	1.98761	0.939021	0.114678	0.376485		6487.4	0.595255	1.57751
PFLU2054	PFLU2054	conserved hypothetical protein	4.2.1.33	10	63.4516	41.2499	1.53822	0.623572	0.114814	0.376485		45.7209	0.395437	1.57692
PFLU5563	rpe	ribulose-phosphate 3-epimerase	5.1.3.1	6	1653.43	1244.66	1.32841	0.40561	0.114809	0.376485		1683.03	0.257213	1.57694
PFLU4852	PFLU4852	putative chromosome initiation inhibitor	1.1.1.49	2	176.281	124.528	1.41559	0.49759	0.115036	0.376776		132.198	0.315738	1.57596
PFLU4340	PFLU4340	putative membrane protein	4.6.1.4	3	393.293	227.965	1.72523	0.75921	0.115323	0.377504		479.595	0.482127	1.57471
PFLU6119	atpG	ATP synthase gamma chain	3.6.3.14	1	23770.3	15358	1.54775	0.616277	0.115719	0.378586		18180.2	0.391785	1.573
PFLU0054	PFLU0054	conserved SAM superfamily hypothetical protein	3.4.24.70	13	148.983	114.474	1.30146	0.374527	0.116065	0.379288		133.095	0.238323	1.57151
PFLU5204	PFLU5204	LysR-family transcriptional regulator	1.2.1.27	9	599.639	377.464	1.5886	0.651695	0.116243	0.379658		498.76	0.414897	1.57074
PFLU0658	copA	copper-transporting P-type ATPase	3.6.3.-	3	759.378	308.546	2.46115	1.18808	0.116507	0.380018		429.949	0.756926	1.56961
PFLU1500	PFLU1500	putative LysR-family regulatory protein	6.3.2.6	9	740.278	561.761	1.31778	0.394595	0.11655	0.380018		627.702	0.251427	1.56942
PFLU4395	PFLU4395	putative acyl-CoA dehydrogenase	2.6.1.76	13	178.157	111.126	1.6032	0.661696	0.116798	0.380185		163.322	0.421904	1.56836
PFLU0227	PFLU0227	putative amino acid transportsystem, membrane	3.1.6.1	3	58.5581	38.9499	1.50342	0.589042	0.117042	0.380615		44.5729	0.37583	1.56731
PFLU1645	pheA	chorismate mutase/prephenate dehydratase	4.2.1.51	7	2351.98	1582.79	1.48597	0.560802	0.117062	0.380615		1753.06	0.357831	1.56723
PFLU6093	PFLU6093	conserved hypothetical protein	3.5.4.19	10	985.479	705.383	1.39708	0.475975	0.117329	0.381269		848.346	0.303926	1.56609
PFLU2674	yfjB	NAD kinase	2.7.1.23	7	898.22	662.884	1.35502	0.43242	0.117602	0.381944		770.451	0.276322	1.56492
PFLU2967	PFLU2967	ABC transport system ATP-binding protein	1.20.4.1	3	120.772	83.3064	1.44974	0.520138	0.117899	0.382693		106.343	0.332643	1.56365
PFLU1529	PFLU1529	putative protease	4.2.1.51	5	1117.8	694.602	1.60927	0.6674	0.118761	0.384844		876.897	0.427822	1.56
PFLU4723	PFLU4723	putative two component system, sensor kinase	1.1.1.100	9	357.372	241.101	1.48225	0.557312	0.11866	0.384844		282.709	0.357155	1.56042
PFLU1876	PFLU1876	putative transport-related membrane protein	1.3.99.-	3	307.912	201.747	1.52623	0.597199	0.118922	0.385151		237.638	0.382988	1.55931
PFLU3381	PFLU3381	putative LysR-family transcriptional regulator	EC	9	154.813	117.664	1.31572	0.399644	0.119077	0.385436		137.481	0.256402	1.55866
PFLU5876	PFLU5876	putative iron (III) ABC transport system,	2.1.2.10	3	1613.49	946.769	1.7042	0.743521	0.119478	0.38555		1167.57	0.477544	1.55697
PFLU3000	PFLU3000	LysR family transcription regulatory protein	4.4.1.5	9	142.762	95.2304	1.49913	0.571743	0.119357	0.38555		122.622	0.367096	1.55748
PFLU1318	PFLU1318	putative membrane protein	2.1.1.77	3	186.658	124.953	1.49382	0.560454	0.119511	0.38555		216.158	0.359997	1.55683
PFLU1537	PFLU1537	conserved hypothetical protein	4.2.1.51	10	1073	757.724	1.41608	0.494354	0.119211	0.38555		990.83	0.317281	1.55809
PFLU3692	PFLU3692	conserved hypothetical protein	2.7.1.112	10	51.8621	36.6684	1.41435	0.511516	0.119282	0.38555		45.2532	0.328359	1.5578
PFLU2919	ycdB	conserved hypothetical protein	2.7.8.8	10	107.758	69.8551	1.5426	0.607492	0.120238	0.387131		81.7325	0.390977	1.55378
PFLU4029	PFLU4029	putative family S43 non-peptidase homologue	2.6.1.1	3	68.1955	49.1833	1.38656	0.468001	0.120172	0.387131		124.661	0.301149	1.55405
PFLUr17	(RNA product)	5S ribosomal RNA	NA	NA	0.85026	0	Inf	1.88942	0.120562	0.387645		1.3088	1.21708	1.55242
PFLU3001	PFLU3001	Putative ACP reductase	4.4.1.5	7	114.393	59.6305	1.91836	0.888235	0.121034	0.38873		119.541	0.572889	1.55045
PFLU4111	PFLU4111	putative oxidoreductase	1.14.13.-	13	60.8556	42.8087	1.42157	0.491481	0.121737	0.389909		70.0468	0.317592	1.54752
PFLU0289	rfbC	dTDP-4-dehydrorhamnose 3,5-epimerase	5.1.3.13	3	608.206	455.048	1.33657	0.414108	0.122218	0.391016		564.712	0.267939	1.54553
PFLU5758	pyrB	aspartate carbamoyltransferase	2.1.3.2	7	1075.95	647.271	1.66228	0.710915	0.122436	0.391281		949.943	0.460249	1.54463
PFLU3477	PFLU3477	probable transcriptional regulator	1.3.99.3	9	152.213	114.964	1.32401	0.406286	0.122515	0.391319		168.277	0.263087	1.5443
PFLU2356	PFLU2356	putative isomerase	3.5.1.10	13	222.594	161.903	1.37486	0.452019	0.12267	0.391403		186.296	0.292822	1.54366
PFLU5587	folB	dihydroneopterin aldolase	4.1.2.25	7	333.844	212.084	1.57411	0.63781	0.122862	0.391779		283.913	0.413392	1.54287
PFLU4815	PFLU4815	putative glutathione S-transferase like protein	2.7.1.12	7	417.441	276.299	1.51083	0.58145	0.123034	0.392113		315.75	0.377036	1.54216
PFLU3413	PFLU3413	hypothetical protein	4.2.99.9	8	853.686	341.62	2.49893	1.19703	0.12353	0.392614		793.1	0.77723	1.54012
PFLU2643	gloB	putative hydroxyacylglutathione hydrolase	3.1.2.6	13	768.92	530.001	1.45079	0.527141	0.123736	0.392837		698.393	0.34246	1.53928
PFLU1476	PFLU1476	putative regulatory protein	1.4.3.16	9	772.956	559.576	1.38132	0.459125	0.123822	0.392895		650.478	0.298341	1.53893
PFLU6023	PFLU6023	conserved hypothetical protein	3.6.1.-	10	1771.01	1118.46	1.58343	0.646502	0.124122	0.393417		1124.36	0.420435	1.5377
PFLU0592	PFLU0592	putative iron ABC transport system, ATP-binding	3.5.1.5	3	210.353	84.8632	2.47873	1.19286	0.124525	0.393572		121.229	0.776575	1.53605
PFLU3467		putative beta-lactamase family protein	3.1.1.45	3	442.12	232.076	1.90506	0.884121	0.124544	0.393572		290.94	0.575608	1.53598
PFLU3850	PFLU3850	putative exported protein	2.3.1.118	3	189.088	123.448	1.53172	0.602746	0.124579	0.393572		175.981	0.392455	1.53583
PFLU1144	PFLU1144	conserved hypothetical protein	2.7.1.30	10	218.676	139.325	1.56955	0.631956	0.124671	0.393647		216.361	0.411574	1.53546
PFLU0379	PFLU0379	putative methyl-accepting chemotaxis protein	2.4.1.-	0	201.074	145.877	1.37838	0.461638	0.124827	0.393926		159.943	0.300776	1.53482
PFLU1326	estC	esterase III	2.1.1.77	0	1914.14	1294.51	1.47866	0.5534	0.125573	0.394989		1826.36	0.361275	1.5318
PFLU3485	PFLU3485	putative integral membrane protein	1.3.99.3	3	333.067	247.878	1.34367	0.422933	0.125527	0.394989		271.927	0.276069	1.53198
PFLU4068	PFLU4068	putative ABC transporter, permease	1.1.1.93	3	18.7678	11.4852	1.63408	0.65171	0.125682	0.395117		18.3324	0.425577	1.53135
PFLU1371	pcaC	4-carboxymuconolactone decarboxylase	4.1.1.44	6	1137.5	878.876	1.29427	0.368899	0.126719	0.397516		917.306	0.241557	1.52717
PFLU2778	nudC	putative NADH pyrophosphatase	3.6.1.-	7	638.675	348.655	1.83182	0.834051	0.127199	0.397927		464.04	0.546832	1.52524
PFLU1465	nadB	L-aspartate oxidase	1.4.3.16	7	1778.26	1057.81	1.68108	0.724235	0.127331	0.397927		1727.05	0.474998	1.52471
PFLU2654	PFLU2654	putative NADH oxidoreductase	1.2.2.2	13	141.863	90.9276	1.56017	0.625922	0.127259	0.397927		117.723	0.41044	1.525
PFLU2312	PFLU2312	putative methyl-accepting chemotaxis protein	5.3.1.5	11	92.1214	63.901	1.44163	0.515292	0.127305	0.397927		116.532	0.337937	1.52482
PFLU5492	PFLU5492	putative AraC-family regulatory protein	1.1.1.193	9	471.616	348.759	1.35227	0.430526	0.127092	0.397927		364.572	0.282188	1.52567
PFLU0772	PFLU0772	putative type IV pilus related protein	1.17.1.2	3	2393.31	1589.25	1.50594	0.578368	0.127594	0.398533		1798.94	0.379591	1.52366
PFLU0634	PFLU0634	putative lipoprotein	4.1.1.19	3	344.682	230.044	1.49833	0.571698	0.128043	0.399719		445.544	0.375656	1.52187
PFLU2755	PFLU2755	putative GntR-family transcriptional regulator	1.1.1.67	9	426.193	293.267	1.45326	0.529201	0.128292	0.400063		377.132	0.347959	1.52087
PFLU5366	PFLU5366	putative TetR-family regulatory protein	1.1.1.25	9	585.032	428.539	1.36518	0.443343	0.128558	0.400466		574.629	0.291709	1.51981
PFLU6024	PFLU6024	conserved hypothetical protein	3.6.1.-	10	1198.48	759.002	1.57901	0.642348	0.129161	0.401539		760.98	0.423316	1.51742
PFLU1872	PFLU1872	conserved hypothetical protein	1.3.99.-	10	259.433	178.388	1.45432	0.528131	0.12918	0.401539		265.715	0.348063	1.51734
PFLU2690	PFLU2690	conserved hypothetical protein	3.4.11.2	10	477.199	230.606	2.06933	0.978449	0.130212	0.402918		1215.04	0.64658	1.51327
PFLU5791	coaD	phosphopantetheine adenylyltransferase	2.7.7.3	7	1379.54	837.706	1.64681	0.697559	0.129952	0.402918		1135.42	0.460651	1.51429
PFLU1116	PFLU1116	conserved hypothetical MutT/nudix domain	1.1.5.2	10	295.077	192.202	1.53524	0.605326	0.130319	0.402918		236.664	0.400124	1.51285
PFLU3870	PFLU3870	putative dihydrofolate reductase	2.3.1.118	7	559.902	393.035	1.42456	0.502816	0.1298	0.402918		510.198	0.331915	1.51489
PFLU2735	PFLU2735	putative threonine dehydratase biosynthetic	3.4.11.18	11	61.1522	46.0792	1.32711	0.40675	0.130102	0.402918		81.9123	0.268712	1.5137
PFLU0447	PFLU0447	putative methy-accepting chemotaxis protein	1.8.1.8	0	393.419	168.462	2.33536	1.1183	0.131349	0.403732		418.486	0.741185	1.5088
PFLU0784	PFLU0784	conserved hypothetical protein	5.4.99.-	10	229.616	130.307	1.76211	0.786149	0.130987	0.403732		181.401	0.520553	1.51022
PFLU3261	PFLU3261	putative arginase	4.2.1.84	6	125.78	71.9253	1.74876	0.772479	0.130897	0.403732		98.9132	0.511381	1.51057
PFLU4717	dctA1	citrate and C4-dicarboxylic acids transport	1.1.1.100	3	2703.42	1670.4	1.61843	0.674115	0.13092	0.403732		3058.57	0.44629	1.51048
PFLU3489	acnB	aconitate hydrase B	4.2.1.3	1	18426.6	12864.9	1.43231	0.509872	0.130814	0.403732		15281.1	0.337462	1.5109
PFLU5067	nifU	NifU family protein	2.7.4.6	13	2041.33	1444.27	1.4134	0.49115	0.131274	0.403732		2118.06	0.32546	1.5091
PFLU5144	PFLU5144	putative membrane protein	1.10.3.-	3	138.779	105.515	1.31525	0.392354	0.130968	0.403732		285.723	0.259787	1.51029
PFLU2205	PFLU2205	putative CoA ligase	2.7.8.5	6	104.744	79.7947	1.31267	0.395022	0.131176	0.403732		98.1124	0.261694	1.50948
PFLU1190	recX	regulatory protein	6.1.1.10	2	1239.81	830.458	1.49292	0.566653	0.131456	0.403848		1049.95	0.375669	1.50838
PFLU3735	PFLU3735	hypothetical protein	2.2.1.1	8	534.225	310.498	1.72054	0.75594	0.131725	0.404246		529.64	0.501508	1.50733
PFLU3868A	phaG	putative monovalent cation/H+ antiporter subunit G subunit G of antiporter complex involved in resistance to high concentrations of Na+, K+, Li+ and/or alkali	1.6.1.-	0	474.944	360.887	1.31605	0.393212	0.13276	0.406776		582.371	0.261565	1.50331
PFLU4108	PFLU4108	putative dioxygenase	1.1.1.93	13	73.8144	55.5493	1.32881	0.412823	0.134523	0.410874		79.9094	0.275859	1.4965
PFLU0849	PFLU0849	5-dehydro-4-deoxyglucarate dehydratase	4.2.1.41	6	109.795	80.9633	1.3561	0.42716	0.134807	0.411308		113.29	0.285647	1.49541
PFLU3802	aat	leucyl, phenylalanyl-tRNA-protein transferase	2.3.2.-	2	285.312	199.857	1.42758	0.50461	0.135158	0.411879		305.754	0.337743	1.49407
PFLU1075	PFLU1075	putative dehydrogenase	3.4.21.53	13	48.557	35.5003	1.36779	0.449563	0.135208	0.411879		34.5255	0.300937	1.49388
PFLU0566	PFLU0566	putative membrane protein	2.4.2.11	3	938.847	502.767	1.86736	0.854558	0.135807	0.413052		7272.66	0.572917	1.49159
PFLU5777	rpoH	RNA polymerase sigma-32 factor	2.4.2.-	9	25506	20913.9	1.21957	0.284936	0.136299	0.414113		27408	0.191268	1.48972
PFLU1328	pdxH	pyridoxamine 5'-phosphate oxidase	1.4.3.5	7	1109.09	804.689	1.37828	0.456316	0.136644	0.414693		985.531	0.306581	1.48841
PFLU1138	gltJ	glutamate/aspartate ABC transport system,	1.1.5.2	3	600.096	279.756	2.14507	1.01887	0.137282	0.415793		749.262	0.685651	1.48599
PFLU1429	PFLU1429	putative LysR-family regulatory protein	2.1.1.63	9	437.528	345.207	1.26744	0.337564	0.137252	0.415793		372.832	0.227148	1.4861
PFLU2104	PFLU2104	putative epimerase	2.7.1.25	13	469.584	359.515	1.30616	0.382957	0.137404	0.415946		381.626	0.257792	1.48553
PFLU4052	PFLU4052	probable LysR-family transcriptional regulator	1.1.1.93	9	200.689	132.269	1.51728	0.59292	0.138924	0.419013		146.718	0.400673	1.47981
PFLU0014	PFLU0014	conserved hypothetical protein	2.3.1.-	10	231.324	143.012	1.61752	0.676771	0.139284	0.419662		175.179	0.457753	1.47846
PFLU1512	PFLU1512	conserved hypothetical protein	1.14.13.2	10	486.077	321.083	1.51387	0.583738	0.140214	0.421049		666.758	0.395756	1.47499
PFLU4510	speB	agmatinase	3.5.3.11	7	146.416	100.486	1.45708	0.528973	0.140056	0.421049		143.911	0.358484	1.47558
PFLU5634	PFLU5634	putative amino acid BAC transport system,	2.3.3.9	3	79.0847	54.8929	1.44071	0.53492	0.140186	0.421049		60.7696	0.362633	1.4751
PFLU2472	PFLU2472	putative AraC-family regulatory protein	2.1.1.152	9	129.599	80.3128	1.61368	0.669377	0.141107	0.421866		155.314	0.454839	1.47168
PFLU5483	PFLU5483	putative ABC transport system, outer membrane	1.1.1.193	3	35580.7	24162.4	1.47257	0.547323	0.141062	0.421866		36421.2	0.371861	1.47185
PFLU3214	PFLU3214	putative TetR-family regulatory protein	4.2.1.84	9	46.5483	23.1217	2.01319	0.944575	0.141556	0.422219		54.2998	0.642558	1.47002
PFLU1630	PFLU1630	putative LuxR-family regulatory protein	2.6.1.11	9	578.692	349.356	1.65646	0.703251	0.141341	0.422219		872.004	0.478137	1.47081
PFLU1347	PFLU1347	conserved hypothetical protein	1.4.3.5	10	528.248	340.963	1.54928	0.614739	0.141992	0.423053		452.611	0.418642	1.46841
PFLU3566	fcuA	ferrichrome receptor protein	1.3.99.-	3	252.797	152.736	1.65513	0.700589	0.142762	0.424622		185.712	0.478028	1.46558
PFLU5310	PFLU5310	hypothetical protein	1.3.1.26	8	510.682	292.605	1.74529	0.772448	0.143133	0.425289		378.115	0.527548	1.46422
PFLU4578	dnaX	DNA polymerase III subunit Tau	2.7.7.7	2	2438.74	1647.14	1.48059	0.554106	0.143343	0.425464		2075.29	0.378629	1.46345
PFLU1513	pheC	cyclohexadienyl dehydratase precursor	4.2.1.51	7	551.339	383.243	1.43862	0.514887	0.143412	0.425464		483.62	0.351891	1.4632
PFLU5973	PFLU5973	putative GntR-family regulatory protein	1.4.99.1	9	433.793	320.876	1.35191	0.429	0.143336	0.425464		383.815	0.293137	1.46348
PFLU0210	PFLU0210	putative transport-related membrane protein	3.1.6.1	3	90.619	68.7977	1.31718	0.415852	0.143602	0.42581		105.603	0.284342	1.46251
PFLU2521	nadE	NH(3)-dependent NAD(+) synthetase	6.3.1.5	7	2632.11	1588.72	1.65675	0.70375	0.143754	0.42604		1945.18	0.481376	1.46196
PFLU6070	oadA	oxaloacetate decarboxylase alpha chain	4.1.1.3	7	7322.46	4411.75	1.65976	0.70641	0.143831	0.426053		4706.97	0.483289	1.46167
PFLU0452	putP	sodium/proline symporter (proline permease)	1.5.1.12	0	3015.22	1605.09	1.87853	0.862892	0.144019	0.426171		2223.5	0.590622	1.46099
PFLU3612	PFLU3612	putative DeoR family transcriptional regulator	1.1.2.3	9	225.84	149.469	1.51095	0.576903	0.14445	0.427229		159.991	0.395296	1.45942
PFLU0414	gltB	glutamate synthase [NADPH] large chain	1.4.1.13	7	3580.36	2509.99	1.42645	0.503442	0.145038	0.428094		2773.92	0.345466	1.45729
PFLU2746	PFLU2746	putative AraC-family transcriptional regulator	1.1.1.67	9	342.203	194.265	1.76153	0.780771	0.145577	0.428508		400.338	0.536489	1.45533
PFLU1420	PFLU1420	putative LysR-family regulatory protein	1.1.1.1	9	413.205	268.416	1.53942	0.608719	0.14582	0.428508		299.427	0.41852	1.45446
PFLU4097	atrC	putative ABC transport system, ATP-binding	1.1.1.93	3	28.3952	18.7402	1.5152	0.567548	0.145677	0.428508		25.5174	0.390075	1.45497
PFLU2539	PFLU2539	putative TetR-family regulatory protein	3.5.1.49	9	176.763	120.121	1.47155	0.541319	0.145365	0.428508		136.852	0.37176	1.4561
PFLU1678	kdpC	potassium-transporting ATPase C chain	3.6.3.12	3	69.4804	49.7119	1.39766	0.483558	0.145752	0.428508		53.1	0.332411	1.4547
PFLU2793	PFLU2793	putative aminotransferase	2.7.8.24	13	297.264	220.505	1.34811	0.42287	0.145325	0.428508		259.458	0.290384	1.45624
PFLU5581	glpE	thiosulfate sulfurtransferase glpe (ec 2.8.1.1)	2.8.1.1	1	472.584	367.832	1.28478	0.356452	0.145749	0.428508		379.813	0.245032	1.45471
PFLU5709	metK	S-adenosylmethionine synthetase	2.5.1.6	7	5148.07	3369.03	1.52806	0.59684	0.146248	0.428827		4293.45	0.410789	1.45291
PFLU5070	PFLU5070	putative serine acetyltransferase	4.4.1.-	7	1189.38	721.755	1.6479	0.696336	0.147346	0.430968		897.283	0.480573	1.44897
PFLU3716	PFLU3716	hypothetical protein	2.7.1.112	8	37.7739	18.6787	2.0223	0.9382	0.147658	0.431275		40.1347	0.647993	1.44785
PFLU1294	PFLU1294	putative LysR-family regulatory protein	2.7.7.60	9	354.428	265.162	1.33664	0.416799	0.147679	0.431275		307.771	0.287888	1.44778
PFLU3847	PFLU3847	putative ABC transporter ATP-binding protein	2.3.1.118	3	137.824	92.039	1.49745	0.570722	0.147968	0.431901		162.673	0.394486	1.44675
PFLU4558	PFLU4558	putative cytochrome C oxidase subunit	1.9.3.1	1	2058	1455.32	1.41412	0.491043	0.148214	0.431969		2690.73	0.339618	1.44587
PFLU2991	gloA	lactoylglutathione lyase	4.4.1.5	7	1039.28	760.648	1.3663	0.443006	0.148679	0.432887		956.298	0.306745	1.44421
PFLU2386	PFLU2386	putative sigma-54 dependent regulatory protein	3.2.2.-	9	189.326	130.379	1.45212	0.530536	0.149038	0.433714		220.17	0.367678	1.44294
PFLU1023	PFLU1023	putative penicillin-binding exported protein	3.1.1.1	0	399.126	279.781	1.42656	0.504366	0.149323	0.434327		343.67	0.349786	1.44193
PFLU5146	PFLU5146	putative LuxR-family regulatory protein	1.10.3.-	9	136.43	101.196	1.34818	0.427607	0.149431	0.434423		181.14	0.296632	1.44154
PFLU0951	ftsA	cell division protein	6.3.2.4	0	4650.52	3112.63	1.49408	0.566504	0.150223	0.436068		3512.74	0.393749	1.43874
PFLU2031	PFLU2031	conserved GGDEF/EAL domain protein	5.2.1.8	9	363.563	242.537	1.499	0.572481	0.150864	0.437709		320.415	0.398529	1.43649
PFLU5854	ssuB	putative aliphatic sulfonates ABC transport	1.1.1.95	3	57.6205	43.5187	1.32404	0.41434	0.151913	0.439871		46.5909	0.28918	1.43281
PFLU1378	oprM	outer membrane protein precursor	4.1.1.44	3	3942.59	2361.58	1.66947	0.712886	0.152399	0.440838		2804.93	0.498135	1.43111
PFLU1588	PFLU1588	putative phage capsid related protein	1.-.-.-	12	95.7304	66.8477	1.43207	0.509338	0.15251	0.44094		86.0787	0.356001	1.43072
PFLU0896	hisD	histidinol dehydrogenase	1.1.1.23	7	1135.97	702.739	1.61649	0.670578	0.153238	0.441503		880.3	0.469531	1.42819
PFLU4879	PFLU4879	conserved hypothetical protein	4.2.1.70	10	865.526	625.554	1.38362	0.461472	0.153322	0.441524		819.503	0.323184	1.4279
PFLU3047	PFLU3047	putative methyl-accepting chemotaxis protein	2.4.-.-	0	379.534	196.108	1.93533	0.893418	0.153456	0.441692		655.593	0.625893	1.42743
PFLU1954	PFLU1954	putative dehydrogenase	1.2.1.16	13	63.1825	48.8039	1.29462	0.362077	0.153702	0.44174		53.4157	0.253808	1.42658
PFLU5393	PFLU5393	putative AsnC-family regulatory protein	3.6.1.-	9	577.588	343.961	1.67923	0.720685	0.154632	0.442657		435.458	0.506327	1.42336
PFLU0107	PFLU0107	putative exported protein	2.7.7.7	3	1090.61	828.563	1.31626	0.391678	0.155219	0.44368		775.336	0.27557	1.42134
PFLU3984	PFLU3984	putative ABC transport system, membrane protein	4.3.1.12	3	26.888	15.6574	1.71727	0.739667	0.155383	0.443802		24.8419	0.520608	1.42077
PFLU1207	mdoD	glucans biosynthesis protein D precursor	1.18.1.2	0	2581.19	1981.6	1.30258	0.37724	0.155568	0.443802		2524.17	0.265636	1.42014
PFLU3701	PFLU3701	putative LysR-family transcriptional regulator	2.7.1.112	9	136.398	86.6065	1.57492	0.635548	0.155948	0.444449		111.249	0.447938	1.41883
PFLU4916	PFLU4916	conserved hypothetical protein	3.1.22.4	10	1863.63	1177.2	1.5831	0.642926	0.156462	0.444721		1371.1	0.4537	1.41707
PFLU0611	purD	phosphoribosylamine--glycine ligase	6.3.4.13	7	2078.89	1317.5	1.5779	0.638862	0.156557	0.444721		1284.14	0.450935	1.41675
PFLU3299	PFLU3299	aldehyde dehydrogenase family protein	1.14.13.-	13	101.105	68.3156	1.47996	0.545561	0.156581	0.444721		102.587	0.385102	1.41666
PFLU5990	PFLU5990	putative membrane protein	2.4.2.10	3	775.797	554.396	1.39935	0.476645	0.156445	0.444721		804.526	0.336345	1.41713
PFLU3698	PFLU3698	putative TonB-dependent outer membrane receptor	2.7.1.112	3	39.1142	28.9164	1.35266	0.433211	0.156271	0.444721		44.5076	0.305567	1.41773
PFLU3561	PFLU3561	putative lipoprotein	1.3.99.-	3	247.513	177.158	1.39713	0.472991	0.157082	0.445623		250.206	0.33428	1.41495
PFLU6061	aphA	acetylpolyamine aminohydrolase	4.3.1.1	6	45.0007	32.221	1.39663	0.497542	0.156995	0.445623		87.3306	0.351558	1.41525
PFLU4376	PFLU4376	putative peptidase	3.4.11.21	5	3080.97	1216.68	2.53228	1.19207	0.157384	0.445781		1722.07	0.843091	1.41392
PFLU0288	PFLU0288	putative dTDP-4-dehydrorhamnose reductase	3.6.1.-	3	679.289	451.064	1.50597	0.576656	0.1573	0.445781		526.471	0.407759	1.41421
PFLU5737	PFLU5737	putative malonyl-CoA-acyl carrier protein	2.6.1.62	7	61.7726	46.1559	1.33835	0.387669	0.157843	0.446527		53.0802	0.274483	1.41236
PFLU2231	PFLU2231	putative ABC transport system, exported	2.7.8.5	3	99.0385	76.7014	1.29122	0.376582	0.158114	0.446884		86.847	0.266806	1.41144
PFLU2555	PFLU2555	putative drug-efflux protein	3.5.1.49	3	213.603	65.5591	3.25817	1.42138	0.158318	0.446887		114.327	1.00753	1.41075
PFLU1139	gltI	glutamate/aspartate ABC transport system,	1.1.5.2	3	9251.93	4354.81	2.12453	1.00221	0.158262	0.446887		7283.63	0.710315	1.41094
PFLU3641	PFLU3641	oxidative stress related two component system,	2.3.-.-	9	50.2601	27.1128	1.85374	0.832634	0.158744	0.446887		66.0936	0.59081	1.40931
PFLU0841	petA	ubiquinol-cytochrome C reductase iron-sulfur	1.10.2.2	1	7564.16	4631.85	1.63307	0.683174	0.158902	0.446887		7504.39	0.484942	1.40877
PFLU5064	hscA	DnaK-homologue chaperone Hsc66	2.7.4.6	0	2596	1709.66	1.51843	0.58758	0.158608	0.446887		2105.15	0.416792	1.40977
PFLU1875	sugE	quaternary ammonium compound-resistance protein	1.3.99.-	0	309.333	209.221	1.4785	0.55053	0.158927	0.446887		303.966	0.390811	1.40869
PFLU1056	PFLU1056	putative ABC transport system, membrane protein	3.4.11.1	3	1857.26	1308.15	1.41976	0.496525	0.159089	0.446887		1956.1	0.35261	1.40814
PFLU2850	PFLU2850	putative cro repressor	2.1.1.73	12	20.3928	10.8201	1.88473	0.867834	0.159582	0.447756		29.0132	0.617026	1.40648
PFLU0610	PFLU0610	putative sensor kinase/response regulator fusion	2.1.1.130	9	1663.48	1197.72	1.38887	0.466499	0.159856	0.448102		1309.76	0.331896	1.40555
PFLU2021	PFLU2021	putative transport-related membrane protein	6.4.1.2	3	316.482	158.423	1.9977	0.933031	0.160246	0.448533		235.873	0.664436	1.40425
PFLU4574	PFLU4574	putative acyl-CoA dehydrogenase	2.4.2.7	13	473.774	328.363	1.44284	0.520534	0.16074	0.449483		405.138	0.371124	1.40259
PFLU3711	PFLU3711	conserved hypothetical protein	2.7.1.112	10	40.3642	29.7629	1.35619	0.445691	0.160698	0.449483		29.0791	0.317732	1.40273
PFLU2052	PFLU2052	putative hydrolase	4.2.1.33	13	107.82	81.3552	1.3253	0.406307	0.161496	0.45073		101.041	0.290208	1.40006
PFLU1817	PFLU1817	putative succinate dehydrogenase hydrophobic	2.3.3.1	1	5461.17	4144.03	1.31784	0.393502	0.161501	0.45073		4919.17	0.281065	1.40004
PFLU1564	PFLU1564	conserved hypothetical protein	3.2.1.52	10	375.802	299.018	1.25679	0.324448	0.161575	0.45073		322.136	0.231783	1.39979
PFLU3643	PFLU3643	putative outer membrane protein	2.3.-.-	3	68.7025	47.3539	1.45083	0.519989	0.162311	0.451775		63.6729	0.372127	1.39734
PFLU1191	PFLU1191	putative decarboxylase	6.1.1.10	13	2045.99	1425.13	1.43565	0.512224	0.16234	0.451775		1578.89	0.366596	1.39725
PFLU4274	PFLU4274	putative dehydroquinate dehydratase	3.5.1.16	13	9.0911	5.54104	1.64068	0.745626	0.162786	0.452264		9.12065	0.534207	1.39576
PFLU1565	mfd	transcription-repair coupling factor	3.2.1.52	2	3535.16	2528.22	1.39828	0.475374	0.162827	0.452264		3171.32	0.340618	1.39563
PFLU0018	def	peptide deformylase	3.5.1.88	2	1913.34	1271.99	1.50421	0.574264	0.162976	0.452459		1879.79	0.41162	1.39513
PFLU4730	flgC	putative flagellar basal-body rod protein	1.17.4.1	0	1445.22	841.251	1.71794	0.748472	0.163167	0.452607		817.519	0.536732	1.3945
PFLU4256	PFLU4256	putative exported protein	3.1.3.18	3	95.4805	66.2199	1.44187	0.52525	0.163185	0.452607		122.621	0.376675	1.39444
PFLU5908	PFLU5908	putative outer membrane usher protein	4.1.1.-	3	302.866	226.585	1.33666	0.413593	0.163309	0.452732		242.467	0.296689	1.39403
PFLU0287	PFLU0287	putative two-component system, sensor kinase	3.6.1.-	9	431.615	302.179	1.42834	0.504834	0.163471	0.45275		372.541	0.36228	1.39349
PFLU1871	PFLU1871	putative ABC transport system, membrane protein	1.3.99.-	3	103.62	75.9467	1.36437	0.445746	0.16343	0.45275		104.851	0.319846	1.39363
PFLU1022	PFLU1022	putative ferric siderophore receptor	3.1.1.1	0	689.736	458.683	1.50373	0.5733	0.163825	0.453514		500.227	0.411759	1.39232
PFLU5575	PFLU5575	putative exported organic solvent tolerance	5.1.3.1	0	12954.7	9203.66	1.40756	0.484539	0.164329	0.454691		10540.9	0.348424	1.39066
PFLU1698	PFLU1698	putative ABC transportsystem, ATP-binding	2.7.3.-	3	404.267	293.825	1.37588	0.453301	0.164727	0.455358		376.917	0.326269	1.38935
PFLU5579	PFLU5579	conserved hypothetical protein	2.1.1.-	10	306.232	228.246	1.34168	0.418347	0.164649	0.455358		280.339	0.301055	1.3896
PFLU3968	PFLU3968	putative branched-chain-amino-acid	2.6.1.42	7	2579.59	1598.74	1.61352	0.666625	0.164845	0.455466		2163.17	0.479946	1.38896
PFLU5675	PFLU5675	putative 3-hydroxyacyl-CoA dehydrogenase	4.1.2.5	13	41.2712	29.682	1.39044	0.484331	0.165221	0.455686		33.3614	0.349011	1.38772
PFLU1473	PFLU1473	putative SirA-like protein	1.4.3.16	13	101.112	77.3921	1.30649	0.377105	0.166242	0.457848		102.698	0.2724	1.38438
PFLU5845	potF1	putrescine ABC transport system,	1.1.1.95	3	6555.86	5236.89	1.25186	0.321591	0.16626	0.457848		6560.58	0.232309	1.38432
PFLU6034	PFLU6034	putative nitric oxide detoxification-related	3.6.1.-	0	504.445	313.041	1.61143	0.664915	0.167472	0.460091		411.842	0.481692	1.38037
PFLU5743	PFLU5743	putative decarboxylase	2.6.1.62	13	173.905	134.568	1.29232	0.36493	0.168291	0.461905		384.78	0.264881	1.37771
PFLU4776	PFLU4776	conserved hypothetical protein (pseudogene)	1.17.4.1	11	440.944	270.274	1.63147	0.680435	0.16851	0.462244		396.002	0.494141	1.37701
PFLU2502	PFLU2502	putative membrane protein	1.1.1.14	3	253.569	159.783	1.58696	0.644404	0.168574	0.462244		248.823	0.468045	1.3768
PFLU1379	acrB	acriflavine resistance protein B	4.1.1.44	0	5961.03	3822.68	1.55938	0.621943	0.168726	0.462352		4624.17	0.451892	1.37631
PFLU5971	PFLU5971	putative oxidoreductase	1.4.99.1	7	757.061	528.618	1.43215	0.50852	0.168871	0.4624		628.723	0.369607	1.37584
PFLU1160	PFLU1160	putative electron transpor-related protein	4.2.99.18	1	453.1	308.716	1.46769	0.540392	0.169142	0.462706		357.687	0.393023	1.37496
PFLU4769	PFLU4769	conserved hypothetical protein	1.17.4.1	10	1535.48	740.275	2.0742	0.972551	0.169543	0.462926		1213.19	0.707992	1.37368
PFLU4936	PFLU4936	putative methyl-accepting chemotaxis protein	2.3.1.35	0	347.746	226.582	1.53474	0.600608	0.16953	0.462926		407.051	0.437214	1.37371
PFLU4027	aspC	aspartate aminotransferase	2.6.1.1	7	20.0134	12.6448	1.58274	0.629453	0.169739	0.462956		15.9623	0.458436	1.37304
PFLU4995	PFLU4995	putative lipoprotein	6.1.1.15	3	2023.8	1309.59	1.54537	0.610269	0.169776	0.462956		1494.08	0.444503	1.37292
PFLU3910	PFLU3910	putative transcriptional regulator	1.11.1.6	9	534.519	348.041	1.53579	0.602511	0.170189	0.463322		425.135	0.439278	1.3716
PFLU3642	PFLU3642	putative transmembrane two-component sensor	2.3.-.-	9	79.7697	38.7127	2.06056	0.962191	0.17117	0.464474		52.1014	0.703123	1.36845
PFLU0313	PFLU0313	putative amino acid ABC transport system,	3.2.1.4	3	5181.89	2960.05	1.75061	0.769809	0.171624	0.464474		4233.34	0.563136	1.367
PFLU0318	PFLU0318	putative transport-related membrane protein	3.2.1.4	3	201.726	145.68	1.38472	0.464161	0.171516	0.464474		182.435	0.339461	1.36735
PFLU1494	PFLU1495	putative transport-related membrane protein	6.3.2.6	11	78.6513	61.191	1.28534	0.360046	0.171496	0.464474		77.8933	0.263305	1.36741
PFLU5793	mutM	formamidopyrimidine-DNA glycosylase	4.2.99.18	2	799.421	623.097	1.28298	0.35547	0.171632	0.464474		718.739	0.260041	1.36698
PFLU0496	PFLU0496	conserved hypothetical protein	2.-.-.-	10	378.262	297.24	1.27258	0.342331	0.171109	0.464474		427.001	0.250123	1.36865
PFLU0583	PFLU0583	putative uerase accessory protein	3.5.1.5	7	173.375	131.121	1.32225	0.40103	0.172158	0.4648		132.518	0.29373	1.3653
PFLU3375	PFLU3375	putative D-serine/D-alanine/glycine transporter	EC	3	61.04	36.9755	1.65082	0.685429	0.1734	0.467294		182.776	0.503489	1.36136
PFLU5172	ispB	octaprenyl-diphosphate synthase	2.5.1.-	7	2726.49	1749.35	1.55858	0.621016	0.173506	0.467361		2672.32	0.456286	1.36102
PFLU3380	PFLU3380	conserved hypothetical protein	EC	10	73.1107	51.7822	1.41189	0.478819	0.174298	0.469058		80.4267	0.352455	1.35852
PFLU4373	PFLU4373	putative aspartyl aminopeptidase	3.4.11.21	5	1243.5	856.835	1.45127	0.525512	0.174603	0.46966		1012.58	0.3871	1.35756
PFLU3354	PFLU3354	conserved hypothetical protein	1.4.99.1	10	1782.31	562.4	3.16911	1.37096	0.174901	0.470243		1298.31	1.01057	1.35662
PFLU4156	PFLU4156	putative ribokinase	3.2.2.1	6	1035.9	513.317	2.01805	0.939073	0.175148	0.470685		1066.14	0.69261	1.35585
PFLU4651	cnrT	putative cobalt-nickel-resistance system	EC	3	456.259	288.488	1.58155	0.641103	0.175228	0.470685		364.782	0.472931	1.3556
PFLU0826	dppA3	dipeptide ABC transport system,	2.7.1.69	3	4059.09	2540.86	1.59753	0.65249	0.176065	0.472495		4374.64	0.482264	1.35297
PFLU4211	yneJ	putative transcriptional regulator (LysR	2.6.1.57	9	545.888	401.437	1.35983	0.438875	0.176198	0.472575		495.116	0.324479	1.35256
PFLU3166	PFLU3166	conserved hypothetical protein	3.1.1.3	10	94.0889	60.3632	1.55871	0.61612	0.176558	0.472945		100.043	0.455903	1.35143
PFLU1348	PFLU1348	conserved hypothetical protein	1.4.3.5	10	528.751	342.214	1.54509	0.608221	0.177083	0.473836		650.614	0.450604	1.34979
PFLU1342	livF1	high-affinity branched-chain amino acid ABC	1.4.3.5	3	872.99	579.625	1.50613	0.575049	0.177137	0.473836		731.021	0.426081	1.34962
PFLU5857	ssuA	putative aliphatic sulfonatesABC transport	1.14.14.5	3	42.162	31.9844	1.3182	0.408536	0.177293	0.474036		38.646	0.302813	1.34914
PFLU1211	PFLU1211	putative ABC transport system, membrane protein	1.18.1.2	3	204.259	103.776	1.96827	0.907869	0.177734	0.474995		230.141	0.67361	1.34777
PFLU0244	PFLU0244	putative ABC transport system, ATP-binding	3.1.6.1	3	421.488	328.596	1.2827	0.3542	0.177877	0.475159		322.305	0.262892	1.34732
PFLU6087	PFLU6087	putative N-acetylmuramoyl-L-alanine amidase	2.7.1.35	3	213.434	151.181	1.41178	0.492492	0.178699	0.476694		159.362	0.366227	1.34477
PFLU5988	pyrE	orotate phosphoribosyltransferase	2.4.2.10	7	2875.16	1805.94	1.59205	0.647995	0.179159	0.477331		2636.77	0.482373	1.34335
PFLU0465	rfaP	lipopolysaccharide core biosynthesis protein	2.-.-.-	3	574.878	415.468	1.38369	0.46065	0.179184	0.477331		469.873	0.342931	1.34327
PFLU1563	PFLU1563	putative helicase	3.2.1.52	2	1688.9	1235.83	1.36661	0.44304	0.179932	0.478224		1361.24	0.330389	1.34096
PFLU3173	PFLU3173	putative TetR-family regulatory protein	EC	9	59.3322	32.8182	1.8079	0.801113	0.180775	0.479751		62.3146	0.598572	1.33837
PFLU0204	PFLU0204	putative sulfatase	3.1.6.1	7	84.7787	66.3931	1.27692	0.333023	0.180676	0.479751		78.8958	0.24877	1.33868
PFLU0405	PFLU0405	putative NADP-dependent malic enzyme	6.1.1.19	7	8481.75	5571.93	1.52223	0.589223	0.181019	0.479792		6050.03	0.4405	1.33762
PFLU2524	PFLU2524	putative pyridine nucleotide-disulphide	6.3.1.5	7	15.6895	9.21887	1.70189	0.679093	0.181568	0.480587		15.7543	0.508325	1.33594
PFLU6059	PFLU6059	putative L-asparaginase	4.3.1.1	7	900.218	550.821	1.63432	0.681929	0.181876	0.480962		630.478	0.510808	1.335
PFLU2365	PFLU2365	putative TonB-dependent siderophore receptor	3.5.1.10	0	232.244	150.83	1.53978	0.604131	0.182856	0.482673		268.202	0.453547	1.33201
PFLU3020	PFLU3020	putative two-component system, response	2.7.1.31	9	746.613	545.901	1.36767	0.443648	0.18312	0.482807		681.087	0.333267	1.33121
PFLU3437	PFLU3437	conserved hypothetical protein	1.7.99.4	10	86.0709	69.5629	1.23731	0.30825	0.183157	0.482807		88.1494	0.231576	1.3311
PFLU0314	PFLU0314	putative amino acid ABC transport system,	3.2.1.4	3	872.302	641.415	1.35997	0.436193	0.183813	0.484316		813.212	0.328185	1.32911
PFLU2440	PFLU2440	putative peptidylprolyl isomerase	1.11.1.10	2	31.4168	21.8786	1.43596	0.485715	0.184159	0.485007		25.2624	0.365733	1.32806
PFLU0028	PFLU0028	putative LysR family regulatory protein	1.1.1.25	9	236.977	181.896	1.30282	0.378914	0.184331	0.48524		211.906	0.285426	1.32754
PFLU3394	PFLU3394	conserved hypothetical protein	EC	10	1652.41	936.308	1.76482	0.777045	0.184473	0.485393		1508.62	0.585517	1.32711
PFLU3252	PFLU3252	hypothetical protein	4.2.1.84	8	460.79	254.462	1.81084	0.808206	0.184897	0.486288		398.588	0.609587	1.32583
PFLU5750	pilI	type IV pili signal transduction	2.6.1.62	0	216.922	155.408	1.39582	0.474899	0.185029	0.486416		191.588	0.358298	1.32543
PFLU5621	PFLU5621	putative membrane protein	2.8.1.6	3	605.043	481.329	1.25703	0.327555	0.186854	0.488442		559.649	0.248159	1.31994
PFLU1117	PFLU1117	putative acetyltransferase	1.1.5.2	13	341.676	231.187	1.47792	0.549822	0.187177	0.488957		279.84	0.416855	1.31898
PFLU3758	PFLU3758	putative membrane protein	2.2.1.1	3	893.562	620.259	1.44063	0.514705	0.187515	0.489178		1397.7	0.39053	1.31796
PFLU5034	purL	phosphoribosylformylglycinamidine synthase	6.3.5.3	7	8839	6252.36	1.41371	0.489572	0.187437	0.489178		7124.81	0.371395	1.3182
PFLU5074	secF	protein-export membrane protein SecF	3.1.3.25	3	3133.51	1994.53	1.57105	0.630152	0.187869	0.489879		2097.89	0.478508	1.31691
PFLU0660	PFLU0660	putative substrate-binding periplasmic protein	3.6.3.-	3	1133.55	364.835	3.10701	1.35921	0.18825	0.489991		493.075	1.03302	1.31577
PFLU4289	PFLU4289	putative dehydrogenase (pseudogene)	3.5.1.16	11	4.41256	2.29186	1.92532	0.959353	0.188107	0.489991		3.55908	0.728881	1.3162
PFLU5912	PFLU5912	putative polyphosphate kinase	3.6.1.11	7	4042.07	2883.45	1.40182	0.477891	0.190513	0.495213		3129.24	0.365063	1.30906
PFLU5623	glcB	malate synthase G	2.3.3.9	1	3569.79	2761.27	1.29281	0.366408	0.190513	0.495213		4147.24	0.279901	1.30906
PFLU3917	PFLU3917	putative AraC family transcriptional regulator	1.3.1.34	9	2839.64	1356.51	2.09335	0.975375	0.190787	0.495459		1714.64	0.745555	1.30825
PFLU4106	PFLU4106	putative membrane protein	1.1.1.93	3	48.762	35.8067	1.36181	0.465173	0.190864	0.495459		53.8609	0.355629	1.30803
PFLU0346	PFLU0346	putative chorismate mutase precursor	2.7.3.-	7	432.254	329.554	1.31163	0.385984	0.191073	0.495779		352.287	0.295228	1.30741
PFLU0467	PFLU0467	putative lipopolysaccharide biosynthesis-related	2.-.-.-	3	463.212	319.003	1.45206	0.52716	0.191303	0.495933		374.843	0.403418	1.30673
PFLU0665	PFLU0665	putative LysR-family regulatory protein	3.6.3.-	9	202.764	152.799	1.327	0.405652	0.19156	0.496154		190.075	0.310611	1.30598
PFLU6065	PFLU6065	putative regulatory protein	4.3.1.1	9	268.193	167.451	1.60163	0.656341	0.191866	0.496504		220.756	0.502913	1.30508
PFLU4583	PFLU4583	conserved hypothetical protein	2.7.7.7	10	392.615	288.368	1.36151	0.435718	0.192464	0.497162		311.686	0.334312	1.30333
PFLU3464	PFLU3464	putative carboxymethylenebutenolidase	3.1.1.45	6	571.629	307.359	1.85981	0.838151	0.192575	0.497229		512.304	0.643248	1.303
PFLU0428	PFLU0428	putative membrane protein	1.1.1.100	3	198.663	140.804	1.41092	0.489423	0.193709	0.499266		149.744	0.376571	1.29968
PFLU3817	aceA	isocitrate lyase	4.1.3.1	7	470.325	311.205	1.5113	0.578375	0.193822	0.499334		1496.08	0.445124	1.29936
PFLUs32	(RNA product)	Cobalamin riboswitch	NA	NA	308.218	196.05	1.57214	0.628058	0.19409	0.499348		233.991	0.483652	1.29857
PFLU3448	PFLU3448	putative signalling-related membrane protein	1.7.99.4	9	302.312	258.632	1.16889	0.226785	0.194053	0.499348		317.832	0.174627	1.29868
PFLU0017	fmt	methionyl-tRNA formyltransferase	2.1.2.9	2	399.324	231.515	1.72483	0.747777	0.194593	0.499603		324.048	0.576495	1.29711
PFLU4230	PFLU4230	putative membrane protein	2.6.1.57	3	23.8738	16.8045	1.42068	0.536044	0.194612	0.499603		23.8139	0.413278	1.29705
PFLU5026	PFLU5026	putative phosphosugar-binding protein	5.3.4.1	13	79.0232	57.1417	1.38294	0.457502	0.195211	0.500465		72.8555	0.353197	1.29532
PFLU4782	PFLU4782	putative membrane protein	1.17.4.1	3	588.066	388.545	1.51351	0.579664	0.195412	0.50049		708.823	0.447709	1.29473
PFLU4312	bolA	BolA protein	1.1.2.3	9	653.534	493.289	1.32485	0.399619	0.195323	0.50049		533.11	0.308588	1.29499
PFLU3944	pydA	putative dihydropyrimidine dehydrogenase	3.5.2.2	7	559.397	340.345	1.64362	0.686507	0.195665	0.500745		532.011	0.530531	1.294
PFLU3046	PFLU3046	probable transporter	2.4.-.-	3	157.065	118.248	1.32827	0.398011	0.195933	0.500988		132.328	0.307766	1.29322
PFLU3336	PFLU3336	short chain dehydrogenase	1.4.99.1	13	114.798	71.3048	1.60996	0.661429	0.196114	0.501228		222.725	0.511664	1.2927
PFLU0266	hslO	33 kDa chaperonin	6.3.2.2	0	1697.04	1294.37	1.3111	0.385669	0.196609	0.502271		1703.94	0.298673	1.29127
PFLU2708	PFLU2708	nitrilase	3.5.5.1	6	109.018	72.0256	1.5136	0.575982	0.196981	0.502361		77.7996	0.446428	1.2902
PFLU4017	PFLU4017	putative amino acid ABC transporter, permease	2.7.1.12	3	13.1752	9.35956	1.40767	0.544124	0.197077	0.502361		12.4682	0.421827	1.28992
PFLU0671	PFLU0671	conserved hypothetical protein	3.6.3.-	10	112.871	83.56	1.35077	0.428368	0.197005	0.502361		94.5471	0.332035	1.29013
PFLU4263	PFLU4263	putative alkanesulfonate transport protein	4.2.1.40	3	36.5765	27.4454	1.3327	0.410934	0.19704	0.502361		31.7125	0.318546	1.29003
PFLU1534	PFLU1534	conserved hypothetical protein	4.2.1.51	10	4401.14	2288.56	1.9231	0.879119	0.19787	0.503715		2733.19	0.682734	1.28765
PFLU0595	PFLU0595	putative outer membrane protein	3.5.1.5	3	6075.3	1417.35	4.28639	1.54501	0.198217	0.503927		2861.76	1.2008	1.28665
PFLU5728	PFLU5728	conserved hypothetical protein	2.6.1.62	10	438.743	293.485	1.49494	0.56423	0.198468	0.504132		341.317	0.438773	1.28593
PFLU3507	PFLU3507	conserved hypothetical protein	3.2.2.20	10	383.849	272.863	1.40674	0.480814	0.19881	0.504337		319.891	0.374189	1.28495
PFLU2313	PFLU2313	putative reductase	5.3.1.5	13	27.4405	17.3184	1.58447	0.661759	0.199795	0.505507		21.312	0.516138	1.28214
PFLU3287	PFLU3287	putative amino acid permease	4.1.2.-	3	111.462	83.4405	1.33583	0.414046	0.200045	0.505919		96.4503	0.323114	1.28142
PFLU2666	PFLU2666	putative cobalamin biosynthesis protein	2.1.1.133	7	239.8	145.827	1.64441	0.685292	0.200421	0.506249		182.867	0.535236	1.28035
PFLU0788	PFLU0788	conserved hypothetical protein	5.4.99.-	10	721.736	455.838	1.58332	0.639197	0.200437	0.506249		670.374	0.499253	1.28031
PFLU3750	PFLU3750	putative tonB-dependent receptor	2.2.1.1	3	200.004	137.223	1.45751	0.525357	0.201378	0.507842		146.528	0.411194	1.27764
PFLU1707	PFLU1707	putative 2-dehydropantoate 2-reductase	2.5.1.54	7	488.035	363.794	1.34151	0.416937	0.201473	0.507842		380.904	0.326403	1.27737
PFLU5586	PFLU5586	putative	3.1.3.-	7	284.315	215.069	1.32197	0.39583	0.201805	0.507842		257.491	0.310108	1.27643
PFLU4998	atvA	putative acid tolerance protein	6.1.1.15	0	1621.86	1266.56	1.28053	0.352528	0.201706	0.507842		1363.21	0.276123	1.27671
PFLU4456	flgF	flagellar basal-body rod protein	3.2.1.-	0	6051.73	2973.93	2.03493	0.944628	0.202529	0.508868		2963.41	0.741245	1.27438
PFLU1240	adk	adenylate kinase	2.7.4.3	7	4983.45	3257.59	1.5298	0.593822	0.202452	0.508868		4071.26	0.46589	1.2746
PFLU1012	PFLU1012	putative exported protein	3.1.1.1	3	56.7074	36.95	1.53471	0.586431	0.202978	0.509555		37.2457	0.460627	1.27311
PFLU3300	PFLU3300	enoyl-CoA hydratase/isomerase family protein	1.14.13.-	13	197.332	138.401	1.42579	0.496719	0.203138	0.509735		183.796	0.390299	1.27266
PFLU3402	PFLU3402	putative lipase	EC	13	235.019	154.043	1.52568	0.590526	0.203282	0.509878		299.445	0.464157	1.27226
PFLU3945	PFLU3945	putative TetR-family regulatory protein	3.5.2.2	9	966.002	715.81	1.34952	0.42552	0.203712	0.510735		828.759	0.334779	1.27105
PFLU3590	PFLU3590	conserved hypothetical protein	1.-.-.-	10	106.261	57.9524	1.83359	0.815574	0.203976	0.510953		94.4142	0.642029	1.27031
PFLU5195	benB	benzoate 1,2-dioxygenase beta subunit	1.14.12.10	6	83.7886	43.8997	1.90864	0.861447	0.204577	0.511545		316.053	0.679044	1.26862
PFLU2541	PFLU2541	conserved hypothetical protein	3.5.1.49	10	231.751	138.643	1.67157	0.70722	0.204652	0.511545		230.596	0.557566	1.26841
PFLU3176	aatB	aspartate aminotransferase	2.6.1.1	7	1112.32	677.734	1.64124	0.684936	0.204918	0.511545		732.857	0.540314	1.26766
PFLU4962	PFLU4962	putative two-component response regulator	2.7.1.40	9	914.504	593.091	1.54193	0.603613	0.204596	0.511545		650.68	0.475823	1.26857
PFLU3851	PFLU3851	conserved hypothetical protein	2.3.1.118	10	340.885	221.297	1.5404	0.60379	0.204862	0.511545		293.681	0.476242	1.26782
PFLU3405	PFLU3405	putative dihydrodipicolinate synthase	EC	7	174.04	122.741	1.41794	0.491305	0.204348	0.511545		174.619	0.38708	1.26926
PFLU4862	PFLU4862	AraC family transcriptional regulator	1.15.1.1	9	1098.8	803.445	1.36762	0.443526	0.204845	0.511545		1121.22	0.34982	1.26787
PFLU3689	PFLU3689	putative alkanesulfonate transport protein (ABC	2.7.1.112	3	36.1318	27.2128	1.32775	0.431326	0.204765	0.511545		36.8455	0.340137	1.26809
PFLU6117	atpC	ATP synthase epsilon chain	3.6.3.14	1	13793.1	9510.92	1.45024	0.523251	0.205833	0.512923		9917.83	0.413602	1.26511
PFLU4386	PFLU4386	conserved hypothetical protein	2.6.1.76	10	2544.36	1159.79	2.1938	1.01842	0.2066	0.512983		1685.85	0.806373	1.26297
PFLU4907	PFLU4907	putative OmpA family lipoprotein	2.1.2.10	3	43286.3	27777.5	1.55832	0.617733	0.206452	0.512983		33630.2	0.488952	1.26338
PFLU3637	PFLU3637	conserved hypothetical protein	2.3.-.-	10	325.45	220.44	1.47636	0.545977	0.20658	0.512983		231.571	0.432278	1.26302
PFLU3603	PFLU3603	conserved hypothetical protein	2.7.7.7	10	130.789	89.777	1.45682	0.52334	0.206156	0.512983		99.9017	0.413968	1.26421
PFLU2065	PFLU2065	conserved hypothetical protein	2.8.1.7	10	97.0996	76.5588	1.2683	0.352881	0.206556	0.512983		97.7448	0.279378	1.26309
PFLU1451	tctD	two component system, response regulator	3.2.2.-	9	188.443	150.678	1.25064	0.321308	0.206484	0.512983		240.354	0.254341	1.26329
PFLU2739	frk	fructokinase	3.4.11.18	1	392.42	235.73	1.6647	0.700594	0.206802	0.513006		295.048	0.554967	1.26241
PFLU2665	cobM	precorrin-4 C11-methyltransferase	2.1.1.133	7	394.049	251.15	1.56898	0.625486	0.207028	0.513006		329.877	0.495717	1.26178
PFLU1975	PFLU1975	conserved hypothetical protein	5.99.1.2	10	48.9277	33.7474	1.44982	0.53413	0.20692	0.513006		46.1324	0.423214	1.26208
PFLU3819	nuoB	NADH-quinone oxidoreductase chain B	1.6.99.5	1	5278.07	3759.72	1.40385	0.479051	0.207097	0.513006		5292.58	0.379721	1.26159
PFLU0738	prfA	peptide chain release factor 1	1.2.1.70	2	1589.99	1159.28	1.37153	0.447439	0.207287	0.513038		1494.84	0.354812	1.26106
PFLU1710	cysB	HTH-type transcriptional regulator	2.5.1.54	9	3320.35	2512.34	1.32161	0.396719	0.207253	0.513038		2907.57	0.314568	1.26115
PFLU4306	PFLU4306	putative GGDEF/GAF domain sensory box protein	1.1.2.3	9	1004.23	732.858	1.37029	0.447378	0.207657	0.513295		1226.17	0.355052	1.26003
PFLU3356	PFLU3356	putative LysR family transcriptional regulator	1.4.99.1	9	306.876	191.39	1.60341	0.652853	0.207747	0.513296		249.486	0.518226	1.25978
PFLU6084	PFLU6084	conserved hypothetical protein	2.7.1.35	10	21.7502	15.1734	1.43345	0.497903	0.208093	0.513296		18.9665	0.395529	1.25883
PFLU5186	PFLU5186	LysR-family transcriptional regulator	3.5.1.81	9	142.58	107.112	1.33113	0.412587	0.207914	0.513296		115.775	0.327626	1.25932
PFLU1014	PFLU1014	putative exported protein	3.1.1.1	3	61.943	48.0721	1.28854	0.385955	0.207982	0.513296		60.68	0.306524	1.25913
PFLU0737	hemA	glutamyl-tRNA reductase	1.2.1.70	7	1514.06	1114.34	1.3587	0.434422	0.208387	0.513348		1407.59	0.345324	1.25801
PFLU5490	PFLU5490	conserved hypothetical protein	1.1.1.193	10	276.638	195.206	1.41717	0.489273	0.208905	0.514052		437.937	0.389368	1.25658
PFLU3478	PFLU3478	putative membrane protein	1.3.99.3	3	469.892	356.096	1.31957	0.394863	0.209372	0.514052		366.641	0.314558	1.25529
PFLU1951	PFLU1951	putative fumarylacetoacetate hydrolase family	1.2.1.16	13	92.3005	69.5231	1.32762	0.410772	0.209537	0.514139		109.622	0.32735	1.25484
PFLU2995	PFLU2995	putative transcriptional regulator	4.4.1.5	9	138.875	108.089	1.28482	0.358333	0.209596	0.514139		112.679	0.285597	1.25468
PFLU6121	atpH	ATP synthase delta chain	3.6.3.14	1	12571.4	8114.19	1.54931	0.610033	0.210116	0.514546		10119	0.486763	1.25325
PFLU4409	PFLU4409	putative chromosome partitioning protein	6.3.4.14	0	2455.35	1598.17	1.53635	0.599288	0.210101	0.514546		1460.91	0.478172	1.25329
PFLU1285	dnaE	DNA polymerase III alpha subunit	2.7.7.7	2	4190.75	3029.8	1.38318	0.458775	0.210082	0.514546		3692.32	0.366041	1.25334
PFLU0731	PFLU0731	putative ribosomal protein L25p family	3.1.1.29	2	30839.3	16840.3	1.83128	0.817592	0.210378	0.514885		22333	0.652754	1.25253
PFLU2567	PFLU2567	putative LysR-family transcriptional regulator	4.4.1.11	9	121.493	87.5548	1.38762	0.458638	0.210718	0.514885		145.932	0.366444	1.25159
PFLU5047	PFLU5047	putative LysR-family transcriptional regulator	1.1.1.205	9	198.131	148.491	1.3343	0.406886	0.210714	0.514885		227.525	0.325092	1.2516
PFLU2923	PFLU2923	putative AraC family regulatory protein	2.7.8.8	9	170.36	136.044	1.25224	0.314098	0.21046	0.514885		158.83	0.250817	1.2523
PFLU4603	pyrD	dihydroorotate dehydrogenase	1.3.3.1	7	841.655	630.87	1.33412	0.40853	0.211868	0.516139		802.152	0.327231	1.24845
PFLU5929	algQ	transcriptional regulatory protein	4.2.1.24	9	4274.94	2938.34	1.45488	0.526646	0.213452	0.51855		5283.95	0.423305	1.24413
PFLU4086	PFLU4086	putative nitrilotriacetate monooxygenase	1.1.1.93	6	71.8262	54.104	1.32756	0.412546	0.213428	0.51855		64.4342	0.331576	1.24419
PFLU1072	PFLU1072	putative amidase	3.4.21.53	13	22.6383	17.1775	1.31791	0.433969	0.213869	0.518684		24.0793	0.349132	1.243
PFLU3796	cysG	siroheme synthase	2.1.1.107	7	2317.44	1530.43	1.51423	0.579649	0.214225	0.518905		1676.86	0.466695	1.24203
PFLU1025	hmgA	homogentisate 1,2-dioxygenase	1.13.11.5	6	2509.84	827.882	3.03164	1.29931	0.214772	0.519794		1571.18	1.04737	1.24055
PFLU2334	PFLU2334	conserved hypothetical protein	3.5.1.10	10	6.81357	3.96975	1.71637	0.738046	0.214705	0.519794		8.2534	0.594848	1.24073
PFLU0607	PFLU0607	putative precorrin-3B C17-methyltransferase,	2.1.1.130	7	1228.17	870.831	1.41034	0.484882	0.214906	0.519836		956.244	0.390975	1.24019
PFLU3087	ilvX	putative acetohydroxyacid synthase	4.1.3.18	7	167.772	108.823	1.54169	0.602006	0.216032	0.521564		133.983	0.486608	1.23715
PFLU2030	PFLU2030	conserved hypothetical protein	5.2.1.8	10	652.186	438.036	1.48889	0.558158	0.216043	0.521564		513.332	0.451176	1.23712
PFLU5752	pilG	type IV pilus response regulator/twitching	2.6.1.62	0	1947.22	1349.92	1.44248	0.515471	0.216329	0.522037		1658.84	0.41693	1.23635
PFLU6130	PFLU6130	putative iron-related RNA polymerase sigma	2.1.-.-	9	368.548	168.957	2.18132	1.00333	0.216853	0.52266		525.596	0.812451	1.23494
PFLU5237	PFLU5237	putative response regulator in two-component	2.2.1.6	9	4384.07	3433.38	1.2769	0.348864	0.216948	0.52266		4498.83	0.282553	1.23468
PFLU2285	PFLU2285	putative muconate delta-isomerase	2.7.8.5	6	9.10853	5.5817	1.63186	0.672758	0.217321	0.523341		8.90103	0.545325	1.23368
PFLU0245	PFLU0245	putative ABC transport system, permease	3.1.6.1	3	357.444	260.407	1.37264	0.445713	0.217758	0.523741		266.643	0.36163	1.23251
PFLU2379	mug	G/U mismatch-specific DNA glycosylase	3.2.2.-	2	23.6338	14.745	1.60284	0.624651	0.21809	0.524321		20.0363	0.507177	1.23162
PFLU3973	PFLU3973	putative helicase/glycosylase	4.3.1.12	13	136.228	82.7441	1.64637	0.684152	0.21922	0.526382		115.132	0.556852	1.22861
PFLU3916	PFLU3916	putative hydrolase	1.3.1.34	13	670.623	539.735	1.2425	0.310206	0.219541	0.526934		619.096	0.252662	1.22775
PFLU5308	PFLU5308	putative transposase	1.3.1.26	12	1369.48	976.175	1.4029	0.478095	0.220019	0.527208		1262.04	0.389812	1.22648
PFLU3400	PFLU3400	conserved hypothetical protein	EC	10	132.231	91.191	1.45005	0.524282	0.22012	0.527233		123.546	0.427564	1.22621
PFLU0958	PFLU0958	putative two-component system, sensor kinase	3.5.1.-	9	509.805	374.577	1.36102	0.438726	0.220376	0.527409		456.538	0.357989	1.22553
PFLU0337	gpmI	2,3-bisphosphoglycerate-independent	5.4.2.1	1	2788.23	2265.29	1.23085	0.297104	0.220742	0.527849		2511.4	0.242621	1.22456
PFLU1077	PFLU1077	hypothetical protein	3.4.21.53	8	18.9001	12.2867	1.53826	0.602464	0.220965	0.527947		16.7713	0.492223	1.22397
PFLU3414	PFLU3414	putative membrane protein	4.2.99.9	3	1022.89	517.076	1.97823	0.901498	0.222134	0.529694		983.632	0.738405	1.22087
PFLU1212	PFLU1212	putative ABC transport system ATP-binding	1.18.1.2	3	353.719	210.787	1.67809	0.709868	0.222153	0.529694		373.975	0.581467	1.22082
PFLU4105	PFLU4105	conserved hypothetical protein	1.1.1.93	10	92.9851	55.7032	1.6693	0.705644	0.221989	0.529694		92.9846	0.577802	1.22126
PFLU5618	PFLU5618	conserved hypothetical protein	2.8.1.6	10	120.622	92.4712	1.30442	0.389909	0.221937	0.529694		104.487	0.319233	1.22139
PFLU4193	leuB	putative 3-isopropylmalate dehydrogenase	1.1.1.85	7	2092.7	1402.66	1.49195	0.559453	0.222576	0.530483		1749.13	0.458678	1.21971
PFLU2380	PFLU2380	putative AraC-family regulatory protein	3.2.2.-	9	43.1239	28.7588	1.4995	0.550519	0.223206	0.53133		41.5461	0.451969	1.21805
PFLU0495	PFLU0495	conserved hypothetical protein	2.-.-.-	10	1224.29	966.096	1.26726	0.336994	0.22337	0.531503		1440.7	0.276766	1.21761
PFLU4055	PFLU4055	conserved hypothetical protein	1.1.1.93	10	53.9302	40.5634	1.32953	0.405103	0.223786	0.532272		47.2336	0.333001	1.21652
PFLU4169	PFLU4169	conserved hypothetical exported protein	3.1.21.1	10	64.5546	47.1985	1.36773	0.439226	0.224599	0.53333		68.8106	0.361684	1.21439
PFLU5991	rph	ribonuclease PH	2.7.7.56	2	1675.82	1201.16	1.39517	0.470109	0.225182	0.534059		1414.39	0.387603	1.21286
PFLU1800		putative hydroxypyruvate reductase	2.7.1.40	1	97.2185	79.9613	1.21582	0.269081	0.225018	0.534059		90.0468	0.221777	1.21329
PFLU2340	PFLU2340	putative polyamine ABC transport system,	3.5.1.10	3	52.9359	36.4961	1.45046	0.511388	0.226083	0.535756		60.1974	0.422456	1.21051
PFLU1948	PFLU1948	putative gluconolactonase	1.2.1.16	13	32.4968	25.0917	1.29512	0.381455	0.227746	0.53854		33.1095	0.31625	1.20618
PFLU2322	PFLU2322	putative DNA-binding protein	3.5.1.10	9	261.819	211.123	1.24012	0.311021	0.227864	0.53854		423.098	0.25792	1.20588
PFLU1713	PFLU1713	conserved hypothetical protein	2.5.1.54	10	371.652	285.513	1.3017	0.372848	0.228241	0.539106		370.182	0.309442	1.2049
PFLU5874	gcvT	aminomethyltransferase (glycine cleavage system	2.1.2.10	6	2568.15	1881.19	1.36518	0.440465	0.228345	0.539132		2487.03	0.365643	1.20463
PFLU2071	PFLU2071	putative membrane protein	2.7.7.7	3	363.721	136.352	2.66752	1.17937	0.228961	0.540146		316.118	0.980329	1.20304
PFLU0553	livH2	high-affinity branched-chain amino acid	2.4.2.11	3	218.181	163.598	1.33365	0.408186	0.229356	0.540638		284.569	0.339584	1.20202
PFLU5661	PFLU5661	putative electron transfer flavoprotein beta	4.1.2.5	1	36.876	27.1532	1.35807	0.454822	0.229544	0.54086		35.6266	0.378534	1.20154
PFLU0964	PFLU0964	conserved hypothetical protein	3.5.1.-	10	2310.5	1116.05	2.07025	0.95588	0.229781	0.540979		1104.72	0.795954	1.20092
PFLU2350	PFLU2350	putative lactonase	3.5.1.10	6	42.4962	33.63	1.26364	0.349043	0.230091	0.54127		41.5775	0.290839	1.20012
PFLU3260	PFLU3260	putative LysR-family transcriptional regulator	4.2.1.84	9	356.384	277.7	1.28334	0.353392	0.230227	0.541369		430.522	0.294549	1.19978
PFLU5792	fdx	ferredoxin	2.7.7.3	1	558.823	360.6	1.5497	0.607522	0.230674	0.541801		590.209	0.50685	1.19862
PFLU2131	PFLU2131	hypothetical protein	3.5.4.1	8	28.1306	19.1946	1.46555	0.49322	0.230784	0.541801		28.1703	0.411585	1.19834
PFLU3104	PFLU3104	conserved hypothetical protein	4.1.3.18	10	1534.05	1145.85	1.33879	0.413287	0.230542	0.541801		1186.49	0.344703	1.19896
PFLU0290	rfbA	glucose-1-phosphate thymidylyltransferase	2.7.7.24	3	1357.76	1015.24	1.33739	0.412143	0.230701	0.541801		1201.79	0.343867	1.19855
PFLU1615	PFLU1615	putative LysR-family regulatory protein	1.1.99.16	9	204.149	159.777	1.27771	0.354026	0.230921	0.541902		186.945	0.295516	1.19799
PFLU4182	metZ	O-succinylhomoserine sulfhydrylase	4.2.99.-	7	1868.33	1376.15	1.35765	0.43288	0.231909	0.544		1763.74	0.362104	1.19546
PFLU2213	PFLU2213	putative monooxygenase	2.7.8.5	13	11.1171	7.0378	1.57963	0.572194	0.232849	0.545763		10.0688	0.479605	1.19305
PFLU3168	PFLU3168	conserved hypothetical protein	3.1.1.3	10	133.747	94.0919	1.42145	0.491048	0.234309	0.547634		162.341	0.412877	1.18933
PFLU4158	PFLU4158	putative ribose transport system, permease	3.2.2.1	3	1018.56	515.025	1.97769	0.897677	0.234665	0.548		882.24	0.755348	1.18843
PFLU5241	panB	3-methyl-2-oxobutanoate	2.7.6.3	7	859.242	613.853	1.39975	0.47372	0.234749	0.548		703.14	0.398682	1.18821
PFLU0838	tas	NADP(H)-dependt aldo-keto reductase	2.7.1.69	7	3072.36	2242.73	1.36992	0.44478	0.234963	0.548181		2492.22	0.374497	1.18767
PFLU5978	PFLU5978	conserved hypothetical protein	1.2.1.3	10	1457.04	1145.68	1.27177	0.34303	0.235016	0.548181		1113.91	0.288858	1.18754
PFLU4271	PFLU4271	LysR-family transcriptional regulator	3.5.1.16	9	50.9494	37.0054	1.37681	0.464568	0.235869	0.549287		34.3506	0.391917	1.18537
PFLU2382	PFLU2382	putative glutathione S-transferase	3.2.2.-	7	515.999	373.628	1.38105	0.455672	0.236294	0.549613		388.834	0.38476	1.1843
PFLU0908	PFLU0908	putative lipoprotein	1.1.99.16	3	2883.79	2450.35	1.17689	0.23349	0.236161	0.549613		2722.36	0.197098	1.18464
PFLU4873	PFLU4873	putative noncomposite transposon	1.15.1.1	12	82.6028	49.0681	1.68343	0.710743	0.237486	0.551281		70.3606	0.601666	1.18129
PFLU2342	PFLU2342	putative polyamine ABC transport system,	3.5.1.10	3	30.5202	22.4268	1.36088	0.43641	0.237411	0.551281		36.5411	0.369374	1.18148
PFLU5637	PFLU5637	conserved hypothetical protein	2.3.3.9	10	487.575	325.496	1.49794	0.563734	0.237699	0.551552		426.164	0.477433	1.18076
PFLU3357	PFLU3357	putative aldo/keto reductase	1.4.99.1	13	32.0969	19.0968	1.68075	0.690373	0.2379	0.551692		21.3452	0.584937	1.18025
PFLU2084	PFLU2084	putative membrane protein	2.7.7.7	3	162.838	103.277	1.5767	0.626299	0.237949	0.551692		175.579	0.530704	1.18013
PFLU3161	PFLU3161	LysR-family transcriptional regulator	3.1.1.3	9	540.06	448.325	1.20462	0.264976	0.238619	0.552361		468.257	0.224852	1.17844
PFLU5559	trpD	anthranilate phosphoribosyltransferase (ec	2.4.2.18	7	1461.02	1094.88	1.3344	0.408585	0.238783	0.552479		1175.05	0.346836	1.17803
PFLU1560	lexA	LexA repressor	3.4.21.88	2	648.415	501.496	1.29296	0.364273	0.239094	0.552718		702.373	0.309425	1.17726
PFLU3493	PFLU3493	putative phosphotransferase	4.2.1.3	13	360.163	235.045	1.53232	0.593322	0.23986	0.553684		381.94	0.50481	1.17534
PFLU5748	PFLU5748	putative sensor kinase/response regulatory	2.6.1.62	9	2205.43	1572.45	1.40254	0.476385	0.240003	0.553794		1819.63	0.405441	1.17498
PFLU1007	PFLU1007	putative transport-related membrane protein	3.1.1.1	3	166.9	123.675	1.3495	0.427932	0.241242	0.555603		139.637	0.365165	1.17189
PFLU3120	cybB	cytochrome b561	1.2.2.4	1	30.5114	21.657	1.40885	0.482231	0.241858	0.556303		26.1342	0.412038	1.17035
PFLU3693	PFLU3693	putative dehydrogenase	2.7.1.112	13	97.12	67.738	1.43376	0.513517	0.242415	0.55714		95.9968	0.439289	1.16897
PFLU4324	rsmA2	carbon storage regulator	3.4.11.7	9	70.8088	49.3332	1.43532	0.504918	0.243438	0.558605		105.906	0.432872	1.16644
PFLU2988	tnpS	cointegrase	1.8.1.7	12	179.964	129.151	1.39344	0.464779	0.243744	0.559087		209.087	0.398719	1.16568
PFLU0789	coaE	dephospho-CoA kinase	2.7.1.24	7	1268.87	844.008	1.50339	0.56777	0.245119	0.560688		1362.07	0.488494	1.16229
PFLU2689	yijP	putative membrane protein	3.4.11.2	3	216.133	155.843	1.38686	0.459939	0.244981	0.560688		218.494	0.395603	1.16263
PFLU2475	PFLU2475	conserved hypothetical protein	1.1.1.14	10	782.874	585.636	1.33679	0.412105	0.244905	0.560688		799.156	0.354403	1.16281
PFLU2157	topB	DNA topoisomerase III	5.99.1.2	2	484.899	347.38	1.39588	0.469488	0.24531	0.560903		513.228	0.404098	1.16182
PFLU1057	PFLU1057	putative ABC transport system, membrane protein	3.4.11.1	3	1734.09	1257.61	1.37888	0.452988	0.245819	0.56118		1555.41	0.390317	1.16057
PFLU0952	ftsZ	cell division protein	6.3.2.4	0	18813.1	12843.6	1.46478	0.53386	0.246575	0.5618		13401.8	0.460737	1.15871
PFLU2944	PFLU2944	putative ABC transporter, ATP-binding protein	2.7.8.8	3	39.8975	30.3769	1.31341	0.365653	0.246974	0.562415		37.7568	0.315836	1.15773
PFLU3332	PFLU3332	short chain dehydrogenase	1.4.99.1	13	295.242	190.979	1.54594	0.601986	0.247681	0.563211		215.433	0.520748	1.156
PFLU1796	sbp	sulfate ABC transport system, substrate-binding	3.6.3.28	3	666.872	541.239	1.23212	0.297623	0.247625	0.563211		571.177	0.257428	1.15614
PFLU3409	PFLU3409	methyl-accepting chemotaxis protein	4.2.99.9	0	224.829	130.383	1.72437	0.736145	0.247785	0.563228		313.698	0.636944	1.15575
PFLU0930	PFLU0930	putative metallo-beta-lactamase family protein	1.1.1.29	13	211.06	170.115	1.24069	0.307857	0.247897	0.563261		197.462	0.266433	1.15547
PFLU0181	gabT	4-aminobutyrate aminotransferase	2.6.1.22	7	2920.52	1762.69	1.65685	0.688708	0.248597	0.563746		3390.61	0.596923	1.15376
PFLU2375	PFLU2375	putative aldose 1-epimerase	3.6.3.17	6	143.187	114.15	1.25437	0.315483	0.248382	0.563746		339.197	0.273314	1.15429
PFLU4366	PFLU4366	conserved hypothetical protein	3.5.3.19	10	1157.91	551.599	2.09919	0.96019	0.248957	0.564121		713.64	0.832857	1.15289
PFLU0946	ftsW	cell division protein	6.3.2.9	0	1715.28	1279.63	1.34045	0.414605	0.249521	0.564737		1423.09	0.360053	1.15151
PFLU5550	PFLU5550	conserved hypothetical protein	1.2.1.38	10	1462.93	761.709	1.92059	0.861248	0.250155	0.565508		899.097	0.748928	1.14997
PFLU2473	PFLU2473	putative transport-related exported protein	2.1.1.152	3	61.3205	40.2143	1.52484	0.576936	0.250344	0.565679		68.9296	0.501896	1.14951
PFLU3997	PFLU3997	putative membrane protein	2.7.1.12	3	21.4567	14.1097	1.52071	0.576856	0.250426	0.565679		37.5176	0.501913	1.14932
PFLU4979	PFLU4979	integral membrane component of membrane efflux	1.2.1.12	3	778.152	499.587	1.55759	0.612109	0.251716	0.567046		586.7	0.534037	1.14619
PFLU4445	fliS	flagellar protein FliS	3.6.3.14	0	1468.1	983.439	1.49283	0.558097	0.251677	0.567046		1768.8	0.486875	1.14629
PFLU5264	greA	transcription elongation factor, cleaves 3'	3.4.24.-	2	2495.32	1890.09	1.32021	0.394002	0.252752	0.568276		2281.74	0.344501	1.14369
PFLU5192A	PFLU5192A	putative regulatory protein	5.3.3.4	9	105.07	81.0672	1.29609	0.381893	0.254009	0.569981		94.5764	0.334798	1.14067
PFLU5065	hscB	chaperone protein HscB	2.7.4.6	0	1067.39	780.97	1.36675	0.441222	0.254579	0.57039		1143.24	0.387275	1.1393
PFLU2644	PFLU2644	conserved hypothetical protein	3.1.2.6	10	539.733	407.871	1.32329	0.396174	0.254885	0.570635		452.73	0.347959	1.13856
PFLU0016	rsmB	ribosomal RNA small subunit methyltransferase B	2.1.1.-	2	530.087	332.809	1.59277	0.640287	0.256096	0.572097		423.406	0.563798	1.13567
PFLU3228	PFLU3228	putative membrane transport protein ATP-binding	4.2.1.84	3	368.167	245.588	1.49913	0.562284	0.25608	0.572097		302.159	0.495097	1.13571
PFLU2284	PFLU2284	putative glucarate dehydratase	2.7.8.5	6	37.5706	28.7995	1.30456	0.363315	0.25618	0.572097		28.4437	0.31997	1.13547
PFLU1120	PFLU1120	putative exported hydrolase	1.1.5.2	13	33.3369	25.8782	1.28822	0.382695	0.256981	0.572673		39.6003	0.337606	1.13355
PFLU0251	PFLU0251	putative oxidoreductase	2.3.1.30	13	2339.99	1665.09	1.40532	0.47865	0.257631	0.572858		1688.41	0.422833	1.13201
PFLU3633	fauA	ferric alcaligin siderophore receptor	2.3.-.-	0	138.529	109.185	1.26876	0.334699	0.257554	0.572858		142.377	0.29562	1.13219
PFLU5462	dxs	1-deoxy-D-xylulose-5-phosphate synthase	2.2.1.7	7	5281.3	3848.94	1.37214	0.446155	0.258428	0.57369		4373.72	0.394787	1.13011
PFLU4549	PFLU4549	putative membrane protein	3.1.4.14	3	116.844	91.2436	1.28057	0.353807	0.260146	0.57596		107.301	0.314203	1.12605
PFLU4946	PFLU4946	putative transmembrane protein	3.1.11.1	3	574.942	446.446	1.28782	0.358447	0.260272	0.576019		596.793	0.318408	1.12575
PFLU2075	PFLU2075	conserved hypothetical protein	2.7.7.7	10	466.477	141.14	3.30507	1.29274	0.261344	0.577068		353.672	1.15092	1.12322
PFLU1407	PFLU1407	putative RNA polymerase sigma factor	3.2.1.21	9	101.504	66.9071	1.51709	0.572505	0.261136	0.577068		88.7826	0.509477	1.12371
PFLU2114	PFLU2114	putative regulatory protein	3.5.4.1	9	14.3233	10.0247	1.4288	0.50011	0.26153	0.577259		14.7722	0.44542	1.12278
PFLU4155	PFLU4155	ribose permease	3.2.2.1	3	231.699	145.721	1.59002	0.639354	0.262042	0.577303		239.146	0.570049	1.12158
PFLU0311	PFLU0311	putative amino acid ABC transport system,	3.2.1.4	3	317.448	211.173	1.50326	0.565175	0.261918	0.577303		262.081	0.50378	1.12187
PFLU3994	rbsC	putative sugar transport system, permease	2.7.1.12	3	24.6891	18.2968	1.34936	0.425619	0.26235	0.577528		59.6409	0.379727	1.12085
PFLU2986	gor	glutathione reductase	1.8.1.7	7	2237.41	1676.01	1.33496	0.408775	0.262287	0.577528		2009.01	0.364651	1.121
PFLUt81	(RNA product)	tRNA	NA	NA	0.447648	0	Inf	1.41771	0.263108	0.578977		0.125694	1.26686	1.11908
PFLU6089	PFLU6089	putative cation ABC trasnport system,	2.7.1.35	3	17.6589	13.0479	1.35339	0.433244	0.263357	0.579304		13.9553	0.387346	1.11849
PFLU4662	PFLU4662	putative acetyl CoA acetyltransferase	4.2.1.17	13	713.377	456.656	1.56218	0.615612	0.263895	0.580048		610.848	0.551015	1.11723
PFLU2867	PFLU2867	putative phage terminase large subunit	2.1.1.73	12	156.4	115.447	1.35473	0.428513	0.263856	0.580048		155.104	0.383517	1.11732
PFLU5035	PFLU5035	putative putative transglycosylase	6.3.5.3	3	1971.34	1542.84	1.27773	0.348492	0.264138	0.580063		1915.91	0.312083	1.11666
PFLU2842	PFLU2842	conserved hypothetical protein	2.1.1.73	10	20.8404	11.8475	1.75905	0.755766	0.264714	0.580747		25.1054	0.677624	1.11532
PFLU3019	PFLU3019	putative chemotaxis response regulator	2.7.1.31	0	310.475	247.201	1.25596	0.321743	0.264859	0.580845		288.116	0.288564	1.11498
PFLU5553	PFLU5553	putative HIT domain-containing protein	1.2.1.38	13	2109.13	1493.02	1.41266	0.484481	0.265334	0.580889		1628.56	0.434952	1.11387
PFLU3732	PFLU3732	putative transaldolase B	2.2.1.1	7	509.107	366.308	1.38983	0.462483	0.265082	0.580889		405.909	0.414984	1.11446
PFLU4680	PFLU4680	putative NADP-dependent alcohol dehydrogenase	4.2.1.17	13	194.507	142.184	1.368	0.44269	0.265222	0.580889		174.409	0.39734	1.11413
PFLU3558	ycbB	putative exported protein	1.3.99.-	3	259.063	178.598	1.45054	0.520636	0.266088	0.58121		353.941	0.468149	1.11212
PFLU0310	PFLU0310	conserved hypothetical protein	3.2.1.4	10	380.215	272.019	1.39775	0.470569	0.265766	0.58121		310.956	0.422845	1.11287
PFLU5813	PFLU5813	putative heavy metal ABC transport system,	1.5.1.3	3	829.13	610.315	1.35853	0.432229	0.266063	0.58121		680.292	0.388635	1.11217
PFLU2664	yhgI	conserved hypothetical protein	1.2.2.2	10	1572.22	1261.53	1.24628	0.313789	0.266156	0.58121		2825.17	0.282195	1.11196
PFLU3282	PFLU3282	putative short chain dehydrogenase	4.1.2.-	13	6.78742	4.31729	1.57215	0.633433	0.266693	0.581748		6.34701	0.570296	1.11071
PFLU3167	PFLU3167	conserved hypothetical protein	3.1.1.3	10	84.1055	57.649	1.45892	0.521886	0.266777	0.581748		98.7212	0.469949	1.11052
PFLU2806	PFLU2806	conserved hypothetical protein	2.3.2.2	10	125.922	95.126	1.32374	0.396422	0.267334	0.582305		117.912	0.357387	1.10922
PFLU4010	PFLU4010	conserved hypothetical protein	2.7.1.12	10	330.941	186.306	1.77633	0.766527	0.267894	0.583305		354.315	0.691858	1.10793
PFLU5230	PFLU5230	putative ferredoxin	2.2.1.6	1	122.998	96.8447	1.27005	0.340523	0.26883	0.584247		99.8059	0.307953	1.10576
PFLU3683	PFLU3683	putative class II aldolase	2.7.1.112	13	97.4552	78.1931	1.24634	0.304278	0.268827	0.584247		83.837	0.275174	1.10577
PFLU1250	PFLU1250	putative lipoprotein	2.7.4.3	3	676.42	463.776	1.45851	0.528029	0.269143	0.584708		489.446	0.477838	1.10504
PFLU4432	PFLU4432	putative response regulator	2.7.3.-	9	534.148	331.12	1.61315	0.653543	0.269487	0.585022		665.102	0.591846	1.10424
PFLU3301	PFLU3301	putative MarR-family regulatory protein	1.14.13.-	9	87.5213	68.0237	1.28663	0.348808	0.269591	0.585022		98.803	0.315948	1.10401
PFLU4496	PFLU4496	conserved hypothetical protein	2.5.1.17	10	1427.76	902.209	1.58251	0.630111	0.270022	0.585738		1345.76	0.571264	1.10301
PFLU4359	PFLU4359	conserved hypothetical protein	4.6.1.4	10	505.709	382.406	1.32244	0.396032	0.270461	0.586343		479.308	0.359375	1.102
PFLU1845	PFLU1845	putative hydrolase	4.2.1.60	13	507.323	375.948	1.34945	0.422827	0.270778	0.586719		460.979	0.383944	1.10127
PFLU0825	dppA2	dipeptide ABC transport system,	2.7.1.69	3	616.989	514.445	1.19933	0.2578	0.271274	0.587092		575.9	0.234335	1.10013
PFLU0459	aceF	dihydrolipoyllysine-residue acetyltransferase	2.3.1.12	1	14159.4	9671.11	1.46409	0.531428	0.271988	0.587134		10163.5	0.483778	1.0985
PFLU1646	hisC	histidinol-phosphate aminotransferase	2.6.1.9	7	1879.18	1392.64	1.34937	0.423087	0.272084	0.587134		1434.68	0.385229	1.09828
PFLU4143	pheT	phenylalanyl-tRNA synthetase beta chain	2.7.3.-	2	5308.46	4077.18	1.30199	0.374338	0.271692	0.587134		4009.55	0.340563	1.09917
PFLU0615	PFLU0615	conserved hypothetical protein	1.-.-.-	10	1047.28	844.556	1.24004	0.306135	0.271907	0.587134		965.553	0.278639	1.09868
PFLU5405	PFLU5405	conserved hypothetical protein	5.4.3.8	10	2952.09	2163.65	1.3644	0.438004	0.272745	0.588122		3094.01	0.39936	1.09676
PFLU3552	PFLU3552	conserved hypothetical protein	1.3.99.-	10	162.039	131.198	1.23508	0.299074	0.273506	0.589545		159.446	0.273121	1.09502
PFLU4685	PFLU4685	putative dehydrogenase	4.2.1.17	13	369.625	232.505	1.58975	0.637017	0.273904	0.589963		271.141	0.58222	1.09412
PFLU4290	PFLU4290	hypothetical protein	3.5.1.16	8	49.7487	33.4386	1.48777	0.551467	0.274192	0.590138		56.1415	0.504332	1.09346
PFLU5747	PFLU5747	putative chemotaxis-related protein	2.6.1.62	0	159.774	125.659	1.2715	0.340014	0.274402	0.590159		143.256	0.311089	1.09298
PFLU3497	PFLU3497	putative monooxygenase	4.2.1.3	13	37.8831	29.6968	1.27567	0.353079	0.274674	0.590304		30.6047	0.323225	1.09236
PFLU3443	PFLU3443	conserved hypothetical protein	1.7.99.4	10	7.80191	5.13811	1.51844	0.608726	0.275366	0.591419		10.1092	0.55806	1.09079
PFLU2242	PFLU2242	conserved hypothetical protein	2.7.8.5	10	237.057	174.763	1.35645	0.430085	0.275791	0.591608		251.354	0.394637	1.08982
PFLU4803	PFLU4803	conserved hypothetical protein	1.-.-.-	10	62.3092	38.939	1.60018	0.643479	0.276322	0.59209		165.287	0.591097	1.08862
PFLU5723	PFLU5723	putative exported protein	1.5.1.20	3	589.729	454.976	1.29618	0.367841	0.276576	0.592195		501.786	0.338076	1.08804
PFLU0378	PFLU0378	putative ABC transport system, ATP-binding	2.4.1.-	3	861.756	549.329	1.56874	0.619224	0.27703	0.592291		641.758	0.569655	1.08702
PFLU5827	PFLU5827	putative hydrolase	5.3.1.6	13	2927.24	2468.17	1.186	0.244816	0.276956	0.592291		2374.89	0.225184	1.08718
PFLU4596	PFLU4596	putative GntR-family transcriptional regulator	3.5.4.3	9	1801.65	1527.17	1.17973	0.236056	0.276836	0.592291		2021.15	0.217072	1.08746
PFLU1704	aroG	phospho-2-dehydro-3-deoxyheptonate aldolase	2.5.1.54	7	2348.2	1681.89	1.39617	0.46844	0.278239	0.593285		1828.77	0.432027	1.08428
PFLU1677	kdpB	potassium-transporting ATPase B chain	3.6.3.12	3	48.7648	37.8282	1.28911	0.363763	0.278028	0.593285		39.6242	0.335339	1.08476
PFLU3121	PFLU3121	conserved hypothetical protein	1.2.2.4	10	6.16683	3.9847	1.54763	0.644473	0.279264	0.593614		5.51619	0.595645	1.08197
PFLU4212	yneI	putative aldehyde dehydrogenase	2.6.1.57	13	309.905	206.821	1.49842	0.560825	0.27926	0.593614		334.963	0.518331	1.08198
PFLU1490	PFLU1490	putative GntR-family regulatory protein	6.3.2.6	9	207.096	140.318	1.4759	0.538814	0.27945	0.593614		209.521	0.498185	1.08156
PFLU1697	PFLU1697	putative ABC transport system, permease	2.7.3.-	3	1334.85	1016.33	1.3134	0.385605	0.27944	0.593614		1183.76	0.356521	1.08158
PFLU2639	PFLU2639	putative substrate-binding transport protein	5.2.1.8	3	539.413	432.529	1.24711	0.314727	0.278851	0.593614		491.4	0.290632	1.08291
PFLU3442	opdE	putative transporter	1.7.99.4	3	28.0697	21.3374	1.31551	0.397116	0.28019	0.594587		27.1861	0.367737	1.07989
PFLU1209	PFLU1209	putative betaine aldehyde dehydrogenase	1.18.1.2	0	967.047	567.519	1.70399	0.717591	0.280449	0.594773		762.511	0.664859	1.07931
PFLU2650	PFLU2650	hypothetical protein	2.7.7.7	8	64.0401	46.111	1.38882	0.456692	0.280692	0.595071		77.2099	0.423347	1.07877
PFLU2617	PFLU2617	putative ABC-type amino-acid transporter	3.4.-.-	3	47.8578	36.901	1.29693	0.359778	0.281162	0.595551		257.596	0.333834	1.07771
PFLU0796	nadC	nicotinate-nucleotide pyrophosphorylase	2.4.2.19	7	1034.18	734.849	1.40734	0.478946	0.282428	0.597003		880.713	0.44558	1.07488
PFLU1820	sucA	2-oxoglutarate dehydrogenase E1 component	1.2.4.2	1	31580	23519.7	1.34271	0.416026	0.282669	0.597295		24781.8	0.387238	1.07434
PFLU5921	PFLU5921	putative lipoprotein	4.2.1.24	3	383.715	230.236	1.66662	0.692585	0.283488	0.598339		246.641	0.645756	1.07252
PFLU0427	PFLU0427	putative membrane protein	1.1.1.100	3	511.647	355.619	1.43875	0.508915	0.284164	0.598339		414.914	0.475171	1.07101
PFLU1953	PFLU1953	putative transport-related membrane protein	1.2.1.16	3	119.404	87.6727	1.36192	0.436324	0.283952	0.598339		135.368	0.407214	1.07148
PFLU2675	PFLU2675	putative phosphatase	2.7.1.23	13	822.318	624.768	1.3162	0.388096	0.283813	0.598339		695.177	0.3621	1.07179
PFLU5735	PFLU5735	putative malonate transport-related, membrane	2.6.1.62	3	49.2561	38.2056	1.28924	0.362573	0.283958	0.598339		42.0259	0.338388	1.07147
PFLU1196	dgkA	diacylglycerol kinase	2.7.1.107	7	148.3	122.26	1.21299	0.276158	0.283887	0.598339		157.827	0.257699	1.07163
PFLU3691	PFLU3691	conserved hypothetical protein	2.7.1.112	10	16.3436	11.9543	1.36717	0.437059	0.28475	0.599288		14.2341	0.408577	1.06971
PFLU0879	PFLU0879	conserved hypothetical protein	1.15.1.1	10	1746.93	1319.58	1.32385	0.396851	0.285289	0.599987		1553.79	0.371405	1.06851
PFLU2222	PFLU2222	putative ABC transport system, membrane protein	2.7.8.5	3	28.1017	21.7529	1.29186	0.372165	0.286542	0.601764		21.7792	0.349209	1.06574
PFLU3138	PFLU3138	conserved hypothetical protein	3.3.2.3	10	120.111	98.9787	1.2135	0.270818	0.28712	0.602745		116.22	0.254419	1.06446
PFLU3624	PFLU3624	putative exported protein	1.1.2.3	3	1254.8	696.056	1.80273	0.78044	0.288785	0.604835		882.313	0.735716	1.06079
PFLU2335	PFLU2335	putative oxidoreductase	3.5.1.10	13	15.0776	9.90954	1.52152	0.53125	0.288732	0.604835		13.1711	0.50075	1.06091
PFLUs36					230.089	169.527	1.35724	0.428802	0.288627	0.604835		237.892	0.404096	1.06114
PFLU5801	PFLU5801	conserved hypothetical protein	4.2.1.9	10	519.864	419.79	1.23839	0.304499	0.288455	0.604835		482.882	0.286853	1.06152
PFLU1947	nodD	nodulation protein D	1.2.1.16	0	310.84	252.508	1.23101	0.298717	0.288847	0.604835		286.35	0.281634	1.06065
PFLU5364	aroQ	3-dehydroquinate dehydratase	4.2.1.10	7	46.2619	35.3319	1.30935	0.375919	0.289117	0.605182		43.8554	0.35462	1.06006
PFLU4433	PFLU4433	putative anit sigma factor antagonist	2.7.3.-	9	559.812	326.616	1.71398	0.719242	0.289593	0.605522		1301.64	0.679161	1.05902
PFLU2538	PFLU2538	putative transport-related. membrane protein	3.5.1.49	3	237.456	191.887	1.23748	0.302468	0.290063	0.606287		200.403	0.285891	1.05798
PFLU1344	livM1	high-affinity branched-chain amino acid ABC	1.4.3.5	3	616.276	433.781	1.42071	0.489879	0.290391	0.606752		582.572	0.463346	1.05727
PFLU4153	PFLU4153	conserved hypothetical protein	6.1.1.3	10	245.056	176.377	1.38939	0.459765	0.290864	0.607135		306.194	0.435289	1.05623
PFLU3129	PFLU3129	putative two-component response regulator	1.2.2.4	9	57.7383	42.229	1.36727	0.445714	0.290889	0.607135		41.6744	0.422008	1.05617
PFLU5189	PFLU5189	putative putative AsnC-family regulatory	3.5.1.81	9	143.288	99.5476	1.43939	0.511602	0.291194	0.607335		128.394	0.484698	1.05551
PFLU0795	PFLU0795	conserved hypothetical protein	2.1.1.-	10	1980.65	1494.42	1.32537	0.398153	0.291539	0.607438		1882.97	0.377486	1.05475
PFLU1671	PFLU1671	putative GntR-family regulatory protein	2.7.4.14	9	89.203	69.956	1.27513	0.342466	0.291366	0.607438		85.7144	0.324573	1.05513
PFLU5088	cheB2	putative chemotaxis two-component system,	3.1.1.61	0	287.85	208.373	1.38142	0.452228	0.292484	0.608493		249.512	0.429594	1.05269
PFLU4217	PFLU4217	putative DNA/RNA non-specific endonuclease	2.6.1.57	13	438.513	323.525	1.35542	0.428015	0.292773	0.608657		371.877	0.406836	1.05206
PFLU5016	PFLU5016	probable membrane transport protein	5.3.4.1	3	326.712	250.407	1.30472	0.375481	0.293008	0.608681		301.752	0.357075	1.05155
PFLU4430	PFLU4430	putative flagellar hook-length control protein	2.7.3.-	0	1032.96	734.767	1.40583	0.477073	0.293671	0.608994		759.585	0.454311	1.0501
PFLU4924	PFLU4924	conserved hypothetical protein	6.1.1.12	10	508.609	427.082	1.19089	0.249382	0.294212	0.609679		497.467	0.23775	1.04893
PFLU3426	PFLU3426	putative bifunctional reductase	1.7.99.4	13	68.1809	54.537	1.25018	0.31924	0.294333	0.609712		67.445	0.304425	1.04866
PFLU5549	PFLU5549	putative membrane protein	1.2.1.38	3	477.11	327.119	1.45852	0.523407	0.294656	0.610162		521.229	0.499451	1.04796
PFLU5855	ssuC	putative aliphatic sulfonates ABC transport	1.1.1.95	3	282.983	181.444	1.55962	0.607991	0.294988	0.61043		290.004	0.580564	1.04724
PFLU0188	cysU	sulfate ABC transport system, permease protein	2.6.1.22	3	250.654	178.157	1.40693	0.478429	0.295061	0.61043		226.085	0.456916	1.04708
PFLU3947	PFLU3947	putative copper resistance protein D	3.5.2.2	0	346.396	261.958	1.32233	0.393179	0.295101	0.61043		289.454	0.37553	1.047
PFLU1287	PFLU1287	putative tRNA(Ile)-lysidine synthase	6.4.1.2	2	853.347	705.136	1.21019	0.273346	0.295502	0.610823		674.323	0.261293	1.04613
PFLU3651	PFLU3651	putative amino acid exporter (homoserine, HSL)	2.3.-.-	3	52.8967	40.2245	1.31504	0.382886	0.295723	0.611062		50.6928	0.366171	1.04565
PFLU6020	PFLU6020	conserved hypothetical protein	3.6.1.-	10	10705.8	6622.76	1.61652	0.654684	0.296148	0.611286		5869.06	0.626654	1.04473
PFLU1132	PFLU1132	putative two-component system, response	1.1.5.2	9	483.326	393.649	1.22781	0.293627	0.296042	0.611286		447.405	0.280994	1.04496
PFLU4499	purI	putative phosphoribosylaminoimidazole	2.5.1.17	7	1689.34	1244.21	1.35775	0.429932	0.296567	0.611716		1532.64	0.411882	1.04382
PFLU5939	PFLU5939	conserved hypothetical protein	4.3.2.1	10	736.659	537.558	1.37038	0.443129	0.297136	0.61224		828.345	0.425026	1.04259
PFLU3926	hupB	DNA-binding protein HU-beta	5.2.1.8	2	14437.8	11468.9	1.25887	0.327395	0.297138	0.61224		11914.9	0.314021	1.04259
PFLU2325	PFLU2325	putative glutamate synthase	3.5.1.10	7	31.039	23.6761	1.31099	0.380378	0.29801	0.6136		38.6289	0.365498	1.04071
PFLU1877	rdgC	recombination associated protein	1.3.99.-	2	1780.31	1152.13	1.54523	0.597697	0.298171	0.613712		1234.86	0.574507	1.04036
PFLU1460	PFLU1460	conserved hypothetical protein	3.2.2.-	10	285.092	196.581	1.45025	0.516998	0.298448	0.614066		326.651	0.497225	1.03977
PFLU0063	PFLU0063	conserved hypothetical membrane protein	4.2.1.1	3	45.4627	29.7671	1.52728	0.582005	0.298914	0.614369		65.3908	0.560285	1.03877
PFLU4729	flgD	flagellar biosynthesis, initiation of hook	1.17.4.1	0	2181.86	1538.62	1.41806	0.488073	0.29943	0.615212		1363.57	0.470361	1.03766
PFLU2741	mtlK	putative mannitol 2-dehydrogenase	1.1.1.67	6	445.849	270.834	1.64621	0.671867	0.300688	0.616922		376.283	0.649173	1.03496
PFLU4804	PFLU4804	conserved hypothetical DGPF protein	1.-.-.-	10	72.2445	45.489	1.58818	0.624765	0.301142	0.617634		282.835	0.604229	1.03399
PFLU5922	PFLU5922	hypothetical protein	4.2.1.24	8	491.318	299.322	1.64143	0.67057	0.3013	0.617726		344.355	0.64874	1.03365
PFLU3623	PFLU3623	putative SCO1/SenC family protein	1.1.2.3	13	1971	1156.06	1.70493	0.713676	0.301555	0.617766		1585.54	0.690808	1.0331
PFLU0335	ctpA	carboxy-terminal processing protease precursor	3.4.21.102	2	2145.42	1558.61	1.37649	0.448453	0.301914	0.617766		1866.64	0.434405	1.03234
PFLU2219	PFLU2219	conserved hypothetical protein	2.7.8.5	10	87.9706	72.8957	1.2068	0.279313	0.301939	0.617766		74.9293	0.270578	1.03228
PFLU2267	PFLU2267	putative two-component system, fusion protein	2.7.8.5	9	312.109	264.833	1.17851	0.240372	0.301938	0.617766		322.578	0.232853	1.03229
PFLU2413	PFLU2413	putative ECF-type RNA polymerase sigma factor	1.11.1.10	9	14.0066	10.4831	1.33612	0.479927	0.303233	0.61886		12.0665	0.466163	1.02953
PFLU6060	PFLU6060	putative regulatory protein	4.3.1.1	9	84.0552	63.6471	1.32064	0.392667	0.302948	0.61886		81.5494	0.381181	1.03013
PFLU2934	PFLU2934	putative dioxygenase	2.7.8.8	13	115.973	91.3292	1.26984	0.337192	0.303329	0.61886		158.688	0.327587	1.02932
PFLU5732	PFLU5732	putative LysR-family regulatory protein	2.6.1.62	9	327.413	267.942	1.22195	0.286192	0.303051	0.61886		332.415	0.27788	1.02991
PFLU4511	PFLU4511	conserved hypothetical protein	3.5.3.11	10	15.9003	10.3169	1.54119	0.582601	0.304224	0.620062		14.9478	0.567054	1.02742
PFLU0907	PFLU0907	hypothetical protein	1.1.99.16	8	168.117	116.412	1.44416	0.509198	0.305311	0.621346		143.221	0.496725	1.02511
PFLU4616	zntB	zinc transport protein	2.1.1.107	3	879.624	674.147	1.3048	0.37557	0.305271	0.621346		846.616	0.36634	1.02519
PFLU2468	PFLU2468	putative membrane protein	2.1.1.152	3	13.7115	9.41495	1.45635	0.536005	0.305873	0.622108		12.6308	0.523484	1.02392
PFLU2299	xylG	D-xylose ABC transport system, ATP-binding	3.6.3.17	3	90.2496	73.1198	1.23427	0.302915	0.306007	0.622108		105.074	0.295921	1.02364
PFLU1369	pcaB	3-carboxy-cis,cis-muconate cycloisomerase	5.5.1.2	6	605.598	408.913	1.481	0.542573	0.306405	0.622475		530.66	0.530481	1.02279
PFLU3883	PFLU3883	putative phosphate-related ABC transport system,	5.2.1.8	3	63.556	50.7952	1.25122	0.291495	0.307363	0.622814		61.4947	0.285563	1.02077
PFLU4341	PFLU4341	conserved hypothetical protein	4.6.1.4	10	1302.69	1062.25	1.22635	0.290914	0.307251	0.622814		1119.21	0.284928	1.02101
PFLU3787	yohC	putative membrane protein	1.1.1.28	3	322.97	237.096	1.36219	0.434249	0.30794	0.623412		3993.69	0.425921	1.01955
PFLU1835	fabB	3-oxoacyl-[acyl-carrier-protein] synthase I	2.3.1.41	7	7394.34	5619.8	1.31577	0.387595	0.308204	0.623729		4848.06	0.380369	1.019
PFLU4792	PFLU4792	putative methyl-accepting chemotaxis protein I	3.1.4.46	0	122.056	86.4001	1.41268	0.483816	0.308644	0.624114		113.493	0.475228	1.01807
PFLU2268	PFLU2268	putative exported rhamnogalacturonase	2.7.8.5	5	67.0881	55.7502	1.20337	0.276912	0.308535	0.624114		85.331	0.271935	1.0183
PFLU5820	nudH	(di)nucleoside polyphosphate hydrolase	3.6.1.-	0	2627.34	1906.77	1.3779	0.449128	0.309895	0.62517		2413.34	0.442298	1.01544
PFLU2994	PFLU2994	putative EAL domain signalling protein	4.4.1.5	9	292.152	215.936	1.35296	0.426705	0.309996	0.62517		302.275	0.420303	1.01523
PFLU5071	yfhQ	putative tRNA/rRNA methyltransferase	4.4.1.-	2	482.315	363.064	1.32846	0.399324	0.309991	0.62517		445.343	0.393329	1.01524
PFLU1323	PFLU1323	putative membrane protein	2.1.1.77	3	157.577	134.778	1.16917	0.222587	0.309789	0.62517		185.618	0.219154	1.01566
PFLU4880	PFLU4880	conserved hypothetical protein	4.2.1.70	10	1228.4	924.948	1.32807	0.400287	0.311125	0.626191		1240.87	0.395203	1.01286
PFLU1788	phnN	phosphorous compounds metabolism-related	3.6.3.28	7	120.022	87.6786	1.36889	0.438631	0.311558	0.626491		190.832	0.433448	1.01196
PFLU2713	PFLU2713	putative transport related, membrane protein	3.5.5.1	3	66.0386	54.1082	1.22049	0.290727	0.311623	0.626491		83.05	0.28733	1.01182
PFLU4673	PFLU4673	putative outer membrane protein	4.2.1.17	3	1007.4	680.742	1.47986	0.541909	0.312119	0.626763		907.374	0.536126	1.01079
PFLU0219	PFLU0219	conserved hypothetical protein	3.1.6.1	10	655.331	446.707	1.46703	0.530055	0.312699	0.626763		740.481	0.525028	1.00958
PFLU1829	PFLU1829	conserved hypothetical protein	6.2.1.5	10	33.0331	26.5072	1.2462	0.325172	0.312326	0.626763		29.7915	0.32184	1.01035
PFLU0444	PFLU0444	conserved hypothetical protein	1.8.1.8	10	279.098	239.604	1.16483	0.217962	0.312732	0.626763		361.127	0.215909	1.00951
PFLU5404	PFLU5404	conserved hypothetical protein	5.4.3.8	10	704.171	517.759	1.36004	0.430999	0.312965	0.627012		631.801	0.427146	1.00902
PFLU2751	PFLU2751	multidrug efflux system transmembrane protein	1.1.1.67	0	704.159	534.631	1.31709	0.388105	0.314458	0.62898		587.773	0.385824	1.00591
PFLU3720	PFLU3720	putative nitrilotriacetate monooxygenase	2.7.1.112	13	26.4898	20.5186	1.29102	0.339047	0.314707	0.62898		19.3456	0.337228	1.00539
PFLU0882	rpoN	RNA polymerase sigma-54 factor	2.7.1.-	9	4502.58	3500.56	1.28624	0.356606	0.314558	0.62898		4176.89	0.354583	1.0057
PFLU5770	PFLU5770	conserved hypothetical protein	2.1.3.2	10	928.489	722.91	1.28438	0.355114	0.314144	0.62898		808.494	0.352798	1.00657
PFLU2558	mdeA	methionine gamma-lyase	4.4.1.11	6	78.5071	55.6454	1.41085	0.474549	0.31538	0.630108		534.711	0.47266	1.004
PFLU4874	rluB	ribosomal large subunit pseudouridine synthase	4.2.1.70	2	926.107	696.273	1.33009	0.402069	0.316708	0.63189		1369.78	0.401569	1.00124
PFLU5589	gcp	putative O-sialoglycoprotein endopeptidase	3.4.24.57	5	660.157	459.923	1.43536	0.50188	0.317087	0.632118		697.016	0.501648	1.00046
PFLU4026	nac	nitrogen assimilation regulatory protein	6.3.4.14	9	54.8199	41.5698	1.31874	0.403085	0.31715	0.632118		42.7874	0.402951	1.00033
PFLU1161	metG	methionyl-tRNA synthetase	6.1.1.10	2	3716.42	2603.85	1.42728	0.49485	0.317566	0.632512		2788.25	0.495111	0.999472
PFLU1351	PFLU1351	putative transport-related membrane protein	1.4.3.5	3	103.284	71.7398	1.4397	0.505484	0.318628	0.633444		142.673	0.506861	0.997282
PFLU4478	PFLU4478	putative glutathione peroxidase	3.6.1.-	7	855.579	685.198	1.24866	0.31516	0.318597	0.633444		878.804	0.315999	0.997345
PFLU2886	PFLU2886	hypothetical protein	2.1.1.73	8	73.8908	44.1118	1.67508	0.685108	0.318894	0.633453		61.1599	0.687353	0.996734
PFLU0525	purA	adenylosuccinate synthetase	6.3.4.4	7	5315.21	3980.13	1.33543	0.407262	0.319477	0.633507		3980.76	0.40909	0.995533
PFLU0672	PFLU0672	putative TetR-family regulatory protein	3.6.3.-	9	351.898	267.37	1.31615	0.387907	0.319458	0.633507		263.606	0.389632	0.995573
PFLU1474	perM	putative permease protein	1.4.3.16	3	595.989	471.463	1.26413	0.332354	0.319156	0.633507		551.789	0.333623	0.996195
PFLU5150	PFLU5150	putative hydrolase	1.10.3.-	13	639.517	400.382	1.59727	0.633866	0.320353	0.633923		495.996	0.637864	0.993733
PFLU3865	phaC	putative pH adaptation potassium efflux protein	2.3.1.118	0	72.3608	55.5201	1.30333	0.363745	0.320269	0.633923		62.7326	0.365975	0.993906
PFLU1074	PFLU1074	putative sugar transport-related, membrane	3.4.21.53	3	42.3422	32.9822	1.28379	0.347533	0.320037	0.633923		39.3235	0.349496	0.994381
PFLU2520	pncB	nicotinate phosphoribosyltransferase	2.4.2.11	7	865.965	763.114	1.13478	0.181853	0.320324	0.633923		801.827	0.182989	0.993793
PFLU2188	PFLU2188	putative DNA-binding protein	2.5.1.54	9	357.957	222.975	1.60536	0.640067	0.320663	0.634104		366.473	0.644517	0.993096
PFLU0031	PFLU0031	putative 2-dehydro-3-deoxy-6-phosphogalactonate	1.1.1.25	6	343.061	206.383	1.66225	0.682387	0.320902	0.634233		275.772	0.68747	0.992605
PFLU3907	PFLU3907	putative ATPase	1.11.1.6	13	100.106	81.3229	1.23097	0.294925	0.320948	0.634233		105.187	0.29715	0.992512
PFLU3122	PFLU3122	putative long-chain-fatty-acid-CoA ligase	1.2.2.4	13	29.0725	21.38	1.3598	0.408114	0.321476	0.634705		28.5618	0.411642	0.991429
PFLU4930	PFLU4930	conserved hypothetical protein	1.1.1.169	10	467.478	382.856	1.22103	0.283238	0.323333	0.636342		383.235	0.286785	0.987632
PFLU4008	PFLU4008	putative LuxR-family regulatory protein	2.7.1.12	9	2032.22	693.879	2.92878	1.16009	0.323504	0.636463		1146.56	1.17503	0.987283
PFLU5055	PFLU5055	putative membrane protein	2.3.3.13	3	4005.47	3207.24	1.24888	0.31591	0.324227	0.63702		2995.23	0.320457	0.985808
PFLU6056	PFLU6056	putative LysR-family regulatory protein	4.1.1.21	9	1184.64	949.513	1.24763	0.315705	0.324075	0.63702		982.585	0.320149	0.986118
PFLU4647	PFLU4647	putative hydrolase	EC	13	485.205	359.036	1.35141	0.422849	0.3248	0.637091		372.484	0.429445	0.984641
PFLU2146	PFLU2146	putative antibiotic biosynthesis-related	3.5.4.1	0	616.286	457.886	1.34594	0.417595	0.324412	0.637091		548.045	0.423768	0.985433
PFLU0381	PFLU0381	conserved hypothetical protein	2.4.1.-	10	348.67	281.414	1.239	0.305217	0.324685	0.637091		314.114	0.309903	0.984876
PFLU1852	PFLU1852	putative dehydrogenase	4.1.1.23	13	132.757	82.6968	1.60534	0.635133	0.325419	0.63735		428.036	0.645866	0.983382
PFLU2749	PFLU2749	multidrug efflux system inner membrane protein	1.1.1.67	0	502.137	365.633	1.37333	0.44378	0.327549	0.640075		414.626	0.453271	0.979062
PFLU2679	PFLU2679	conserved hypothetical protein	2.7.1.23	10	476.123	362.202	1.31452	0.385111	0.328017	0.640557		416.648	0.393727	0.978115
PFLU3649	PFLU3649	putative peptidase	2.3.-.-	5	811.986	591.277	1.37327	0.443526	0.329655	0.641499		617.467	0.454988	0.974808
PFLU4270	PFLU4270	putative ABC transport system, ATP-binding	3.5.1.16	3	30.7324	23.4244	1.31198	0.397406	0.329397	0.641499		31.6812	0.407459	0.975329
PFLU4861	PFLU4861	putative K(+) transport-related membrane	1.15.1.1	3	593.103	471.769	1.25719	0.32595	0.329718	0.641499		580.966	0.334416	0.974682
PFLU0259	ompR	DNA-binding response regulator	6.3.2.2	9	6791.16	5045.44	1.346	0.417378	0.330139	0.641989		6710.97	0.428592	0.973834
PFLU1732A	PFLU1732A	putative transposase	1.8.4.6	12	30.6408	24.1388	1.26936	0.347349	0.330302	0.641989		27.438	0.356802	0.973506
PFLU0430	PFLU0430	putative histidine ammonia-lyase	1.1.1.100	13	465.572	344.344	1.35205	0.423791	0.331946	0.644104		381.914	0.436807	0.970202
PFLU3017	PFLU3017	putative two-component system histidine	2.7.1.31	9	1717.52	1393.35	1.23265	0.296936	0.332235	0.64445		1626.07	0.306239	0.969621
PFLU5095	cheY2	putative chemotaxis two-component system,	2.7.3.-	0	298.399	183.139	1.62936	0.655181	0.332622	0.644984		297.048	0.676249	0.968845
PFLU2803	PFLU2803	putative cytochrome C aldehyde dehydrogenase	1.3.99.16	7	114.719	96.5972	1.1876	0.246113	0.33317	0.645398		186.392	0.254315	0.967749
PFLU2041	PFLU2041	putative ABC transport system, bubstrate-binding	3.4.21.102	3	586.57	388.272	1.51072	0.565299	0.334441	0.647136		374.255	0.585676	0.965208
PFLU0493	PFLU0493	putative membrane transport-related permease	2.-.-.-	3	247.217	181.225	1.36414	0.437756	0.334514	0.647136		201.322	0.453604	0.965062
PFLU0751	PFLU0751	putative MerR-family regulatory protein	4.1.99.3	9	936.646	702.522	1.33326	0.405097	0.334386	0.647136		987.026	0.419652	0.965317
PFLU3845	PFLU3845	putative membrane protein	2.3.1.118	3	874.391	706.014	1.23849	0.304989	0.335219	0.648051		803.139	0.316492	0.963654
PFLU1722	PFLU1722	conserved hypothetical protein	2.5.1.54	10	480.193	397.068	1.20935	0.270248	0.335322	0.648051		370.727	0.280501	0.963449
PFLU0693	PFLU0693	conserved hypothetical protein	4.2.1.1	10	1439.24	1067.91	1.34772	0.418405	0.335563	0.648271		1280.28	0.434495	0.962968
PFLU0112	PFLU0112	putative NAD(P) transhydrogenase subunit alpha	1.6.1.2	1	129.603	87.155	1.48704	0.548974	0.33601	0.648515		132.491	0.570612	0.962079
PFLU1724	PFLU1724	conserved hypothetical protein	2.5.1.54	10	264.24	198.089	1.33394	0.403942	0.336588	0.648983		253.176	0.420367	0.960928
PFLU3506	PFLU3506	conserved hypothetical protein	3.2.2.20	10	945.4	745.649	1.26789	0.335654	0.336892	0.649135		823.611	0.349521	0.960325
PFLU1705	PFLU1705	hypothetical protein	2.5.1.54	8	275.038	231.239	1.18941	0.244819	0.33678	0.649135		235.584	0.254874	0.960547
PFLU6037	PFLU6037	putative exported protein	2.5.1.-	3	1791.39	1227.38	1.45952	0.520857	0.337725	0.650092		3786.17	0.543312	0.958671
PFLU2550	PFLU2550	putative dipeptidase	3.5.1.49	5	3262.89	1002.75	3.25394	1.20715	0.337884	0.650139		1381.76	1.25961	0.958355
PFLU1535	PFLU1535	conserved hypothetical protein	4.2.1.51	10	1987.78	1179.34	1.6855	0.695274	0.33975	0.650565		1308.63	0.728294	0.95466
PFLU5093	cheA2	putative chemotaxis two-component system, sensor	2.7.3.-	0	590.299	376.956	1.56596	0.607507	0.340328	0.650565		562.286	0.637123	0.953516
PFLU5927	algP1	transcriptional regulatory protein algp	4.2.1.24	9	7920.16	5493.2	1.44181	0.505926	0.339444	0.650565		7028.06	0.529619	0.955264
PFLU5964	PFLU5964	putative cytochrome c5	2.4.2.-	1	6864.07	4824.1	1.42287	0.489257	0.340512	0.650565		7888.34	0.513303	0.953155
PFLU0029	PFLU0029	conserved hypothetical protein	1.1.1.25	10	104.986	81.1079	1.2944	0.369464	0.340443	0.650565		123.92	0.387567	0.953291
PFLU3775	PFLU3775	putative membrane protein	2.7.1.130	3	97.9945	77.9972	1.25638	0.320849	0.339779	0.650565		103.713	0.336108	0.954601
PFLU3646	PFLU3646	putative efflux protein	2.3.-.-	3	92.5924	76.0802	1.21704	0.289212	0.341184	0.650565		74.0309	0.303849	0.951828
PFLU4537	PFLU4537	hypothetical protein	3.1.4.14	8	137.433	107.323	1.28055	0.351605	0.341374	0.650633		131.917	0.369545	0.951453
PFLU3050	PFLU3050	hypothetical protein	2.4.-.-	8	30.7875	21.062	1.46176	0.515848	0.343047	0.652104		54.4406	0.54405	0.948163
PFLU0960	PFLU0960	putative conserved membrane protein	3.5.1.-	3	222.141	179.19	1.2397	0.303947	0.343003	0.652104		185.923	0.320535	0.948249
PFLU4494	PFLU4494	putative lipoprotein	2.5.1.17	3	482.003	322.744	1.49345	0.548782	0.343663	0.652419		426.685	0.579524	0.946952
PFLU2366	PFLU2366	putative GntR-family regulatory protein	3.5.1.10	9	781.097	658.361	1.18643	0.244555	0.343404	0.652419		908.098	0.258116	0.947462
PFLU4442	PFLU4442	putative two-component system, sensor kinase	3.6.3.14	9	3542.05	2175.07	1.62848	0.655355	0.344172	0.652592		1842.63	0.692799	0.945953
PFLU2037	PFLU2037	putative ABC transport system, membrane protein	3.4.21.102	3	24.6106	18.5635	1.32575	0.3985	0.344205	0.652592		29.0655	0.421296	0.94589
PFLU4731		putative flagellar basal-body rod protein	1.17.4.1	0	1542.71	1034.68	1.491	0.548097	0.34471	0.652968		1062.09	0.580059	0.944899
PFLU0295	PFLU0295	purative iron-transport related exported	4.2.1.46	0	520.786	412.584	1.26226	0.32955	0.34478	0.652968		551.38	0.348818	0.944763
PFLU4109	PFLU4109	IclR-family transcriptional regulator	1.1.1.93	9	44.2375	35.5403	1.24471	0.32535	0.344853	0.652968		41.6104	0.344425	0.944619
PFLU2227	PFLU2227	putative homocysteine S-methyltransferase	2.7.8.5	7	41.1155	33.3386	1.23327	0.279807	0.344574	0.652968		38.0758	0.29604	0.945166
PFLU6049	PFLU6049	putative transport-related membrane protein	3.6.3.27	3	915.257	651.151	1.4056	0.473231	0.345169	0.653137		745.448	0.501303	0.944002
PFLU5783	PFLU5783	conserved hypothetical protein	2.4.2.-	10	524.068	428.89	1.22192	0.282616	0.345161	0.653137		438.46	0.299376	0.944016
PFLU0805	fruK	1-phosphofructokinase	2.7.1.56	6	162.615	108.241	1.50235	0.557288	0.345285	0.653145		152.634	0.590489	0.943774
PFLU5178	dan	D-aminoacylase	3.5.1.81	6	304.487	233.953	1.30149	0.373404	0.345536	0.653158		251.483	0.395856	0.943284
PFLU1944	PFLU1944	putative iron-sulfur cluster-binding protein	1.2.1.16	13	6.51272	4.27685	1.52279	0.554688	0.347338	0.655103		5.76172	0.590241	0.939765
PFLU4694	PFLU4694	conserved hypothetical protein	4.2.1.17	10	992.412	703.278	1.41112	0.47839	0.347332	0.655103		716.537	0.509047	0.939777
PFLU1965	PFLU1965	putative membrane protein	1.2.1.16	3	72.3073	54.2706	1.33235	0.406141	0.347221	0.655103		68.8908	0.432068	0.939994
PFLU2076	PFLU2076	putative exported protein	2.7.7.7	3	383.285	159.589	2.4017	1.01315	0.347542	0.655275		323.609	1.07854	0.939368
PFLU3333	PFLU3333	hypothetical protein	1.4.99.1	8	221.77	151.202	1.46671	0.524851	0.347988	0.655688		249.091	0.559245	0.9385
PFLU0435	PFLU0435	putative acyl carrier protein	1.1.1.100	7	177.22	134.189	1.32068	0.389969	0.348818	0.656036		220.128	0.41624	0.936885
PFLU2614	sohB	putative peptidase	3.4.-.-	5	1980.98	1503.54	1.31754	0.387989	0.348812	0.656036		1795.83	0.414122	0.936897
PFLU4186	folC	dihydrofolate:folylpolyglutamate synthetase;	6.3.2.12	7	1772.37	1409.61	1.25735	0.324245	0.349026	0.656036		1318.32	0.346238	0.93648
PFLU0787	PFLU0787	conserved hypothetical protein	5.4.99.-	10	1313.9	962.42	1.3652	0.435071	0.350387	0.657176		1271.63	0.465895	0.933839
PFLU3792	PFLU3792	conserved hypothetical protein	1.1.1.28	10	22.349	16.553	1.35015	0.381713	0.35027	0.657176		26.2567	0.408658	0.934065
PFLU4538	PFLU4538	putative putative ECF-family RNA polymerase	3.1.4.14	9	604.861	498.224	1.21403	0.276006	0.350118	0.657176		644.336	0.295396	0.93436
PFLU3213	PFLU3213	acetyl-CoA synthetase	4.2.1.84	13	64.2973	53.0616	1.21175	0.269486	0.350414	0.657176		58.5618	0.288595	0.933787
PFLU1955	PFLU1955	putative exported protein	1.2.1.16	3	79.1077	67.2862	1.17569	0.242667	0.350933	0.657176		71.2393	0.260155	0.932782
PFLU1980	PFLU1980	putative chromosome partitioning-related	5.99.1.2	0	105.293	73.8993	1.42481	0.494052	0.351173	0.657415		108.488	0.529919	0.932316
PFLU4597	PFLU4597	putative transport related membrane protein	3.5.4.3	3	2314.58	1680.95	1.37695	0.44613	0.352141	0.658164		1515.27	0.479481	0.930444
PFLU2511	insC	putative transposase	1.1.1.14	12	450.852	337.845	1.33449	0.406018	0.353589	0.66023		366.173	0.437685	0.927651
PFLU1076	PFLU1076	putative short chain dehydrogenase	3.4.21.53	7	56.6322	45.4351	1.24644	0.319662	0.353986	0.660758		50.7307	0.344878	0.926886
PFLU2113	PFLU2113	putative acetyltransferase	3.5.4.1	13	101.81	83.0439	1.22598	0.297149	0.354438	0.661177		125.344	0.32089	0.926015
PFLU0331	hisF	imidazole glycerol phosphate synthase subunit	4.1.3.-	7	891.731	640.383	1.3925	0.460462	0.355147	0.662073		654.09	0.497985	0.924652
PFLU4191	PFLU4191	putative aspartate-semialdehyde dehydrogenase	4.2.1.70	7	407.59	317.185	1.28503	0.353778	0.355382	0.662297		430.181	0.382794	0.924201
PFLU0806	fruA	PTS system, fructose-specific IIBC component	2.7.1.69	3	325.026	234.5	1.38604	0.454424	0.356456	0.663692		304.536	0.492793	0.922139
PFLU1375	PFLU1375	putative porin precursor-like membrane protein	4.1.1.44	3	76.7664	64.5209	1.18979	0.266224	0.356474	0.663692		72.2114	0.288713	0.922105
PFLU1576	cusR	heavy metal two component system, response	1.6.1.1	9	329.409	265.397	1.24119	0.308739	0.357105	0.66444		312.954	0.335259	0.920896
PFLU3626	PFLU3626	putative acetyltransferase	1.1.2.3	13	367.406	263.184	1.396	0.463273	0.358056	0.664928		391.107	0.504064	0.919076
PFLU5853	PFLU5853	putative molibdenumpterin binding protein	1.1.1.95	7	68.479	49.8063	1.37491	0.447669	0.357972	0.664928		59.7365	0.487001	0.919236
PFLU5163	cysZ	putative membrane protein	1.6.4.5	3	541.093	419.274	1.29055	0.360692	0.357716	0.664928		443.448	0.392173	0.919727
PFLU2345	PFLU2345	conserved hypothetical protein	3.5.1.10	10	33.2627	24.4626	1.35973	0.423008	0.358295	0.66516		32.849	0.460483	0.918618
PFLU4472	rmuC	DNA recombination protein	3.6.1.-	2	869.816	571.225	1.52272	0.571148	0.359016	0.665858		812.957	0.62268	0.917242
PFLU0690	PFLU0690	hypothetical protein	4.2.1.1	8	49.202	34.3999	1.4303	0.487483	0.359709	0.666503		44.8273	0.532233	0.91592
PFLU5729	PFLU5729	putative ABC transport system, substrate-binding	2.6.1.62	3	165.729	124.736	1.32864	0.402508	0.36013	0.666778		242.489	0.439843	0.915117
PFLU5474	PFLU5474	conserved hypothetical protein	1.1.1.193	10	548.982	422.908	1.29811	0.367578	0.360458	0.666825		445.579	0.401947	0.914492
PFLU5100	PFLU5100	hypothetical protein	2.7.3.-	8	124.518	91.1947	1.36541	0.43477	0.361867	0.668791		124.764	0.476819	0.911813
PFLU5897	PFLU5897	putative iron-sulfur binding oxidoreductase	3.4.11.9	13	1281.87	980.806	1.30695	0.376832	0.362159	0.668922		1012.98	0.413528	0.911259
PFLU2849	ymfK	e14 prophage; putative phage repressor	2.1.1.73	12	744.069	572.721	1.29918	0.367729	0.362272	0.668922		693.462	0.403634	0.911045
PFLU3932	pbpG	penicillin-binding protein 7 precursor	3.4.99.-	3	447.506	352.437	1.26975	0.336068	0.364324	0.671858		508.115	0.370463	0.907157
PFLU0473	PFLU0473	putative TonB-dependent exported protein	2.-.-.-	3	655.825	438.554	1.49542	0.549221	0.364987	0.671879		389.581	0.606269	0.905903
PFLU0730	pth	peptidyl-tRNA hydrolase	3.1.1.29	2	1930.52	1313.54	1.4697	0.527863	0.365638	0.671879		1523.92	0.583485	0.904674
PFLU4188	trpF	putative N-(5'-phosphoribosyl)anthranilate	5.3.1.24	7	1115.69	788.608	1.41476	0.479733	0.365385	0.671879		1068.58	0.530003	0.905151
PFLU1279	PFLU1279	putative outer membrane protein	3.4.24.-	3	6370.49	4626.64	1.37691	0.445237	0.3648	0.671879		5509.87	0.491293	0.906256
PFLU3150	PFLU3150	putative periplasmic putrescine-binding protein;	3.1.1.3	3	86.7362	64.2032	1.35096	0.414383	0.365741	0.671879		87.1777	0.458145	0.904479
PFLU5630	PFLU5630	putative membrane protein	2.3.3.9	3	37.0574	27.9782	1.32451	0.376788	0.365783	0.671879		31.3453	0.416616	0.904401
PFLU0438	PFLU0438	conserved hypothetical protein	1.1.1.100	10	180.1	138.11	1.30403	0.374542	0.364982	0.671879		181.152	0.413442	0.905913
PFLU0469	PFLU0469	putative ABC transport system, periplasmic	2.-.-.-	3	55.9232	43.278	1.29218	0.377921	0.365857	0.671879		44.0512	0.417934	0.90426
PFLU2134	PFLU2134	putative shikimate dehydrogenase	3.5.4.1	7	1688.92	1326.43	1.27328	0.341158	0.364787	0.671879		1789.29	0.376437	0.906281
PFLU3306	PFLU3306	putative aldehyde dehydrogenase	1.14.13.-	13	23.1746	18.5081	1.25213	0.319088	0.366131	0.672169		18.8697	0.353074	0.903744
PFLU2271	PFLU2271	putative exported isoquinoline 1-oxidoreductase,	2.7.8.5	6	260	184.247	1.41115	0.475389	0.366405	0.672246		379.711	0.526323	0.903228
PFLU0094	PFLU0094	conserved hypothetical membrane protein	2.7.7.7	3	787.863	619.498	1.27178	0.339776	0.366756	0.672676		712.098	0.376455	0.902567
PFLU4116	PFLU4116	putative sensory box GGDEF transmembrane	1.1.1.1	9	617.306	399.326	1.54587	0.586433	0.367818	0.673459		1233.46	0.651182	0.900567
PFLU5694	PFLU5694	putative exported protein	2.4.1.-	3	258.552	179.185	1.44293	0.503502	0.369942	0.675312		295.678	0.561579	0.896583
PFLU5242	panC	pantoate--beta-alanine ligase	2.7.6.3	7	568.448	444.901	1.2777	0.34525	0.369851	0.675312		468.296	0.385	0.896752
PFLU0402	priA	primosomal protein N'	6.1.1.19	2	644.786	514.171	1.25403	0.320113	0.369838	0.675312		541.753	0.35696	0.896777
PFLU5056	hisS	Histidyl-tRNA synthetase	6.1.1.21	2	5872.13	4718.48	1.2445	0.310099	0.369619	0.675312		4502.21	0.345634	0.897188
PFLU0926	PFLU0926	puattive exported protein	1.1.1.29	3	111.171	87.3168	1.27319	0.334786	0.372456	0.677554		103.781	0.37537	0.891882
PFLU6067	PFLU6067	putative acetyltransferase	4.3.1.1	13	536.8	385.12	1.39385	0.459717	0.372729	0.677626		443.935	0.515741	0.891372
PFLU0330	hisA	1-(5-phosphoribosyl)-5-[(5-phosphoribosylamino)methylideneamino]	5.3.1.16	7	1101.19	796.147	1.38315	0.450212	0.372725	0.677626		847.097	0.505072	0.891381
PFLU3746	PFLU3746	probable ATP-binding ABC transporter protein	2.2.1.1	3	59.8907	48.5715	1.23304	0.306251	0.3735	0.678072		652.219	0.344127	0.889937
PFLU4737	PFLU4737	putative flagella synthesis protein	2.7.3.-	0	1438.75	1120.51	1.28401	0.352209	0.373838	0.678364		1887.81	0.396048	0.889308
PFLU0220	PFLU0221	putative transposase	3.1.6.1	11	269.051	201.578	1.33473	0.404753	0.375161	0.679064		252.235	0.456396	0.886847
PFLU2796	PFLU2796	putative isochorismatase	2.7.8.24	13	51.7153	43.5785	1.18671	0.253048	0.376935	0.68121		58.7228	0.286397	0.883558
PFLU0661	PFLU0661	putative transport related, membrane protein	3.6.3.-	3	1075.29	720.259	1.49292	0.545543	0.37822	0.683107		825.106	0.619105	0.881181
PFLU2184	aroF	phospho-2-dehydro-3-deoxyheptonate aldolase,	2.5.1.54	7	133.186	102.375	1.30096	0.371062	0.378444	0.683298		172.766	0.421294	0.880768
PFLU2711	PFLU2711	putative methyl-accepting chemotaxis protein	3.5.5.1	0	150.748	104.619	1.44093	0.50256	0.378765	0.683665		307.985	0.570977	0.880174
PFLU0536	rplI	50S ribosomal protein L9	2.1.1.-	2	18046.8	13053.3	1.38254	0.449565	0.382614	0.687648		12315.1	0.514913	0.873089
PFLU2750	PFLU2750	multidrug efflux system transmembrane protein	1.1.1.67	0	851.531	628.65	1.35454	0.422536	0.382486	0.687648		694.976	0.483824	0.873325
PFLU0880	ptsN	phosphotransferase enzyme IIA component	2.7.1.-	3	908.941	681.423	1.33389	0.402983	0.382493	0.687648		1007.58	0.461442	0.873311
PFLU1440	PFLU1440	putative hydratase/isomerase protein	5.4.99.-	13	2264.99	1709.44	1.32499	0.394128	0.383345	0.687648		2268.13	0.452112	0.871749
PFLU0431	PFLU0432	putative glycosyl-transferase (pseudogene)	1.1.1.100	11	402.825	306.028	1.3163	0.385022	0.38303	0.687648		324.412	0.441374	0.872327
PFLU2449	PFLU2449	conserved hypothetical protein	2.1.1.152	10	78.5583	60.3078	1.30262	0.374111	0.38231	0.687648		120.944	0.428217	0.873649
PFLU0565	PFLU0565	putative TetR-family regulatory protein	2.4.2.11	9	143.106	110.888	1.29054	0.361228	0.383169	0.687648		120.167	0.414219	0.872071
PFLU4313	PFLU4313	conserved hypothetical protein	1.1.2.3	10	1730.71	1405.41	1.23146	0.295219	0.382396	0.687648		1613.33	0.337976	0.873491
PFLU4641		putative hydrolase	EC	13	1053.32	886.544	1.18812	0.246299	0.383066	0.687648		1284.55	0.282369	0.87226
PFLU5638	PFLU5638	putative glutathione S-transferase	2.3.3.9	13	541.824	419.819	1.29061	0.359413	0.383778	0.687786		435.544	0.412665	0.870956
PFLU3075	PFLU3075	putative two-component system sensor kinase	2.4.-.-	9	58.8412	48.9428	1.20224	0.253078	0.383665	0.687786		51.5036	0.290507	0.871163
PFLU5825	PFLU5825	putative exported protein	5.3.1.6	3	375.202	292.613	1.28224	0.351627	0.384657	0.688296		345.297	0.404472	0.869348
PFLU1337	PFLU1337	putative LysR-family regulatory protein	1.4.3.5	9	175.502	147.265	1.19174	0.248582	0.385648	0.689644		153.729	0.286538	0.867536
PFLU4725	PFLU4725	hypothetical protein	1.1.1.100	8	525.011	407.44	1.28856	0.356179	0.385874	0.689731		563.983	0.410759	0.867125
PFLU3980	PFLU3980	putative exported protein	4.3.1.12	3	54.2732	41.0141	1.32328	0.392034	0.386372	0.690086		47.2752	0.452583	0.866215
PFLU1398	PFLU1398	putative phospholipase	4.1.3.27	13	230.886	193.836	1.19114	0.251219	0.386592	0.690267		209.5	0.290153	0.865814
PFLU4570	fnr	fumarate and nitrate reduction regulatory	1.9.3.1	9	2952.47	2416.05	1.22202	0.284698	0.386717	0.690276		3378.87	0.328907	0.865587
PFLU2701	PFLU2701	putative exported protein	1.1.1.44	3	24.5059	18.911	1.29585	0.333452	0.387011	0.690376		119.144	0.385471	0.865051
PFLU6025	clpB2	chaperone	3.6.1.-	0	5934.2	4090.38	1.45077	0.510411	0.387505	0.690501		3702.19	0.590649	0.864152
PFLU0064	PFLU0064	conserved hypothetical membrane protein	4.2.1.1	3	31.2744	21.5654	1.45022	0.503045	0.387984	0.690764		57.0928	0.582714	0.86328
PFLU5134	PFLU5134	conserved hypothetical protein	2.7.3.-	10	1251.58	902.04	1.3875	0.453578	0.388063	0.690764		1100.15	0.525501	0.863135
PFLU2818	PFLU2818	hypothetical protein	2.3.2.2	8	17.3624	12.5234	1.38639	0.442042	0.388751	0.691115		16.1821	0.512878	0.861885
PFLU4811	idnK	putative gluconokinase	2.7.1.12	1	555.253	413.946	1.34137	0.409897	0.389227	0.691115		439.846	0.47606	0.86102
PFLU2766	PFLU2766	conserved hypothetical exported protein	2.4.1.18	10	742.575	582.368	1.2751	0.342058	0.389691	0.691115		655.232	0.39766	0.860177
PFLU1327	PFLU1327	putative outer membrane protein	2.1.1.77	3	3066.12	2462.8	1.24497	0.309892	0.389212	0.691115		2904.49	0.359901	0.861047
PFLU3156	PFLU3156	putative pirin-family protein	3.1.1.3	13	91.3393	75.0066	1.21775	0.269538	0.38984	0.691166		91.9001	0.31345	0.859908
PFLU2673	PFLU2673	conserved hypothetical protein	2.1.1.133	10	209.049	168.292	1.24218	0.305534	0.390475	0.691978		193.117	0.355787	0.858756
PFLU0333	PFLU0333	putative lipoprotein	4.1.3.-	3	485.103	418.641	1.15876	0.21052	0.390536	0.691978		417.885	0.245177	0.858645
PFLU2526	PFLU2526	putative ABC transport system, membrane protein	6.3.1.5	3	10.9253	8.1912	1.33378	0.396569	0.391396	0.692865		11.2945	0.462693	0.857088
PFLU4965	gapA	glyceraldehyde 3-phosphate dehydrogenase 1	1.2.1.12	1	8889.86	6056.41	1.46784	0.522855	0.391716	0.693009		7103.05	0.610449	0.856509
PFLU0243	PFLU0243	conserved hypothetical protein	3.1.6.1	10	43.4701	36.0588	1.20553	0.278139	0.391598	0.693009		44.6904	0.324654	0.856724
PFLU2838	PFLU2838	hypothetical protein	2.1.1.73	8	7.55336	4.98687	1.51465	0.557563	0.392251	0.693532		6.26464	0.651708	0.855542
PFLU0416	hemE	uroporphyrinogen decarboxylase	4.1.1.37	7	2368.1	1591.55	1.48791	0.539969	0.39317	0.694196		1837.54	0.63237	0.853882
PFLU4983	PFLU4983	putative two-component system, sensor kinase	1.2.1.12	9	442.499	372.107	1.18917	0.245247	0.392872	0.694196		396.596	0.287033	0.854421
PFLU3255	PFLU3255	putative signalling-related membrane protein	4.2.1.84	9	377.899	268.284	1.40857	0.471278	0.393454	0.694386		379.73	0.552254	0.853371
PFLU4265	PFLU4265	putative acetylornithine deacetylase	3.5.1.16	13	117.545	102.238	1.14971	0.211431	0.394158	0.695417		106.605	0.248129	0.852102
PFLU0462	rfaF	ADP-heptose--LPS heptosyltransferase II	2.-.-.-	3	1016.15	713.125	1.42492	0.486214	0.395129	0.695924		911.888	0.571779	0.850353
PFLU3297	PFLU3297	putative acetyl-CoA acetyltransferase	1.14.13.-	13	16.2287	12.0245	1.34964	0.402028	0.395201	0.695924		12.8188	0.47285	0.850224
PFLU0975	PFLU0975	putative short-chain dehydrogenase	1.1.1.215	13	331.816	269.249	1.23238	0.2989	0.394984	0.695924		275.495	0.351393	0.850613
PFLU4720	phoP	two-component system, transcriptional regulatory	1.1.1.100	9	1185.27	981.767	1.20728	0.267408	0.395286	0.695924		1123.91	0.314571	0.850071
PFLU1585	talB	transaldolase B	2.2.1.2	7	6177.78	4966.8	1.24381	0.308721	0.395634	0.696115		5267.71	0.36344	0.849444
PFLU5788	PFLU5788	putative dehydrogenase	2.4.2.-	13	409.248	317.605	1.28854	0.357845	0.397105	0.697432		495.998	0.422584	0.846802
PFLU3475	PFLU3475	putative acyl-CoA dehydrogenase	1.3.99.3	13	77.7528	37.3078	2.08409	0.855526	0.397604	0.698095		231.533	1.01137	0.845909
PFLU4778	PFLU4778	putative amidase	1.17.4.1	13	243.551	203.178	1.19871	0.25961	0.397727	0.6981		234.578	0.306981	0.845688
PFLU4736	flgM	negative regulator of flagellin synthesis	2.7.3.-	0	2304	1571.78	1.46585	0.518946	0.399005	0.699073		4365.28	0.615302	0.8434
PFLU5920	PFLU5920	putative lipoprotein	4.2.1.24	3	141.655	97.7934	1.44852	0.506307	0.398797	0.699073		104.734	0.600051	0.843772
PFLU1426	PFLU1426	putative membrane protein	2.1.1.63	3	114.517	84.114	1.36144	0.425211	0.398961	0.699073		106.909	0.504116	0.843479
PFLU2218	PFLU2218	putative peptidase	2.7.8.5	13	77.0572	57.283	1.3452	0.419553	0.398797	0.699073		51.5023	0.497236	0.843771
PFLU4363	PFLU4363	putative membrane protein	3.5.3.19	3	611.973	485.432	1.26068	0.327252	0.398419	0.699073		609.219	0.387533	0.844448
PFLU3429	PFLU3429	conserved hypothetical protein	1.7.99.4	10	107.204	89.8307	1.1934	0.249655	0.398929	0.699073		125.185	0.295962	0.843535
PFLU3441	PFLU3441	conserved hypothetical exported protein	1.7.99.4	10	50.3621	39.9943	1.25923	0.321108	0.400163	0.700254		46.7282	0.381667	0.841331
PFLU4441	PFLU4441	two-component response regulator	3.6.3.14	9	2833.68	2074.27	1.36611	0.432947	0.401002	0.701087		2182.28	0.515515	0.839834
PFLU2509A	PFLU2509A	conserved hypothetical protein	1.1.1.14	10	492.34	314.575	1.56509	0.59712	0.401636	0.701562		368.662	0.711957	0.838702
PFLU2484	PFLU2484	putative transposase (pseudogene)	1.1.1.14	11	38.6707	30.669	1.26091	0.302655	0.401432	0.701562		36.6482	0.360705	0.839066
PFLU2789	PFLU2789	putative sulfate ester ABC transporter	2.7.8.24	3	43.3596	35.9843	1.20496	0.268104	0.40199	0.701757		43.8414	0.319906	0.838072
PFLU4507	cysM	cysteine synthase B (O-acetylserine	4.2.99.8	7	1304.39	1064.65	1.22519	0.287464	0.402973	0.702626		1115.69	0.343723	0.836323
PFLU0111	pntB	NAD(P) transhydrogenase subunit beta	1.6.1.2	1	1134.39	854.012	1.3283	0.396843	0.403722	0.703086		1066.52	0.475266	0.834992
PFLU4377	PFLU4377	conserved hypothetical protein	3.4.11.21	10	6908.64	2640.06	2.61685	1.01915	0.405138	0.705128		3077.66	1.22423	0.83248
PFLU2286	pehX	exo-poly-alpha-D-galacturonosidase precursor	3.2.1.82	6	131.699	113.015	1.16532	0.228348	0.40539	0.705355		118.19	0.274446	0.832033
PFLU2316	PFLU2316	putative sarcosine oxidase gamma subunit	5.3.1.5	6	16.1894	11.159	1.45079	0.457788	0.406111	0.705794		22.9033	0.551049	0.830756
PFLU0940	PFLU0940	putative cell division protein	2.1.1.-	0	408.147	336.614	1.21251	0.273914	0.406252	0.705794		474.687	0.329815	0.830507
PFLU0492	thiC	thiamine biosynthesis protein	2.-.-.-	7	1227.66	732.532	1.67592	0.670635	0.407084	0.706603		982.849	0.808932	0.829037
PFLU3488	PFLU3488	conserved hypothetical protein	1.3.99.3	10	558.206	422.236	1.32202	0.39148	0.407468	0.706631		714.645	0.472598	0.828357
PFLU2315	PFLU2315	putative transport-related membrane protein	5.3.1.5	3	65.8033	54.5797	1.20564	0.280825	0.407558	0.706631		70.9404	0.339079	0.828199
PFLU4955	kgtP	alpha-ketoglutarate permease	2.7.1.40	3	196.57	132.702	1.48129	0.531566	0.408472	0.70753		328.555	0.643087	0.826585
PFLU1703	PFLU1703	conserved hypothetical protein	2.7.3.-	10	2208.46	1602.71	1.37795	0.442542	0.408232	0.70753		3071.79	0.535111	0.82701
PFLU2398	PFLU2398	putative regulatory protein	3.2.2.-	9	191.632	136.203	1.40695	0.466466	0.409741	0.709261		292.867	0.565859	0.824349
PFLU2700	PFLU2700	putative exported protein	1.1.1.44	3	22.6645	17.7829	1.27451	0.357822	0.410171	0.709624		447.152	0.434464	0.823593
PFLU0837	PFLU0837	putative acyl-CoA dehydrogenase	2.7.1.69	7	943.582	670.792	1.40667	0.468359	0.411873	0.711613		1009.15	0.570751	0.820602
PFLU3421	PFLU3421	putative branched-chain amino acid transport	4.2.99.9	3	8.51409	6.25743	1.36064	0.448815	0.411935	0.711613		7.68305	0.547006	0.820494
PFLU3458	PFLU3458	putative gluconolactonase	1.7.99.4	7	40.0662	31.767	1.26125	0.332189	0.411921	0.711613		49.0305	0.404854	0.820517
PFLU1146	argF	ornithine carbamoyltransferase	2.1.3.3	7	1256.17	1042.1	1.20542	0.265204	0.411677	0.711613		1289.74	0.323047	0.820945
PFLU4516	PFLU4516	putative LysR-family transcriptional regulator	3.5.3.11	9	228.582	179.33	1.27464	0.340438	0.412492	0.712025		497.564	0.415414	0.819516
PFLU3684	PFLU3684	putative LysR-family transcriptional regulator	2.7.1.112	9	453.845	384.53	1.18026	0.236388	0.412542	0.712025		394.364	0.28848	0.819428
PFLU2681	pepN	putative aminopeptidase N	3.4.11.2	5	3212.81	2499.92	1.28517	0.352079	0.414003	0.712776		2794.89	0.43101	0.81687
PFLU1846	PFLU1846	putative hydrolase	4.2.1.60	13	215.573	180.287	1.19572	0.256757	0.414084	0.712776		212.475	0.314373	0.816727
PFLU4419	PFLU4419	putative flagellar biosynthesis protein	2.7.3.-	0	5893.13	4244.37	1.38846	0.452467	0.414325	0.712978		3944.02	0.554285	0.816307
PFLU3445	PFLU3445	putative transcriptional regulator	1.7.99.4	9	370.763	295.393	1.25515	0.322926	0.414494	0.713057		331.723	0.395737	0.816011
PFLU1461	PFLU1461	hypothetical protein	3.2.2.-	8	17.7665	13.7514	1.29198	0.367749	0.414626	0.713074		50.7714	0.450795	0.815779
PFLU2622	PFLU2622	putative transcriptional regulator	3.4.-.-	9	146.117	125.503	1.16425	0.213642	0.414837	0.713225		167.689	0.262006	0.815411
PFLU0130	PFLU0130	putative ABC transport system, lipoprotein	1.6.1.2	3	34.6537	26.7267	1.29659	0.366978	0.415245	0.713713		30.9142	0.450447	0.814699
PFLU0700	PFLU0700	putative two-component system, sensor kinase	4.2.1.1	9	162.107	128.027	1.2662	0.333305	0.415522	0.713924		139.938	0.409358	0.814215
PFLU2640	PFLU2640	putative substrate-binding transport protein	5.2.1.8	3	745.402	619.789	1.20267	0.262659	0.415653	0.713924		705.929	0.322682	0.813986
PFLU6044	phoU	phosphate ABC transport system protein	2.7.3.-	3	782.79	602.411	1.29943	0.368	0.416497	0.714596		614.847	0.452915	0.812514
PFLU2549	PFLU2549	putative aminotransferase	3.5.1.49	13	868.89	344.855	2.51959	0.985598	0.416734	0.71473		407.41	1.21364	0.8121
PFLU5420	PFLU5420	putative lipoprotein	2.3.1.-	3	1962.41	1668.41	1.17622	0.231007	0.416889	0.71473		1826.96	0.284551	0.811831
PFLU1716	ohrB	organic hydroperoxide resistance protein	2.5.1.54	0	28.295	22.3475	1.26614	0.331007	0.417431	0.714851		23.0203	0.408205	0.810885
PFLU4360	PFLU4360	putative uricase	4.6.1.4	6	249.408	204.729	1.21823	0.281492	0.417594	0.714851		274.054	0.347263	0.810602
PFLU5179	PFLU5179	RpiR family regulatory protein	3.5.1.81	9	209.444	173.641	1.20619	0.271115	0.41728	0.714851		168.807	0.334236	0.811149
PFLU5343	PFLU5343	putative methyltransferase	1.18.1.2	13	601.835	498.803	1.20656	0.267489	0.417912	0.714905		567.752	0.330213	0.810049
PFLU5706	epd	D-erythrose-4-phosphate dehydrogenase	1.2.1.-	7	829.015	665.47	1.24576	0.310364	0.418102	0.714933		700.881	0.383298	0.809719
PFLU4041	PFLU4041	putative oxidoreductase	1.1.1.93	13	145.003	101.681	1.42606	0.48178	0.418591	0.715349		98.9869	0.595622	0.808869
PFLU0434	PFLU0434	putative membrane protein	1.1.1.100	3	150.637	108.624	1.38677	0.450321	0.419036	0.715349		124.533	0.557262	0.808095
PFLU3505	PFLU3505	conserved hypothetical protein	3.2.2.20	10	278.371	225.435	1.23482	0.297043	0.418958	0.715349		276.016	0.367523	0.80823
PFLU4878	PFLU4878	conserved hypothetical protein	4.2.1.70	10	692.239	567.44	1.21993	0.282785	0.418902	0.715349		669.099	0.34984	0.808328
PFLU4777	PFLU4777	hypothetical protein	1.17.4.1	8	45.5468	35.2763	1.29114	0.349552	0.420362	0.716346		42.5402	0.433798	0.805794
PFLU1730	htpX	probable protease (heat shock protein)	3.4.24.-	0	4693.36	3801.87	1.23449	0.298053	0.420344	0.716346		5102.7	0.369873	0.805825
PFLU2955	PFLU2955	putative exported protein	2.7.8.8	3	20.0425	15.9944	1.25309	0.322416	0.421854	0.718255		18.3473	0.401409	0.803209
PFLU1387	PFLU1387	putative reductase	4.1.3.27	7	585.064	455.968	1.28312	0.349432	0.422343	0.718877		490.393	0.435504	0.802362
PFLU4358	PFLU4358	putative purine catabolism-related protein	4.6.1.4	6	324.23	239.572	1.35338	0.42013	0.423858	0.720186		321.034	0.52533	0.799745
PFLU1286	accA	acetyl-coenzyme A carboxylase carboxyl	6.4.1.2	7	4084.61	3335.39	1.22463	0.286908	0.423819	0.720186		3267.25	0.358719	0.799813
PFLU5460	xseB	exodeoxyribonuclease VII small subunit	3.1.11.6	2	362.016	289.899	1.24877	0.313629	0.424851	0.720947		359.039	0.393002	0.798033
PFLU4915	ruvC	crossover junction endodeoxyribonuclease	3.1.22.4	2	377.753	297.292	1.27065	0.336605	0.425668	0.721991		316.191	0.422539	0.796627
PFLU0753	PFLU0753	conserved hypothetical protein	4.1.99.3	10	57.9462	42.6425	1.35888	0.428449	0.426496	0.722972		102.925	0.538793	0.795202
PFLU2414	PFLU2414	putative iron siderophore-related protein	1.11.1.10	0	35.2131	25.6863	1.37089	0.427662	0.426795	0.723267		29.7965	0.538151	0.794688
PFLU0067	scoP	putative copper-binding protein	4.2.1.1	7	1207.83	882.586	1.36851	0.432794	0.427338	0.723552		957.152	0.545249	0.793756
PFLUs30	(RNA product)	Bacterial Ribonuclease P class A	NA	NA	410262	283141	1.44897	0.502225	0.430347	0.724699		390005	0.636857	0.788599
PFLU2819	PFLU2819	hypothetical protein	2.3.2.2	8	6.38481	4.44303	1.43704	0.479661	0.42907	0.724699		4.88428	0.606564	0.790784
PFLU5427	proA	gamma-glutamyl phosphate reductase	1.2.1.41	7	1808.71	1310.96	1.37968	0.442429	0.429569	0.724699		1741.42	0.560087	0.789929
PFLU4142	ihfA	integration host factor alpha-subunit	2.7.3.-	2	2929.45	2184.1	1.34126	0.407029	0.42874	0.724699		2852.57	0.514347	0.79135
PFLU4575	recR	recombination protein	2.4.2.7	2	373.495	284.714	1.31182	0.378211	0.428574	0.724699		439.5	0.47776	0.791634
PFLU6128	gidB	glucose inhibited division protein B	2.1.-.-	0	817.345	632.623	1.29199	0.358258	0.429467	0.724699		668.636	0.453432	0.790104
PFLU3172	nemA	7 N-ethylmaleimide reductase	EC	0	51.5275	40.2078	1.28153	0.339037	0.430206	0.724699		48.0031	0.429793	0.788839
PFLU2115	PFLU2115	putative membrane protein	3.5.4.1	3	265.041	208.71	1.2699	0.336537	0.428743	0.724699		230.055	0.425273	0.791344
PFLU3534	PFLU3534	putative exported protein	1.3.99.-	3	153.911	124.345	1.23777	0.305177	0.429946	0.724699		192.729	0.386651	0.789284
PFLU3311	PFLU3311	putative hydrolase	3.-.-.-	13	207.397	168.817	1.22853	0.295665	0.430302	0.724699		188.024	0.374888	0.788676
PFLU6114	glmS	glucosamine--fructose-6-phosphate	2.6.1.16	6	633.019	523.173	1.20996	0.270018	0.429823	0.724699		549.25	0.342014	0.789494
PFLU3864	PFLU3863	putative pH adaptation potassium efflux protein	2.3.1.118	11	809.354	674.051	1.20073	0.259364	0.430392	0.724699		816.8	0.328924	0.788522
PFLU0192	PFLU0192	putative regulatory protein	3.6.3.25	9	437.079	374.017	1.16861	0.224036	0.428579	0.724699		560.832	0.283007	0.791626
PFLU0317	PFLU0317	conserved hypothetical protein	3.2.1.4	10	116.832	101.313	1.15318	0.198966	0.429129	0.724699		105.389	0.251639	0.790682
PFLU1377	hscC	chaperone	4.1.1.44	0	1435.87	1162.94	1.2347	0.297894	0.431018	0.72519		1126.71	0.378302	0.787451
PFLU4545	PFLU4545	hypothetical protein	3.1.4.14	8	241.766	191.73	1.26097	0.32679	0.431735	0.725927		261.914	0.415644	0.786227
PFLU3204	PFLU3204	putative AraC family regulatory protein	1.1.1.100	9	80.68	62.4493	1.29193	0.353272	0.433587	0.7276		235.642	0.451139	0.783068
PFLU3494	PFLU3494	putative short-chain dehydrogenase	4.2.1.3	13	450.432	351.103	1.28291	0.349584	0.433806	0.7276		430.497	0.446642	0.782696
PFLU5015	yfjD	putative membrane protein	5.3.4.1	3	603.092	485.534	1.24212	0.30463	0.433087	0.7276		497.982	0.388598	0.78392
PFLU5485	PFLU5485	putative ATP-dependent helicase	1.1.1.193	2	903.013	734.384	1.22962	0.291764	0.433878	0.7276		851.892	0.372827	0.782573
PFLU2230	PFLU2230	putative ABC transport system, exported	2.7.8.5	3	60.0434	51.4542	1.16693	0.229515	0.433598	0.7276		53.8357	0.293104	0.78305
PFLU1408	PFLU1408	putative dihydrodipicolinate synthase	3.2.1.21	7	115.803	84.3468	1.37294	0.433763	0.434787	0.728337		128.788	0.555376	0.781026
PFLU1380	acrA	acriflavine resistance protein A precursor	4.1.1.44	0	2032.26	1581.92	1.28468	0.35063	0.436065	0.729061		1793.44	0.450186	0.778855
PFLU0852	garD	D-galactarate dehydratase	4.2.1.42	6	660.342	524.952	1.25791	0.323859	0.435824	0.729061		571.297	0.415596	0.779265
PFLU2085	PFLU2085	putative hydratase	2.7.7.7	13	227.881	182.743	1.247	0.309936	0.435728	0.729061		191.882	0.397645	0.779428
PFLU3479	PFLU3479	conserved hypothetical protein	1.3.99.3	10	300.368	249.226	1.2052	0.261572	0.436128	0.729061		219.541	0.335888	0.778748
PFLU4914	ruvA	holliday junction helicase subunit B	2.1.2.10	2	649.774	576.476	1.12715	0.17045	0.436024	0.729061		576.837	0.218827	0.778925
PFLU1587	PFLU1587	putative phage integrase	1.-.-.-	12	234.136	175.438	1.33458	0.39675	0.437077	0.729806		223.268	0.510527	0.777138
PFLU1115	PFLU1115	putative two-component system, response	1.1.5.2	9	1575.57	1224.28	1.28693	0.352969	0.436963	0.729806		1232.12	0.454078	0.777331
PFLU4887	PFLU4887	putative CoA transferase family protein	4.2.1.70	7	691.567	511.282	1.35261	0.417208	0.437851	0.730676		533.274	0.537758	0.775828
PFLU6086	PFLU6086	putative RNA polymerase-binding protein	2.7.1.35	9	11.1768	8.45763	1.3215	0.450274	0.438163	0.730825		12.6101	0.580774	0.7753
PFLU0382	tatC	Sec-independent protein translocase protein, TAT	2.4.1.-	3	740.766	647.344	1.14432	0.192511	0.438554	0.730897		737.868	0.248517	0.774637
PFLU5604	PFLU5604	putative aminotransferase	1.3.3.11	6	1473.27	1057.66	1.39296	0.454334	0.439113	0.731331		1168.25	0.587229	0.773692
PFLU6019	PFLU6019	conserved hypothetical protein	3.6.1.-	10	3058.2	2238.69	1.36607	0.430208	0.439702	0.731331		1907.32	0.556762	0.772697
PFLU0910	PFLU0910	putative lipoprotein	1.1.99.16	3	145.022	113.201	1.2811	0.3421	0.439579	0.731331		133.597	0.442616	0.772904
PFLU0704	PFLU0704	putative chemotaxis protein	4.2.1.1	0	176.725	139.13	1.27022	0.338316	0.439396	0.731331		216.613	0.437545	0.773213
PFLU5679	sdaA	L-serine dehydratase 1	4.3.1.17	7	3139.14	2009.41	1.56222	0.588002	0.440329	0.731346		2045.51	0.762018	0.771638
PFLU5970	PFLU5970	conserved hypothetical protein	1.4.99.1	10	226.961	187.352	1.21142	0.268568	0.440398	0.731346		192.221	0.348101	0.771522
PFLU2077	PFLU2077	putative transferase	2.7.7.7	13	414.778	191.327	2.1679	0.865009	0.440663	0.731556		342.411	1.12182	0.771074
PFLU2872	PFLU2872	hypothetical phage protein	2.1.1.73	12	24.5263	19.248	1.27422	0.335609	0.440777	0.731556		30.6085	0.435357	0.770881
PFLU0612	purH	bifunctional purine biosynthesis protein PurH	3.5.4.10	7	1952.99	1512.09	1.29158	0.357461	0.44094	0.731573		1465.09	0.46387	0.770606
PFLU5329	PFLU5329	putative putative sensory box GGDEF/EAL domain	1.4.1.4	9	1153.79	946.546	1.21895	0.279705	0.44104	0.731573		1066.1	0.363046	0.770438
PFLU3575	PFLU3575	putative ABC transport system, membrane protein	2.1.1.14	3	9.61865	7.37457	1.3043	0.382307	0.44196	0.732051		8.91804	0.49722	0.768888
PFLU1614	PFLU1614	putatice exported protein	1.1.99.16	3	77.2762	55.7968	1.38496	0.44296	0.442528	0.732264		78.8865	0.576823	0.767931
PFLU0614	dusB	tRNA-dihydrouridine synthase B	1.-.-.-	2	1517.75	1103.72	1.37512	0.437287	0.442626	0.732264		1550.79	0.569557	0.767767
PFLU1978	PFLU1978	conserved hypothetical protein	5.99.1.2	10	379.438	313.941	1.20863	0.270775	0.444427	0.734458		371.54	0.354075	0.764739
PFLU0312	PFLU0312	putative amino acid ABC transport system,	3.2.1.4	3	211.321	164.451	1.28501	0.349008	0.44618	0.736934		177.751	0.458137	0.761799
PFLU1345	livH1	high-affinity branched-chain amino acid ABC	1.4.3.5	3	534.615	440.129	1.21468	0.27555	0.44653	0.737169		572.119	0.361988	0.761213
PFLU1284	rnhB	ribonuclease HII	3.1.26.4	5	454.931	379.813	1.19778	0.254611	0.446576	0.737169		367.035	0.334515	0.761136
PFLU1536	PFLU1536	putative hydrolase	4.2.1.51	13	1442.17	910.638	1.58369	0.60155	0.447257	0.737431		1098.01	0.791518	0.759995
PFLU2497	PFLU2497	putative regulatory protein	1.1.1.14	9	546.128	367.562	1.48581	0.528312	0.447966	0.737431		698.922	0.696238	0.75881
PFLU5092	mcpB	putative methyl accepting chemotaxis protein	2.1.1.80	0	879.604	594.846	1.47871	0.523317	0.447407	0.737431		820.417	0.688806	0.759745
PFLU5083A	PFLU5083A	hypothetical protein	3.1.3.25	8	3921.12	2744.29	1.42883	0.483604	0.44776	0.737431		3669.91	0.637029	0.759155
PFLU1551	PFLU1551	conserved hypothetical protein	1.1.1.-	10	5097.67	3769.32	1.35241	0.415864	0.447558	0.737431		7193.44	0.547555	0.759492
PFLU1383	PFLU1383	conserved hypothetical protein	4.1.1.44	10	103.22	81.1873	1.27138	0.339207	0.448146	0.737431		115.548	0.447202	0.758509
PFLU4183	purF	amidophosphoribosyltransferase	4.2.99.-	7	4334.27	3643.21	1.18969	0.246714	0.447693	0.737431		4643.18	0.324938	0.759266
PFLU2163	PFLU2163	putative glutamine synthetase	5.99.1.2	7	145.482	106.978	1.35993	0.421555	0.449039	0.73808		155.636	0.556863	0.757018
PFLU0618	accB	biotin carboxyl carrier protein of acetyl-CoA	6.4.1.2	7	1697.03	1366.15	1.2422	0.305241	0.44893	0.73808		1014.28	0.403118	0.757201
PFLU2792	PFLU2792	putative molybdenum-pterin binding protein II	2.7.8.24	7	51.0872	37.8517	1.34967	0.407414	0.449828	0.738957		61.3088	0.539119	0.755702
PFLU4455	flgG	flagellar basal-body rod protein	3.2.1.-	0	6653.97	4682.41	1.42106	0.477686	0.45003	0.739079		4207.48	0.63239	0.755366
PFLU5151	PFLU5151	putative aldolase	1.10.3.-	13	1018.71	742.956	1.37116	0.432835	0.450705	0.739641		1020.94	0.57387	0.75424
PFLU0021	PFLU0021	conserved hypothetical protein	3.5.1.88	10	2029.52	1592.43	1.27448	0.339795	0.451535	0.740293		1576.34	0.45134	0.752858
PFLU0901	PFLU0901	conserved hypothetical protein	2.4.2.9	10	121.315	96.6077	1.25575	0.321563	0.452201	0.740966		104.668	0.427752	0.75175
PFLU3918	PFLU3918	pyruvate dehydrogenase E1 component	1.3.1.34	1	99.1733	86.6876	1.14403	0.189083	0.452654	0.741288		89.6935	0.251775	0.750998
PFLU5565	PFLU5565	putative ABC transport system, membrane protein	5.1.3.1	3	91.3307	73.9892	1.23438	0.290689	0.453146	0.741469		153.436	0.387493	0.75018
PFLU5089	PFLU5089	putative chemotaxis protein CheD	3.1.1.61	0	62.0501	42.5378	1.4587	0.503743	0.453627	0.741833		55.7341	0.672211	0.749382
PFLU3051	PFLU3051	conserved hypothetical protein (pseudogene)	2.4.-.-	11	132.906	97.1736	1.36771	0.428822	0.454545	0.742287		171.134	0.573399	0.747859
PFLU2980	PFLU2980	putative cytochrome C	2.1.1.63	1	489.527	410.329	1.19301	0.250119	0.454862	0.742595		557.57	0.334682	0.747334
PFLU2943	PFLU2943	putative branched-chain amino acid ABC	2.7.8.8	3	85.7497	65.4292	1.31057	0.375547	0.455433	0.743036		101.587	0.503153	0.746388
PFLU0162	PFLU0162	putative lipoprotein	1.6.1.2	3	892.091	724.681	1.23101	0.2925	0.455517	0.743036		848.572	0.39196	0.74625
PFLU1370	PFLU1370	putative aromatic-hydrocarbons	5.5.1.2	6	344.206	259.447	1.32669	0.390348	0.455891	0.743438		312.866	0.523514	0.745629
PFLU3498	PFLU3498	putative exported protein	4.2.1.3	3	76.0366	66.4588	1.14412	0.200345	0.456641	0.743822		67.251	0.269139	0.74439
PFLU3595	PFLU3595	conserved hypothetical protein	1.-.-.-	10	435.119	333.37	1.30521	0.369881	0.457168	0.744053		406.977	0.497473	0.743519
PFLU2807	PFLU2807	putative nicotinamide mononucleotide	2.3.2.2	3	145.166	115.515	1.25669	0.318368	0.456935	0.744053		138.615	0.427969	0.743903
PFLU3502	PFLU3502	putative GntR-family transcriptional regulator	3.2.2.20	9	100.128	77.4563	1.29271	0.355704	0.457341	0.744126		150.879	0.478591	0.743233
PFLU5068	iscS	cysteine desulfurase	4.4.1.-	7	3130.3	2558.21	1.22363	0.284616	0.457755	0.744383		5366.96	0.383297	0.742548
PFLU3866	phaD	putative pH adaptation potassium efflux protein	2.3.1.118	0	359.166	300.055	1.197	0.25289	0.45812	0.744557		317.824	0.340846	0.741946
PFLU0101	PFLU0101	putative cation transport-related membrane	2.7.7.7	3	748.736	627.439	1.19332	0.251731	0.458076	0.744557		674.105	0.339251	0.742019
PFLU0573	PFLU0573	putative membrane protein	3.1.1.3	3	435.419	356.779	1.22042	0.281958	0.460246	0.746546		496.728	0.381829	0.738443
PFLU4714	rne	putative ribonuclease E	1.1.1.100	5	6196.34	5066.3	1.22305	0.28405	0.461064	0.746865		5647.16	0.385363	0.737097
PFLU2266	PFLU2266	putative exported protein	2.7.8.5	3	439.053	359.2	1.22231	0.285094	0.460988	0.746865		549.034	0.386714	0.737222
PFLU2542	hicA	HicA protein	3.5.1.49	10	101.681	73.1643	1.38976	0.447393	0.463784	0.747301		230.566	0.610668	0.73263
PFLU5033	PFLU5033	conserved hypothetical protein	5.3.4.1	10	487.545	367.48	1.32672	0.391938	0.463503	0.747301		362.488	0.534638	0.733091
PFLU5942	PFLU5942	conserved hypothetical protein	4.3.2.1	10	197.42	154.642	1.27663	0.341807	0.464176	0.747301		205.693	0.466958	0.731987
PFLU4281	PFLU4281	putative integral membrane transport protein	3.5.1.16	3	111.461	88.3866	1.26106	0.33111	0.462794	0.747301		97.1643	0.450947	0.734255
PFLU5212	recD	exonuclease V alpha-subunit	1.2.1.27	5	561.502	446.615	1.25724	0.320282	0.463413	0.747301		432.736	0.436805	0.733239
PFLU1066	PFLU1066	conserved hypothetical protein	3.1.26.3	10	443.288	355.152	1.24816	0.310493	0.462762	0.747301		394.15	0.422838	0.734306
PFLU4261	gudD	glucarate dehydratase	4.2.1.40	6	107.048	86.3491	1.23971	0.305756	0.463922	0.747301		150.125	0.417469	0.732404
PFLU5561	trpE	anthranilate synthase component I	4.1.3.27	7	1996.82	1626.78	1.22747	0.289045	0.463615	0.747301		1829.85	0.394382	0.732907
PFLU3510	PFLU3510	putative transmembrane protein	3.2.2.20	3	523.47	427.811	1.2236	0.282925	0.46313	0.747301		450.052	0.385612	0.733703
PFLU1332	nhaA	Na(+)/H(+) antiporter	1.4.3.5	3	893.074	738.343	1.20957	0.269169	0.462738	0.747301		850.54	0.366542	0.734346
PFLU5903	PFLU5903	putative ABC transport system, substrate-binding	4.1.1.-	3	47.0251	39.5509	1.18898	0.249744	0.463554	0.747301		57.4726	0.340711	0.733008
PFLU3801	ftsK	putative cell division protein	6.1.1.11	0	2881.91	2441.66	1.18031	0.235313	0.463672	0.747301		2744.13	0.321109	0.732815
PFLU0944	mraY	phospho-N-acetylmuramoyl-pentapeptide-transferase	2.7.8.13	0	2901.68	2544.7	1.14028	0.187808	0.464321	0.747301		2650.13	0.256656	0.731749
PFLU3969	PFLU3969	putative acetyltransferase	2.6.1.42	13	353.616	306.014	1.15555	0.206075	0.464733	0.747547		338.154	0.281879	0.731075
PFLU5411	PFLU5411	putative lipoprotein	6.1.1.4	3	1591.66	1252.49	1.2708	0.33536	0.465323	0.748129		1247.62	0.459328	0.73011
PFLU6066	PFLU6066	putative acetyltransferase	4.3.1.1	13	153.349	116.296	1.31861	0.383249	0.466852	0.749706		137.743	0.526723	0.727611
PFLU0137	PFLU0137	putative membrane protein	1.6.1.2	3	699.142	496.922	1.40695	0.463805	0.467137	0.749906		543.187	0.637843	0.727146
PFLU5021	yeaB	conserved hypothetical protein, MutT-like	5.3.4.1	10	1169.57	973.921	1.20089	0.259258	0.467235	0.749906		1159.2	0.35662	0.726985
PFLU4818	PFLU4818	conserved hypothetical protein	2.7.1.12	10	403.39	318.072	1.26823	0.33163	0.467692	0.750015		364.824	0.456639	0.72624
PFLU1757	PFLU1757	conserved hypothetical protein	1.11.1.9	10	394.201	314.99	1.25147	0.314968	0.467959	0.750236		403.081	0.433957	0.725804
PFLU0218	PFLU0218	conserved hypothetical protein	3.1.6.1	10	334.977	275.04	1.21792	0.277649	0.468934	0.751292		384.566	0.38338	0.724214
PFLU0464	rfaG	lipopolysaccharide core biosynthesis protein	2.-.-.-	3	700.294	575.667	1.21649	0.276821	0.469007	0.751292		556.972	0.382299	0.724096
PFLU1262	PFLU1262	putative post-transcriptional cysteine	3.5.1.18	9	213.577	172.816	1.23586	0.298803	0.469911	0.752533		171.452	0.413497	0.722624
PFLU3004	garK	glycerate kinase	2.7.1.31	7	694.266	471.598	1.47216	0.515938	0.47312	0.7533		480.065	0.719166	0.717412
PFLU3082	PFLU3082	conserved hypothetical protein	2.4.-.-	10	143.041	112.923	1.26671	0.327787	0.473088	0.7533		120.363	0.456869	0.717464
PFLU3157	pgm	phosphoglucomutase	3.1.1.3	6	2906.93	2312.69	1.25695	0.320195	0.472855	0.7533		2939.14	0.446053	0.717841
PFLU4738	PFLU4738	conserved hypothetical protein	2.7.3.-	10	1180.1	948.592	1.24405	0.306542	0.472254	0.7533		1253.39	0.426454	0.718817
PFLU2743	PFLU2743	putative ABC transporter permease protein	1.1.1.67	3	166.655	134.648	1.23771	0.300532	0.472965	0.7533		288.845	0.418764	0.717663
PFLU0710	PFLU0710	hypothetical protein (pseudogene)	6.3.2.4	11	429.493	351.409	1.2222	0.28273	0.470966	0.7533		393.756	0.392186	0.720908
PFLU6005	PFLU6005	conserved hypothetical protein	3.6.1.-	10	367.5	303.209	1.21204	0.272878	0.472304	0.7533		334.583	0.379664	0.718735
PFLU1280	lpxD	UDP-3-O-[3-hydroxymyristoyl] glucosamine	2.3.1.-	0	2737.47	2318.53	1.18069	0.235797	0.472885	0.7533		2459.33	0.328503	0.717793
PFLU1073	PFLU1073	putative deacetylase	3.4.21.53	13	29.2354	25.1427	1.16278	0.236269	0.472397	0.7533		39.5512	0.328798	0.718584
PFLU0269	PFLU0269	putative membrane protein	4.1.1.49	3	213.32	186.378	1.14456	0.196201	0.471142	0.7533		206.122	0.272266	0.720623
PFLU0883	PFLU0883	putative ABC transport system, ATP-binding	2.7.1.-	3	2982.01	2623.83	1.13651	0.182717	0.470885	0.7533		2589.95	0.253408	0.721039
PFLU3511	PFLU3511	putative exported protein	3.2.2.20	3	447.967	377.729	1.18595	0.239812	0.473336	0.753437		358.214	0.334438	0.717061
PFLU3525	PFLU3525	putative acyl-CoA synthetase	3.2.2.20	6	110.289	93.1799	1.18362	0.239674	0.47425	0.754685		124.051	0.334936	0.715581
PFLU0824	PFLU0824	putative outer membrane porin	2.7.1.69	3	589.895	487.911	1.20902	0.267945	0.474908	0.755524		652.253	0.375003	0.714516
PFLU0395	phaB	poly(3-hydroxyalkanoate) depolymerase	3.1.1.-	7	643.757	515.868	1.24791	0.310528	0.475961	0.755954		564.155	0.435637	0.712814
PFLU0291	rfbB	dTDP-glucose 4,6-dehydratase	4.2.1.46	3	1821.25	1465.79	1.24251	0.304954	0.475385	0.755954		1692.71	0.42726	0.713744
PFLU1750	PFLU1750	conserved hypothetical protein	1.11.1.9	10	384.313	332.634	1.15536	0.206435	0.475936	0.755954		487.803	0.289589	0.712854
PFLU5668	PFLU5668	conserved hypothetical protein	4.1.2.5	10	1020.49	844.266	1.20873	0.268511	0.476203	0.75613		1094.72	0.376898	0.712423
PFLU1728	tpm	thiopurine S-methyltransferase	2.1.1.67	0	592.141	484.712	1.22164	0.281938	0.476383	0.756209		567.447	0.395907	0.712132
PFLU5551	PFLU5551	putative membrane protein	1.2.1.38	3	2808.21	1966.93	1.42771	0.479149	0.47659	0.75633		1825.42	0.673153	0.711798
PFLU0878	PFLU0878	putative phosphocarrier protein	1.15.1.1	3	436.699	362.461	1.20482	0.265803	0.476973	0.75673		397.831	0.373749	0.71118
PFLU2301	xylA	xylose isomerase	5.3.1.5	5	72.8463	59.7901	1.21837	0.279767	0.477751	0.757137		125.403	0.39408	0.709924
PFLU3762	PFLU3762	possible AraC-family transcriptional regulator	2.2.1.1	9	1370.72	1042.4	1.31497	0.378174	0.477901	0.757167		1443.07	0.532878	0.709682
PFLU3086	PFLU3086	putative phenylacetaldehyde dehydrogenase	1.2.1.39	13	107.427	78.1815	1.37407	0.43192	0.48023	0.759081		82.2489	0.611843	0.705933
PFLU3469	PFLU3469	putative transport-related membrane protein	3.1.1.45	3	14.287	10.7497	1.32906	0.398549	0.480198	0.759081		27.5035	0.564531	0.705984
PFLU0439	PFLU0439	putative chromosome partitioning-related ParA	1.1.1.100	0	2558	2035.82	1.25649	0.319381	0.48037	0.759081		2674.52	0.452568	0.705707
PFLU2328	PFLU2328	putative histidine biosynthesis-related	3.5.1.10	7	112.786	93.8	1.20241	0.266013	0.480171	0.759081		114.178	0.376774	0.706028
PFLU2648	PFLU2648	putative acetyltransferase	2.7.7.7	13	310.547	271.627	1.14329	0.189374	0.48042	0.759081		340.746	0.268377	0.705628
PFLU4420	flhA	flagellar biosynthesis protein FlhA	2.7.3.-	0	5853.23	4321.24	1.35453	0.415574	0.481031	0.759634		3925.22	0.589764	0.704645
PFLU0763	pta	phosphate acetyltransferase	2.3.1.8	6	1146.56	1023.08	1.12069	0.162552	0.480912	0.759634		925.409	0.230624	0.704837
PFLU3630	PFLU3630	putative acetyltransferase	2.3.-.-	13	48.6716	37.9968	1.28094	0.336702	0.481715	0.760092		44.9198	0.478579	0.703547
PFLU0294	PFLU0294	hypothetical protein	4.2.1.46	8	220.929	159.229	1.3875	0.445053	0.482104	0.760499		245.362	0.633147	0.702922
PFLU3635	PFLU3635	putative amino acid efflux protein	2.3.-.-	3	95.4713	76.67	1.24522	0.3033	0.482415	0.760575		96.535	0.431791	0.702423
[truncated: 1,235 more rows]

## Sheet: CompA_6B4_cap- higher
Locus	Gene Name	Product	EC Number	Colour in SBW25 genome annotation	6A4 Base Mean	6B4_cap- Base Mean	Fold Change (6B4_cap-/6A4)	Log2 Fold Change	P-value	Adjusted P-value		Base Mean	lfcSE	Stat	Notes
PFLU3655	PFLU3655	hypothetical protein (probable colanic acid biosynthesis regulator)	2.3.-.-	8	128.005	3914.8	30.5832	-4.13221	9.07e-06	0.00071017		13042.3	0.931036	-4.43829
PFLU3668	gmd	putative GDP-mannose 4,6-dehydratase	4.2.1.47	3	48.6874	1413.47	29.0316	-4.21076	3.53e-06	0.000343315		1674.58	0.907966	-4.63757
PFLU3677	wzc	tyrosine-protein kinase	2.7.1.112	9	200.152	4728.23	23.6232	-4.06484	4.77e-07	7.9e-05		8751.74	0.807284	-5.0352
PFLU3680	PFLU3680	hypothetical protein	2.7.1.112	8	8.08091	190.429	23.5653	-3.84905	4.17e-05	0.00215561		204.19	0.939245	-4.09803
PFLU3667	fcl	GDP-fucose synthetase	5.1.3.-	3	33.9645	770.878	22.6966	-3.93262	1.23e-05	0.000845894		829.838	0.899491	-4.37205
PFLU0990	algD	GDP-mannose 6-dehydrogenase	1.1.1.132	3	134.768	2929.65	21.7386	-4.25999	1.18e-15	3.41e-12		875.579	0.53204	-8.0069
PFLU3679	PFLU3679	putative phosphomannomutase (pseudogene)	2.7.1.112	11	26.5303	519.345	19.5755	-3.47391	0.0005501	0.0137977		860.943	1.00544	-3.45509
PFLU4326	PFLU4326	putative membrane protein	1.-.-.-	3	58.3212	1075.98	18.4492	-4.07023	1.01e-19	5.86e-16		487.173	0.447882	-9.08774
PFLU3678	wzb	putative protein-tyrosine phosphatase	2.7.1.112	2	150.7	2656.28	17.6263	-3.52776	0.000122595	0.00450532		4771.47	0.918477	-3.84088
PFLU3669	waaE	lipopolysaccharide core biosynthesis glycosyl transferase	2.-.-.-	3	32.5112	557.309	17.1421	-3.75856	5.2e-07	8.17e-05		807.197	0.748892	-5.01883
PFLU3664	manC	mannose-1-phosphate guanylyltransferase	2.3.-.-	3	47.5975	776.39	16.3116	-3.63403	5.07e-06	0.000452325		785.494	0.796642	-4.56169
PFLU3665	wcaH	GDP-mannose mannosyl hydrolase	2.3.-.-	3	11.6738	172.905	14.8114	-3.5475	3.08e-06	0.000328954		183.489	0.760405	-4.66528
PFLU3666	wcaI	putative glycosyltransferase	2.3.-.-	3	44.0875	625.17	14.1802	-3.42393	3.23e-05	0.00180647		662.858	0.823771	-4.1564
PFLU3676	udg	putative nucleotide sugar dehydrogenase	2.-.-.-	7	116.522	1547.48	13.2806	-3.37742	1.04e-05	0.000756804		2650.33	0.766262	-4.40766
PFLU5248	osmY	osmotically inducible protein Y	6.2.1.1	0	1196.71	15887.2	13.2758	-3.50057	1.7e-08	6.16e-06		125895	0.620687	-5.63983
PFLU3675	PFLU3675	putative flippase	2.-.-.-	2	43.6633	567.939	13.0072	-3.41194	1.37e-06	0.000176374		1073.12	0.706562	-4.82893
PFLU3661	PFLU3661	putative lipoprotein	2.3.-.-	3	20.6993	265.447	12.824	-3.32285	2.26e-05	0.00140914		343.651	0.784182	-4.23734
PFLU3656	PFLU3656	hypothetical protein (probable colanic acid biosynthesis regulator)	2.3.-.-	8	77.532	961.078	12.3959	-3.30165	8.42e-06	0.000677581		1960.89	0.741243	-4.45422
PFLU0988	PFLU0988	putative alginate biosynthesis-related protein	5.1.3.-	3	45.4352	543.467	11.9614	-3.41914	1.12e-09	8.13e-07		163.02	0.561354	-6.09089
PFLU3672	PFLU3672	conserved hypothetical membrane protein	2.-.-.-	3	38.5138	443.408	11.513	-3.25889	2.33e-06	0.000259452		795.802	0.690063	-4.7226
PFLU3670	wcaF	putative acyl transferase, colanic acid biosynthesis protein	2.-.-.-	3	24.5683	266.026	10.828	-3.14124	4.14e-05	0.00215561		343.001	0.766296	-4.09925
PFLU3662	wza	putative polysaccharide export protein	2.3.-.-	3	84.4571	880.628	10.4269	-3.03522	0.000114215	0.00435369		1182.69	0.786689	-3.85822
PFLU4334	PFLU4334	conserved hypothetical protein	6.2.1.-	10	383.624	3682.57	9.59943	-3.03502	3.56e-06	0.000343315		24210.5	0.654688	-4.63582
PFLU0091	PFLU0091	conserved hypothetical exported protein	2.7.7.7	3	342.496	3261.84	9.52371	-3.11112	4.68e-09	2.72e-06		17657.3	0.531065	-5.85825
PFLU3657	PFLU3657	hypothetical protein (probable colanic acid biosynthesis regulator)	2.3.-.-	8	49.4638	468.599	9.47357	-2.95813	4.53e-05	0.00228362		1052.97	0.725296	-4.07851
PFLU3674	PFLU3674	putative lipopolysaccharide biosynthesis-related	2.-.-.-	3	19.1936	176.592	9.20058	-2.94399	3.59e-05	0.00192503		353.954	0.712397	-4.13251
PFLU3658	wcaJ	putative extracellular polysaccharide biosynthesis protein	2.3.-.-	3	173.902	1557.19	8.95442	-2.80165	0.000713154	0.0161407		2234.23	0.827794	-3.38447
PFLU0090	PFLU0090	conserved hypothetical membrane protein	2.7.7.7	3	159.765	1389.1	8.69462	-2.91126	5.82e-06	0.000502885		18569	0.642236	-4.533
PFLU0987	algK	alginate biosynthesis protein precursor	5.1.3.-	3	52.349	438.481	8.37612	-2.92411	2.37e-07	4.58e-05		153.459	0.565858	-5.16756
PFLU3660	PFLU3660	putative membrane protein	2.3.-.-	3	16.2432	133.518	8.21996	-2.75365	0.000391572	0.0108553		163.472	0.776616	-3.5457
PFLU2607	PFLU2607	putative membrane protein	1.1.1.18	3	17.031	124.064	7.28462	-2.80131	5.68e-09	2.99e-06		71.4607	0.480826	-5.82603
PFLU0568	PFLU0568	putative bacterioferritin	2.4.2.11	0	637.052	4561.54	7.1604	-2.60248	0.000321946	0.00954398		3499.63	0.723521	-3.59697
PFLU5338	PFLU5338	putative ankyrin domain protein	2.1.2.1	13	42.5559	295.939	6.95412	-2.6644	2.91e-06	0.000317932		115.113	0.569658	-4.6772
PFLU0038	PFLU0038	conserved hypothetical protein	4.2.1.20	10	1832.83	11447.8	6.24595	-2.55883	3.59e-08	1.09e-05		8724.83	0.464407	-5.50989
PFLU1629	PFLU1629	putative peptidase	2.6.1.11	2	639.679	3992.76	6.24182	-2.43143	0.000912643	0.018818		1567.99	0.733205	-3.31616
PFLU3673	PFLU3673	putative glycosyltransferase	2.-.-.-	3	97.9871	581.063	5.92999	-2.41261	0.000158458	0.00534525		905.057	0.638692	-3.77742
PFLU0986	algE	alginate production protein precursor	5.1.3.-	3	41.5588	234.023	5.63114	-2.38808	1.75e-05	0.00112863		112.509	0.556115	-4.29421
PFLU0144	PFLU0144	putative lipoprotein	1.6.1.2	3	341.639	1886.42	5.52169	-2.36311	9.83e-06	0.000730367		710.148	0.534541	-4.42083
PFLU0148A	PFLU0148A	putative transposase	1.6.1.2	12	111.274	610.252	5.4842	-2.39144	1.94e-08	6.6e-06		406.782	0.425703	-5.61762
PFLU3671	PFLU3671	putative glycosyltransferase	2.-.-.-	13	147.466	794.003	5.38432	-2.29258	0.000158678	0.00534525		1068.65	0.606971	-3.77708
PFLU0151	PFLU0151	hypothetical protein	1.6.1.2	8	4.51135	24.1856	5.36107	-2.47949	1.38e-05	0.000919515		14.814	0.570402	-4.34691
PFLU0146	PFLU0146	conserved hypothetical membrane protein	1.6.1.2	3	147.475	776.644	5.26627	-2.30886	4.46e-06	0.000410249		303.107	0.503165	-4.58867
PFLU3484	rstA	two-component system, response regulator	1.3.99.3	9	148.698	780.092	5.24615	-2.30098	9.35e-06	0.000722554		340.743	0.519219	-4.43161
PFLU0561	ureG	urease accessory protein	2.4.2.11	7	34.3369	177.105	5.15788	-2.27388	1.99e-05	0.00125541		61.8786	0.53307	-4.26563
PFLU0143	PFLU0143	conserved hypothetical protein	1.6.1.2	10	590.499	3009.54	5.09661	-2.24321	5.27e-05	0.00235714		1217.26	0.554796	-4.0433
PFLU4125	PFLU4125	putative methyl-accepting chemotaxis protein	2.7.3.-	0	331.259	1638.81	4.94723	-2.13417	0.00235449	0.0346077		785.942	0.701696	-3.04144
PFLU0145	PFLU0145	putative membrane protein	1.6.1.2	3	363.486	1745.06	4.8009	-2.18162	1.24e-05	0.000845894		722.66	0.499197	-4.37027
PFLU0071	katE	catalase HPII	1.11.1.6	0	472.417	2251.22	4.76532	-2.11931	0.000567268	0.0138099		4342.17	0.614862	-3.4468
PFLU0234	PFLU0234	putative transport-related membrane protein	3.1.6.1	3	567.483	2703.76	4.76447	-2.12641	0.000560183	0.0138099		1224.24	0.616317	-3.45019
PFLU3835	PFLU3835	hypothetical protein	2.3.1.118	8	76.7546	361.35	4.70786	-2.16922	5.21e-07	8.17e-05		680.971	0.432266	-5.01826
PFLU3659	PFLU3659	putative exported protein	2.3.-.-	3	162.267	760.165	4.68465	-2.10828	0.000411837	0.0112027		1155.01	0.596843	-3.53238
PFLU6053	PFLU6053	putative membrane protein	3.6.3.27	3	1608.18	7481	4.65183	-2.12867	4.71e-05	0.00229576		3698.43	0.523056	-4.06968
PFLU3483	rstB	two componentsystem, sensor kinase	1.3.99.3	9	160.632	739.319	4.60256	-2.13464	5.53e-06	0.000485716		347.493	0.469822	-4.5435
PFLU2466	PFLU2466	conserved hypothetical protein	2.1.1.152	10	112.766	478.406	4.24247	-2.00833	3.04e-05	0.00174281		1657.84	0.481546	-4.1706
PFLU2167	PFLU2167	putative lipoprotein	5.99.1.2	3	189.577	800.396	4.222	-2.01809	3.24e-06	0.000328954		978.174	0.43351	-4.65523
PFLU0039	PFLU0039	conserved hypothetical protein	4.2.1.20	10	440.578	1847.25	4.1928	-1.96124	0.000661614	0.0152119		5773.04	0.575986	-3.40501
PFLU1807	PFLU1807	hypothetical protein	4.1.1.47	8	24.6745	101.168	4.10012	-1.94937	0.000273471	0.00851877		85.8974	0.535658	-3.63921
PFLU0148	PFLU0148	putative adhesin	1.6.1.2	3	1665.34	6797.8	4.08194	-1.9542	0.000116402	0.00440808		3330.11	0.507112	-3.85358
PFLU5603	PFLU5603	conserved hypothetical protein	1.3.3.11	10	300.99	1217.53	4.04507	-1.98121	4.7e-09	2.72e-06		926.425	0.338237	-5.85746
PFLU5487	PFLU5487	putative endonuclease	1.1.1.193	13	91.3671	364.981	3.99466	-1.93374	2.54e-05	0.00152117		759.785	0.459205	-4.21107
PFLU2465	PFLU2465	conserved hypothetical protein	2.1.1.152	10	135.729	540.297	3.9807	-1.91586	0.000144624	0.0050479		1370.98	0.504158	-3.80012
PFLU3346	PFLU3346	putative modification methylase (pseudogene)	1.4.99.1	11	6.58833	26.175	3.97294	-1.8829	0.00285268	0.0394905		15.5064	0.631173	-2.98318
PFLU5488	PFLU5488	putative phospholipase	1.1.1.193	13	111.372	438.53	3.93754	-1.89591	0.000273091	0.00851877		582.938	0.520916	-3.63957
PFLU1827	PFLU1827	putative lipoprotein	6.2.1.5	3	2434.82	9570.44	3.93066	-1.8872	0.000507167	0.012945		9892.46	0.542775	-3.47694
PFLU1596	PFLU1596	hypothetical protein	1.-.-.-	8	38.2799	149.94	3.91693	-1.83709	0.00393977	0.0472624		280.456	0.637226	-2.88294
PFLU3614	PFLU3614	hypothetical protein	1.1.2.3	8	24.849	96.9042	3.89973	-1.90501	1.03e-06	0.000145372		112.371	0.389886	-4.88607
PFLU2705	PFLU2705	conserved hypothetical protein	1.1.1.44	10	490.544	1909.96	3.89355	-1.88984	0.000126191	0.00451329		3590.18	0.492946	-3.83378
PFLU4320	PFLU4320	putative asparagine synthetase	4.2.1.2	7	495.046	1916.71	3.87179	-1.84176	0.00252163	0.0361642		1795.97	0.609706	-3.02073
PFLU2608	yaaX	hypothetical protein	1.1.1.18	10	12.6228	48.5735	3.84807	-1.88699	0.000311361	0.00944396		24.8257	0.523341	-3.60566
PFLU2168	PFLU2168	hypothetical protein	5.99.1.2	8	35.4168	135.083	3.8141	-1.82606	0.0013762	0.0242568		160.59	0.570717	-3.1996
PFLU5700	PFLU5700	putative exported protein	2.4.1.-	3	20.3784	76.8106	3.76922	-1.80106	0.00207865	0.0319416		58.4408	0.584997	-3.07876
PFLU0814	PFLU0814	putative amino acid ABC transport system,	2.7.1.69	3	107.416	403.399	3.75549	-1.80277	0.00344279	0.0437445		188.133	0.616299	-2.92516
PFLU0172	PFLU0172	hypothetical protein	1.6.1.2	8	758.561	2839.94	3.74385	-1.7997	0.00353848	0.0445695		1770.16	0.617052	-2.91662
PFLU3836	PFLU3836	conserved hypothetical protein	2.3.1.118	10	73.8374	269.212	3.64601	-1.78658	0.000693967	0.0158301		972.238	0.526712	-3.39195
PFLU2009	PFLU2009	putative threonine synthase	6.4.1.2	7	667.136	2414.5	3.61921	-1.76629	0.00180602	0.0292293		2222.19	0.566046	-3.12041
PFLU4833	PFLU4833	conserved hypothetical protein	6.2.1.3	10	314.175	1135.56	3.61441	-1.83128	1.03e-10	1.35e-07		49115.7	0.28339	-6.46204
PFLU0147	PFLU0147	putative exported adhesin activator	1.6.1.2	3	536.091	1908.48	3.55999	-1.78427	2.43e-05	0.00148331		908.341	0.422711	-4.22101
PFLU0685	PFLU0685	conserved hypothetical protein	1.2.1.27	10	226.401	800.714	3.53671	-1.75377	0.00041126	0.0112027		1338.12	0.496432	-3.53275
PFLU0150	PFLU0150	hypothetical protein	1.6.1.2	8	147.803	515.139	3.48531	-1.74961	8.13e-05	0.00340437		407.225	0.443991	-3.94064
PFLU1390	PFLU1390	conserved hypothetical protein	4.1.3.27	10	170.428	590.825	3.46671	-1.75484	1.14e-05	0.000797279		284.102	0.399885	-4.38835
PFLU1967	PFLU1967	conserved hypothetical protein (pseudogene)	1.2.1.16	11	57.1976	196.39	3.43353	-1.70216	0.00148598	0.0255483		135.121	0.535707	-3.17741
PFLU4283	PFLU4283	conserved hypothetical protein	3.5.1.16	10	58.2832	198.867	3.41208	-1.69443	0.00120781	0.0226359		179.248	0.523451	-3.23703
PFLU4081	PFLU4081	putative exported protein	1.1.1.93	3	85.7091	292.101	3.40805	-1.71834	0.000124612	0.00451252		139.244	0.447851	-3.83687
PFLU4013	PFLU4013	putative short-chain	2.7.1.12	7	62.9544	213.456	3.39064	-1.69452	0.000814086	0.0176165		167.786	0.506135	-3.34796
PFLU2360	PFLU2360	hypothetical protein	3.5.1.10	8	553.622	1876.37	3.38926	-1.71691	4.32e-05	0.0022161		1188.69	0.419829	-4.08955
PFLU5099	PFLU5099	putative membrane protein	2.7.3.-	3	280.863	942.411	3.35541	-1.68212	0.000821682	0.0176327		566.718	0.502818	-3.34539
PFLU0233	PFLU0233	putative lipoprotein	3.1.6.1	3	173.19	580.97	3.35453	-1.67874	0.00107986	0.0210711		322.884	0.513557	-3.26885
PFLU5208	PFLU5208	conserved hypothetical protein	1.2.1.27	10	68.3629	224.309	3.28115	-1.64218	0.0011358	0.021506		196.983	0.504581	-3.25453
PFLU5323	PFLU5323	putative exported protein	1.3.1.26	3	331.385	1086.69	3.27925	-1.67408	2.81e-05	0.00162547		726.315	0.399664	-4.18871
PFLU3396	PFLU3396	hypothetical protein	EC	8	92.4748	299.554	3.2393	-1.63295	0.00096415	0.0195325		176.331	0.494714	-3.30078
PFLU2761	pepB	putative alpha-amylase	1.1.1.67	5	245.2	780.294	3.18228	-1.5955	0.00335757	0.0430392		1583.97	0.543993	-2.93295
PFLU5109	PFLU5109	putative lipoprotein	2.7.3.-	3	420.116	1336.6	3.1815	-1.62639	0.00012062	0.00450532		668.785	0.423003	-3.84486
PFLU3896	PFLU3896	putative type-b cytochrome	6.4.1.4	7	65.2187	204.952	3.14253	-1.60169	0.000816656	0.0176165		107.021	0.478532	-3.34709
PFLU3897	PFLU3897	putative catalase	1.11.1.6	13	161.395	506.302	3.13703	-1.58259	0.00265791	0.0375609		295.262	0.526694	-3.00476
PFLU4525	PFLU4525	conserved hypothetical protein	3.5.3.11	10	17.4002	53.7883	3.09125	-1.57091	0.00226565	0.0335734		312.423	0.514548	-3.053
PFLU2129	PFLU2129	putative membrane protein	3.5.4.1	3	168.096	516.6	3.07324	-1.57984	8.11e-05	0.00340437		412.78	0.400862	-3.94111
PFLU0813	PFLU0813	putative amino acid ABC transport system,	2.7.1.69	3	418.62	1285.52	3.07085	-1.56704	0.000885592	0.0184573		706.423	0.471352	-3.32456
PFLU2169	PFLU2169	putative LuxR-family regulatory protein	5.99.1.2	9	320.54	978.067	3.05131	-1.54259	0.00302615	0.0403998		1173.37	0.520255	-2.96507
PFLU0983	algL	alginate lyase precursor	4.2.2.3	3	138.369	421.271	3.04455	-1.54749	0.00217631	0.0328373		287.968	0.504883	-3.06505
PFLU3438	proP	proline/betaine transporter	1.7.99.4	3	584.401	1769.88	3.02854	-1.55915	0.000140055	0.00491805		3518.62	0.409434	-3.80807
PFLU0153	PFLU0153	hypothetical protein	1.6.1.2	8	127.154	383.6	3.0168	-1.57227	1.9e-06	0.000220056		242.966	0.330039	-4.76389
PFLU5003	PFLU5003	conserved hypothetical protein	3.1.-.-	10	1045.74	3109.93	2.9739	-1.51838	0.00153947	0.0262344		5163.88	0.479418	-3.16714
PFLU5108	PFLU5108	conserved hypothetical protein	2.7.3.-	10	106.509	315.793	2.96494	-1.53879	1.73e-05	0.00112401		180.284	0.358057	-4.2976
PFLU0984	algX	alginate biosynthesis protein precursor	4.2.2.3	3	78.1631	231.254	2.95861	-1.51408	0.000876437	0.0183324		163.037	0.455026	-3.32745
PFLU0282	PFLU0282	putative hydrolase	4.1.1.49	13	312.877	924.607	2.95518	-1.53277	3.08e-05	0.00174949		719.404	0.367792	-4.16748
PFLU1401	PFLU1401	conserved hypothetical protein	3.2.1.21	10	241.895	701.09	2.89832	-1.4773	0.00395928	0.0472992		407.99	0.512704	-2.88139
PFLU5173	PFLU5173	conserved hypothetical protein	2.5.1.-	10	1050.64	3043.16	2.89649	-1.47692	0.00357094	0.0446869		1952.02	0.506876	-2.91377
PFLU4533	ppiA	peptidyl-prolyl cis-trans isomerase A	3.1.4.14	2	693.434	1999.76	2.88385	-1.48316	0.00104089	0.0206538		1202.89	0.452289	-3.27923
PFLU4926	PFLU4926	putative transmembrane protein	6.1.1.12	3	3192.29	9003.73	2.82046	-1.45477	0.000928716	0.0190815		4531.14	0.439339	-3.31128
PFLU0152	PFLU0152	hypothetical protein	1.6.1.2	8	161.574	454.864	2.81521	-1.46618	7.3e-05	0.00315814		310.942	0.369673	-3.96616
PFLU4254	PFLU4254	putative integral membrane protein	3.1.3.18	3	45.5716	126.652	2.77919	-1.44248	0.000629128	0.0147578		70.4044	0.421935	-3.41874
PFLU4014	PFLU4014	hypothetical protein	2.7.1.12	8	14.6329	40.1101	2.74109	-1.4118	0.00221691	0.033105		32.2813	0.461444	-3.05952
PFLU3026	PFLU3026	putative membrane protein	2.7.1.31	3	292.775	787.847	2.69097	-1.41182	1.51e-06	0.000185991		375.667	0.293513	-4.81008
PFLU5107	PFLU5107	putative colicin-E3 immunity protein	2.7.3.-	0	15.989	42.9197	2.68433	-1.35762	0.003296	0.0424378		41.0594	0.46198	-2.93869
PFLU5280	PFLU5280	putative exported protein	1.3.1.26	3	571.531	1533.69	2.68348	-1.37522	0.00422678	0.0495748		4356.86	0.480724	-2.86072
PFLU1666	PFLU1666	putative 3-oxoacyl-(Acyl-carrier-protein)	2.7.4.14	7	1003.13	2684.56	2.67617	-1.38497	0.000874018	0.0183324		1761.76	0.416129	-3.32822
PFLU5602	pqqE	coenzyme PQQ synthesis protein E	1.3.3.11	7	747.358	1992.06	2.66547	-1.36852	0.00352518	0.0444987		1656.87	0.469026	-2.91779
PFLU1968	PFLU1968	putative DNA repair protein	1.2.1.16	2	24.2473	64.4549	2.65823	-1.36147	0.00236532	0.0346077		48.1631	0.447845	-3.04006
PFLU2130	PFLU2130	conserved hypothetical protein	3.5.4.1	10	16.4279	42.892	2.61092	-1.33263	0.00113292	0.021506		44.7175	0.409377	-3.25525
PFLU4587	PFLU4587	conserved hypothetical protein	2.7.7.7	10	235.763	613.83	2.60359	-1.34222	0.0024465	0.0354376		529.093	0.442994	-3.02988
PFLU4151	PFLU4151	putative lipoprotein	6.1.1.3	3	1232.82	3150.45	2.55548	-1.31779	0.00208387	0.0319416		2085.55	0.428131	-3.07801
PFLU1746	PFLU1746	conserved hypothetical protein	1.11.1.9	10	1024.3	2559.25	2.49854	-1.30101	4.96e-05	0.00235714		2434.53	0.320629	-4.05768
PFLU4329	PFLU4329	putative membrane protein	1.-.-.-	3	308.264	764.453	2.47986	-1.27621	0.00213388	0.0325361		588.126	0.415577	-3.07094
PFLU1423	PFLU1423	conserved hypothetical protein	2.5.1.18	10	875.233	2168.31	2.47741	-1.2826	0.000559074	0.0138099		7434.44	0.371691	-3.45073
PFLU1400	PFLU1400	conserved hypothetical protein	3.2.1.21	10	596.995	1474.74	2.47028	-1.28112	0.000327919	0.00959578		1010.51	0.35664	-3.59218
PFLU0982	algI	probable poly(beta-D-mannuronate) O-acetylase	2.3.1.-	3	84.1074	206.758	2.45826	-1.26752	0.00205421	0.0318237		145.464	0.411227	-3.08228
PFLU0668	PFLU0668	putative calcium/proton antiporter membrane	3.6.3.-	3	299.691	725.162	2.4197	-1.24921	0.000396378	0.0109363		562.731	0.352636	-3.54248
PFLU6100	PFLU6100	putative exported protein	3.5.4.19	3	108.494	262.522	2.41969	-1.25487	0.000530933	0.0134333		172.461	0.362192	-3.46464
PFLU5098	PFLU5098	putative membrane protein	2.7.3.-	3	88.0912	211.922	2.40572	-1.24756	0.000469818	0.0122068		132.507	0.356711	-3.4974
PFLU2804	PFLU2804	putative TetR family transcriptional regulator	1.3.99.16	9	142.207	340.865	2.39696	-1.24603	5.28e-05	0.00235714		259.588	0.308219	-4.04269
PFLU1391	PFLU1391	putative acyltransferase	4.1.3.27	13	17.6808	42.3057	2.39275	-1.18836	0.000576894	0.0139855		36.9858	0.345226	-3.44225
PFLU0156	PFLU0156	putative membrane protein	1.6.1.2	3	97.6329	232.466	2.38102	-1.22941	0.000257698	0.00820386		136.803	0.336412	-3.65449
PFLU3616	PFLU3616	putative membrane protein	1.1.2.3	3	140.491	333.063	2.37071	-1.21577	0.00198221	0.031209		1160.49	0.393086	-3.09289
PFLU5681	PFLU5681	putative glycine betaine/L-proline ABC transport	4.3.1.17	3	119.437	279.642	2.34134	-1.20539	0.000345501	0.00986808		277.819	0.336836	-3.57855
PFLU2183	dkgB	2,5-diketo-D-gluconic acid reductase B	1.1.1.274	6	284.191	662.735	2.332	-1.19068	0.00364064	0.0451689		600.897	0.409486	-2.90773
PFLU0235	PFLU0235	putative exported protein	3.1.6.1	3	148.735	346.26	2.32803	-1.19739	0.000429916	0.011479		219.957	0.340069	-3.521
PFLU0272	PFLU0272	hypothetical exported protein	4.1.1.49	3	807.334	1877.96	2.32612	-1.19633	0.000582243	0.0140563		1229.29	0.347796	-3.43975
PFLU4124	PFLU4124	conserved hypothetical protein	2.7.3.-	10	81.4739	189.408	2.32476	-1.18827	0.00141304	0.0246601		366.819	0.372269	-3.19197
PFLU2171	PFLU2171	putative lipoprotein	5.99.1.2	3	50.4784	116.877	2.31539	-1.19386	0.000185473	0.00610584		83.6716	0.319382	-3.73802
PFLU5954	PFLU5954	conserved hypothetical protein	5.1.1.7	10	315.966	731.062	2.31374	-1.1943	0.000316211	0.00944396		451.989	0.331599	-3.60164
PFLU0096	PFLU0096	conserved hypothetical membrane protein	2.7.7.7	3	448.83	1020.5	2.27369	-1.15572	0.00394548	0.0472624		666.218	0.400945	-2.88249
PFLU1539	PFLU1539	putative membrane protein	4.2.1.51	3	185.499	421.599	2.27279	-1.15699	0.0035557	0.0446869		678.092	0.396896	-2.9151
PFLU0155	PFLU0155	putative membrane protein	1.6.1.2	3	79.8197	180.031	2.25547	-1.16004	0.000461525	0.0120454		101.235	0.331238	-3.50215
PFLU1312	PFLU1312	putative ATP-dependent DNA ligase	2.1.1.77	2	64.4818	144.556	2.2418	-1.14764	0.00307813	0.0406456		204.18	0.387738	-2.95983
PFLU0154	PFLU0154	putative signal peptidase	1.6.1.2	3	189.221	422.905	2.23498	-1.14343	0.000651892	0.0151083		220.169	0.33541	-3.40905
PFLU0629	PFLU0629	putative lipoprotein	4.1.1.19	3	2337.56	5210.85	2.22918	-1.13804	0.000729393	0.0163062		2941.58	0.33687	-3.37829
PFLU1049	PFLU1049	putative nucleoid-associated protein	4.3.1.17	0	812.466	1805.74	2.22254	-1.1364	0.000415807	0.0112579		1068.55	0.321942	-3.52984
PFLU5653	PFLU5653	putative TraX protein	2.1.2.1	12	94.9705	210.782	2.21945	-1.1234	0.000264126	0.00835039		175.796	0.307937	-3.64816
PFLU0989	PFLU0989	putative alginate biosynthesis-related protein	5.1.3.-	3	310.523	688.925	2.21859	-1.12514	0.00272433	0.0383126		369.667	0.375391	-2.99724
PFLU1048	PFLU1048	conserved hypothetical protein	4.3.1.17	10	69.3013	153.222	2.21095	-1.13727	0.000990694	0.0200003		94.1608	0.345343	-3.29316
PFLU0677	PFLU0677	putative paraquat-inducible protein	1.2.1.27	0	475.049	1047.32	2.20465	-1.11775	0.00223629	0.0333086		846.61	0.365646	-3.05691
PFLU0630	PFLU0630	putative membrane protein	4.1.1.19	3	451.974	995.912	2.20347	-1.11739	0.00163647	0.0273248		891.962	0.354804	-3.14933
PFLU0831	PFLU0831	putative ABC transport system, ATP-binding	2.7.1.69	3	864.615	1898.74	2.19606	-1.1177	0.000506483	0.012945		1461.08	0.321427	-3.4773
PFLU1517	PFLU1517	conserved hypothetical protein	4.2.1.51	10	245.271	534.637	2.17978	-1.10364	0.00311071	0.0409624		413.462	0.373282	-2.95658
PFLU4245	PFLU4245	hypothetical protein	3.1.3.18	8	58.975	128.545	2.17966	-1.11545	0.000219069	0.0070516		76.162	0.301805	-3.69595
PFLU2612	PFLU2612	conserved hypothetical protein	1.1.1.18	10	2950.39	6419.2	2.17571	-1.10272	0.00128618	0.0235083		4179.74	0.342562	-3.21905
PFLU5899	PFLU5899	putative membrane protein	4.1.1.-	3	646.863	1402.94	2.16883	-1.09592	0.00204956	0.0318237		1052.37	0.355478	-3.08296
PFLU1111	PFLU1111	putative two-component system, sensor kinase	1.1.5.2	9	365.968	792.544	2.16561	-1.10192	0.000265183	0.00835039		643.708	0.302135	-3.64713
PFLU4519	PFLU4519	putative transmembrane protein	3.5.3.11	3	172.661	372.707	2.15861	-1.08933	0.00162476	0.0272077		351.854	0.345664	-3.15142
PFLU0560	PFLU0560	putative urease/membrane protein	2.4.2.11	3	74.9364	161.409	2.15395	-1.08717	0.00391707	0.047184		105.788	0.376867	-2.88476
PFLU2447	PFLU2447	putative exported protein	2.1.1.152	3	257.431	552.239	2.14519	-1.07908	0.00390105	0.0470889		370.88	0.373893	-2.88605
PFLU3239	PFLU3239	putative general secretory pathway protein H/U	4.2.1.84	3	37.1418	79.0555	2.12847	-1.09528	0.000444177	0.0117514		47.7003	0.311838	-3.51234
PFLU2725	PFLU2725	putative RNA polymerase sigma factor	2.7.3.-	9	17.2215	36.6321	2.12712	-1.05073	0.00361262	0.0450104		41.6776	0.361059	-2.91014
PFLU3589	PFLU3589	conserved hypothetical protein	1.-.-.-	10	98.0904	206.87	2.10897	-1.07254	0.000338224	0.0098476		142.472	0.299249	-3.58411
PFLU4253	PFLU4253	putative glutathione S transferase	3.1.3.18	7	266.711	561.089	2.10374	-1.05384	0.0028736	0.0395733		416.831	0.353527	-2.98095
PFLU0678	PFLU0678	putative paraquat-inducible protein	1.2.1.27	0	257.384	536.861	2.08584	-1.04789	0.000565426	0.0138099		561.275	0.303942	-3.44768
PFLU4613	PFLU4613	putative RNA polymerase sigma factor	2.1.1.107	9	5168.28	10362.2	2.00496	-0.990962	0.000856827	0.0181959		9331.78	0.297251	-3.33375
PFLU0631	PFLU0631	putative penicillin-binding protein	4.1.1.19	3	274.757	549.249	1.99904	-0.992384	0.00018707	0.00612364		319.469	0.265637	-3.73587
PFLU2119	PFLU2119	putative exported protein	3.5.4.1	3	38.1374	75.9147	1.99055	-0.985415	0.000158125	0.00534525		293.549	0.260833	-3.77795
PFLU1411	PFLU1411	conserved hypothetical protein	3.2.1.21	10	690.102	1373.2	1.98985	-0.987561	9.32e-07	0.000134953		946.382	0.201315	-4.90555
PFLU5682	PFLU5682	putative glycine betaine/L-proline ABC transport	4.3.1.17	3	219.266	434.324	1.98081	-0.970299	0.00406152	0.0483212		444.297	0.33769	-2.87334
PFLU5328	PFLU5328	putative putative membrane protein	1.4.1.4	3	181.702	358.084	1.97072	-0.970709	0.000731725	0.0163062		243.645	0.287412	-3.37741
PFLU0667	PFLU0667	putative adenosine deaminase	3.6.3.-	7	829.274	1632.39	1.96846	-0.965265	0.00113128	0.021506		1210.84	0.296488	-3.25566
PFLU3410	PFLU3410	putative exported protein	4.2.99.9	3	208.839	410.175	1.96408	-0.964955	0.00152352	0.0260392		309.86	0.304386	-3.17017
PFLU1219	wspA	putative methyl-accepting chemotaxis protein	1.18.1.2	0	1076.72	2086.51	1.93784	-0.942891	0.0010801	0.0210711		1692.45	0.288453	-3.26879
PFLU0274	PFLU0274	putative ATP-dependent DNA helicase	4.1.1.49	2	683.444	1317.08	1.92712	-0.93945	3.46e-05	0.00187429		903.666	0.226878	-4.14078
PFLU2361	PFLU2361	putative GGDEF domain membrane protein	3.5.1.10	9	364.579	698.441	1.91575	-0.932229	3.39e-06	0.00033885		527.429	0.200672	-4.64553
PFLU0679	PFLU0679	putative paraquat-inducible protein	1.2.1.27	0	1485.9	2834.1	1.90734	-0.929004	1.4e-08	5.4e-06		2038.61	0.163742	-5.67357
PFLU2961	arsB	arsenical pump membrane protein	1.20.4.1	0	211.516	403.268	1.90656	-0.924586	0.000154004	0.00531131		263.92	0.244307	-3.78452
PFLU3105	PFLU3105	putative carboxyvinyl-carboxyphosphonate	4.1.3.18	13	819.329	1543.48	1.88384	-0.901269	0.00351309	0.0444429		1119.16	0.308774	-2.91886
PFLU4280	PFLU4280	putative membrane protein	3.5.1.16	3	256.447	481.693	1.87834	-0.901204	0.00110475	0.0213364		342.963	0.27624	-3.2624
PFLU5247	PFLU5247	putative membrane protein	6.2.1.1	3	1168.76	2164.38	1.85186	-0.879486	0.00137737	0.0242568		1954.66	0.274895	-3.19935
PFLU4886	PFLU4886	putative two-component system, sensor kinase	4.2.1.70	9	221.869	407.55	1.8369	-0.865948	0.0042558	0.0498143		323.759	0.302933	-2.85855
PFLU3553	PFLU3553	putative membrane protein	1.3.99.-	3	203.223	373.098	1.8359	-0.871459	9.07e-06	0.00071017		264.224	0.196353	-4.43823
PFLU3879	PFLU3879	putative exported protein	5.2.1.8	3	745.852	1347.87	1.80715	-0.843584	0.00371503	0.045641		1020.95	0.290751	-2.9014
PFLU1712	PFLU1712	conserved hypothetical protein	2.5.1.54	10	122.299	212.414	1.73685	-0.793298	0.00085735	0.0181959		151.726	0.237971	-3.33358
PFLU5872	PFLU5872	putative aminotransferase	3.5.1.16	13	410	711.316	1.73492	-0.785989	0.00133154	0.0238116		569.196	0.244925	-3.20909
PFLU3880	PFLU3880	putative exported protein	5.2.1.8	3	412.934	714.265	1.72973	-0.782682	0.00242269	0.035269		584.922	0.25807	-3.03283
PFLU1204	kup	low affinity potassium transport system protein	1.18.1.2	3	1158.47	1999.08	1.72562	-0.780918	0.00150223	0.0257512		1445.51	0.246016	-3.17425
PFLU0149	PFLU0149	hypothetical protein	1.6.1.2	8	723.133	1247.73	1.72546	-0.779249	0.00298561	0.0400577		1044.1	0.262443	-2.96922
PFLU0539	PFLU0539	hypothetical protein	3.6.1.-	8	369.838	628.563	1.69956	-0.755888	0.00348692	0.0442084		461.259	0.25876	-2.92119
PFLU2067	polB	DNA polymerase II	2.7.7.7	2	391.984	661.522	1.68762	-0.751681	0.00034574	0.00986808		584.587	0.210062	-3.57837
PFLU0927	PFLU0927	putative membrane protein	1.1.1.29	3	282.286	472.708	1.67457	-0.739493	0.000313136	0.00944396		386.662	0.205176	-3.60418
PFLU2099	PFLU2099	hypothetical protein	2.7.1.25	8	153.022	255.067	1.66686	-0.731869	0.00385535	0.04683		189.817	0.253263	-2.88976
PFLU5210	PFLU5210	putative signalling-related membrane protein	1.2.1.27	9	246.155	408.581	1.65985	-0.723468	0.0028558	0.0394905		344.913	0.242543	-2.98285
PFLU3258	PFLU3258	putative ABC transport membrane protein	4.2.1.84	3	216.584	354.588	1.63718	-0.704753	0.00128558	0.0235083		301.377	0.218923	-3.21918
PFLU3610	PFLU3610	putative exported protein	2.7.7.7	3	230.054	370.751	1.61158	-0.686446	0.000595951	0.0142096		288.547	0.199929	-3.43345
PFLU4498	PFLU4498	conserved hypothetical protein	2.5.1.17	10	1019.78	1624.81	1.59329	-0.667101	0.00184866	0.0296708		1245.24	0.214259	-3.11353
PFLU0165	PFLU0165	conserved hypothetical protein	1.6.1.2	10	255.528	398.722	1.56038	-0.638637	0.00368852	0.0454708		299.802	0.219944	-2.90364
PFLU5375	PFLU5375	putative acetyltransferase	3.1.2.-	13	442.875	679.258	1.53375	-0.617054	0.000642288	0.0150057		479.125	0.18079	-3.4131
PFLU2824	PFLU2824	hypothetical protein	2.3.2.2	8	15.4265	34.4471	2.23299	-1.14155	0.00440674	0.0510653		108.72	0.4009	-2.84748
PFLU1631	PFLU1631	putative proline iminopeptidase	2.6.1.11	2	325.3	865.686	2.6612	-1.36531	0.00452002	0.0520542		495.083	0.480846	-2.83939
PFLU0299	PFLU0299	putative lipoprotein	4.2.1.46	3	643.593	1489.89	2.31496	-1.18156	0.00452436	0.0520542		817.122	0.416176	-2.83908
PFLU5910	PFLU5910	putative exported protein	4.1.1.-	3	43.7331	101.262	2.31545	-1.17773	0.00472447	0.053708		86.037	0.416859	-2.82524
PFLU1402	PFLU1402	putative membrane protein	3.2.1.21	3	338.023	778.413	2.30284	-1.17479	0.00473676	0.053708		493.961	0.415942	-2.82441
PFLU2173	PFLU2173	putative hydrolase	5.99.1.2	13	34.0345	84.6796	2.48806	-1.27853	0.00475654	0.0537434		65.5099	0.452887	-2.82308
PFLU4259	PFLU4259	putative GntR-family transcriptional regulator	3.1.3.18	9	265.22	420.566	1.58573	-0.659192	0.00496583	0.0556587		291.819	0.234651	-2.80924
PFLU3133	PFLU3133	hypothetical protein	1.2.2.4	8	41.5965	120.494	2.89673	-1.46931	0.00498198	0.0557251		326.584	0.523221	-2.8082
PFLU0562	PFLU0562	putative urease accessory protein	2.4.2.11	7	20.6777	76.9764	3.72267	-1.79195	0.0049947	0.0557597		33.9307	0.6383	-2.80738
PFLU2965	PFLU2965	conserved hypothetical protein	1.20.4.1	10	420.353	1039.86	2.47377	-1.268	0.0050475	0.0561329		555.038	0.452213	-2.80399
PFLU3833	PFLU3833	conserved hypothetical protein	1.6.5.3	10	1168.04	3617.33	3.09692	-1.55789	0.00514278	0.0569737		1760.45	0.556796	-2.79795
PFLU5486	PFLU5486	putative transport-related membrane protein	1.1.1.193	3	396.34	872.899	2.2024	-1.11157	0.00515504	0.0570006		724.19	0.39739	-2.79718
PFLU0653	PFLU0653	conserved hypothetical protein	4.1.1.19	10	92.5736	203.082	2.19373	-1.10277	0.0053761	0.0591065		242.862	0.396168	-2.78359
PFLU5955	PFLU5955	putative membrane protein	5.1.1.7	3	78.66	181.074	2.30198	-1.17456	0.0054878	0.059993		129.649	0.422974	-2.77691
PFLU3134	PFLU3134	conserved hypothetical protein	1.2.2.4	10	74.8769	244.311	3.26284	-1.61143	0.00556799	0.0604137		614.625	0.581282	-2.77219
PFLU4298	PFLU4298	putative phage integrase (pseudogene)	2.6.1.1	11	10.7523	28.0189	2.60584	-1.33338	0.00579085	0.0623646		18.33	0.483215	-2.7594
PFLU6111	PFLU6111	conserved hypothetical protein	3.5.4.19	10	2269.67	3774.19	1.66288	-0.726469	0.00593968	0.0634953		2360.02	0.264066	-2.75109
PFLU3439	PFLU3439	conserved hypothetical GAF domain protein	1.7.99.4	10	158.498	405.316	2.55722	-1.30878	0.0061192	0.0646983		596.083	0.477427	-2.74132
PFLU1740	PFLU1740	putative two-component system, response	1.11.1.9	9	17.4656	59.0674	3.38193	-1.66275	0.00629331	0.0658185		59.8131	0.608601	-2.73209
PFLU5986	PFLU5986	putative phosphomannomutase/phosphoglucomutase	3.6.1.23	7	3129.98	6875.82	2.19676	-1.10837	0.00642357	0.0666992		4313.36	0.40669	-2.72534
PFLU5319	PFLU5319	putative lipoprotein	1.3.1.26	3	941.776	2118.58	2.24956	-1.13977	0.00647172	0.0669592		1843.27	0.41859	-2.72287
PFLU0391	phaI	putative polyhydroxyalkanoate	2.1.1.-	7	622.757	1512.82	2.42923	-1.24075	0.00661843	0.0681122		1636.22	0.456922	-2.71546
PFLU1306	PFLU1306	putative ATP-dependent helicase	2.1.1.77	2	245.937	609.783	2.47943	-1.26757	0.00678053	0.0692464		491.502	0.468183	-2.70744
PFLU4659	PFLU4659	putative metal ion transport protein	4.2.1.17	3	494.538	953.653	1.92837	-0.930904	0.00680656	0.0692464		761.709	0.343994	-2.70616
PFLU0133	PFLU0133	putative exported protein	1.6.1.2	3	889.768	1591.13	1.78825	-0.828335	0.00676234	0.0692464		941.985	0.305848	-2.70833
PFLU0041	PFLU0041	putative oxidoreductase	4.2.1.20	13	616.345	1193.18	1.9359	-0.934932	0.00689329	0.0698247		1074.21	0.34602	-2.70196
PFLU3836A	PFLU3836A	hypothetical protein	2.3.1.118	8	31.2075	120.449	3.8596	-1.80281	0.00705132	0.0713008		641.987	0.669094	-2.69441
PFLU5306	PFLU5306	putative transposase	1.3.1.26	12	17.4686	41.8236	2.39422	-1.20873	0.0072428	0.0728556		34.4042	0.450101	-2.68547
PFLU5680	PFLU5680	putative glycine betaine/L-proline ABC transport	4.3.1.17	3	277.293	596.856	2.15244	-1.07993	0.00728409	0.0731438		945.027	0.402424	-2.68357
PFLU1668	PFLU1668	putative polysaccharide biosynthesis-related	2.7.4.14	3	2479.31	5503.62	2.21982	-1.12137	0.00730424	0.0732193		4238.35	0.41801	-2.68265
PFLU2000	PFLU2000	putative membrane protein	6.4.1.2	3	56.2049	105.403	1.87533	-0.889691	0.00745397	0.0744626		329.044	0.332489	-2.67585
PFLU0089	PFLU0089	conserved hypothetical protein	2.7.7.7	10	286.875	1459.31	5.08691	-2.09084	0.00751588	0.074823		49425.1	0.782183	-2.67308
PFLU5348	PFLU5348	putative dehydrogenase	1.18.1.2	13	202.536	461	2.27613	-1.15616	0.00757834	0.0753097		392.337	0.432971	-2.6703
PFLU2186	PFLU2186	putative acetyltransferase	2.5.1.54	13	93.9891	164.542	1.75065	-0.796339	0.00760376	0.0753097		191.289	0.298346	-2.66918
PFLU5722	PFLU5722	conserved hypothetical protein	1.5.1.20	10	245.251	400.417	1.63268	-0.702055	0.00803406	0.0772208		321.498	0.264863	-2.65063
PFLU4668	PFLU4668	hypothetical protein	4.2.1.17	8	379.038	1098.38	2.8978	-1.46199	0.00806252	0.0772558		3205.09	0.551811	-2.64944
PFLU4953	PFLU4953	putative two-component system, sensor histidine	2.7.1.40	9	236.646	428.002	1.80862	-0.843196	0.00810284	0.0774717		265.381	0.318457	-2.64775
PFLU1522	PFLU1522	conserved hypothetical protein	4.2.1.51	10	348.251	885.314	2.54217	-1.29715	0.00817533	0.0779076		1002.88	0.490465	-2.64474
PFLU1359	pitA	low-affinity inorganic phosphate transport	3.6.1.-	3	1461.26	3236.98	2.2152	-1.118	0.00823311	0.0780958		2346.74	0.423109	-2.64236
PFLU3101	PFLU3101	hypothetical protein	4.1.3.18	8	313.701	570.179	1.81759	-0.848319	0.00822471	0.0780958		504.112	0.321004	-2.6427
PFLU2858	PFLU2858	hypothetical protein	2.1.1.73	8	25.6425	119.112	4.6451	-2.01345	0.00877215	0.0815824		89.2847	0.768255	-2.62081
PFLU2950	PFLU2950	conserved hypothetical protein	2.7.8.8	10	138.485	345.856	2.49742	-1.2751	0.00884267	0.0818071		261.257	0.487039	-2.61808
PFLU5350	PFLU5350	putative dehydrogenase	1.18.1.2	13	43.7389	90.8792	2.07777	-1.03632	0.00886691	0.0818071		126.643	0.395974	-2.61714
PFLU4806	PFLU4806	putative acetyltransferase	1.-.-.-	13	157.01	271.695	1.73043	-0.782424	0.00902028	0.0828251		180.43	0.299632	-2.61128
PFLU3093	smvA	putative methyl viologen resistance protein	4.1.3.18	0	41.9818	68.6465	1.63515	-0.679614	0.00905053	0.0828416		57.3433	0.260375	-2.61014
PFLU2182	PFLU2182	hypothetical protein	3.6.3.2	8	54.6746	108.189	1.97878	-0.947416	0.0091588	0.0834372		89.4444	0.363542	-2.60607
PFLU4080	PFLU4080	general secretion pathway protein	1.1.1.93	3	43.3406	83.0993	1.91735	-0.939341	0.00931616	0.0846047		54.0659	0.361253	-2.60023
PFLU0249	PFLU0249	putative choline/betaine transport-related	2.3.1.30	3	875.198	3229.96	3.69055	-1.7554	0.00946854	0.085854		1609.96	0.676543	-2.59466
PFLU0007	PFLU0007	putative two-component system, sensor kinase	5.99.1.3	9	455.564	831.508	1.82523	-0.854976	0.00967497	0.0873158		634.717	0.330459	-2.58723
PFLU1662	PFLU1662	putative Rieske domain hypothetical protein	2.7.4.14	13	1395.56	3927.79	2.81449	-1.4262	0.00978297	0.0881532		3003.25	0.552063	-2.58341
PFLU4848	PFLU4848	putative membrane protein	1.1.1.49	3	165.407	392.382	2.37222	-1.20644	0.00996281	0.088858		283.845	0.468134	-2.57712
PFLU2136	PFLU2136	conserved hypothetical protein	3.5.4.1	10	562.981	1171.52	2.08092	-1.03298	0.0100896	0.0897991		707.352	0.401509	-2.57274
PFLU4475	PFLU4475	conserved hypothetical protein (pseudogene)	3.6.1.-	11	225.917	793.06	3.51041	-1.68916	0.0101154	0.0898909		805.865	0.656786	-2.57186
PFLU0567	PFLU0567	putative membrane protein	2.4.2.11	3	1296.53	2249.3	1.73486	-0.783662	0.0101899	0.0904136		2087.91	0.305008	-2.56932
PFLU5716	PFLU5716	putative Na+/H+ antiporter membrane protein	2.5.1.6	3	411.702	897.657	2.18035	-1.09452	0.0102641	0.0908689		560.434	0.426413	-2.5668
PFLU1711	PFLU1711	conserved hypothetical protein	2.5.1.54	10	120.075	199.675	1.66292	-0.733915	0.0103003	0.0908689		150.235	0.286062	-2.56558
PFLU0321	PFLU0321	putative lipoprotein	3.2.1.4	3	297.002	782.37	2.63422	-1.33941	0.0104866	0.092199		722.916	0.523337	-2.55936
PFLU4463	PFLU4463	conserved hypothetical integral membrane	1.14.16.1	3	192.545	392.934	2.04074	-1.00563	0.0105521	0.0923895		274.737	0.393255	-2.55719
PFLU4527	PFLU4527	putative mechanosensitive ion channel forming	3.5.3.11	3	335.749	613.264	1.82655	-0.856591	0.0106728	0.0931297		467.504	0.335493	-2.55323
PFLU1665	PFLU1665	putative transferase	2.7.4.14	13	810.187	1927.8	2.37945	-1.2098	0.0108759	0.0936325		1396.41	0.475053	-2.54666
PFLU5826	PFLU5826	conserved hypothetical protein	5.3.1.6	10	277.103	468.695	1.69141	-0.746538	0.0108136	0.0936325		448.343	0.292913	-2.54867
PFLU0448	PFLU0448	conserved hypothetical protein	1.8.1.8	10	155.695	452.315	2.90513	-1.46357	0.0109247	0.0937029		325.927	0.575055	-2.5451
PFLU0519	miaA	tRNA delta(2)-isopentenylpyrophosphate	2.5.1.8	2	3515.48	7675.51	2.18335	-1.09588	0.0109385	0.0937029		7683.61	0.43066	-2.54466
PFLU1220	wspB	putative chemotaxis-related protein	1.18.1.2	0	144.22	260.765	1.8081	-0.841992	0.011095	0.0942585		189.736	0.331533	-2.53969
PFLU3021	PFLU3021	putative two-component system, response	2.7.1.31	9	536.559	1152.67	2.14826	-1.0739	0.0111463	0.0944751		1175.78	0.423117	-2.53808
PFLU3099	PFLU3099	conserved hypothetical protein (pseudogene)	4.1.3.18	11	117.397	222.605	1.89618	-0.900685	0.0112191	0.0947569		190.904	0.355188	-2.5358
PFLU5599	pqqB	coenzyme PQQ synthesis protein B	2.7.7.-	7	532.482	1409.38	2.64682	-1.34428	0.0114583	0.0962161		1006.98	0.53167	-2.5284
PFLU2478	PFLU2478	hypothetical protein	1.1.1.14	8	128.45	356.086	2.77218	-1.40204	0.0115909	0.0969087		302.109	0.555404	-2.52436
PFLU5369	PFLU5369	putative membrane protein	1.1.1.25	3	664.556	952.936	1.43394	-0.51614	0.0117319	0.0979464		687.908	0.204809	-2.52011
PFLU2515A	PFLU2515A	hypothetical protein	1.1.1.14	8	325.83	753.001	2.31102	-1.1696	0.011891	0.0988342		695.061	0.464984	-2.51536
PFLU2823	PFLU2823	phage-related conserved hypothetical protein	2.3.2.2	12	44.4147	75.8529	1.70783	-0.783035	0.0121527	0.100303		58.1297	0.312255	-2.50768
PFLU4849	PFLU4849	putative membrane protein	1.1.1.49	3	196.129	396.776	2.02304	-0.99411	0.0122034	0.100435		295.59	0.396659	-2.50621
PFLU0006	PFLU0006	putative exported protein	5.99.1.3	3	377.337	743.12	1.96938	-0.957105	0.0122436	0.100569		541.997	0.382071	-2.50505
PFLU0624	PFLU0624	conserved hypothetical protein	4.2.1.10	10	598.268	1064.73	1.77969	-0.819273	0.0124188	0.10132		710.557	0.327707	-2.50001
PFLU2609	PFLU2609	putative RNA polymerase sigma factor	1.1.1.18	9	17.6065	47.2902	2.68595	-1.38079	0.0127502	0.103466		27.1586	0.554386	-2.49067
PFLU1806	PFLU1806	putative membrane protein	4.1.1.47	3	147.104	276.378	1.87879	-0.895061	0.0128203	0.103745		174.706	0.359647	-2.48872
PFLU5120	PFLU5120	putative phytochrome/sensor histidine kinase	2.7.3.-	9	1834.63	3195.64	1.74185	-0.789148	0.0129476	0.104628		2650.9	0.317538	-2.48521
PFLU5489	PFLU5489	putative membrane protein	1.1.1.193	3	109.049	292.58	2.68301	-1.36077	0.0129865	0.10465		311.303	0.547784	-2.48414
PFLU3550	PFLU3550	conserved hypothetical protein	1.3.99.-	10	48.7111	83.8821	1.72203	-0.765298	0.0129816	0.10465		121.272	0.308057	-2.48427
PFLU2101	PFLU2101	hypothetical protein	2.7.1.25	8	217.65	499.88	2.29672	-1.16001	0.0130271	0.104715		517.926	0.467176	-2.48303
PFLU2411	PFLU2411	putative exported protein	1.11.1.10	3	32.3543	73.4903	2.27142	-1.14176	0.013188	0.105541		73.06	0.460638	-2.47865
PFLU5429	PFLU5429	putative membrane protein	1.2.1.41	3	576.03	1000.62	1.73709	-0.784341	0.0132178	0.10563		744.965	0.316542	-2.47785
PFLUt74	(RNA product)	tRNA	NA	NA	1.18743	6.72016	5.6594	-2.19487	0.0133615	0.10605		5.79333	0.887182	-2.47399
PFLU0757	PFLU0757	putative TonB-dependent exported protein	4.99.1.1	3	378.197	743.5	1.96591	-0.95355	0.0134162	0.106307		505.982	0.385658	-2.47253
PFLU0708	ropE	putative type III secreted protein	6.3.2.4	0	491.641	686.066	1.39546	-0.475848	0.0134823	0.106571		545.664	0.192591	-2.47077
PFLU2493	PFLU2493	conserved hypothetical protein	1.1.1.14	10	380.467	1092.09	2.87039	-1.44222	0.0135504	0.106963		1608.59	0.584139	-2.46897
PFLU0815	PFLU0815	putative amino acid ABC transport system,	2.7.1.69	3	288.312	775.577	2.69006	-1.36359	0.0136131	0.107167		406.028	0.552664	-2.46731
PFLU2028	PFLU2028	conserved hypothetical protein	5.2.1.8	10	218.859	444.343	2.03027	-0.99513	0.013697	0.107534		741.58	0.403685	-2.46511
PFLU5649	soxA	sarcosine oxidase alpha subunit	1.5.3.1	7	304.359	527.483	1.73309	-0.779185	0.0137428	0.107748		732.196	0.316238	-2.46392
PFLU5349	PFLU5349	putative oxidoreductase	1.18.1.2	13	42.3044	97.041	2.29387	-1.15588	0.0137696	0.107812		128.762	0.469257	-2.46322
PFLU2359	PFLU2359	putative membrane protein	3.5.1.10	3	351.504	984.505	2.80083	-1.41195	0.0138153	0.107879		671.032	0.57349	-2.46203
PFLU2479	PFLU2479	conserved hypothetical protein	1.1.1.14	10	115.612	292.038	2.52602	-1.2812	0.0137997	0.107879		205.872	0.5203	-2.46244
PFLU1667	PFLU1667	putative aminotransferase	2.7.4.14	13	2050.18	4185.43	2.04149	-1.00471	0.0138726	0.10818		3294.06	0.408329	-2.46054
PFLU2592	proX	glycine betaine/L-proline ABC transporter,	1.1.1.18	0	621.474	1102.29	1.77366	-0.814803	0.0139426	0.108289		1151.39	0.331391	-2.45874
PFLU1808	PFLU1808	putative lipoprotein	4.1.1.47	3	446.622	973.108	2.17882	-1.09268	0.0139803	0.108436		651.01	0.444584	-2.45777
PFLU3895	PFLU3895	conserved hypothetical protein	6.4.1.4	10	623.43	913.084	1.46461	-0.548454	0.0140424	0.108552		719.136	0.223296	-2.45618
PFLU0086	PFLU0086	putative membrane-bound	2.7.7.7	5	644.47	1089.68	1.69081	-0.747091	0.0141684	0.109162		1165.44	0.304566	-2.45297
PFLU0655	PFLU0655	putative thiolase	4.1.1.19	7	344.088	727.114	2.11317	-1.05028	0.0142376	0.109406		643.775	0.428474	-2.45121
PFLU2615	PFLU2615	putative membrane protein	3.4.-.-	3	1709.62	3582.36	2.09541	-1.0395	0.0143898	0.109779		2542.08	0.424739	-2.44738
PFLU6036	ubiA	4-hydroxybenzoate octaprenyltransferase	2.5.1.-	7	345.086	597.252	1.73073	-0.779349	0.0143768	0.109779		525.676	0.318399	-2.44771
PFLU3447	PFLU3447	putative two-component regulator sensor	1.7.99.4	9	127.592	219.612	1.7212	-0.759193	0.0144954	0.110218		178.07	0.310541	-2.44475
PFLU1051	PFLU1051	conserved hypothetical protein	4.3.1.17	10	714.088	1215.87	1.70269	-0.758031	0.0144803	0.110218		918.071	0.310017	-2.44512
PFLU5002	PFLU5002	putative lipoprotein	3.1.-.-	3	350.237	649.669	1.85494	-0.874423	0.0145874	0.110773		591.926	0.358009	-2.44246
PFLU3242A	PFLU3242A	hypothetical protein	4.2.1.84	8	189.352	515.676	2.72337	-1.38032	0.0146903	0.110972		381.016	0.565722	-2.43993
PFLU0283	nudE	ADP compounds hydrolase	3.6.1.-	7	396.856	717.716	1.8085	-0.838538	0.0147957	0.111623		469.689	0.344038	-2.43734
PFLU4981	inaA	pH-inducible protein involved in stress	1.2.1.12	0	472.38	1197.83	2.53573	-1.2859	0.0148423	0.111829		909.26	0.527828	-2.4362
PFLU5370	PFLU5370	conserved hypothetical protein	1.1.1.25	10	393.754	713.081	1.81098	-0.840764	0.0149578	0.112346		549.81	0.34551	-2.4334
PFLU3023	PFLU3023	putative two-component sensor histidine kinase	2.7.1.31	9	586.378	1842.9	3.14285	-1.55024	0.0151146	0.112722		1256.42	0.638056	-2.42962
PFLU2486	PFLU2486	putative methyl-accepting chemotaxis protein	1.1.1.14	0	20.7984	55.8166	2.68369	-1.34294	0.0151748	0.112722		39.9183	0.553066	-2.42818
PFLU4665	PFLU4665	conserved hypothetical protein	4.2.1.17	10	75.4856	197.546	2.617	-1.32506	0.0151743	0.112722		249.131	0.545699	-2.42819
PFLU1591A	PFLU1591A	hypothetical protein	1.-.-.-	8	310.685	666.913	2.14659	-1.07025	0.0151527	0.112722		459.933	0.440666	-2.42871
PFLU5388	PFLU5388	putative exported protein	3.6.1.-	3	313.514	523.219	1.66889	-0.728531	0.0151326	0.112722		360.199	0.299907	-2.42919
PFLU1747	PFLU1747	putative ammonia transport-related membrane	1.11.1.9	3	112.724	185.601	1.64651	-0.712483	0.0152448	0.112952		358.761	0.293624	-2.42651
PFLU2599	PFLU2599	putative membrane protein	1.1.1.18	3	21.9131	67.583	3.08413	-1.52722	0.0155474	0.114754		39.7742	0.631247	-2.41937
PFLU4225	PFLU4225	putative sensory protein	2.6.1.57	9	92.7234	184.601	1.99088	-0.965043	0.0155918	0.114814		197.911	0.399053	-2.41833
PFLU5909	PFLU5909	putative fimbrial chaperone	4.1.1.-	3	28.8502	56.6985	1.96527	-0.946543	0.0155952	0.114814		38.225	0.391416	-2.41825
PFLU2747	PFLU2747	conserved hypothetical protein	1.1.1.67	10	199.279	309.754	1.55437	-0.63745	0.015655	0.115108		228.96	0.263751	-2.41686
PFLU2477	PFLU2477	conserved hypothetical protein	1.1.1.14	10	232.026	647.707	2.79153	-1.40528	0.0156892	0.115213		534.449	0.581641	-2.41607
PFLU5457	PFLU5457	conserved hypothetical protein	3.6.1.1	10	27.3415	45.5184	1.66481	-0.736988	0.0158442	0.116204		33.9818	0.305489	-2.41248
PFLU5215	PFLU5215	putative putative membrane protein	1.2.1.27	3	146.521	276.587	1.88769	-0.899777	0.0161123	0.117428		411.557	0.373916	-2.40636
PFLU4165	rsmE	carbon storage regulator	3.1.21.1	9	1331.42	3157.58	2.37159	-1.19984	0.0162069	0.117672		3183.69	0.499054	-2.40422
PFLU0069	metI	D-methionine ABC transport system, permease	4.2.1.1	3	288.558	573.182	1.98636	-0.968676	0.0161922	0.117672		378.568	0.40285	-2.40455
PFLU5372	PFLU5372	putative exported protein	1.1.1.25	3	367.048	583.515	1.58975	-0.661511	0.0163537	0.117852		464.092	0.275523	-2.40093
PFLU1221	wspC	putative chemotaxis-related methyltransferase	1.18.1.2	0	329.951	538.341	1.63158	-0.700025	0.0166371	0.119746		387.541	0.292331	-2.39463
PFLU1414	PFLU1414	conserved hypothetical protein	1.1.1.1	10	561.7	1136.54	2.02339	-0.990851	0.0168015	0.12048		724.194	0.414405	-2.39102
PFLU1112	PFLU1112	putative two-component system, sensor kinase	1.1.5.2	9	448.89	637.2	1.4195	-0.500669	0.0172486	0.122926		606.519	0.210244	-2.38137
PFLU1888	PFLU1888	putative transposase subunit B	1.3.99.-	12	199.802	436.8	2.18617	-1.09375	0.0172943	0.1231		374.977	0.459483	-2.38039
PFLU3024	PFLU3024	putative protein kinase	2.7.1.31	7	829.258	1983.78	2.39223	-1.20919	0.0176111	0.124286		2792.84	0.509412	-2.37369
PFLU5007	dsbC	protein disulfide isomerase II	5.3.4.1	0	2370.33	4422.68	1.86585	-0.881872	0.0179581	0.126427		3116.96	0.372651	-2.36648
PFLU3663	PFLU3663	putative membrane protein	2.3.-.-	3	513.442	2427.98	4.72883	-1.97041	0.0180038	0.126595		8045.25	0.832963	-2.36554
PFLU2246	PFLU2246	conserved hypothetical protein	2.7.8.5	10	152.502	409.887	2.68775	-1.35653	0.0182131	0.127217		298.372	0.574496	-2.36126
PFLU3320	PFLU3320	hypothetical protein	3.-.-.-	8	19.8535	50.6336	2.55037	-1.31203	0.018224	0.127217		32.6431	0.555701	-2.36103
PFLU4523	PFLU4523	putative lipoprotein	3.5.3.11	3	321.193	534.452	1.66396	-0.724596	0.0182723	0.1274		676.873	0.307025	-2.36005
PFLU0540	PFLU0540	putative membrane protein	3.6.1.-	3	140.585	246.374	1.75249	-0.800896	0.0183296	0.127451		168.09	0.339522	-2.35889
PFLU5304	PFLU5304	putative ParB-like protein	1.3.1.26	12	158.301	434.988	2.74786	-1.37909	0.0186828	0.128849		1007.77	0.586396	-2.3518
PFLU2010	PFLU2010	putative AsnC-family regulatory protein	6.4.1.2	9	262.287	748.96	2.8555	-1.42667	0.018803	0.129211		1096.58	0.607244	-2.34941
PFLU0481	msbA	lipid A export ATP-binding/permease protein	2.-.-.-	3	2240.35	5119.86	2.2853	-1.15108	0.0188442	0.129211		2880.23	0.490113	-2.3486
PFLU4148	thrS	putative threonyl-tRNA synthetase	6.1.1.3	2	7396.35	11496.3	1.55432	-0.629889	0.0188367	0.129211		9245.79	0.268181	-2.34875
PFLU3208	PFLU3208	putative glutamyl-tRNA amidotransferase subunit	1.1.1.100	2	56.4244	147.606	2.616	-1.31753	0.0191676	0.130964		150.284	0.562503	-2.34226
PFLU5118	PFLU5118	putative two-component system, response	2.7.3.-	9	157.973	391.148	2.47605	-1.24981	0.0192398	0.131302		1394.28	0.533914	-2.34085
PFLU5870	PFLU5870	putative exported protein	3.5.1.16	3	4276.07	8721.11	2.03952	-1.00072	0.0193082	0.131614		8036.48	0.427745	-2.33953
PFLU0373	mdoG	glucans biosynthesis protein G precursor	3.1.-.-	0	5835.73	9710.8	1.66402	-0.724579	0.0197571	0.133504		7585.49	0.310854	-2.33093
PFLU4927	PFLU4927	conserved hypothetical protein	6.1.1.12	10	6369.4	12487.1	1.96048	-0.948125	0.0198078	0.133602		8561.55	0.406926	-2.32997
PFLU1633	PFLU1633	putative peptide ABC transport system, permease	2.6.1.11	3	116.393	248.543	2.13537	-1.06596	0.0198606	0.13365		130.533	0.457694	-2.32897
PFLU4666	PFLU4666	conserved hypothetical protein	4.2.1.17	10	227.2	543.842	2.39368	-1.20763	0.0199857	0.133989		867.035	0.519049	-2.32662
PFLU1516	PFLU1516	putative ribonuclease	4.2.1.51	2	817.214	1672.82	2.04697	-1.00541	0.0199995	0.133989		1234.34	0.432183	-2.32636
PFLU2105	PFLU2105	conserved hypothetical protein	2.7.1.25	10	71.5107	122.202	1.70887	-0.759034	0.0200035	0.133989		98.4889	0.326286	-2.32628
PFLU5585	cca	multifunctional cca protein [includes:	3.1.3.-	2	1247.19	1800.81	1.44389	-0.525135	0.0200362	0.134053		1488.29	0.225799	-2.32567
PFLU5601	pqqD	coenzyme PQQ synthesis protein D	1.3.3.11	7	82.9867	171.483	2.06639	-1.02074	0.0202486	0.134851		125.781	0.439652	-2.32171
PFLU0176	PFLU0176	hypothetical protein	1.6.1.2	8	15.6605	34.7008	2.21581	-1.08242	0.0203695	0.13519		56.2129	0.466667	-2.31947
PFLU5129	PFLU5129	putative LysR-family transcriptional regulator	2.7.3.-	9	268.593	407.453	1.51699	-0.597291	0.0205361	0.135829		277.056	0.257853	-2.31641
PFLU5642	PFLU5642	conserved hypothetical protein	2.7.3.-	10	354.58	687.923	1.94011	-0.933362	0.0205924	0.135891		466.415	0.403115	-2.31537
PFLU1237	PFLU1237	putative membrane protein	6.1.1.6	3	4289.44	13949.1	3.25196	-1.57822	0.0207243	0.136296		12106.9	0.682336	-2.31297
PFLU4149	PFLU4149	conserved hypothetical protein	6.1.1.3	10	873.986	2084.27	2.38479	-1.20333	0.0208789	0.137002		2164.51	0.520885	-2.31017
PFLU5640	creC	two-component system, sensor kinase	2.7.3.-	9	294.86	493.317	1.67306	-0.729383	0.0210452	0.137781		350.869	0.316137	-2.30717
PFLU4077	PFLU4077	putative general secretion pathway protein H	1.1.1.93	3	8.04604	17.1436	2.13069	-1.13855	0.0213913	0.139306		10.1705	0.494805	-2.30101
PFLU4074	PFLU4074	putative general secretion pathway protein K	1.1.1.93	3	3.95619	10.4938	2.65251	-1.32487	0.0216536	0.140651		7.73193	0.576935	-2.29639
PFLU1745	PFLU1745	putative membrane protein	1.11.1.9	3	413.716	1113.79	2.69217	-1.35244	0.0220619	0.142386		1190.12	0.590765	-2.2893
PFLU3395	PFLU3395	conserved hypothetical protein	EC	10	282.676	710.418	2.51319	-1.26831	0.0220927	0.142386		589.326	0.554143	-2.28877
PFLU3559	PFLU3559	conserved hypothetical protein	1.3.99.-	10	78.3471	163.373	2.08524	-1.0365	0.0220686	0.142386		136.412	0.452782	-2.28918
PFLU1744	PFLU1744	conserved hypothetical protein	1.11.1.9	10	514.173	1519.18	2.95462	-1.46546	0.0221873	0.142511		1011.98	0.640736	-2.28715
PFLU1809	PFLU1809	conserved hypothetical exported protein	4.1.1.47	3	546.072	1139.67	2.08703	-1.03011	0.022253	0.142511		958.331	0.450612	-2.28602
PFLU5600	pqqC	pyrroloquinoline-quinone synthase	1.3.3.11	7	228.925	596.425	2.60533	-1.31331	0.0226545	0.144333		388.046	0.576212	-2.27921
PFLU0743	PFLU0743	conserved hypothetical protein	2.1.1.-	10	88.77	163.11	1.83745	-0.858199	0.0227293	0.144333		143.88	0.376741	-2.27795
PFLU5385	PFLU5385	conserved hypothetical protein	3.6.1.-	10	195.952	335.822	1.7138	-0.764231	0.0227305	0.144333		251.753	0.335493	-2.27793
PFLU1607	PFLU1607	putative fimbria-related protein precursor	1.-.-.-	3	10.0693	27.4818	2.72928	-1.33671	0.0227953	0.144345		25.3961	0.587088	-2.27685
PFLU4228	PFLU4228	putative membrane protein	2.6.1.57	3	130.34	186.971	1.43449	-0.525617	0.0227818	0.144345		162.652	0.23083	-2.27707
PFLU5153	PFLU5153	putative regulatory protein	1.10.3.-	9	601.863	1501.61	2.49494	-1.25947	0.0228338	0.144418		1217.78	0.55332	-2.2762
PFLU0845	sspB	stringent starvation protein B	1.10.2.2	0	1610.47	3533.52	2.1941	-1.0954	0.0228848	0.144418		2152.51	0.481422	-2.27535
PFLU2027	fklB	FKBP-type peptidyl-prolyl cis-trans isomerase	5.2.1.8	0	4964.15	10435.6	2.10219	-1.03948	0.0228882	0.144418		6978.94	0.456854	-2.2753
PFLU1620	PFLU1620	putative membrane protein	1.1.99.16	3	132.89	247.472	1.86224	-0.878841	0.0229065	0.144418		204.207	0.386306	-2.27499
PFLU4095	PFLU4095	putative transport-related membrane protein	1.1.1.93	3	71.8609	109.867	1.52888	-0.607612	0.0230549	0.145196		81.7347	0.267373	-2.27252
PFLU2801	PFLU2801	putative MarR-family transcriptional regulator	5.2.1.1	9	75.089	136.438	1.81702	-0.844319	0.0232587	0.146161		98.7745	0.372085	-2.26916
PFLU4282	PFLU4282	putative endonuclease	3.5.1.16	5	44.8189	99.4537	2.21901	-1.10834	0.0235456	0.147325		61.7427	0.489448	-2.26446
PFLU1223	wspE	putative chemotaxis-related two-component	1.18.1.2	9	1014.22	1645.09	1.62203	-0.688831	0.0235838	0.147405		1131.59	0.304275	-2.26384
PFLU5928	PFLU5928	putative isomerase	4.2.1.24	13	547.572	1058.19	1.93251	-0.927749	0.0236646	0.147592		727.539	0.410049	-2.26253
PFLU3148	PFLU3148	putative amino acid permease	3.1.1.3	3	55.9736	93.0585	1.66254	-0.7285	0.0236621	0.147592		94.0517	0.321979	-2.26257
PFLU4520	PFLU4520	conserved hypothetical protein	3.5.3.11	10	1889.62	3612.47	1.91175	-0.912883	0.0237037	0.147676		3273.84	0.403592	-2.2619
PFLU4790	PFLU4790	putative exported protein	3.1.4.46	3	804.013	1557.61	1.9373	-0.930539	0.0239648	0.148983		4368.65	0.412163	-2.25769
PFLU5830	PFLU5830	conserved hypothetical protein	1.1.1.95	10	2210.23	5055.56	2.28735	-1.14817	0.0241955	0.149774		3779.71	0.50939	-2.25401
PFLU2737	PFLU2737	putative membrane protein	3.4.11.18	3	99.8168	213.469	2.13861	-1.06396	0.0242711	0.150082		435.809	0.47228	-2.25281
PFLU0623	PFLU0623	conserved hypothetical protein	4.2.1.10	10	2283.14	3525.82	1.54428	-0.619885	0.0245814	0.151194		2558.97	0.275759	-2.24792
PFLU0320	PFLU0320	hypothetical protein	3.2.1.4	8	292.491	526.098	1.79868	-0.828689	0.0248353	0.152432		771.128	0.369299	-2.24395
PFLU5217	PFLU5217	putative putative phosphatidyltransferase	1.2.1.27	3	1570.42	3346.59	2.13101	-1.05603	0.0251216	0.153701		2405.5	0.471541	-2.23953
PFLU5555	PFLU5555	conserved hypothetical protein	1.2.1.38	10	1519.77	3169.91	2.08578	-1.02808	0.0252824	0.154056		2002.38	0.459565	-2.23706
PFLU3042	pmrF	putative glycosyl transferase	2.4.-.-	13	107.35	212.182	1.97654	-0.957549	0.0252936	0.154056		386.287	0.428071	-2.23689
PFLU1568	PFLU1568	[utative exported protein	1.2.1.12	3	168.789	295.852	1.7528	-0.795504	0.0253128	0.154056		222.39	0.355676	-2.2366
PFLU0236	PFLU0236	conserved hypothetical protein	3.1.6.1	10	515.387	931.101	1.8066	-0.835487	0.0255633	0.155093		572.427	0.374191	-2.23278
PFLU2573	PFLU2573	putative transmembrane protein	4.4.1.11	3	155.316	291.97	1.87985	-0.885342	0.0260196	0.157203		4473.49	0.397742	-2.22592
PFLU4001	PFLU4001	putative ABC transport system, membrane protein	2.7.1.12	3	176.327	304.278	1.72565	-0.778466	0.0261985	0.15783		190.569	0.350147	-2.22326
PFLU4404	PFLU4404	putative response regulator	6.3.4.14	9	194.446	290.653	1.49478	-0.577319	0.026238	0.157864		256.999	0.259741	-2.22267
PFLU0985	algG	poly(beta-D-mannuronate) C5 epimerase precursor	5.1.3.-	3	136.364	260.423	1.90977	-0.908865	0.0265193	0.158883		204.357	0.409671	-2.21852
PFLU0979	algA	alginate biosynthesis protein	2.7.7.22	3	455.553	822.183	1.8048	-0.835399	0.0265445	0.158883		575.019	0.37662	-2.21815
PFLU4004		putative membrane protein	2.7.1.12	3	160.014	284.47	1.77778	-0.817267	0.0266118	0.159122		224.252	0.368609	-2.21717
PFLU1542	acnA	aconitate hydratase 1	4.2.1.3	1	1517.31	3878.47	2.55615	-1.28485	0.0266806	0.159205		3627.81	0.579765	-2.21616
PFLU3240	PFLU3240	putative general secretion pathway protein J/W	4.2.1.84	3	73.2879	143.781	1.96187	-0.955888	0.0268085	0.159283		88.3608	0.43169	-2.21429
PFLU0132	PFLU0132	putative exported protein	1.6.1.2	3	104.067	191.46	1.83977	-0.859232	0.0267453	0.159283		116.722	0.387877	-2.21521
PFLU4893	arcC	carbamate kinase	2.7.2.2	7	1216.78	4941.32	4.06099	-1.80829	0.0275456	0.162421		3261.17	0.820573	-2.2037
PFLU2106	PFLU2106	conserved hypothetical protein	2.7.1.25	10	22.1645	36.2613	1.636	-0.677229	0.0276265	0.16267		25.2267	0.307475	-2.20255
PFLU1078	PFLU1078	putative cobalamin synthesis-related protein	3.4.21.53	7	68.9397	98.7062	1.43178	-0.50169	0.0276545	0.16267		80.3769	0.227818	-2.20215
PFLU1986	PFLU1986	conserved hypothetical protein	5.99.1.2	10	1560.04	2539.61	1.62791	-0.692727	0.0279191	0.16406		2400.75	0.315102	-2.19842
PFLU0711	PFLU0711	putative type III ATP synthase (pseudogene)	6.3.2.4	11	0.85026	4.69473	5.52152	-1.91425	0.0286571	0.16721		2.57023	0.874816	-2.18817
PFLU4322	PFLU4322	putative glutamyl-aminopeptidase	3.4.11.7	5	143.032	514.203	3.59502	-1.6768	0.0287892	0.167643		358.058	0.766935	-2.18636
PFLU1268	glnD	uridylyltransferase	2.7.7.59	7	2217.37	3336.1	1.50453	-0.583415	0.0290049	0.16856		2457.96	0.267202	-2.18342
PFLU0343	glnG	nitrogen regulation protein NR(I)	5.4.2.1	7	519.757	1339.33	2.57684	-1.29431	0.029307	0.169423		766.968	0.5939	-2.17933
PFLU1578		putative GTP cyclohydrolase I	1.6.1.1	13	865.618	1271.84	1.46929	-0.550968	0.0293147	0.169423		1231.07	0.252827	-2.17923
PFLU2709	PFLU2709	conserved hypothetical protein	3.5.5.1	10	80.1555	122.122	1.52356	-0.605501	0.0302965	0.1738		113.255	0.279523	-2.16619
PFLU1068	PFLU1068	putative membrane protein	3.1.26.3	3	124.608	212.041	1.70167	-0.756679	0.0304591	0.173872		131.362	0.349656	-2.16407
PFLU3016	PFLU3016	putative two-component response regulator	2.7.1.31	9	397.02	782.082	1.96988	-0.949872	0.0305144	0.174016		1119.54	0.439075	-2.16335
PFLU1637	PFLU1637	putative short chain dehydrogenase	2.6.1.11	7	1603.96	2525.77	1.57471	-0.646728	0.0306739	0.174754		1912.5	0.299234	-2.16128
PFLU4321	PFLU4321	putative cyanophycin synthetase	4.2.1.2	13	266.206	947.222	3.55822	-1.65965	0.0307523	0.174891		716.645	0.768263	-2.16026
PFLU5298	PFLU5298	hypothetical protein	1.3.1.26	8	129.482	309.208	2.38804	-1.1985	0.0307583	0.174891		263.571	0.554816	-2.16019
PFLU2984	PFLU2984	hypothetical protein	2.1.1.63	8	195.594	485.965	2.48456	-1.24868	0.030837	0.175166		444.332	0.578316	-2.15917
PFLU1891	PFLU1891	putative cytochrome C oxidase (monoheme and	1.3.99.-	1	1379.12	2742.13	1.98832	-0.96317	0.0308882	0.175286		2177.92	0.44622	-2.15851
PFLU0855	PFLU0855	conserved hypothetical protein	4.2.1.42	10	65.9836	176.448	2.67412	-1.33668	0.0310596	0.175913		147.953	0.619892	-2.15631
PFLU0868	PFLU0868	putative conserved exported protein	3.1.4.-	3	1588.57	2808.43	1.76789	-0.805275	0.0321352	0.179548		1952.05	0.375818	-2.14273
PFLU2569	PFLU2569	putative short-chain dehydrogenase	4.4.1.11	13	411.366	699.472	1.70037	-0.752304	0.0321899	0.17968		670.705	0.351208	-2.14204
PFLU4284	PFLU4284	putative histidine kinase in two-component	3.5.1.16	9	82.7123	162.67	1.9667	-0.943747	0.0324629	0.180292		114.276	0.441279	-2.13866
PFLU4058	PFLU4058	hypothetical protein	1.1.1.93	8	31.6234	63.4167	2.00537	-0.958299	0.0329659	0.182256		59.9641	0.449378	-2.1325
PFLU4493	PFLU4493	putative exported protein	2.5.1.17	3	281.586	773.667	2.74753	-1.36529	0.033167	0.182845		771.293	0.640967	-2.13006
PFLU2224	PFLU2224	putative hydrolase	2.7.8.5	13	45.4917	69.8359	1.53514	-0.611529	0.0333353	0.183399		66.7343	0.28737	-2.12802
PFLU3874	ybbF	conserved hypothetical protein	5.2.1.8	10	257.08	486.114	1.8909	-0.896783	0.0339378	0.185374		340.756	0.42285	-2.12081
PFLU3739	PFLU3739	ABC transporter periplasmic binding protein	2.2.1.1	3	58.228	82.1677	1.41114	-0.486077	0.0340151	0.185578		73.5603	0.229293	-2.11989
PFLU1217	PFLU1217	hypothetical protein	1.18.1.2	8	627.753	1096.31	1.7464	-0.787863	0.034364	0.186953		1007.52	0.372376	-2.11577
PFLU1592	PFLU1592	conserved hypothetical protein	1.-.-.-	10	136.209	292.384	2.14659	-1.05322	0.0346232	0.18801		744.942	0.49851	-2.11274
PFLU4612	ompA	putative outer membrane porin A protein	2.1.1.107	3	208165	333580	1.60248	-0.670499	0.0346842	0.188165		240290	0.317467	-2.11203
PFLU1966	PFLU1966	putative pilL-related (pseudogene)	1.2.1.16	11	103.637	181.264	1.74903	-0.784776	0.0349499	0.189075		135.278	0.372119	-2.10894
PFLU3744	PFLU3744	putative ABC transport protein, inner membrane	2.2.1.1	3	9.06053	16.8961	1.86481	-0.890857	0.0350296	0.189204		372.469	0.422605	-2.10802
PFLU1682	PFLU1682	putative lipoprotein	2.7.3.-	3	1664.88	2923.46	1.75596	-0.795197	0.035039	0.189204		3552.34	0.377245	-2.10791
PFLU2170	PFLU2170	putative membrane protein	5.99.1.2	3	166.224	444.691	2.67525	-1.33393	0.0358378	0.192085		354.912	0.635581	-2.09876
PFLU1664	PFLU1664	putative dehydrogenase	2.7.4.14	13	1223.41	2620.1	2.14164	-1.0577	0.0359593	0.192203		2354.2	0.504292	-2.09739
PFLU4057	PFLU4057	conserved hypothetical protein	1.1.1.93	10	31.4256	59.4399	1.89145	-0.889473	0.0359429	0.192203		55.24	0.424049	-2.09757
PFLU0121	PFLU0121	conserved hypothetical protein	1.6.1.2	10	54.833	103.818	1.89336	-0.886943	0.0362286	0.193286		65.0801	0.423493	-2.09435
PFLU1632	PFLU1632	putative peptide ABC transport system, permease	2.6.1.11	3	114.226	240.583	2.1062	-1.04011	0.0363654	0.19373		129.608	0.496991	-2.09282
PFLU5184	PFLU5184	LysR-family regulatory protein	3.5.1.81	9	294.827	428.539	1.45353	-0.533008	0.0363787	0.19373		307.709	0.254703	-2.09267
PFLU3763	PFLU3763	hypothetical protein	2.2.1.1	8	212.913	492.851	2.3148	-1.15582	0.0368079	0.195477		447.568	0.553583	-2.08789
PFLU0083	dsbA	thiol:disulfide interchange protein	2.7.7.7	0	3755.93	6196.34	1.64975	-0.710093	0.036946	0.195851		5071.4	0.34035	-2.08636
PFLU0811	PFLU0811	putative ornithine decarboxylase	2.7.1.69	7	1786.9	3024.33	1.6925	-0.745077	0.0370601	0.196276		3395.65	0.357334	-2.0851
PFLU3685	PFLU3685	conserved hypothetical protein	2.7.1.112	10	41.7172	63.5145	1.5225	-0.606533	0.0375798	0.198485		51.6815	0.291685	-2.07941
PFLU4023	PFLU4023	putative allophanate hydrolase subunit 1	2.7.1.12	13	8.91519	16.1202	1.80817	-0.912287	0.0379495	0.199709		9.58789	0.439572	-2.0754
PFLU5847	PFLU5847	putative glutamine synthetase	1.1.1.95	7	1925.82	3530.81	1.83341	-0.852805	0.0383899	0.201168		3291.35	0.41185	-2.07067
PFLU5871	PFLU5871	putative exported protein	3.5.1.16	3	131.98	267.842	2.02942	-0.985927	0.0386852	0.202477		255.759	0.476865	-2.06752
PFLU1602	PFLU1602	putative transport-related, membrane protein	1.-.-.-	3	319.149	646.083	2.02439	-0.984455	0.0391012	0.203918		425.326	0.477168	-2.06312
PFLU5216	PFLU5216	conserved hypothetical protein	1.2.1.27	10	634.482	996.742	1.57095	-0.64129	0.0391653	0.204068		1190.3	0.310937	-2.06245
PFLU3065	PFLU3065	putative glutamine synthetase	2.4.-.-	7	201.028	277.237	1.37909	-0.461001	0.0392358	0.204252		255.228	0.223602	-2.0617
PFLU2978	PFLU2978	conserved hypothetical protein	2.1.1.63	10	148.227	274.253	1.85022	-0.865186	0.0393851	0.204661		307.283	0.419964	-2.06014
PFLU5831	PFLU5831	conserved hypothetical protein	1.1.1.95	10	565.118	1268.05	2.24386	-1.11362	0.0404514	0.209143		1338.58	0.543463	-2.04911
PFLU2949B	PFLU2949B	hypothetical protein	2.7.8.8	8	137.12	320.726	2.33901	-1.16739	0.0407227	0.209184		279.189	0.570476	-2.04634
PFLU2827	PFLU2827	hypothetical protein	2.3.2.2	8	50.6628	78.4134	1.54775	-0.63648	0.0406767	0.209184		68.6498	0.310962	-2.04681
PFLU2007	PFLU2007	putative transposase (pseudogene)	6.4.1.2	11	94.3203	190.312	2.01772	-0.980025	0.0408588	0.209387		210.059	0.479239	-2.04496
PFLU0004	gyrB	DNA gyrase subunit B	5.99.1.3	2	13207.2	21324.9	1.61464	-0.680306	0.0409033	0.209387		14490.8	0.332748	-2.04451
PFLU1834	PFLU1834	putative exported hydrolase	6.2.1.5	13	163.886	249.729	1.5238	-0.603321	0.0416131	0.211895		363.016	0.296128	-2.03737
PFLU0577	PFLU0577	conserved hypothetical protein	3.1.1.3	10	146.367	219.186	1.4975	-0.573094	0.0416183	0.211895		186.517	0.281298	-2.03732
PFLU0511	PFLU0511	putative GTP-ase	2.8.1.1	1	723.389	1357.59	1.87671	-0.883602	0.042256	0.214201		928.738	0.43506	-2.03099
PFLU2979	PFLU2979	putative lipoprotein	2.1.1.63	3	1223.89	2788.88	2.2787	-1.13267	0.0423435	0.214456		2201.91	0.557931	-2.03013
PFLU0712	rspO	nodulation-related hypothetical protein	6.3.2.4	0	16.1271	28.4987	1.76714	-0.798743	0.0428504	0.216456		21.1527	0.394409	-2.02517
PFLU4982	PFLU4982	conserved hypothetical protein	1.2.1.12	10	718.688	1734.31	2.41316	-1.2021	0.0431594	0.21726		1657.03	0.594463	-2.02216
PFLU4125A	PFLU4125A	conserved hypothetical protein	2.7.3.-	10	90.0211	240.613	2.67285	-1.32692	0.0433089	0.217823		194.045	0.656659	-2.02072
PFLU5268	dnaJ	chaperone protein DnaJ (HSP40)	1.3.1.26	0	2097.78	3991.71	1.90282	-0.901608	0.0434794	0.21797		2618.78	0.446545	-2.01908
PFLU4824	PFLU4824	putative exported protein	2.7.1.12	3	197.09	316.607	1.60641	-0.671719	0.0436051	0.218319		209.612	0.332885	-2.01787
PFLU4403	PFLU4403	putative sensor kinase protein	6.3.4.14	9	242.1	349.126	1.44207	-0.524318	0.043914	0.219154		319.149	0.260219	-2.01491
PFLU3398	PFLU3398	putative membrane protein	EC	3	139.649	299.38	2.1438	-1.05595	0.0442107	0.219936		271.382	0.524804	-2.01209
PFLU1899	PFLU1899	conserved hypothetical protein	1.3.99.-	10	452.562	927.095	2.04855	-0.996134	0.0445591	0.220714		1309.24	0.495887	-2.00879
PFLU1523	PFLU1523	putative RNA methyltransferase	4.2.1.51	2	86.4402	154.293	1.78497	-0.814299	0.044529	0.220714		124.628	0.40531	-2.00908
PFLU5598	pqqA	coenzyme PQQ synthesis protein A	2.7.7.-	7	691.912	1788.79	2.58528	-1.28651	0.044949	0.222024		1218.95	0.641608	-2.00513
PFLU0696	czcD	cobalt-zinc-cadmium resistance protein	4.2.1.1	3	125.554	187.049	1.48978	-0.563511	0.0453396	0.223192		125.147	0.281546	-2.00149
PFLU2089	PFLU2089	putative dehydrogenase	2.7.7.7	13	183.029	400.125	2.18612	-1.07869	0.0454177	0.223387		384.666	0.539139	-2.00077
PFLU3321	PFLU3321	conserved hypothetical protein	3.-.-.-	10	437.976	806.724	1.84193	-0.857178	0.0459706	0.225342		931.293	0.42952	-1.99566
PFLU2088	PFLU2088	putative hydrolase	2.7.7.7	13	319.712	786.564	2.46022	-1.22502	0.046333	0.225833		679.786	0.614865	-1.99235
PFLU0707	PFLU0707	putative lipoprotein	6.3.2.4	3	893.602	1800.38	2.01474	-0.975431	0.0463438	0.225833		1086.58	0.489613	-1.99225
PFLU1260	PFLU1260	putative beta-(1-3)-glucosyl transferase	3.5.1.18	7	2060.1	3528.97	1.71301	-0.760405	0.046143	0.225833		2931.99	0.381331	-1.99408
PFLU0808	PFLU0808	putative transport-related membrane protein	2.7.1.69	3	448.988	606.685	1.35123	-0.431893	0.0463008	0.225833		427.073	0.216744	-1.99264
PFLU4240	PFLU4240	conserved hypothetical protein	3.1.3.18	10	134.994	314.379	2.32883	-1.15764	0.046685	0.226543		287.157	0.581977	-1.98915
PFLU1683	PFLU1683	conserved hypothetical protein	2.7.3.-	10	1446.47	2458.97	1.69999	-0.749707	0.0466816	0.226543		2504.18	0.376893	-1.98918
PFLU3041	PFLU3041	putative formyl transferase	1.3.99.-	13	305.118	629.947	2.0646	-1.00625	0.0469133	0.227178		843.313	0.506398	-1.98708
PFLUs31	(RNA product)	PrrB/RsmZ RNA family	NA	NA	118.772	337.139	2.83854	-1.3953	0.0476018	0.228446		461.471	0.704373	-1.98091
PFLU2857A	PFLU2857A	conserved hypothetical phage-related protein	2.1.1.73	12	9.96751	27.009	2.70971	-1.3257	0.0476133	0.228446		21.0863	0.669272	-1.9808
PFLU0263	PFLU0263	conserved EAL domain protein	6.3.2.2	9	483.874	782.666	1.6175	-0.680769	0.0474862	0.228446		770.106	0.343487	-1.98194
PFLU0057	PFLU0057	conserved hypothetical protein	4.2.1.1	10	544.167	1003.43	1.84398	-0.858759	0.0481449	0.230539		710.496	0.434576	-1.97609
PFLU5868	PFLU5868	putative membrane protein	3.5.1.16	3	1234.79	2430.68	1.9685	-0.945141	0.0484568	0.231268		1440.22	0.478955	-1.97334
PFLU2968	PFLU2968	conserved hypothetical protein	1.20.4.1	10	97.358	164.566	1.69032	-0.742023	0.0488676	0.232462		323.834	0.37671	-1.96974
PFLU5318	PFLU5318	putative membrane protein	1.3.1.26	3	881.898	2142.91	2.42988	-1.20993	0.0492356	0.233536		1377.92	0.615255	-1.96655
PFLU2589	PFLU2589	hypothetical protein	1.1.1.18	8	47.4595	86.4037	1.82058	-0.84568	0.0497698	0.235422		83.3333	0.431044	-1.96194
PFLU5110	PFLU5110	putative two-component system, sensor kinase	2.7.3.-	9	290.401	392.437	1.35136	-0.426361	0.0498555	0.235422		355.111	0.217398	-1.9612
PFLU4497	PFLU4497	putative transmembrane protein	2.5.1.17	3	751.792	1559.6	2.07451	-1.01145	0.0503123	0.236423		1054.77	0.516758	-1.9573
PFLU0776	PFLU0776	putative type IV pilus related protein	1.17.1.2	3	204.691	340.557	1.66376	-0.716841	0.0502777	0.236423		389.734	0.366185	-1.95759
PFLU1269	map1	methionine aminopeptidase	3.4.11.18	0	2231.15	3677.91	1.64843	-0.707479	0.0502574	0.236423		3114.48	0.36137	-1.95777
PFLU2133	PFLU2133	putative membrane protein	3.5.4.1	3	601.893	942.85	1.56648	-0.63787	0.0504407	0.236642		1292.99	0.326075	-1.95621
PFLU1752	PFLU1752	putative lipoprotein	1.11.1.9	3	3523.05	6268.1	1.77917	-0.810283	0.0505008	0.236733		6775.14	0.414319	-1.9557
PFLU5305	PFLU5305	putative plasmid partitioning protein	1.3.1.26	12	324.792	717.405	2.20882	-1.08903	0.0512036	0.238988		959.168	0.558541	-1.94977
PFLU5102	PFLU5102	conserved hypothetical protein	2.7.3.-	10	545.992	1203.67	2.20455	-1.08794	0.0513036	0.239142		950.226	0.558222	-1.94893
PFLU3556	PFLU3556	putative diaminopimelate epimerase	1.3.99.-	7	261.173	388.901	1.48905	-0.56921	0.051393	0.239174		276.27	0.292175	-1.94818
PFLU1723	aroH	phospho-2-dehydro-3-deoxyheptonate aldolase	2.5.1.54	7	578.127	811.736	1.40408	-0.487263	0.0515036	0.239496		659.995	0.25023	-1.94726
PFLU0052	PFLU0052	putative dehydrogenase	3.4.24.70	13	348.113	619.759	1.78034	-0.81004	0.0516248	0.239675		375.679	0.416206	-1.94625
PFLU1883	PFLU1883	hypothetical protein	1.3.99.-	8	3025.41	5244.65	1.73353	-0.775636	0.051609	0.239675		4456.51	0.398501	-1.94638
PFLU0185	PFLU0185	putative sensory box GGDEF/EAL domains protein	2.6.1.22	9	984.621	1537.64	1.56166	-0.633471	0.051766	0.240138		1170.51	0.32568	-1.94507
PFLU3686	PFLU3686	putative transferase	2.7.1.112	13	112.338	175.131	1.55896	-0.632323	0.0518846	0.240496		122.994	0.325254	-1.94409
PFLU3128	PFLU3128	putative two-component system, sensory histidine	1.2.2.4	9	82.7325	135.87	1.64228	-0.69729	0.0520198	0.240855		143.568	0.358879	-1.94297
PFLU1469	mucB	sigma factor regulatory protein precursor	1.4.3.16	9	2915.46	5241.15	1.79771	-0.823783	0.0521394	0.241098		6148.68	0.424198	-1.94198
PFLU4248	PFLU4248	hypothetical protein	3.1.3.18	8	220.718	306.469	1.38851	-0.467955	0.0522166	0.241263		232.411	0.241047	-1.94134
PFLU4415	cheZ	chemotaxis protein CheZ	2.7.3.-	0	2742.06	5120.32	1.86733	-0.874539	0.0526689	0.241863		3427.85	0.451346	-1.93763
PFLU4239	PFLU4239	conserved hypothetical protein	3.1.3.18	10	305.929	412.223	1.34745	-0.420147	0.0527238	0.241863		407.273	0.216886	-1.93718
PFLU3131	PFLU3131	putative cation transport related protein	1.2.2.4	3	54.5407	102.674	1.88252	-0.879139	0.052937	0.242169		333.631	0.454233	-1.93543
PFLU2985	galU	UTP--glucose-1-phosphate uridylyltransferase	2.7.7.9	7	12884.8	23266.8	1.80576	-0.829803	0.0529563	0.242169		18955.2	0.428777	-1.93528
PFLU0003	recF	DNA replication and repair protein RecF	2.7.7.7	2	2211.87	3594.39	1.62505	-0.687866	0.0531029	0.242217		2756.01	0.355655	-1.93408
PFLU5807	PFLU5807	conserved hypothetical protein	1.5.1.3	10	41.8801	66.5318	1.58863	-0.647855	0.0530488	0.242217		68.598	0.334891	-1.93452
PFLU3764	PFLU3764	hypothetical protein	2.2.1.1	8	99.8083	243.444	2.43911	-1.21106	0.0536015	0.243201		241	0.627477	-1.93004
PFLU3544	PFLU3544	putative membrane protein	1.3.99.-	3	76.1892	101.901	1.33748	-0.412499	0.0538562	0.243452		98.8723	0.213953	-1.92799
PFLU2109	codA	cytosine deaminase	3.5.4.1	7	234.046	520.431	2.22363	-1.09951	0.0539285	0.24354		341.446	0.570458	-1.92741
PFLU4712	PFLU4712	putative hydrolase	1.1.1.100	13	510.486	919.417	1.80106	-0.826779	0.0546351	0.245121		653.037	0.430218	-1.92177
PFLU0087	PFLU0087	putative two-component system, sensor kinase	2.7.7.7	9	1614.25	2879.71	1.78394	-0.813278	0.0545901	0.245121		2068.2	0.423114	-1.92212
PFLU4238	PFLU4238	conserved hypothetical protein	3.1.3.18	10	52.8969	78.846	1.49056	-0.551282	0.0546593	0.245121		65.8596	0.286891	-1.92158
PFLU2017A	PFLU2017A	putative aminotransferase (pseudogene)	6.4.1.2	11	61.6886	124.626	2.02024	-0.972386	0.0552497	0.247386		107.349	0.507268	-1.91691
PFLU1071	PFLU1071	putative GntR-family regulatory protein	3.4.21.53	9	288.214	434.166	1.5064	-0.583643	0.0553741	0.247751		335.097	0.304626	-1.91593
PFLU2116	PFLU2116	putative 6-pyruvoyl tetrahydrobiopterin	3.5.4.1	6	142.154	319.355	2.24654	-1.11068	0.0555198	0.24802		228.074	0.580057	-1.91479
PFLU2990	ahpF	alkyl hydroperoxide reductase subunit	1.8.1.7	0	2938.52	10058.5	3.42298	-1.60047	0.0559288	0.249655		4740.14	0.837245	-1.91159
PFLU1865	fadE	acyl-coenzyme A dehydrogenase	1.3.99.-	6	1250.32	3383.75	2.70631	-1.32783	0.0560433	0.249973		2888.62	0.694944	-1.9107
PFLU3457	PFLU3457	conserved hypothetical protein	1.7.99.4	10	44.8056	72.9273	1.62764	-0.702893	0.0562678	0.250396		50.7044	0.368208	-1.90896
PFLU1079	PFLU1079	conserved hypothetical protein	3.4.21.53	10	228.241	391.978	1.71739	-0.762174	0.0566021	0.251572		260.206	0.399804	-1.90637
PFLU0727	rspB	putative type III secretion protein	6.3.2.4	3	51.1224	120.499	2.35708	-1.16288	0.0572799	0.253925		131.448	0.611666	-1.90117
PFLU1297	ispF	2-C-methyl-D-erythritol 2,4-cyclodiphosphate	4.6.1.12	7	425.815	761.033	1.78724	-0.816546	0.0574474	0.254468		540.807	0.429786	-1.89989
PFLU0142	PFLU0142	putative membrane protein	1.6.1.2	3	2393.45	3768.6	1.57455	-0.644307	0.0577001	0.254813		2715.67	0.339471	-1.89797
PFLU3539	PFLU3539	putative membrane protein	1.3.99.-	3	97.9948	209.918	2.14214	-1.04675	0.0579526	0.255299		205.076	0.552067	-1.89606
PFLU5699	PFLU5699	hypothetical protein	2.4.1.-	8	236.714	361.95	1.52906	-0.604419	0.0580714	0.255479		335.751	0.318928	-1.89516
PFLU3059	PFLU3059	putative methyl-accepting chemotaxis protein	2.4.-.-	0	100.833	189.741	1.88173	-0.880185	0.0589951	0.257976		181.772	0.466143	-1.88823
PFLU2516	PFLU2516	conserved hypothetical protein	1.1.1.14	10	206.919	410.938	1.98599	-0.953558	0.0592819	0.258839		333.983	0.505572	-1.8861
PFLU5339	katB	catalase precursor	1.11.1.6	0	1052.34	2871.15	2.72836	-1.34101	0.0597085	0.260113		1323.12	0.712187	-1.88294
PFLU2292	mmsA	methylmalonate-semialdehyde dehydrogenase	1.2.1.27	7	2122.5	4915.17	2.31574	-1.1449	0.0602152	0.261143		3071.66	0.609241	-1.87921
PFLU3898	PFLU3898	putative RNA polymerase sigma factor	1.11.1.6	9	67.8787	109.843	1.61822	-0.670634	0.0604198	0.261834		128.616	0.357154	-1.87772
PFLU4892	arcB	ornithine carbamoyltransferase, catabolic	2.1.3.3	6	3863.6	14345.2	3.7129	-1.65235	0.0615021	0.263469		8817.7	0.883673	-1.86987
PFLU0040	PFLU0040	conserved exported hypothetical protein	4.2.1.20	3	2551.33	5655.16	2.21656	-1.08954	0.0613909	0.263469		4996.29	0.582434	-1.87067
PFLUt68					46.967	100.448	2.1387	-1.04388	0.061234	0.263469		105.541	0.55769	-1.8718
PFLU2884	PFLU2884	putative phage protein	2.1.1.73	12	14.5893	28.799	1.97398	-0.934613	0.061519	0.263469		23.3249	0.499861	-1.86975
PFLU1593	PFLU1593	hypothetical protein	1.-.-.-	8	26.4798	49.4693	1.86819	-0.854584	0.0612531	0.263469		76.1843	0.456591	-1.87166
PFLU5371	PFLU5371	putative metallopeptidase	1.1.1.25	13	799.048	1437.71	1.79928	-0.823611	0.0611979	0.263469		1046.65	0.439948	-1.87206
PFLU3912	PFLU3912	putative hydrolase	1.11.1.6	13	45.0077	73.4254	1.6314	-0.685479	0.061174	0.263469		48.501	0.366129	-1.87224
PFLU2909	PFLU2909	putative chain length determinant protein	2.1.1.73	3	508.413	829.31	1.63117	-0.69095	0.0611618	0.263469		968.904	0.369033	-1.87232
PFLU2407	cpo	non-heme chloroperoxidase	1.11.1.10	0	63.8628	103.796	1.62529	-0.685196	0.0615246	0.263469		311.976	0.366472	-1.86971
PFLU2875	PFLU2875	conserved hypothetical protein	2.1.1.73	10	7.35426	14.9199	2.02875	-0.94728	0.0620864	0.265287		12.9088	0.50774	-1.86568
PFLU0475	PFLU0475	putative carbamoyltransferase	2.-.-.-	0	3749.68	6473.7	1.72647	-0.768582	0.0628296	0.267092		4723.55	0.413129	-1.8604
PFLU0406	PFLU0406	putative penicillin-binding protein 1A	6.1.1.19	3	1842.08	3706.46	2.01211	-0.968699	0.0635585	0.269195		2563.6	0.522135	-1.85526
PFLU0829	PFLU0829	putative two-component system, sensor kinase	2.7.1.69	9	618.935	1155.54	1.86698	-0.872624	0.0635411	0.269195		825.653	0.470319	-1.85539
PFLU4783	PFLU4783	putative MCP-type signal transduction protein	1.17.4.1	0	227.883	372.016	1.63249	-0.6951	0.064212	0.271367		408.08	0.375587	-1.85071
PFLU2192	PFLU2192	putative phage-related integrase (pseudogene)	2.7.8.5	11	38.9543	82.0426	2.10613	-1.02615	0.064288	0.27149		88.5817	0.554623	-1.85018
PFLU0281	PFLU0281	conserved hypothetical protein	4.1.1.49	10	2900	6801.73	2.34542	-1.15587	0.0644096	0.271608		9117.14	0.625022	-1.84933
PFLU1856	PFLU1856	putative hydrolase	4.1.1.23	13	353.727	524.049	1.48151	-0.561678	0.0647127	0.272292		369.095	0.304064	-1.84724
PFLU5447	PFLU5447	conserved hypothetical protein	4.3.1.7	10	214.243	342.343	1.59792	-0.664653	0.0652129	0.273602		284.249	0.360481	-1.8438
PFLU4869	PFLU4869	putative exported protein	1.15.1.1	3	239.82	309.52	1.29064	-0.368594	0.0652811	0.27369		250.606	0.199961	-1.84333
PFLU0905	PFLU0905	hypothetical protein	1.1.99.16	8	377.148	595.854	1.5799	-0.649225	0.0658931	0.275458		648.361	0.353003	-1.83915
PFLU1575	PFLU1575	putative heavy metal two-component system,	1.6.1.1	9	97.512	130.364	1.3369	-0.426208	0.0661035	0.27574		111.675	0.231922	-1.83772
PFLU3564	PFLU3564	putative transferase	1.3.99.-	13	257.178	511.297	1.9881	-0.952297	0.0662217	0.276035		329.968	0.518421	-1.83692
PFLU3140	PFLU3140	putative lipoprotein	3.3.2.3	3	835.208	1645.52	1.97019	-0.940405	0.0666857	0.277001		1226.83	0.512822	-1.83379
PFLU3760	PFLU3760	putative sensory box GGDEF/EAL domain protein	2.2.1.1	9	551.212	974.017	1.76705	-0.798135	0.0666926	0.277001		966.362	0.43525	-1.83374
PFLUs41					106.153	177.921	1.67608	-0.722115	0.066578	0.277001		141.946	0.393628	-1.83451
PFLU0760	cysD	sulfate adenylyltransferase subunit 2	2.7.7.4	7	845.263	1323.62	1.56593	-0.636476	0.0666091	0.277001		1005.16	0.346985	-1.8343
PFLU3538	PFLU3538	putative short chain dehydrogenase	1.3.99.-	13	57.8866	134.303	2.3201	-1.13697	0.0667676	0.277114		124.32	0.620198	-1.83324
PFLU0278	PFLU0278	putative molybdopterin oxidoreductase	4.1.1.49	13	1751.2	4353.11	2.48579	-1.22573	0.067621	0.279702		2929.08	0.670704	-1.82752
PFLU0821	dppC	dipeptide ABC transport system, permease	2.7.1.69	3	275.576	452.299	1.64129	-0.701345	0.0677213	0.27987		375.083	0.383908	-1.82686
PFLU1661	PFLU1661	putative pilin glycosylation protein	2.7.4.14	11	2615.47	5972.39	2.28349	-1.1232	0.0679818	0.280546		6091.61	0.61541	-1.82513
PFLU6078	PFLU6078	putative cation transport-related, membrane	3.6.1.-	3	1858.82	2590.59	1.39367	-0.474148	0.0679798	0.280546		2012.88	0.259787	-1.82514
PFLU0680	PFLU0680	conserved hypothetical protein	1.2.1.27	10	4044.09	5730.07	1.4169	-0.497443	0.0684158	0.280936		3512.99	0.272981	-1.82226
PFLU5106	PFLU5106	putative detoxification-related protein	2.7.3.-	0	54.6309	97.3589	1.78212	-0.803136	0.0685949	0.281063		79.8562	0.441022	-1.82108
PFLU0355	fbp	fructose-1,6-bisphosphatase	3.1.3.11	6	2851.79	5043.31	1.76847	-0.799404	0.0685189	0.281063		4360.06	0.438852	-1.82158
PFLU2912	PFLU2912	putative membrane protein	2.1.1.73	3	65.976	123.383	1.87012	-0.86998	0.0687911	0.28148		1055.71	0.478066	-1.81979
PFLU3971	PFLU3971	putative leucine-responsive regulatory protein	4.3.1.12	9	636.718	1383.32	2.17257	-1.06088	0.0691891	0.281914		2017.12	0.583807	-1.81718
PFLU5691	dbpA	ATP-independent RNA helicase	2.4.1.-	2	472.43	947.949	2.00654	-0.96379	0.0691538	0.281914		594.518	0.530309	-1.81741
PFLU0157	PFLU0157	putative membrane protein	1.6.1.2	3	78.4187	134.677	1.71741	-0.759662	0.0700815	0.284549		95.9796	0.419382	-1.81138
PFLU2591	PFLU2591	conserved hypothetical protein	1.1.1.18	10	571.142	1074.48	1.88129	-0.881352	0.0712969	0.288224		759.652	0.488667	-1.80358
PFLU3876	emrA	putative multidrug resistance protein A	5.2.1.8	0	172.061	290.801	1.69011	-0.738366	0.0713024	0.288224		189.506	0.409397	-1.80355
PFLU4501	PFLU4501	putative membrane protein	2.1.2.2	3	2875.8	4342.21	1.50991	-0.58558	0.071671	0.288577		3553.66	0.325105	-1.8012
PFLU1673	PFLU1673	putative membrane protein	2.7.4.14	3	569.417	1027.07	1.80372	-0.823649	0.0719093	0.288935		1115.08	0.457661	-1.79969
PFLU0713	rspP	nodulation-related hypothetical protein	6.3.2.4	0	26.6047	46.3284	1.74136	-0.779369	0.0719097	0.288935		30.7173	0.433057	-1.79969
PFLU2508	PFLU2508	hypothetical protein	1.1.1.14	8	21.5234	51.644	2.39943	-1.18936	0.0725852	0.291001		46.315	0.662438	-1.79543
PFLU4285	PFLU4285	putative kinase	3.5.1.16	13	162.038	256.8	1.58481	-0.645287	0.0734185	0.293286		224.655	0.360451	-1.79022
PFLU4128C	PFLU4128C	hypothetical protein		8	41.0848	115.539	2.81222	-1.34654	0.0738176	0.293987		256.806	0.753206	-1.78774
PFLU3036	PFLU3036	putative nucleotide-sugar dehydrogenase	1.3.99.-	3	172.721	305.278	1.76746	-0.799434	0.0736883	0.293987		259.626	0.446975	-1.78854
PFLU3872	glnS	glutaminyl-tRNA synthetase	6.1.1.18	2	2039.54	3109.91	1.52481	-0.599248	0.0741298	0.294992		2525.37	0.335561	-1.78581
PFLU1932	PFLU1932	putative membrane protein	4.2.1.11	3	11.1738	18.8554	1.68746	-0.723956	0.0742844	0.295201		13.3233	0.40561	-1.78486
PFLU4295	ibpA	putative putative heat shock protein A	2.6.1.1	0	10769.8	24161.1	2.24342	-1.10096	0.0745072	0.295884		13430.9	0.617306	-1.78349
PFLU0931	PFLU0931	conserved hypothetical protein	1.1.1.29	10	4139.51	7135.39	1.72373	-0.764356	0.0746581	0.296193		6828.2	0.428797	-1.78256
PFLU1386	PFLU1386	putative LuxR-family regulatory protein	4.1.3.27	9	238.713	444.05	1.86018	-0.863604	0.0748254	0.296335		366.458	0.484753	-1.78153
PFLU4891	arcA	arginine deiminase	3.5.3.6	6	4215.53	12116.9	2.87435	-1.37928	0.0750182	0.296896		9373.2	0.774721	-1.78035
PFLU1869	PFLU1869	putative ABC transport system, membrane protein	1.3.99.-	3	417.012	628.348	1.50679	-0.581235	0.0751896	0.297371		482.185	0.326664	-1.77931
PFLU1915	PFLU1915	conserved hypothetical protein	4.2.1.11	10	673.569	1504.36	2.23342	-1.09263	0.0755237	0.298285		1571.73	0.61478	-1.77727
PFLU5209	PFLU5209	putative putative lipoprotein	1.2.1.27	3	475.129	822.307	1.7307	-0.767962	0.0754758	0.298285		850.718	0.432031	-1.77756
PFLU3756	PFLU3756	putative lipoprotein	2.2.1.1	3	449.549	926.382	2.06069	-0.994398	0.0761846	0.300077		589.695	0.560772	-1.77327
PFLU3970	arcB	ornithine cyclodeaminase	4.3.1.12	7	1436.63	4668.01	3.24928	-1.4892	0.0762584	0.300164		10113.9	0.840016	-1.77282
PFLU3771	PFLU3771	conserved hypothetical protein	2.7.7.38	10	142.043	203.916	1.4356	-0.516231	0.0765105	0.300747		183.63	0.291441	-1.7713
PFLU3015	PFLU3015	putative cell envelope protein	2.7.1.31	3	538.581	914.147	1.69732	-0.744624	0.0765734	0.300791		784.452	0.420472	-1.77092
PFLU4611	PFLU4611	putative uroporphyrin-III c-methyltransferase	2.1.1.107	7	23.9071	35.7218	1.49419	-0.580474	0.0767664	0.301141		32.4833	0.327995	-1.76976
PFLU5006	hom	homoserine dehydrogenase	1.1.1.3	7	2442.38	3481.68	1.42553	-0.505647	0.0768356	0.301191		2829.09	0.285781	-1.76935
PFLU3518	PFLU3518	conserved hypothetical protein	3.2.2.20	10	246.859	343.849	1.3929	-0.472308	0.0770533	0.301246		482.254	0.267136	-1.76805
PFLU1544	PFLU1544	putative SirA-like protein	4.2.1.3	13	219.944	388.349	1.76567	-0.796589	0.0773418	0.301967		297.117	0.450987	-1.76632
PFLU2198	PFLU2198	putative diaminobutyrate--2-oxoglutarate	2.7.8.5	7	154.733	246.266	1.59156	-0.656558	0.0776087	0.302604		233.009	0.372044	-1.76473
PFLU0828	PFLU0828	putative exported protein	2.7.1.69	3	2522.59	4555.88	1.80603	-0.825572	0.0776816	0.302661		3729.18	0.467932	-1.7643
PFLU4103	PFLU4103	putative two-component system regulator	1.1.1.93	9	41.5661	68.1073	1.63853	-0.691895	0.0777286	0.302661		114.099	0.392226	-1.76402
PFLU2892B	PFLU2892B	conserved hypothetical protein	2.1.1.73	10	23.7066	51.8847	2.18862	-1.06253	0.0777998	0.302735		48.6185	0.602477	-1.7636
PFLU2108	PFLU2108	putative lipase	2.7.1.25	13	321.52	482.682	1.50125	-0.577105	0.0780694	0.303173		420.678	0.327529	-1.762
PFLU5446	dedA	membrane-related protein DedA	4.3.1.7	3	529.575	883.529	1.66837	-0.720662	0.0784012	0.303609		743.23	0.409458	-1.76004
PFLU0809	PFLU0809	hypothetical protein	2.7.1.69	8	4.95324	11.2186	2.2649	-1.07447	0.079272	0.303677		7.84753	0.612258	-1.75493
PFLU0349	thiI	thiamine biosynthesis protein	6.3.1.2	7	1804.76	3582.96	1.98528	-0.946711	0.0790808	0.303677		3014.71	0.539115	-1.75604
PFLU4134	PFLU4134	putative phage-related tail fibre protein	2.7.3.-	11	118.582	230.742	1.94583	-0.919808	0.0793172	0.303677		195.959	0.524208	-1.75466
PFLU2244	PFLU2244	putative two-component system, response	2.7.8.5	9	61.6391	115.279	1.87023	-0.872659	0.0793392	0.303677		85.968	0.497374	-1.75453
PFLU5961	rep	ATP-dependent DNA helicase	3.6.1.-	2	820.175	1528.09	1.86313	-0.866748	0.0789558	0.303677		1027.82	0.493374	-1.75678
PFLU3779	PFLU3779	conserved hypothetical protein	1.1.1.28	10	305.355	566.321	1.85463	-0.861589	0.07882	0.303677		434.268	0.490215	-1.75757
PFLU4335	PFLU4335	putative LuxR-family regulatory protein	6.2.1.-	9	139.655	257.528	1.84402	-0.851373	0.0793199	0.303677		287.121	0.485211	-1.75465
PFLU2362	PFLU2362	putative phosphoesterase	3.5.1.10	13	146.502	267.619	1.82672	-0.83996	0.0793341	0.303677		212.08	0.478729	-1.75456
PFLU4985	PFLU4985	putative sulfatase	1.2.1.12	13	168.113	259.114	1.54131	-0.614823	0.0791942	0.303677		211.117	0.35025	-1.75538
PFLU5428	PFLU5428	putative 3-methyladenine DNA glycosylase	1.2.1.41	2	208.422	287.12	1.37759	-0.459683	0.0786999	0.303677		250.6	0.261439	-1.75828
PFLU0778	PFLU0778	putative membrane protein	1.17.1.2	3	104.06	138.478	1.33076	-0.408732	0.079952	0.305367		160.716	0.233433	-1.75096
PFLU3541	PFLU3541	conserved hypothetical protein	1.3.99.-	10	83.5567	164.994	1.97463	-0.937495	0.0804831	0.306184		137.557	0.536358	-1.74789
PFLU0375	PFLU0375	putative ABC transport system, substrate-binding	2.4.1.-	3	81.6019	132.462	1.62327	-0.679264	0.0804514	0.306184		99.678	0.388579	-1.74807
PFLU4241	PFLU4241	conserved hypothetical protein	3.1.3.18	10	85.1408	155.046	1.82106	-0.835785	0.0807316	0.306929		153.366	0.478561	-1.74646
PFLU0681	PFLU0681	conserved hypothetical protein	1.2.1.27	10	423.499	658.703	1.55538	-0.627672	0.0812054	0.307921		410.342	0.359958	-1.74373
PFLU0891	PFLU0891	putative ABC transport system, exported protein	5.3.1.13	3	3625.75	4844.39	1.33611	-0.414675	0.0813673	0.308334		4566.03	0.237935	-1.74281
PFLU1608	PFLU1608	putative fimbria-related protein precursor	1.-.-.-	3	17.5965	28.1107	1.59752	-0.637541	0.0815546	0.30864		26.7498	0.366038	-1.74174
PFLU5403	PFLU5403	conserved hypothetical protein	5.4.3.8	10	175.178	362.67	2.07029	-0.999615	0.0818707	0.309432		250.597	0.574513	-1.73993
PFLU4637	pabB	para-aminobenzoate synthase component I	EC	7	406.79	619.057	1.52181	-0.596311	0.0820019	0.309726		458.003	0.342868	-1.73919
PFLU2949	PFLU2949	conserved hypothetical protein	2.7.8.8	10	38.0894	70.1837	1.8426	-0.854939	0.0820782	0.309812		49.4238	0.491697	-1.73875
PFLU5180	PFLU5180	putative putative gluconate permease	3.5.1.81	3	86.1497	124.501	1.44518	-0.511251	0.0822362	0.310206		117.211	0.294185	-1.73786
PFLU5082	PFLU5082	hypothetical protein	3.1.3.25	8	165.166	341.775	2.06929	-0.997891	0.0824027	0.310632		314.577	0.57452	-1.73691
PFLU2107	PFLU2107	putative lipoprotein	2.7.1.25	3	54.1019	93.7127	1.73215	-0.760762	0.082631	0.31129		75.1855	0.438323	-1.73562
PFLU5754	PFLU5754	conserved hypothetical protein	6.3.2.3	10	219.003	322.936	1.47458	-0.552563	0.0840825	0.315323		303.38	0.319867	-1.72747
PFLU4314	fumC2	fumarase C (fumarate hydratase Class II)	4.2.1.2	1	723.758	1322.83	1.82773	-0.839878	0.0843392	0.315877		1189.4	0.486591	-1.72605
PFLU0786	PFLU0786	putative membrane protein	5.4.99.-	3	419.743	606.392	1.44467	-0.523977	0.0846279	0.316753		504.94	0.303853	-1.72444
PFLU2817	PFLU2817	putative phage integrase	2.3.2.2	12	108.163	173.65	1.60545	-0.66622	0.0846862	0.316767		227.093	0.386411	-1.72412
PFLU2527	PFLU2527	putative ABC transport system, membrane protein	6.3.1.5	3	13.9949	24.578	1.75621	-0.770935	0.0850132	0.317785		50.8734	0.447616	-1.72231
PFLU4741	PFLU4741	hypothetical protein	2.7.3.-	8	142.604	312.388	2.1906	-1.06225	0.0852037	0.318086		5846.63	0.617133	-1.72126
PFLU3911	PFLU3911	putative aminotransferase	1.11.1.6	13	41.8567	64.0916	1.53121	-0.607486	0.0854358	0.318338		40.6704	0.353194	-1.71998
PFLU0053	adhB	alcohol dehydrogenase cytochrome C subunit	3.4.24.70	7	346.29	546.937	1.57942	-0.645861	0.0856747	0.318818		373.725	0.375791	-1.71867
PFLU0453	PFLU0453	conserved hypothetical protein	1.5.1.12	10	134.974	213.244	1.57989	-0.645896	0.0858563	0.319157		167.022	0.37603	-1.71767
PFLU3542	PFLU3542	putative serine/threonine-protein kinase	1.3.99.-	9	41.7753	62.9584	1.50707	-0.584008	0.0859312	0.319157		54.857	0.340081	-1.71726
PFLU0167	PFLU0167	conserved hypothetical protein	1.6.1.2	10	95.8959	124.81	1.30151	-0.376394	0.0867089	0.321428		107.5	0.219725	-1.71302
PFLU1225	wspR	putative chemotaxis-related, two component	1.18.1.2	9	915.214	1242.53	1.35764	-0.436687	0.0877691	0.323907		1026.19	0.255779	-1.70728
PFLU5685	betB	betaine aldehyde dehydrogenase	1.2.1.8	0	1146.61	3024.65	2.63792	-1.27674	0.0888997	0.326416		2332.34	0.750483	-1.70123
PFLU4466	PFLU4466	patatin-like phospholipase	1.14.16.1	13	370.589	512.696	1.38346	-0.464964	0.0887381	0.326416		476.662	0.273172	-1.70209
PFLU4767	PFLU4767	putative exported protein	6.2.1.1	3	299.213	972.406	3.24988	-1.49723	0.0891714	0.327207		792.391	0.880836	-1.69978
PFLU5226	PFLU5226	putative TfoX domain hypothetical protein	2.2.1.6	10	171.8	432.882	2.51969	-1.21794	0.0893835	0.327777		1242.92	0.717003	-1.69866
PFLU0543	PFLU0543	conserved hypothetical protein	3.6.1.-	10	472.093	609.394	1.29084	-0.368304	0.0895246	0.328087		527.588	0.216916	-1.69791
PFLU1205	PFLU1205	putaive NADH oxidoreductase	1.18.1.2	13	226.337	510.357	2.25485	-1.09533	0.0898239	0.328709		1068.48	0.645708	-1.69633
PFLU4991	PFLU4991	conserved hypothetical protein	1.2.1.12	10	1129.71	2039.97	1.80574	-0.823252	0.0898198	0.328709		1461.7	0.485308	-1.69635
PFLU3809	icd	isocitrate dehydrogenase [NADP]	1.1.1.42	1	6579.14	10222.2	1.55373	-0.623381	0.0900644	0.329232		7269.93	0.367764	-1.69506
PFLU4075	PFLU4075	putative general secretion pathway protein J	1.1.1.93	3	7.56353	13.0075	1.71976	-0.828123	0.0903191	0.329747		8.78706	0.488938	-1.69372
PFLU2871	PFLU2871	hypothetical protein	2.1.1.73	8	1043.93	2858.82	2.73851	-1.31588	0.0910951	0.331708		3153.22	0.778791	-1.68965
PFLUt63	(RNA product)	tRNA	NA	NA	139.198	265.824	1.90967	-0.896686	0.0911424	0.331708		297.785	0.530771	-1.6894
PFLU0393	PFLU0393	putative TetR-family regulatory protein	2.1.1.-	9	243.117	405.225	1.66679	-0.718786	0.0917849	0.333747		341.402	0.426312	-1.68606
PFLU0171	PFLU0171	conserved hypothetical protein	1.6.1.2	10	1585.31	3173.62	2.0019	-0.953869	0.0922578	0.334926		2891.71	0.566563	-1.68361
PFLU3780	PFLU3780	putative lipoprotein	1.1.1.28	3	248.18	410.341	1.6534	-0.707646	0.0924209	0.335098		307.904	0.420526	-1.68276
PFLU0348	glnA	glutamine synthetase	6.3.1.2	7	14368.9	20974.4	1.45971	-0.537791	0.0924071	0.335098		14250.3	0.319574	-1.68283
PFLU2956	PFLU2956	conserved hypothetical protein	2.7.8.8	10	8.20155	13.7325	1.67437	-0.815819	0.0925095	0.33521		9.11436	0.484941	-1.68231
PFLU3548	PFLU3548	conserved hypothetical protein	1.3.99.-	10	21.1951	35.317	1.66628	-0.711043	0.0928379	0.335979		26.4482	0.423085	-1.68061
PFLU2139	PFLU2139	putative transport-related membrane protein	3.5.4.1	3	339.372	625.955	1.84445	-0.851136	0.0931682	0.336334		429.263	0.506956	-1.67892
PFLU4826	PFLU4826	putative ribonuclease	2.7.1.12	2	664.97	1004.79	1.51103	-0.584939	0.0933121	0.336572		1404.89	0.348556	-1.67818
PFLU6028	PFLU6028	putative membrane protein	3.6.1.-	3	1954.28	2575.77	1.31801	-0.395323	0.0934173	0.336572		1904.44	0.235642	-1.67764
PFLU2616	PFLU2616	putative exported protein	3.4.-.-	3	46.6805	103.73	2.22214	-1.0736	0.0940653	0.338098		410.292	0.641214	-1.67433
PFLU1554	faoB	3-ketoacyl-CoA thiolase	2.3.1.16	6	2463.65	4804.71	1.95024	-0.92044	0.0943223	0.338183		3774.78	0.550165	-1.67303
PFLU2469	PFLU2469	putative dehydrogenase	2.1.1.152	13	49.3854	68.772	1.39256	-0.464656	0.0942673	0.338183		52.8141	0.277688	-1.67331
PFLU1095	PFLU1095	putative exported fimbrial protein	1.1.5.2	3	24.2429	34.703	1.43147	-0.514755	0.0944393	0.338393		46.1104	0.307788	-1.67243
PFLU1152	PFLU1152	putative alkyl hydroperoxide reductase	2.1.3.3	13	20061.1	31456	1.56801	-0.635444	0.0947737	0.338907		23722.7	0.380338	-1.67074
PFLU1854	PFLU1854	putative GntR-family regulatory protein	4.1.1.23	9	177.495	247.396	1.39382	-0.470384	0.0948572	0.338907		251.311	0.281614	-1.67031
PFLU0138	PFLU0138	conserved hypothetical membrane protein	1.6.1.2	3	13.4558	33.9503	2.52309	-1.18014	0.0953773	0.340194		32.7224	0.707648	-1.66769
PFLU1458	PFLU1458	putative phage integrase	3.2.2.-	12	329.024	507.648	1.54289	-0.614066	0.0954116	0.340194		515.491	0.368251	-1.66752
PFLU4823	PFLU4823	conserved hypothetical protein	2.7.1.12	10	89.3106	143.385	1.60546	-0.668293	0.0958913	0.341484		127.605	0.401351	-1.66511
PFLU1597	PFLU1597	conserved hypothetical protein	1.-.-.-	10	1216.53	2594.67	2.13284	-1.03117	0.0961268	0.341902		2510.86	0.619722	-1.66393
PFLU0449	PFLU0449	conserved hypothetical protein	1.8.1.8	10	86.148	174.573	2.02644	-0.968823	0.0960788	0.341902		125.266	0.582167	-1.66417
PFLU3788	PFLU3788	conserved hypothetical protein	1.1.1.28	10	345.547	569.845	1.64911	-0.702056	0.0962583	0.34216		595.667	0.422094	-1.66327
PFLU5239	pcnB	putative polynucleotide adenylyltransferase	2.7.7.19	2	1785.8	2494.85	1.39705	-0.477161	0.0966184	0.343019		2413.19	0.287191	-1.66147
PFLU1313	PFLU1313	conserved hypothetical protein	2.1.1.77	10	65.1098	120.757	1.85467	-0.857957	0.0967811	0.343377		161.79	0.516635	-1.66066
PFLU1309	hisM	histidine ABC transport system, permease	2.1.1.77	3	67.165	99.4404	1.48054	-0.55669	0.0968378	0.343377		91.5794	0.335279	-1.66038
PFLU3578	PFLU3578	putative LacI-family transcriptional regulator	2.1.1.14	9	4.24833	8.62404	2.02998	-0.900453	0.0972751	0.344085		8.40844	0.543027	-1.65821
PFLU2564	potF	putrescine ABC transporter, substrate-binding	4.4.1.11	3	144.332	257.659	1.78518	-0.806704	0.0979401	0.346015		393.269	0.487457	-1.65492
PFLU1543	PFLU1543	conserved hypothetical protein	4.2.1.3	10	833.684	1240.08	1.48747	-0.564059	0.0981338	0.346324		1129.49	0.341034	-1.65397
PFLU1236	PFLU1236	putative lipoprotein	6.1.1.6	3	7390.73	22315.7	3.01942	-1.40467	0.0986075	0.346892		20618.5	0.850468	-1.65164
PFLU5686	betA	choline dehydrogenase	1.1.99.1	0	782.551	2336.29	2.98548	-1.39655	0.0990805	0.347266		1924.74	0.846737	-1.64933
PFLU2410	PFLU2410	putative dehydrogenase	1.11.1.10	13	214.332	530.027	2.47293	-1.19608	0.0990274	0.347266		610.512	0.725076	-1.64959
PFLU4534	PFLU4534	putative ATP-binding component of ABC	3.1.4.14	3	932.86	1315.39	1.41007	-0.490053	0.0991334	0.347266		1027.9	0.297169	-1.64907
PFLU2226	PFLU2226	putative ABC transport system, substrate-binding	2.7.8.5	3	68.1389	95.8812	1.40714	-0.48026	0.098813	0.347266		70.749	0.290955	-1.65064
PFLU5717	PFLU5717	putative membrane protein	2.5.1.6	3	647.027	1185.45	1.83216	-0.839379	0.0994361	0.347906		994.285	0.509458	-1.64759
PFLU5303	PFLU5303	putative recombinase	1.3.1.26	12	576.922	1166.38	2.02174	-0.961189	0.100028	0.348816		5070.54	0.58441	-1.64472
PFLU2364	PFLU2364	putative xenobiotic reductase	3.5.1.10	0	226.276	346.172	1.52987	-0.602698	0.100028	0.348816		252.155	0.366444	-1.64472
PFLU1983	PFLU1983	conserved hypothetical protein	5.99.1.2	10	30.8152	62.9626	2.04323	-0.976137	0.101367	0.351434		66.8268	0.595837	-1.63826
PFLU0079	polA	DNA polymerase I	2.7.7.7	2	4425.42	6710.04	1.51625	-0.589406	0.10116	0.351434		4762.55	0.359557	-1.63926
PFLU2860	PFLU2860	conserved hypothetical protein	2.1.1.73	10	4.24833	9.55586	2.24932	-1.07386	0.101796	0.352405		6.27898	0.65631	-1.63621
PFLU1892	PFLU1892	putative cytochrome C subunit protein	1.3.99.-	1	1200.43	1887.34	1.57223	-0.638693	0.102145	0.353118		1936.57	0.390747	-1.63454
PFLU2653	poxB	pyruvate dehydrogenase [cytochrome]	1.2.2.2	1	282.823	599.482	2.11963	-1.01994	0.102237	0.353226		649.055	0.624158	-1.6341
PFLU1833	PFLU1833	conserved hypothetical protein	6.2.1.5	10	223.648	414.342	1.85265	-0.854514	0.102312	0.353275		556.734	0.523039	-1.63375
PFLU1069	PFLU1069	putaitve lipoprotein	3.1.26.3	3	170.046	290.531	1.70854	-0.748548	0.102507	0.353425		173.563	0.458439	-1.63282
PFLU4555	PFLU4555	putative cytochrome C oxidase subunit	1.9.3.1	1	149.827	385.018	2.56975	-1.24665	0.102693	0.353537		331.291	0.763906	-1.63194
PFLU5795	PFLU5795	conserved hypothetical protein	4.2.99.18	10	457.795	918.796	2.007	-0.954754	0.102796	0.353683		578.162	0.585219	-1.63145
PFLU5307	PFLU5307	putative transposase	1.3.1.26	12	12.3787	19.6764	1.58954	-0.657731	0.103396	0.355322		13.9517	0.40386	-1.62861
PFLU6052	PFLU6052	conserved hypothetical protein	3.6.3.27	10	370.251	569.613	1.53845	-0.608835	0.103677	0.355877		475.367	0.374142	-1.62728
PFLU0890	PFLU0890	putative ABC transport system, substrate-binding	5.3.1.13	3	1608.44	2476.58	1.53974	-0.610055	0.103861	0.356078		2367.28	0.375091	-1.62642
PFLU3804	PFLU3804	putative translation initiation factor IF-1	2.3.2.8	2	728.769	1694.7	2.32543	-1.1278	0.104256	0.356799		1335.5	0.694216	-1.62456
PFLU1595	PFLU1595	conserved hypothetical protein	1.-.-.-	10	2385.03	6109.18	2.56147	-1.23669	0.1049	0.358732		6427.45	0.762662	-1.62155
PFLU4242	PFLU4242	conserved hypothetical protein	3.1.3.18	10	3440.95	7387.61	2.14697	-1.03554	0.105007	0.358732		6870.26	0.638808	-1.62105
PFLU5952	PFLU5952	putative ammonium transport membrane protein	5.1.1.7	3	622.286	892.059	1.43352	-0.511092	0.104995	0.358732		793.495	0.315274	-1.62111
PFLU5824	rpiA	ribose-5-phosphate isomerase A	5.3.1.6	7	474.401	938.481	1.97824	-0.936684	0.105564	0.360212		584.687	0.578752	-1.61846
PFLU4846	malE	maltose-binding protein	1.1.1.49	3	531.588	963.908	1.81326	-0.825748	0.105794	0.36032		870.902	0.510544	-1.61739
PFLU3037	PFLU3037	putative membrane protein	1.3.99.-	3	15.8741	24.0493	1.515	-0.622035	0.105682	0.36032		18.3377	0.384469	-1.61791
PFLU4346	PFLU4346	conserved hypothetical protein	4.6.1.4	10	813.414	1197.73	1.47248	-0.549299	0.105882	0.36032		971.898	0.339706	-1.61698
PFLU5711		putative exported DNA-ligase protein	2.5.1.6	13	189.3	252.377	1.33321	-0.406207	0.106	0.36032		233.711	0.251297	-1.61644
PFLU1663	PFLU1663	putative 3-oxoacyl-[acyl-carrier-protein]	2.7.4.14	7	2045.3	3823.84	1.86958	-0.865027	0.106447	0.360886		3320	0.535829	-1.61437
PFLU0257	PFLU0257	putative thioesterase	6.3.2.2	13	178.163	279.957	1.57135	-0.639925	0.106441	0.360886		202.83	0.396387	-1.6144
PFLUt54					13.367	28.3688	2.1223	-1.01584	0.106672	0.361227		35.3593	0.629651	-1.61333
PFLU4200	PFLU4200	hypothetical protein	4.2.1.33	8	56.3022	96.9958	1.72277	-0.757682	0.106626	0.361227		83.6168	0.469577	-1.61354
PFLU0055	cynT2	carbonic anhydrase 1	4.2.1.1	0	3106.62	4461.28	1.43606	-0.514155	0.107263	0.362804		4735.69	0.319228	-1.61062
PFLU3431	PFLU3431	putative membrane protein	1.7.99.4	3	175.699	426.731	2.42877	-1.17319	0.107598	0.363513		526.228	0.729108	-1.60908
PFLU1238	PFLU1238	conserved hypothetical protein	6.1.1.6	10	1758.2	3311.85	1.88366	-0.873036	0.108036	0.364567		4137.46	0.543243	-1.60708
PFLU1222	wspD	putative chemotaxis-related protein	1.18.1.2	0	178.42	277.635	1.55607	-0.628558	0.10812	0.364637		186.359	0.39121	-1.6067
PFLU5340	mscL	large-conductance mechanosensitive channel	1.11.1.6	0	5548.18	7966.54	1.43588	-0.51418	0.108411	0.365336		7669.27	0.320286	-1.60538
PFLU2903	PFLU2903	hypothetical protein	2.1.1.73	8	237.458	434.499	1.82979	-0.83482	0.109022	0.366399		485.638	0.520914	-1.60261
PFLU1868	PFLU1868	putative ABC transport system, ATP-binding	1.3.99.-	3	531.246	853.912	1.60738	-0.666574	0.109157	0.366643		698.478	0.416091	-1.60199
PFLU1903	eno	enolase	4.2.1.11	1	9990.79	14185.7	1.41988	-0.49883	0.109318	0.366833		9492.89	0.311522	-1.60127
PFLU0980	algF	alginate biosynthesis protein precursor	2.7.7.22	3	147.455	257.623	1.74712	-0.778722	0.110054	0.368587		183.519	0.487326	-1.59795
PFLU4416	cheY1	chemotaxis protein CheY	2.7.3.-	0	2722.84	4287.62	1.57469	-0.639986	0.110175	0.368778		3229.36	0.400641	-1.59741
PFLU5378	rhlE2	putative ATP-dependent RNA helicase	3.6.1.-	2	1477.71	2071.97	1.40215	-0.481395	0.110842	0.370369		1591.99	0.301925	-1.59442
PFLU4649	PFLU4649	putative membrane protein	EC	3	16.8494	28.2917	1.67909	-0.714468	0.112148	0.373441		23.9324	0.449744	-1.58861
PFLUt75	(RNA product)	tRNA	NA	NA	113.09	215.075	1.9018	-0.884091	0.112858	0.374098		212.706	0.557619	-1.58548
PFLU2485	PFLU2485	conserved hypothetical protein (pseudogene)	1.1.1.14	11	229.711	454.604	1.97903	-0.934012	0.113336	0.374527		408.238	0.589886	-1.58338
PFLU2257	PFLU2257	putative short-chain dehydrogenase	2.7.8.5	6	189.071	311.455	1.64729	-0.698457	0.113461	0.374527		285.58	0.441272	-1.58283
PFLU2126	PFLU2126	[utative peptidase	3.5.4.1	2	462.865	893.224	1.92977	-0.904004	0.113962	0.375591		940.439	0.571925	-1.58063
PFLU4043	PFLU4043	conserved hypothetical protein	1.1.1.93	10	5.63486	11.4448	2.03107	-0.977692	0.11416	0.375819		8.3764	0.618883	-1.57977
PFLU0175	PFLU0175	hypothetical protein	1.6.1.2	8	29.1933	50.9062	1.74376	-0.755375	0.114662	0.376485		40.1553	0.478819	-1.57758
PFLU1428	PFLU1428	conserved hypothetical protein	2.1.1.63	10	70.012	115.298	1.64683	-0.702913	0.114882	0.376485		123.781	0.445834	-1.57662
PFLU4532	PFLU4532	putative esterase	3.1.4.14	6	227.45	333.332	1.46552	-0.542408	0.114854	0.376485		265.395	0.344005	-1.57674
PFLU1257	PFLU1257	conserved hypothetical protein	2.7.4.3	10	616.918	888.727	1.44059	-0.519412	0.115933	0.379071		726.48	0.330398	-1.57208
PFLU2083	PFLU2083	putative ferric receptor (pseudogene)	2.7.7.7	11	48.586	88.1704	1.81473	-0.824616	0.116374	0.379871		66.92	0.525174	-1.57018
PFLU1281	fabZ	(3R)-hydroxymyristoyl-[acyl carrier protein]	4.2.1.-	7	846.513	1307.44	1.54451	-0.613877	0.116696	0.380064		1082.31	0.391305	-1.5688
PFLU4850	PFLU4850	putative exported protein	1.1.1.49	3	1079.88	1558.73	1.44343	-0.521416	0.116646	0.380064		1296.64	0.332322	-1.56901
PFLU4885	PFLU4885	putative exported protein	4.2.1.70	3	71.592	97.1426	1.35689	-0.433569	0.118695	0.384844		89.7122	0.27788	-1.56027
PFLU5246	PFLU5246	conserved hypothetical protein	6.2.1.1	10	179.547	265.095	1.47646	-0.550722	0.119385	0.38555		242.485	0.353625	-1.55736
PFLU5342	PFLU5342	putative LuxR-family regulatory protein	1.18.1.2	9	239.719	503.19	2.09908	-0.998815	0.120005	0.386928		1396.54	0.642427	-1.55475
PFLU0962	PFLU0962	conserved hypothetical protein	3.5.1.-	10	303.463	502.207	1.65492	-0.705487	0.120269	0.387131		377.584	0.454084	-1.55365
PFLU3543	PFLU3543	putative protein phosphatase	1.3.99.-	13	15.9164	26.6481	1.67426	-0.670534	0.120562	0.387645		23.7715	0.431928	-1.55242
PFLU2977	PFLU2977	conserved hypothetical protein	2.1.1.63	10	13.2566	23.3688	1.76281	-0.776449	0.12068	0.387809		38.9409	0.500314	-1.55193
PFLU2120	PFLU2120	putative exported protein	3.5.4.1	3	59.9648	85.5789	1.42715	-0.501003	0.121292	0.388922		123.32	0.323358	-1.54938
PFLU2207	PFLU2207	conserved hypothetical protein	2.7.8.5	10	46.7635	64.8324	1.38639	-0.463291	0.121295	0.388922		65.5466	0.29902	-1.54936
PFLU5828	PFLU5828	putative oxidase	5.3.1.6	13	2491.81	3379.98	1.35644	-0.434897	0.121215	0.388922		2682.49	0.280634	-1.54969
PFLU3774	PFLU3774	putative biopolymer transport protein	2.7.1.130	3	622.742	936.991	1.50462	-0.576768	0.121686	0.389909		1075.08	0.372653	-1.54773
PFLU2726	PFLU2726	putative exported protein	2.7.3.-	3	42.5468	125.422	2.94785	-1.36303	0.122047	0.390687		100.11	0.881514	-1.54624
PFLU6040	phoR	phosphate regulon two-component system, sensor	2.7.3.-	9	315.509	427.64	1.3554	-0.433189	0.122302	0.39107		332.408	0.280348	-1.54518
PFLU1579	PFLU1579	conserved hypothetical protein	1.6.1.1	10	2583.87	5492.78	2.12579	-1.01489	0.122676	0.391403		8644.47	0.657465	-1.54364
PFLU2950A	PFLU2950A	hypothetical protein	2.7.8.8	8	192.416	379.255	1.97102	-0.924722	0.123322	0.392614		443.619	0.600087	-1.54098
PFLU1233	PFLU1233	putative lipoprotein	6.1.1.6	3	814.226	1261.04	1.54876	-0.616631	0.123503	0.392614		1376.74	0.400348	-1.54023
PFLUs35					57.6742	85.1401	1.47623	-0.557704	0.123341	0.392614		73.8237	0.361934	-1.5409
PFLU4246	PFLU4246	putative amino acid efflux protein	3.1.3.18	3	35.2482	50.6781	1.43775	-0.506068	0.123507	0.392614		39.7481	0.328569	-1.54022
PFLU3718	PFLU3718	putative inner membrane component of	2.7.1.112	3	17.9613	28.963	1.61253	-0.670868	0.123706	0.392837		21.4079	0.435798	-1.5394
PFLU2868	PFLU2868	putative phage-related conserved hypothetical	2.1.1.73	12	58.555	76.9592	1.31431	-0.386488	0.124023	0.393316		65.7158	0.251275	-1.53811
PFLU2571	PFLU2571	putative two component sensor histidine kinase	4.4.1.11	9	139.994	181.612	1.29728	-0.375013	0.124212	0.393486		180.483	0.243938	-1.53733
PFLU5497	PFLU5497	putative transport-related membrane protein	2.1.1.144	3	2410.46	3328.63	1.38091	-0.460009	0.124307	0.39357		2778.32	0.2993	-1.53695
PFLU2762	PFLU2762	putative trehalose synthase protein	1.1.1.67	7	373.283	740.983	1.98504	-0.934438	0.124418	0.393572		722.528	0.608163	-1.53649
PFLU5804	PFLU5804	putative membrane protein	1.5.1.3	3	416.266	592.927	1.42439	-0.502245	0.124905	0.393958		396.456	0.327301	-1.53451
PFLU2959	PFLU2959	AraC-family transcriptional regulator	2.7.8.8	9	95.265	138.546	1.45432	-0.538597	0.12503	0.394138		116.5	0.351107	-1.534
PFLU0981	algJ	alginate biosynthesis protein precursor	2.7.7.22	3	78.3692	123.715	1.57861	-0.645129	0.12515	0.394302		103.692	0.420688	-1.53351
PFLU1848	PFLU1848	putative membrane protein	4.2.1.60	3	314.859	432.361	1.37319	-0.449141	0.125437	0.394989		431.932	0.293107	-1.53234
PFLU3033	PFLU3033	putative membrane protein	1.3.99.-	3	418.747	925.194	2.20944	-1.06608	0.126071	0.396125		373.322	0.696885	-1.52978
PFLU4865	PFLU4865	conserved hypothetical protein	1.15.1.1	10	88.7045	147.432	1.66206	-0.709832	0.126215	0.396363		126.538	0.464185	-1.5292
PFLU4793	PFLU4793	putative cation transporter	3.1.4.46	3	100.543	136.273	1.35538	-0.425854	0.126431	0.396825		107.23	0.27864	-1.52833
PFLU0709	rspL	sigma factor	6.3.2.4	9	211.064	424.556	2.0115	-0.946133	0.127166	0.397927		605.799	0.620263	-1.52537
PFLU4224	PFLU4224	putative esterase	2.6.1.57	13	116.824	210.134	1.79873	-0.811339	0.12713	0.397927		244.986	0.531845	-1.52552
PFLU1249	PFLU1249	putative TetR-family regulatory protein	2.7.4.3	9	947.274	1862.87	1.96656	-0.92249	0.12836	0.400063		1112.68	0.606661	-1.5206
PFLU1851	pyrF	orotidine 5'-phosphate decarboxylase	4.1.1.23	7	527.001	906.782	1.72065	-0.754919	0.128284	0.400063		768.204	0.496363	-1.5209
PFLU2402	PFLU2402	putative transposase	3.2.2.-	12	0	1.09801	NA	-1.81451	0.128864	0.400988		2.14123	1.19486	-1.5186
PFLU4522	PFLU4522	conserved hypothetical protein	3.5.3.11	10	283.594	475.896	1.67809	-0.724112	0.128858	0.400988		417.883	0.476822	-1.51862
PFLU2989	ahpC	alkyl hydroperoxide reductase protein	1.8.1.7	0	6924.61	13360.3	1.9294	-0.899181	0.130238	0.402918		7859.9	0.594238	-1.51317
PFLU0056	PFLU0056	putative transport-related membrane protein	4.2.1.1	3	602.038	1012.7	1.68212	-0.724684	0.129789	0.402918		606.276	0.478361	-1.51493
PFLU3038	PFLU3038	putative membrane protein	1.3.99.-	3	15.6663	24.7506	1.57986	-0.659028	0.130304	0.402918		21.1075	0.435605	-1.5129
PFLU5000	PFLU5000	conserved hypothetical protein	3.1.-.-	10	480.007	702.259	1.46302	-0.539812	0.129902	0.402918		539.367	0.356432	-1.51449
PFLU0100	PFLU0100	putative membrane-bound peptidase	2.7.7.7	5	341.903	491.493	1.43752	-0.512526	0.130109	0.402918		395.074	0.338598	-1.51367
PFLU2902	PFLU2902	hypothetical protein	2.1.1.73	8	63.7058	121.916	1.91373	-0.883735	0.131126	0.403732		434.191	0.58538	-1.50968
PFLU2857	PFLU2857	hypothetical protein	2.1.1.73	8	283.396	506.378	1.78682	-0.80194	0.131303	0.403732		505.431	0.531445	-1.50898
PFLU1130	PFLU1130	conserved hypothetical protein	1.1.5.2	10	96.8455	139.841	1.44396	-0.508297	0.131032	0.403732		122.94	0.33661	-1.51005
PFLU1748	PFLU1748	putative glutathione-regulated potassium-efflux	1.11.1.9	3	158.385	228.817	1.44469	-0.523618	0.131715	0.404246		258.655	0.347371	-1.50737
PFLU5900	rho	transcription termination factor	4.1.1.-	2	4781.4	9142.23	1.91204	-0.887622	0.132363	0.405988		6068.69	0.589841	-1.50485
PFLU2892A	PFLU2892A	hypothetical protein	2.1.1.73	8	4.00995	8.12526	2.02628	-1.00541	0.132487	0.406153		7.89973	0.668328	-1.50437
PFLU0232	PFLU0232	putative lipoprotein	3.1.6.1	3	606.731	1092.26	1.80024	-0.810888	0.133516	0.408875		748.558	0.540455	-1.50038
PFLU2179	PFLU2179	putative cation transport-related membrane	3.6.3.2	3	39.9005	60.6452	1.51991	-0.580688	0.133722	0.409072		52.4857	0.387232	-1.49959
PFLU1201	PFLU1201	conserved hypothetical protein	1.18.1.2	10	240.59	357.32	1.48518	-0.560642	0.133718	0.409072		318.86	0.373861	-1.4996
PFLU0744	PFLU0744	putative membrane protein	2.1.1.-	3	45.3755	88.6482	1.95366	-0.915694	0.133897	0.409392		67.2724	0.610906	-1.49891
PFLU2724	PFLU2724	putative membrane protein	2.7.3.-	3	45.8987	78.1256	1.70213	-0.744725	0.134012	0.409529		63.2848	0.496991	-1.49847
PFLU5660	PFLU5660	putative iron/sulfur-binding protein	4.1.2.5	13	213.82	319.685	1.49511	-0.564605	0.134784	0.411308		506.356	0.377536	-1.4955
PFLU4977	PFLU4977	putative AcrB/AcrD/AcrF RND family transmembrane	1.2.1.12	3	367.315	563.356	1.53371	-0.601656	0.135094	0.411879		446.539	0.402631	-1.49431
PFLU2018	PFLU2018	putative transport-related protein (pseudogene)	6.4.1.2	11	35.9197	61.9901	1.7258	-0.744011	0.135594	0.412622		45.3006	0.498533	-1.4924
PFLU5951	PFLU5951	conserved hypothetical protein	5.1.1.7	10	2406.73	3727.65	1.54885	-0.615912	0.135558	0.412622		2873.61	0.412661	-1.49254
PFLU0250	PFLU0250	putative outer membrane protein	2.3.1.30	3	128.864	182.615	1.41712	-0.491773	0.136122	0.413794		151.894	0.329963	-1.49039
PFLU2196	PFLU2196	putative oxidoreductase	2.7.8.5	13	161.607	268.839	1.66353	-0.709273	0.136441	0.414328		256.474	0.476285	-1.48918
PFLU3482	PFLU3482	putative glutathione-dependent formaldehyde	1.3.99.3	13	183.196	345.479	1.88584	-0.868499	0.136704	0.414693		323.881	0.583599	-1.48818
PFLU1974	PFLU1974	conserved hypothetical protein	5.99.1.2	10	7.28307	13.8239	1.89809	-0.831561	0.136897	0.415062		13.2132	0.559054	-1.48744
PFLU0521	hflX	GTP-binding protein HflX	2.5.1.8	2	8529.98	12242.7	1.43526	-0.512346	0.137528	0.416102		10798.5	0.345	-1.48506
PFLU0756	hemH	ferrochelatase	4.99.1.1	0	1790.4	3183.82	1.77827	-0.795357	0.138446	0.418319		2184.49	0.536822	-1.4816
PFLU2122	PFLU2122	putative two-component system, histidine kinase	3.5.4.1	9	114.328	156.689	1.37052	-0.451783	0.138477	0.418319		121.04	0.304953	-1.48149
PFLU1405	PFLU1405	putative TonB-dependent receptor protein	3.2.1.21	3	232.112	289.649	1.24789	-0.320025	0.138456	0.418319		292.126	0.216005	-1.48157
PFLU5309	PFLU5309	putative methyl-accepting chemotaxis protein	1.3.1.26	0	0.447648	1.87398	4.18628	-1.624	0.138692	0.41875		1.66033	1.09679	-1.48068
PFLU1653	PFLU1653	putative transport-related, membrane protein	2.7.4.14	3	485.338	1171.45	2.41367	-1.15381	0.13885	0.419008		775.883	0.779556	-1.48009
PFLUt36	(RNA product)	tRNA	NA	NA	22.0642	48.0496	2.17772	-1.03604	0.139213	0.419662		45.9385	0.700629	-1.47873
PFLU1350	PFLU1350	conserved hypothetical protein	1.4.3.5	10	64.9371	102.165	1.57329	-0.627286	0.139658	0.420571		92.7613	0.424684	-1.47707
PFLU0158	PFLU0158	hypothetical protein	1.6.1.2	8	38.0734	67.9259	1.78408	-0.804892	0.13977	0.42069		53.1802	0.545081	-1.47665
PFLU3681	PFLU3681	putative membrane protein	2.7.1.112	3	151.519	270.271	1.78374	-0.797961	0.140398	0.421049		446.523	0.541244	-1.47431
PFLU1861	PFLU1861	hypothetical protein	4.1.1.23	8	71.9741	127.128	1.7663	-0.786679	0.140322	0.421049		181.78	0.533489	-1.47459
PFLU3813	purB	adenylosuccinate lyase	4.3.2.2	7	1010.29	1546.24	1.53048	-0.600041	0.140365	0.421049		1373.1	0.406964	-1.47443
PFLU2248	PFLU2248	putative two-component system, response	2.7.8.5	9	640.547	937.481	1.46356	-0.537863	0.140289	0.421049		857.728	0.364723	-1.47472
PFLU2276	PFLU2276	hypothetical protein	2.7.8.5	8	3.96491	7.9694	2.00998	-0.874386	0.140639	0.421299		13.5641	0.593441	-1.47342
PFLU3154	PFLU3154	conserved hypothetical protein	3.1.1.3	10	1628.83	2885.31	1.7714	-0.789894	0.1407	0.421299		2535.24	0.536179	-1.47319
PFLU0899	upp	uracil phosphoribosyltransferase	2.4.2.9	7	440.22	609.798	1.38521	-0.464144	0.14061	0.421299		532.523	0.31499	-1.47352
PFLU3209	PFLU3209	putative high-molecular weight cobalt-containing	1.1.1.100	6	35.818	63.6174	1.77613	-0.784844	0.140906	0.4217		60.9118	0.533029	-1.47242
PFLUs34					169.64	288.978	1.70347	-0.739322	0.141552	0.422219		460.273	0.502927	-1.47004
PFLU0397	PFLU0397	conserved hypothetical protein	2.3.1.-	10	227.231	366.673	1.61365	-0.667097	0.14159	0.422219		265.945	0.453839	-1.4699
PFLU0084	PFLU0084	putative endonuclease/exonuclease/phosphatase	2.7.7.7	2	1737.25	2445.03	1.40741	-0.485251	0.141383	0.422219		1815.41	0.329955	-1.47066
PFLU5887	PFLU5887	conserved hypothetical protein	3.4.11.9	10	190.861	301.397	1.57915	-0.639813	0.142016	0.423053		300.389	0.435743	-1.46833
PFLU5540	secE	preprotein translocase SecE subunit	2.7.7.6	3	3330.88	5933.42	1.78134	-0.796128	0.14231	0.423711		6698.29	0.542601	-1.46724
PFLU3384	PFLU3384	putative membrane protein	EC	3	76.0264	110.609	1.45488	-0.529951	0.1426	0.424356		105.743	0.36145	-1.46618
PFLU3040	PFLU3040	conserved hypothetical protein	1.3.99.-	10	100.044	168.519	1.68446	-0.726193	0.14311	0.425289		168.167	0.495929	-1.46431
PFLU2722	PFLU2722	response regulator protein	3.5.5.1	9	142.763	261.822	1.83397	-0.834125	0.143953	0.426171		205.619	0.570838	-1.46123
PFLU2471	tsx	nucleoside-specific channel-forming protein	2.1.1.152	3	145.068	266.489	1.83699	-0.832824	0.144577	0.427387		226.387	0.570835	-1.45896
PFLU5500	katA	catalase	1.11.1.6	0	10799.9	28662.1	2.65392	-1.25641	0.144704	0.427545		12209	0.861445	-1.4585
PFLU2056	PFLU2056	putative dehydrogenase	4.2.1.33	13	22.4276	30.6031	1.36453	-0.454926	0.144944	0.428035		26.8867	0.3121	-1.45763
PFLU4894	PFLU4894	conserved hypothetical protein	2.7.2.2	10	1101.43	2295.64	2.08423	-0.985074	0.146066	0.428508		1822.01	0.677693	-1.45357
PFLU5616	PFLU5616	conserved hypothetical protein	2.8.1.6	10	43.2548	77.3448	1.78812	-0.804238	0.145634	0.428508		66.142	0.552692	-1.45513
PFLU4258	PFLU4258	conserved hypothetical protein	3.1.3.18	10	126.839	200.942	1.58423	-0.646298	0.145855	0.428508		136.514	0.444396	-1.45433
PFLU0844	sspA	stringent starvation protein A	1.10.2.2	0	1263.5	1791.93	1.41823	-0.495621	0.145955	0.428508		1459.68	0.340875	-1.45397
PFLU5400		putative thiamine biosynthesis-related protein	3.2.2.4	7	322.674	438.169	1.35793	-0.435764	0.146029	0.428508		366.841	0.299761	-1.4537
PFLU1235	PFLU1235	hypothetical protein	6.1.1.6	8	45.1286	77.147	1.70949	-0.733035	0.146465	0.429246		78.1299	0.504799	-1.45213
PFLU1149	PFLU1149	conserved hypothetical protein	2.1.3.3	10	5556.92	10236.4	1.8421	-0.83733	0.146884	0.430138		10732	0.57722	-1.45063
PFLU5650	soxD	sarcosine oxidase delta subunit	1.5.3.1	7	18.4423	28.7608	1.5595	-0.613375	0.146918	0.430138		45.8318	0.42287	-1.4505
PFLU2181	PFLU2181	putative two-component system, sensor kinase	3.6.3.2	9	602.921	812.428	1.34749	-0.422816	0.14735	0.430968		870.706	0.291808	-1.44895
PFLU4347	PFLU4347	putative noncomposite transposon	4.6.1.4	12	65.8829	101.506	1.5407	-0.615915	0.147446	0.431031		91.339	0.425177	-1.44861
PFLU4201	PFLU4201	putative filamentous adhesin	4.2.1.33	0	60.7367	100.064	1.64751	-0.690411	0.148069	0.431969		87.4251	0.477335	-1.44639
PFLU0889	PFLU0889	putative ABC transport system, membrane protein	5.3.1.13	3	891.739	1307.96	1.46675	-0.541558	0.1482	0.431969		1093.54	0.374542	-1.44592
PFLU1594	PFLU1594	hypothetical protein	1.-.-.-	8	80.0261	140.562	1.75645	-0.777801	0.148551	0.432731		145.661	0.538394	-1.44467
PFLU2158	PFLU2158	putative transposase/integrase	5.99.1.2	12	5.67118	9.80294	1.72855	-0.811454	0.149562	0.434585		7.68132	0.563087	-1.44108
PFLUs39					70.4016	151.195	2.14761	-1.01197	0.150138	0.436039		398.006	0.703223	-1.43904
PFLU3549	PFLU3549	conserved hypothetical protein	1.3.99.-	10	62.2756	87.7793	1.40953	-0.494876	0.151493	0.439314		83.6901	0.345035	-1.43428
PFLU5124	PFLU5124	conserved hypothetical protein	2.7.3.-	10	216.345	324.599	1.50038	-0.570028	0.151826	0.439839		261.305	0.397755	-1.43311
PFLU3098	PFLU3098	putative cytochrome b-561 membrane protein	4.1.3.18	1	32.3311	45.0366	1.39298	-0.482395	0.151777	0.439839		41.7864	0.336567	-1.43328
PFLU2016	PFLU2016	conserved hypothetical protein	6.4.1.2	10	529.337	925.197	1.74784	-0.770395	0.152325	0.440838		928.624	0.538223	-1.43137
PFLU0765	rpsT	30S ribosomal protein S20	5.2.1.8	2	6077.72	13184.1	2.16925	-1.02746	0.152741	0.441173		12204.4	0.718545	-1.42992
PFLU1970	PFLU1970	conserved hypothetical protein	1.2.1.16	10	63.539	88.2717	1.38925	-0.441137	0.152896	0.441173		107.57	0.308622	-1.42938
PFLU3842	PFLU3842	hypothetical protein	2.3.1.118	8	40.8684	56.3576	1.379	-0.473483	0.152972	0.441173		53.5476	0.331312	-1.42911
PFLU1094	PFLU1094	putative exported fimbrial chaperone	1.1.5.2	0	26.1788	35.5045	1.35623	-0.438559	0.152891	0.441173		35.2279	0.306815	-1.42939
PFLU2060	iscS	cysteine desulfurase	2.8.1.7	2	872.519	1124.29	1.28856	-0.361855	0.15278	0.441173		887.969	0.253084	-1.42978
PFLU0758	PFLU0758	conserved hypothetical protein	4.99.1.1	10	743.876	1031.46	1.3866	-0.464822	0.153113	0.441361		872.87	0.325364	-1.42862
PFLUt29	(RNA product)	tRNA	NA	NA	17.3145	34.377	1.98544	-0.929148	0.153623	0.441734		34.4449	0.651188	-1.42685
PFLU1591	PFLU1591	presumed portal vertex protein	1.-.-.-	12	24.9871	36.9715	1.47963	-0.548625	0.153599	0.441734		34.9956	0.384479	-1.42693
PFLU1918	PFLU1918	hypothetical protein	4.2.1.11	8	54.0932	94.8237	1.75297	-0.768202	0.153917	0.442067		83.4155	0.538774	-1.42583
PFLU1811	PFLU1811	putative glucans synthase	4.1.1.47	6	396.153	662.174	1.67151	-0.714225	0.154044	0.442067		539.017	0.501073	-1.42539
PFLU6002	PFLU6002	putative oxidative stress LysR-family regulatory	3.1.7.2	9	994.362	1394.68	1.40259	-0.480234	0.154032	0.442067		948.976	0.336904	-1.42543
PFLU0037	trpI	HTH-type transcriptional regulator trpI (trpBA	4.2.1.20	9	154.525	245.236	1.58703	-0.645753	0.154244	0.442421		199.635	0.453256	-1.4247
PFLUt57	(RNA product)	tRNA	NA	NA	9.80903	18.8899	1.92577	-0.913958	0.154501	0.442501		17.1085	0.64191	-1.42381
PFLU5864	PFLU5864	conserved hypothetical protein	3.5.1.16	10	1127.17	1984.14	1.76028	-0.779879	0.1545	0.442501		1378.99	0.547739	-1.42382
PFLU0714	rscQAB	putative type III secretion protein	6.3.2.4	3	80.5991	119.731	1.48552	-0.550895	0.15439	0.442501		94.4658	0.386812	-1.42419
[truncated: 1,972 more rows]

## Sheet: CompA_raw_normalised_basemeans
Locus	Gene Name	Product	EC Number	Colour in SBW25 Genome Annotation	6A4 rep 1	6A4 rep 2	6A4 rep 3	6B4_cap- rep 1	6B4_cap- rep 2	6B4_cap- rep 3		6A4 Mean	6B4_cap- Mean	6A4 Stdev	6B4_Cap- Stdev	6A4 Stdev/Mean	6B4_cap- Stdev/Mean
[truncated: 6,033 more rows]

[truncated: 1 more sheets: CompA_summary]
