# Supplementary material for: Repeated Phenotypic Evolution by Different Genetic Routes in Pseudomonas fluorescens SBW25
Source: Mol Biol Evol. 2019 Mar 5;36(5):1071–85. doi: 10.1093/molbev/msz040 (PMC6519391; doi:10.1093/molbev/msz040)
Supplement: Supplementary Data [file msz040_supp.zip › supplementary_table_S4.xlsx]

## Sheet: CompB_6A4 higher
Locus	Gene Name	Product	EC Number	Colour in SBW25 genome annotation	6A4 Base Mean	6B4_cap+ Base Mean	Fold Change (6A4/6B4_cap+)	Log2 Fold Change	P-value	Adjusted P-value		Base Mean	lfcSE	Stat	Notes
PFLU4456	flgF	flagellar basal-body rod protein	3.2.1.-	0	6051.73	41.4483	146.007	6.47214	5.94182e-18	4.05539e-15		2963.41	0.74964	8.63366
PFLU4427	fliN	probable flagellar motor switch protein	2.7.3.-	0	2227.42	38.0059	58.6072	5.32819	1.43404e-13	2.96743e-11		1524.48	0.720695	7.39314
PFLU4442	PFLU4442	putative two-component system, sensor kinase	3.6.3.14	9	3542.05	61.5556	57.5423	5.36793	1.75146e-14	4.22831e-12		1842.63	0.700073	7.66767
PFLU0964	PFLU0964	conserved hypothetical protein	3.5.1.-	10	2310.5	41.2234	56.0481	5.17142	1.24669e-10	1.44466e-08		1104.72	0.803822	6.43354
PFLU4455	flgG	flagellar basal-body rod protein	3.2.1.-	0	6653.97	122.14	54.4781	5.38389	2.81344e-17	1.16436e-14		4207.48	0.636841	8.45406
PFLU4426	fliO	flagellar protein FliO	2.7.3.-	0	611.479	12.5315	48.7955	4.96133	6.20886e-11	7.50448e-09		454.697	0.758772	6.53862
PFLU4730	flgC	putative flagellar basal-body rod protein	1.17.4.1	0	1445.22	34.9577	41.3419	5.07758	6.78488e-20	9.82789e-17		817.519	0.556079	9.13103
PFLU4729	flgD	flagellar biosynthesis, initiation of hook	1.17.4.1	0	2181.86	64.843	33.6483	4.88098	6.18914e-24	1.79299e-20		1363.57	0.4838	10.0888
PFLU4429	fliL	flagellar basal body-associated protein FliL	2.7.3.-	0	1714.02	51.0786	33.5566	4.69996	2.58171e-12	3.93643e-10		1066.92	0.671538	6.9988
PFLU4448	fliC	flagellin	3.6.3.14	0	26086.7	825.488	31.6015	4.38442	8.77444e-08	4.62174e-06		29585.7	0.819451	5.35043
PFLU4453	flgI	flagellar P-ring protein precuror	3.2.1.-	0	2222.99	74.6853	29.7647	4.58433	1.60304e-13	3.20276e-11		1716.25	0.621324	7.37832
PFLU4454	flgH	flagellar L-ring protein	3.2.1.-	0	2867.44	100.262	28.5995	4.62108	1.5596e-17	7.8617e-15		2205.04	0.542212	8.52264
PFLU4419	flhF	putative flagellar biosynthesis protein	2.7.3.-	0	5893.13	208.329	28.2877	4.5831	2.06533e-16	7.03914e-14		3944.02	0.557675	8.21823
PFLU2091	PFLU2091	conserved hypothetical protein	2.7.7.7	10	1630.28	68.8781	23.6691	4.08265	5.94435e-07	2.29451e-05		549.419	0.817672	4.99302
PFLU3192	PFLU3192	putative adhesin activator protein	2.6.1.1	3	718.121	30.7519	23.3521	3.79847	0.000126694	0.00169156		303.868	0.991044	3.8328
PFLU4731	flgB	putative flagellar basal-body rod protein	1.17.4.1	0	1542.71	69.8744	22.0784	4.22099	7.78392e-13	1.40938e-10		1062.09	0.589119	7.16491
PFLU4428	fliM	flagellar motor switch protein	2.7.3.-	0	3765.36	171.489	21.9568	4.14242	4.95673e-10	4.86768e-08		2489.8	0.665933	6.22047
PFLU2990	ahpF	alkyl hydroperoxide reductase subunit	1.8.1.7	0	2938.52	147.048	19.9834	3.78825	6.37705e-06	0.000162055		4740.14	0.839317	4.51349
PFLU4425	fliP	flagellar biosynthesis	2.7.3.-	0	1045	55.9767	18.6684	3.86496	1.30962e-07	6.48542e-06		747.527	0.732348	5.27749
PFLU4439	fliF	flagellar M-ring protein	3.6.3.14	0	6189.76	345.291	17.9262	3.92831	5.9059e-11	7.43886e-09		3927.41	0.6001	6.5461
PFLU4452	flgJ	peptidoglycan hydrolase	3.2.1.-	0	1951.23	109.484	17.822	3.96108	2.29517e-12	3.69394e-10		1659.99	0.564637	7.01526
PFLU0526	PFLU0526	putative methyl-accepting chemotaxis protein	6.3.4.4	0	1871.2	115.638	16.1815	3.84319	2.44558e-12	3.82965e-10		1114.1	0.548527	7.00638
PFLU4423	fliR	flagellar biosynthetic protein FliR	2.7.3.-	0	338.715	22.1327	15.3038	3.58366	2.4476e-07	1.07435e-05		321.468	0.694283	5.16167
PFLU4728	flgE	putative flagellar hook protein	1.17.4.1	0	5960.63	408.062	14.6072	3.79188	2.65519e-24	1.53842e-20		4594.13	0.372791	10.1716
PFLU1685	PFLU1685	putative membrane protein	2.7.3.-	3	934.175	64.4942	14.4846	3.14519	0.00131322	0.00940516		832.092	0.978873	3.21308
PFLU4451	flgK	putative flagellar hook-associated protein	3.6.3.14	0	3871.03	283.746	13.6426	3.67401	2.00667e-19	1.66095e-16		3837.01	0.407639	9.01291
PFLU4438	fliG	flagellar motor switch protein	3.6.3.14	0	3114.04	240.478	12.9494	3.48406	5.00594e-09	3.76681e-07		2358.75	0.595874	5.84697
PFLU2090	PFLU2090	putative hydrolase	2.7.7.7	13	629.453	50.6041	12.4388	3.41063	3.3968e-07	1.44714e-05		375.934	0.668753	5.09999
PFLU4437	fliH	flagellar assembly protein	3.6.3.14	0	1384.29	111.367	12.43	3.42399	7.9252e-09	5.73982e-07		1006.28	0.593409	5.77004
PFLU4440	fliE	flagellar biosynthesis; basal-body component	3.6.3.14	0	2642.36	214.597	12.3131	3.4189	1.43884e-08	9.5632e-07		2176.66	0.603118	5.6687
PFLU2096	PFLU2096	putative transport-related membrane protein	2.7.7.7	3	1272.03	112.179	11.3393	3.2034	1.767e-05	0.000377785		468.458	0.746284	4.29247
PFLU0279	PFLU0279	conserved hypothetical protein	4.1.1.49	10	901.138	79.7359	11.3015	3.22104	3.78853e-06	0.000105027		1279.16	0.696793	4.62266
PFLU4436	fliI	flagellum-specific ATP synthase	3.6.3.14	0	1639.67	150.588	10.8885	3.218	6.57408e-07	2.44168e-05		1403.51	0.647023	4.97354
PFLU3965	bkdA2	2-oxoisovalerate dehydrogenase beta subunit	1.2.4.4	6	3636.31	339.718	10.7039	3.02806	0.000270476	0.00294238		2239.59	0.831417	3.64205
PFLU4409	PFLU4409	putative chromosome partitioning protein	6.3.4.14	0	2455.35	230.224	10.6651	3.29157	8.48888e-12	1.22961e-09		1460.91	0.481925	6.83004
PFLU2093	PFLU2093	putative dehydrogenase	2.7.7.7	13	1184.03	113.033	10.4751	3.10496	3.1934e-05	0.000584698		480.838	0.746524	4.15922
PFLU4695	PFLU4695	putative lipoprotein	4.2.1.17	3	1243.41	119.107	10.4394	3.13967	3.64008e-06	0.000102525		778.997	0.677978	4.63094
PFLU2290	PFLU2290	putative acetyl-CoA synthetase	3.2.1.82	7	235.284	22.7851	10.3263	3.00568	0.00013613	0.00178447		362.215	0.787838	3.8151
PFLU2579	PFLU2579	putative thiamine pyrophosphate-dependent	4.4.1.11	6	359.815	38.8219	9.26835	3.01637	4.02063e-06	0.000109884		167.99	0.654265	4.61031
PFLU0594	PFLU0594	putative membrane protein	3.5.1.5	3	1729.48	190.105	9.09749	2.64895	0.00817335	0.0361619		757.093	1.00156	2.64482
PFLU4424	fliQ	flagellar biosynthetic protein FliQ	2.7.3.-	0	211.391	23.7594	8.89716	2.95565	3.14823e-06	9.25932e-05		172.328	0.634136	4.6609
PFLU0924	PFLU0924	putative exported protein	1.1.1.29	3	5160.6	584.066	8.83564	2.79271	0.000740164	0.00624237		2783.39	0.827653	3.37425
PFLU2575	PFLU2575	putative carbohydrate kinase	4.4.1.11	6	712.052	82.2007	8.66236	2.93327	7.66628e-06	0.000188214		322.8	0.655583	4.4743
PFLU2580	idh	myo-inositol 2-dehydrogenase	1.1.1.18	6	396.157	46.7987	8.46513	2.85263	2.19199e-05	0.00043946		185.21	0.672096	4.24438
PFLU2578	PFLU2578	conserved hypothetical protein	4.4.1.11	10	112.775	13.3337	8.45787	2.87312	1.14508e-05	0.000263278		61.3812	0.654799	4.38779
PFLU0358	PFLU0358	putative hydrolase	3.1.3.11	13	2920.07	345.841	8.44338	2.96051	3.13348e-09	2.48704e-07		1392.68	0.499711	5.92445
PFLU2533	PFLU2533	putative methyl-accepting chemotaxis protein	6.3.1.5	0	957.051	120.235	7.95985	2.7186	0.000301634	0.00318336		1106.84	0.752263	3.61389
PFLU4420	flhA	flagellar biosynthesis protein FlhA	2.7.3.-	0	5853.23	736.443	7.94798	2.83071	1.64451e-06	5.47604e-05		3925.22	0.590614	4.79282
PFLU3890	PFLU3890	putative biotin-dependent carboxyl transferase	4.1.3.4	7	2003.78	256.21	7.82086	2.73815	0.000120475	0.00163474		951.989	0.712105	3.84516
PFLU4408	PFLU4408	putative chemotaxis-related protein	6.3.4.14	0	1245.86	161.963	7.69225	2.85474	3.07697e-10	3.30148e-08		959.455	0.453503	6.29485
PFLU4435	fliJ	flagellar protein	2.7.3.-	0	132.211	17.3344	7.62709	2.72225	8.46487e-06	0.000204356		129.393	0.61132	4.45308
PFLU1083	PFLU1083	putative signal transduction GGDEF domain protein	3.4.21.53	9	389.821	51.289	7.60048	2.84289	3.54561e-10	3.66844e-08		365.754	0.453208	6.27282
PFLU0030	PFLU0030	putative 2-dehydro-3-deoxygalactonokinase	1.1.1.25	6	1266.33	168.019	7.53685	2.69014	0.000144706	0.00186318		611.872	0.707934	3.79998
PFLU0549	PFLU0549	putative dehydrogenase	2.4.2.11	13	3019.01	401.723	7.51515	2.66773	0.000340979	0.00352162		998.415	0.74476	3.582
PFLU4766	acs	acetyl-coenzyme A synthetase	6.2.1.1	6	7524.65	1008.34	7.46239	2.70642	2.8501e-05	0.000532693		14120	0.646676	4.18512
PFLU2577	PFLU2577	conserved hypothetical protein	4.4.1.11	10	143.058	20.0649	7.12978	2.65321	4.12207e-05	0.000704521		65.3597	0.647041	4.10053
PFLU1155	PFLU1155	putative exported flagellar protein	3.5.2.3	0	649.12	91.7319	7.07628	2.62786	8.50396e-05	0.00122253		671.929	0.668711	3.92973
PFLU1046	PFLU1046	putative RNA polymerase sigma factor	4.3.1.17	9	121.933	17.9395	6.79691	2.43127	0.00429913	0.0227066		63.4867	0.851482	2.85534
PFLU4422	flhB	flagellar biosynthetic protein flhb	2.7.3.-	0	483.808	71.5259	6.76409	2.61026	5.69457e-06	0.000147296		478.475	0.575273	4.53742
PFLU1082	PFLU1082	conserved hypothetical protein	3.4.21.53	10	208.463	31.3504	6.64946	2.6342	1.44551e-05	0.000319668		232.838	0.607401	4.33683
PFLU4089	fecD	iron(III) dicitrate transport system permease	1.1.1.93	3	65.7916	10.0897	6.52067	2.4097	1.8764e-06	6.1423e-05		49.1312	0.505571	4.7663
PFLU3177	PFLU3177	conserved hypothetical protein	2.6.1.1	10	1347.28	207.048	6.50712	2.60182	3.24158e-07	1.39124e-05		814.957	0.509278	5.10883
PFLU0923	PFLU0923	conserved hypothetical protein	1.1.1.29	10	7546.02	1179.46	6.39788	2.33969	0.00760716	0.0343975		4211.62	0.876607	2.66903
PFLU5162	trxB	thioredoxin reductase	1.6.4.5	0	11789.3	1880.64	6.26877	2.44968	0.000457051	0.00438436		9576.8	0.698961	3.50474
PFLU5500	katA	catalase	1.11.1.6	0	10799.9	1724.4	6.26298	2.31652	0.00717633	0.0328693		12209	0.861626	2.68855
PFLU3027	PFLU3027	putative short-chain dehydrogenase family	2.7.1.31	13	1921.78	308.207	6.23533	2.31224	0.00743171	0.033772		1210.41	0.86379	2.67685
PFLU6001	PFLU6001	putative exported protein	3.1.7.2	3	1187.12	193.751	6.12705	2.40563	0.000855985	0.00685431		519.818	0.72154	3.33403
PFLU3632	PFLU3632	putative iron(III) dicitrate sensor protein	2.3.-.-	9	164.711	27.0482	6.08953	2.39608	0.000615933	0.00549879		79.4997	0.699689	3.4245
PFLU2531	PFLU2531	putative lyase (pseudogene)	6.3.1.5	11	41.2957	6.88588	5.99716	2.62107	1.66477e-06	5.51182e-05		72.6146	0.547155	4.79037
PFLU3199	PFLU3199	3-oxoacyl-[acyl-carrier-protein] synthase II	1.1.1.100	7	279.798	46.8594	5.97102	2.40215	8.24209e-05	0.00119387		154.288	0.61011	3.93725
PFLU3415	PFLU3415	putative hydrolase	4.2.99.9	13	1284.75	215.999	5.94794	2.35002	0.00173968	0.0115328		737.458	0.750466	3.13141
PFLU3891	PFLU3891	putative enoyl CoA hydratase-like protein	4.1.3.4	7	854.275	143.709	5.94448	2.35151	0.0014547	0.0101183		447.615	0.73864	3.18357
PFLU4734	flgA	putative flagella basal body P-ring formation	2.7.3.-	0	2901.58	489.023	5.93342	2.42152	8.60305e-05	0.00123077		2400.53	0.616641	3.92695
PFLU0922	PFLU0922	putative medium-chain-fatty-acid--CoA ligase	1.1.1.29	6	4930.47	832.839	5.92007	2.31082	0.0038263	0.0207644		2184.51	0.799	2.89214
PFLU0278	PFLU0278	putative molybdopterin oxidoreductase	4.1.1.49	13	1751.2	298.591	5.86487	2.36253	0.000442463	0.00427272		2929.08	0.67244	3.51337
PFLU1488	PFLU1488	putative exported protein	6.3.2.6	3	362.357	63.7962	5.67991	2.38828	7.30382e-07	2.64489e-05		196.087	0.482179	4.95311
PFLU3892	accA	biotin carboxylase subunit of acetyl-CoA	6.4.1.4	7	3039.85	536.215	5.66908	2.26743	0.00380943	0.0207187		1616.27	0.783623	2.89353
PFLU2530	PFLU2530	putative LuxR-family regulatory protein	6.3.1.5	9	167.274	29.8382	5.60603	2.38659	6.37424e-11	7.53722e-09		152.125	0.365218	6.53469
PFLU1814	actP	cation/acetate symporter	4.1.1.47	3	1706.2	309.077	5.52029	2.27145	0.000944791	0.00737752		12560.4	0.686971	3.30647
PFLU3888	PFLU3888	putative long-chain-fatty-acid--CoA ligase	4.1.3.4	7	1037.33	188.8	5.49434	2.27107	0.0012872	0.00929163		884.55	0.70556	3.21882
PFLU5999	exbB	biopolymer transport membrane protein	3.1.7.2	3	1338.39	247.335	5.41126	2.20064	0.00426176	0.022571		963.343	0.769965	2.85811
PFLU1142	glpK	glycerol kinase	2.7.1.30	6	14484.7	2678.02	5.40875	2.29411	0.000259201	0.00284973		6308.64	0.628008	3.65299
PFLU5612	PFLU5612	putative biotin biosynthesis-related protein	6.3.3.3	7	1737.6	325.313	5.34133	2.33689	3.9258e-07	1.60184e-05		903.996	0.460697	5.07252
PFLU0380	PFLU0380	putative methyl-accepting chemotaxis protein	2.4.1.-	0	727.762	136.419	5.33477	2.26682	0.000441146	0.00427272		854.081	0.645052	3.51416
PFLU4430	PFLU4430	putative flagellar hook-length control protein	2.7.3.-	0	1032.96	198.716	5.19816	2.28605	6.17647e-07	2.3238e-05		759.585	0.458528	4.98562
PFLU3198	PFLU3198	putative acyl CoA oxidase	1.1.1.100	13	506.588	98.3969	5.14841	2.26396	1.26141e-06	4.37642e-05		304.018	0.467207	4.84574
PFLU1124	PFLU1124	putative membrane protein	1.1.5.2	3	13.4601	2.62959	5.1187	1.87242	0.00353779	0.0195481		13.3191	0.641971	2.91668
PFLU4853	PFLU4853	conserved hypothetical protein	1.1.1.49	10	162.801	32.1364	5.06594	2.18261	0.000312828	0.00328952		83.38	0.605535	3.60444
PFLU5130	PFLU5130	putative 4-aminobutyrate aminotransferase	2.7.3.-	13	1269.04	252.837	5.01921	2.22762	5.34683e-05	0.000844129		440.221	0.551402	4.03993
PFLU3033	PFLU3033	putative membrane protein	1.3.99.-	3	418.747	83.5416	5.01243	2.16354	0.00208801	0.0133237		373.322	0.703038	3.07742
PFLU3727	rbsB	putative D-ribose-binding protein component of	2.2.1.1	3	70.2113	14.057	4.99475	2.19231	3.48945e-06	0.000100088		63.2212	0.472512	4.63968
PFLU0591	PFLU0591	putative iron ABC transport system, periplasmic	3.5.1.5	3	286.638	57.712	4.9667	2.14287	0.00327963	0.0185568		171.151	0.728808	2.94024
PFLU4837	pgl	putative 6-phosphogluconolactonase	3.1.1.31	1	2386.95	488.513	4.88614	2.06243	0.00840658	0.0368719		1762.12	0.78262	2.63529
PFLU2671	PFLU2671	putative magnesium chelatase protein	2.1.1.133	13	646.801	132.914	4.86631	2.19321	2.04464e-07	9.40209e-06		429.837	0.422159	5.19523
PFLU3030	paaF	putative phenylacetic acid degradation enoyl-CoA	4.2.1.17	6	3690.8	759.674	4.8584	2.07388	0.00654843	0.0306971		1881.87	0.762742	2.71898
PFLU3748	PFLU3748	putative regulator of iron dicitrate transport	2.2.1.1	9	154.412	31.9805	4.82832	2.12949	0.000201786	0.00239318		175.653	0.572941	3.71677
PFLU3032	PFLU3032	putative hydratase	1.3.99.-	13	1221.81	256.439	4.76451	2.13475	0.000332145	0.00344883		871.812	0.59483	3.58885
PFLU2581	PFLU2581	putative oxidoreductase	1.1.1.18	13	220.411	46.5143	4.73856	2.11488	0.000325351	0.00339044		115.781	0.588408	3.59423
PFLU3227	PFLU3227	putative transport-related protein	4.2.1.84	3	426.173	90.5621	4.70587	2.09703	0.00103822	0.00793594		241.075	0.639348	3.27996
PFLU3379	PFLU3379	methyl-accepting chemotaxis protein	EC	0	145.255	30.9742	4.68955	2.03605	0.00279524	0.0162607		172.985	0.681091	2.9894
PFLU2670	cobN	putative cobalamin biosynthesis-related protein	2.1.1.133	7	2872.65	614.096	4.67786	2.15079	5.82364e-06	0.000149965		1741.84	0.474506	4.53269
PFLU4441	PFLU4441	two-component response regulator	3.6.3.14	9	2833.68	614.689	4.60995	2.11537	4.23682e-05	0.0007127		2182.28	0.516678	4.09417
PFLU3427	PFLU3427	putative methyl-accepting chemotaxis protein	1.7.99.4	0	362.651	78.7764	4.60355	2.05781	0.0026241	0.0155787		392.653	0.683965	3.00865
PFLU4812	PFLU4812	putative LacI family transcriptional regulator	2.7.1.12	9	584.325	127.053	4.59908	2.15292	4.69483e-10	4.68997e-08		353.506	0.345629	6.22898
PFLU2938	PFLU2938	putative two-component system response	2.7.8.8	9	105.542	23.1231	4.56434	2.07676	9.66854e-05	0.00135313		59.1135	0.532672	3.89876
PFLU3284	PFLU3284	putatuve TetR-family regulatory protein	4.1.2.-	9	69.4397	15.2608	4.5502	2.21115	1.90152e-06	6.18956e-05		42.558	0.464175	4.76362
PFLU2585	PFLU2585	putative permease component of ABC transporter	1.1.1.18	3	266.542	58.8525	4.52898	2.10089	0.000176156	0.00216698		166.542	0.560093	3.75096
PFLU3031	PFLU3031	acyl-CoA dehydrogenase	1.3.99.-	7	1414.01	314.093	4.50187	2.06319	0.000252442	0.00279665		929.857	0.563749	3.65977
PFLU4561	PFLU4561	putative cytochrome c	1.9.3.1	1	2516.39	560.071	4.49299	2.12238	1.16757e-08	7.94699e-07		1608.11	0.372061	5.70439
PFLU0590	PFLU0590	putative iron ABC transport system, permease	3.5.1.5	3	215.931	48.414	4.46009	2.04005	0.000921389	0.0072436		131.676	0.615679	3.31349
PFLU3416	PFLU3416	hypothetical protein	4.2.99.9	8	118.531	26.6883	4.44131	1.99459	0.00470597	0.0242255		91.8377	0.705675	2.8265
PFLU5397	PFLU5397	putative dehydrogenase	3.2.2.4	13	1290.91	291.349	4.4308	2.07019	2.50722e-05	0.00048102		833.223	0.491247	4.21415
PFLU2576	PFLU2576	putative amine catabolism-related protein	4.4.1.11	6	158.281	35.8931	4.4098	2.05289	0.000251569	0.00279364		106.827	0.560798	3.66066
PFLU1055	pepA	cytosol aminopeptidase	3.4.11.1	5	5745.28	1303.91	4.4062	2.01825	0.000982383	0.00758565		3090.56	0.61242	3.29552
PFLU2730	PFLU2730	luciferase-like monooxygenase	2.7.3.-	13	32.5971	7.40056	4.40469	2.03749	2.87099e-06	8.75501e-05		25.7365	0.435377	4.67984
PFLU5440	PFLU5440	putative regulatory protein	6.3.2.-	9	1439.72	331.1	4.3483	2.07264	9.7328e-10	8.67567e-08		959.1	0.339014	6.11373
PFLU1136	gltL	glutamate/aspartate ABC transport system,	1.1.5.2	3	1973.45	454.515	4.34188	1.99302	0.00141856	0.00996258		1385.1	0.624604	3.19085
PFLU0593	PFLU0593	putative TonB-dependent membrane receptor	3.5.1.5	3	876.779	205.836	4.25961	1.91803	0.00907315	0.0392312		499.015	0.735077	2.60929
PFLU4006	PFLU4006	putative ribose transport ATP-binding component	2.7.1.12	3	272.874	64.3963	4.23742	1.92562	0.00559321	0.0274636		139.085	0.69499	2.77072
PFLU3724	PFLU3724	C-terminal region of transketolase	2.2.1.1	6	102.979	24.3921	4.22181	1.96994	0.000220176	0.00255651		77.5497	0.533184	3.69467
PFLU4838	zwf	glucose 6-phosphate dehydrogenase	1.1.1.49	1	6947.34	1660.71	4.18335	1.92817	0.00326787	0.0185084		4900.28	0.65554	2.94135
PFLU2768	PFLU2768	putative LysR family transcriptional regulator	2.4.1.18	9	213.592	51.4631	4.15039	1.95649	6.11094e-10	5.90113e-08		146.096	0.316198	6.18754
PFLU4406	PFLU4406	conserved hypothetical protein	6.3.4.14	10	1046.82	253.202	4.13434	2.0099	1.03201e-06	3.66839e-05		1004.69	0.411406	4.88543
PFLU1137	gltK	glutamate/aspartate ABC transport system,	1.1.5.2	3	611.852	148.163	4.12959	1.89697	0.00457442	0.023715		558.816	0.668992	2.83557
PFLU1250	PFLU1250	putative lipoprotein	2.7.4.3	3	676.42	167.634	4.03509	1.95781	4.94121e-05	0.000799704		489.446	0.48241	4.05839
PFLU4090	fecC	iron(III) dicitrate transport system permease	1.1.1.93	3	51.0015	12.7079	4.01338	1.80775	3.09208e-05	0.000571442		41.5008	0.433869	4.16658
PFLU3889	PFLU3889	putative acyl-CoA dehydrogenase	4.1.3.4	7	1218.43	305.568	3.98744	1.84202	0.0105553	0.0442475		696.26	0.720358	2.55709
PFLU2999	PFLU2999	putative aldo/keto reductase	4.4.1.5	7	2757.39	694.448	3.97062	1.8939	0.000725638	0.00617378		1630.37	0.560375	3.3797
PFLU1366	pcaH	protocatechuate 3,4-dioxygenase beta chain	1.13.11.3	6	206.3	52.0833	3.96098	1.91153	1.28881e-06	4.41856e-05		122.319	0.394824	4.84147
PFLU0116	PFLU0116	putative CoA-transferase	1.6.1.2	13	1080.03	273.099	3.95471	1.8473	0.0055417	0.0272569		892.182	0.665999	2.77373
PFLU3196	PFLU3196	putative 2-hydroxyhepta-2,4-diene-1,7-dioate	1.1.1.100	6	171.513	43.4401	3.94825	1.91198	1.99481e-06	6.45694e-05		109.235	0.402187	4.75395
PFLU3725	PFLU3725	putative N-terminal region of transketolase	2.2.1.1	6	115.84	29.4886	3.92831	1.88484	0.00257642	0.0154213		86.4843	0.625317	3.01422
PFLU3523	PFLU3523	putative oxidoreductase	3.2.2.20	13	593.957	153.378	3.8725	1.91082	2.15836e-05	0.00043422		332.559	0.449833	4.24785
PFLU1365	pcaF	beta-ketoadipyl CoA thiolase	2.3.1.-	6	179.212	46.3861	3.86349	1.86086	7.37007e-08	4.02851e-06		132.895	0.345762	5.38191
PFLU6043	PFLU6043	putative chemotaxis-related response regulator	2.7.3.-	9	2233.95	579.834	3.85274	1.91834	5.46051e-08	3.07167e-06		1819.1	0.35292	5.43562
PFLU0022	qor	quinone oxidoreductase	1.6.5.5	1	5057.22	1318.97	3.83421	1.84584	0.00106526	0.00802619		2718.63	0.564011	3.2727
PFLU3269	PFLU3269	fumarylacetoacetate (FAA) hydrolase family	4.2.1.84	6	113.751	29.7109	3.82861	1.81189	2.20421e-05	0.000440386		58.3036	0.427017	4.24313
PFLU5188	PFLU5188	conserved hypothetical protein	3.5.1.81	10	1530.24	400.66	3.81929	1.87002	8.52437e-05	0.00122253		867.59	0.475935	3.92916
PFLU5610	PFLU5610	conserved hypothetical protein	1.3.3.11	10	6971.71	1836.89	3.79538	1.82837	0.00155563	0.0106039		5403.12	0.577849	3.1641
PFLU4487	PFLU4487	putative cobalamin biosynthesis aminotransferase	2.-.-.-	7	507.385	134.018	3.78594	1.8632	8.63762e-10	7.81975e-08		359.369	0.303812	6.13274
PFLU4486	cobQ	putative cobyric acid synthase protein	2.-.-.-	7	1322.08	351.945	3.7565	1.87534	3.3178e-10	3.49515e-08		913.101	0.298471	6.28315
PFLU3728	rbsA	putative ribose transport ATP-binding component	2.2.1.1	3	67.1912	17.9121	3.75117	1.89809	1.54317e-07	7.45092e-06		110.957	0.361726	5.24733
PFLU3515	PFLU3515	putative exported protein	3.2.2.20	3	123.818	33.0745	3.74361	1.88703	0.000594863	0.00536995		79.7137	0.549524	3.43395
PFLU3200	PFLU3200	putative acyl carrier protein	1.1.1.100	7	65.8698	17.6268	3.73691	1.88666	0.00447851	0.0233981		34.0535	0.663774	2.84233
PFLU3106	PFLU3106	putative MCP-type signal transduction protein	4.1.3.18	0	291.471	78.0154	3.73607	1.80735	0.00377163	0.0205771		351.49	0.623943	2.89666
PFLU1519	PFLU1519	putative nitroreductase	4.2.1.51	7	2252.2	604.024	3.72866	1.8438	2.46823e-05	0.000475114		1371.13	0.437159	4.21769
PFLU2764	PFLU2764	putative GGDEF domain signalling protein	2.4.1.18	9	1127.34	303.588	3.71339	1.80622	0.000529192	0.00491368		1000.79	0.521197	3.46553
PFLU2946	PFLU2946	putative ABC transporter, permease protein	2.7.8.8	3	21.9785	5.92291	3.71076	1.68047	0.000341623	0.003522		14.5923	0.469207	3.5815
PFLU1941	PFLU1941	putative GntR-family regulatory protein	1.2.1.16	9	882.072	238.302	3.70149	1.82485	1.24225e-05	0.000280947		730.587	0.417583	4.37004
PFLU4288	PFLU4288	TetR-family regulatory protein	3.5.1.16	9	362.509	97.9469	3.70108	1.82253	0.000130655	0.00172834		237.583	0.476451	3.82522
PFLU2389	PFLU2389	putative LacI-family regulatory protein	3.2.2.-	9	604.359	163.464	3.69721	1.86518	7.66645e-10	7.08011e-08		534.212	0.303199	6.15168
PFLU2123	PFLU2123	putative methyl-accepting chemotaxis protein	3.5.4.1	0	287.505	77.8296	3.69403	1.85225	9.41582e-05	0.00132416		250.86	0.474307	3.90517
PFLU5625	PFLU5625	conserved hypothetical protein	2.3.3.9	10	736.623	199.561	3.69122	1.78626	0.00276424	0.0161289		2249.6	0.596851	2.99281
PFLU0458	PFLU0458	conserved GGDEF/EAL domain protein	1.8.4.6	9	2077.05	569.036	3.65011	1.83583	7.14678e-07	2.6043e-05		1460.4	0.370326	4.95733
PFLU3996	PFLU3996	putative sugar-binding exported protein	2.7.1.12	3	60.4499	16.5618	3.64996	1.84461	0.000782251	0.00648407		256.917	0.549156	3.359
PFLU0365	PFLU0365	putative histidine ABC transport system,	4.2.1.49	3	794.159	218.181	3.63991	1.80397	5.83989e-05	0.000901636		500.991	0.44884	4.01919
PFLU4631	prpC	2-methylcitrate synthase	2.3.3.5	6	1370.9	376.92	3.63712	1.76474	0.002355	0.0143933		1175.38	0.580243	3.04138
PFLU3363	PFLU3363	putative 2-hydroxyacid dehydrogenase	1.4.99.1	13	419.736	115.611	3.63058	1.78534	0.000118605	0.00161349		309.021	0.463847	3.84899
PFLU5613	PFLU5613	putative biotin biosynthesis-related protein	6.3.3.3	7	278.483	76.8181	3.62523	1.71557	0.00984413	0.0420006		166.696	0.664626	2.58126
PFLU5959	PFLU5959	putative multidrug resistance-transport membrane	5.1.1.7	0	898.263	248.111	3.62041	1.77713	0.000635217	0.0056276		551.039	0.520219	3.41611
PFLU0415	gltD	glutamate synthase [NADPH] small chain	1.4.1.13	7	1687.42	469.593	3.59337	1.82152	7.84691e-09	5.73982e-07		1108.62	0.315594	5.77171
PFLU4069	PFLU4069	putative outer membrane protein	1.1.1.93	3	95.7476	26.7432	3.58025	1.73435	3.75554e-06	0.00010463		69.285	0.375037	4.62447
PFLU2320	folD	folD bifunctional protein	3.5.4.9	7	36.5183	10.202	3.57953	1.57619	6.31936e-05	0.000963537		33.4108	0.393992	4.00056
PFLU1065	PFLU1065	putative deaminase	3.1.26.3	2	506.299	141.937	3.56707	1.71188	0.0106907	0.0446169		255.711	0.670627	2.55265
PFLU2754	PFLU2754	putative short chain dehydrogenase	1.1.1.67	13	1938.03	547.536	3.53955	1.76406	7.48142e-05	0.00110548		1396.03	0.445421	3.96043
PFLU5786	PFLU5786	putative sulfurtransferase	2.4.2.-	7	1266.95	360.419	3.51521	1.75125	7.7097e-05	0.00113089		770.988	0.442991	3.95325
PFLU2727	PFLU2727	conserved hypothetical protein	2.7.3.-	10	332.975	95.168	3.49881	1.75073	8.78084e-05	0.00125003		245.594	0.446385	3.92202
PFLU2367	PFLU2367	putative dihydroxy-acid dehydratase	3.5.1.10	7	155.281	44.5661	3.48428	1.88846	4.30192e-09	3.27965e-07		121.913	0.321596	5.87214
PFLU3194	fabG	3-oxoacyl-[acyl-carrier protein] reductase	1.1.1.100	7	102.386	29.5193	3.46843	1.6322	0.00114006	0.00840397		67.937	0.50168	3.25347
PFLU3322	PFLU3322	putative AraC-family transcriptional regulator	3.-.-.-	9	352.151	102.488	3.43603	1.75834	7.69843e-10	7.08011e-08		229.618	0.285862	6.15102
PFLU5229	PFLU5229	putative putative hemin transport system,	2.2.1.6	3	806.519	234.87	3.4339	1.67526	0.00690074	0.0319352		451.065	0.620101	2.7016
PFLU5244	acs	acetyl-coenzyme A synthetase	6.2.1.1	7	1068.04	312.937	3.41295	1.75148	1.4376e-07	6.99954e-06		906.168	0.332957	5.26038
PFLU2672	PFLU2672	conserved hypothetical protein	2.1.1.133	10	253.644	74.3972	3.40932	1.71052	5.51785e-05	0.000866408		179.648	0.42418	4.03253
PFLU4204	PFLU4204	conserved hypothetical protein	1.-.-.-	10	235.367	69.0583	3.40824	1.64729	0.00271971	0.015998		238.572	0.549505	2.99776
PFLU3010	ygeA	putative aspartate racemase	2.7.1.31	13	316.179	92.7778	3.40791	1.70589	6.16815e-07	2.3238e-05		217.89	0.342144	4.98588
PFLU5225	PFLU5225	conserved hypothetical protein	2.2.1.6	10	1504.8	442.368	3.40169	1.64953	0.0122261	0.0494757		1120.08	0.65835	2.50555
PFLU5444	PFLU5444	putative amine degradation-related protein	4.3.1.7	6	2027.73	597.436	3.39405	1.66638	0.00539278	0.0266602		1403.76	0.598861	2.78258
PFLU3749	PFLU3749	putative RNA polymerase sigma factor	2.2.1.1	9	58.3759	17.3079	3.37279	1.5936	0.0112076	0.0461528		52.3351	0.628351	2.53616
PFLU1842	PFLU1842	putative phosphohistidine phosphatase	4.2.1.60	2	708.644	211.083	3.35718	1.68882	1.06773e-05	0.000250233		515.253	0.383562	4.40298
PFLU0966	PFLU0966	putative chemotaxis protein	3.5.1.-	0	292.866	87.8108	3.3352	1.63005	0.00474661	0.0243379		317.622	0.577266	2.82375
PFLU4483	cobT	putative nicotinate-nucleotide-dimethylbenzimidazole phosphoribosyltransferase	2.-.-.-	7	993.351	297.862	3.33494	1.68247	1.91302e-05	0.000404527		734.463	0.393577	4.27481
PFLU1024	PFLU1024	putative regulatory protein	3.1.1.1	9	337.645	101.276	3.33391	1.67632	4.34515e-07	1.76055e-05		236.476	0.331736	5.05318
PFLU0925	PFLU0925	putative LuxR-family regulatory protein	1.1.1.29	9	2230.14	668.948	3.3338	1.6861	0.000122204	0.00164662		1445.68	0.4389	3.84166
PFLU4644	PFLU4644	putative racemase	EC	13	160.65	48.2858	3.32707	1.6901	9.09942e-09	6.5089e-07		129.168	0.294099	5.74671
PFLU1540	cysK	cysteine synthase A	2.5.1.47	7	1892.95	569.682	3.32281	1.67937	0.000180243	0.00220468		1227.21	0.448405	3.74521
PFLU4088	fecE	iron(III) dicitrate transport ATP-binding	1.1.1.93	3	81.2675	24.5526	3.30994	1.68008	3.10569e-05	0.000571442		61.1984	0.403324	4.16557
PFLU0292	PFLU0292	putative aminotransferase	4.2.1.46	13	2253.82	682.429	3.30265	1.69437	2.92422e-09	2.35318e-07		1525.62	0.28545	5.9358
PFLU1491	PFLU1491	putative dehydrogenase	6.3.2.6	13	337.239	102.2	3.29981	1.69405	3.7564e-09	2.94116e-07		283.387	0.287392	5.89458
PFLU4950	PFLU4950	enoyl-CoA hydratase/isomerase family protein	2.7.1.40	13	480.143	146.047	3.28759	1.68004	3.59535e-08	2.10419e-06		331.552	0.304927	5.50966
PFLU4231	PFLU4231	putative quinone oxidoreductase	2.6.1.57	13	1103.1	337.299	3.2704	1.64065	0.000749902	0.006297		770.355	0.486746	3.37065
PFLU5326	gdhA	NADP-specific glutamate dehydrogenase	1.4.1.4	7	917.32	282.325	3.24916	1.6918	1.99566e-14	4.62515e-12		567.6	0.221124	7.65091
PFLU3149	PFLU3149	putative GerE familyregulatory protein	3.1.1.3	9	143.557	44.2333	3.24546	1.61666	9.80554e-06	0.000234766		94.7916	0.365643	4.42142
PFLU1084	PFLU1084	putative exported protein	3.4.21.53	3	149.027	45.9554	3.24286	1.65431	0.000197516	0.0023596		155.643	0.444447	3.72217
PFLU3215	PFLU3215	putative multidrug resistance protein	4.2.1.84	0	359.133	110.857	3.23961	1.61368	0.00815395	0.0361469		230.982	0.609944	2.64563
PFLU2656	PFLU2656	conserved hypothetical protein	1.2.2.2	10	637.938	196.952	3.23906	1.61821	0.00103388	0.00792371		478.947	0.493184	3.28114
PFLU2613	PFLU2613	putative phosphoglycerate mutase family protein	1.1.1.18	13	1062.52	332.051	3.19988	1.58773	0.00833821	0.0366274		977.468	0.601854	2.63806
PFLU4818	PFLU4818	conserved hypothetical protein	2.7.1.12	10	403.39	128.227	3.14592	1.60593	0.000516107	0.00483089		364.824	0.462502	3.47225
PFLU3197	PFLU3197	conserved hypothetical protein	1.1.1.100	10	45.6269	14.5122	3.14405	1.55521	0.00571818	0.0277647		30.1444	0.562764	2.76352
PFLU2540	PFLU2540	putative transport-related, membrane protein	3.5.1.49	3	545.424	173.562	3.14253	1.6103	4.07394e-06	0.000110819		381.351	0.349489	4.60757
PFLU1363	PFLU1363	putative amino acid degradation-related	3.6.1.-	6	144.201	45.9232	3.14005	1.62646	6.73648e-06	0.000168238		98.5107	0.361287	4.50185
PFLU1478	PFLU1478	putative lipoprotein	4.2.1.52	3	6597.7	2109.07	3.12826	1.60228	0.00013587	0.00178447		4562.49	0.419931	3.81557
PFLU2277	PFLU2277	putative mandelate racemase	2.7.8.5	6	157.711	50.4212	3.12787	1.65189	7.90536e-08	4.23784e-06		142.615	0.307657	5.36928
PFLU4489	PFLU4489	putative oxidoreductase	2.-.-.-	13	692.437	221.664	3.12382	1.59589	3.62929e-05	0.000643446		500.127	0.386424	4.12989
PFLU3453	PFLU3453	putative secreted amidase	1.7.99.4	13	1656.69	530.405	3.12345	1.59769	4.31106e-05	0.000721916		1206.54	0.39062	4.09014
PFLU5626	PFLU5626	putative DNA poymerase	2.3.3.9	2	128.087	41.0089	3.1234	1.56299	0.000415123	0.00407665		139.532	0.442738	3.53028
PFLU2054	PFLU2054	conserved hypothetical protein	4.2.1.33	10	63.4516	20.3216	3.12237	1.63613	0.000139118	0.00180729		45.7209	0.429462	3.80973
PFLU0366	PFLU0366	putative histidine lyase	4.2.1.49	6	1051.34	337.017	3.11954	1.56198	0.00430996	0.0227224		588.474	0.547193	2.85454
PFLU5917	PFLU5917	conserved hypothetical protein	4.2.1.24	10	271.822	87.6903	3.0998	1.57845	7.4039e-05	0.00109995		189.269	0.398305	3.96292
PFLU3272	hpcB	3,4-dihydroxyphenylacetate 2,3-dioxygenase	1.13.11.15	6	156.529	50.5953	3.09374	1.54511	0.000431076	0.00421189		105.692	0.438916	3.52029
PFLU5491	PFLU5491	conserved hypothetical protein	1.1.1.193	10	663.946	214.673	3.09282	1.60576	1.59579e-09	1.32086e-07		1192.39	0.266102	6.03438
PFLU3723	PFLU3723	glycerol kinase	2.7.1.112	7	186.17	60.216	3.09171	1.51584	8.33604e-05	0.00120446		154.56	0.385267	3.93453
PFLU0208	PFLU0208	putative LysR-family regulatory protein	3.1.6.1	9	392.318	127.101	3.08665	1.60269	3.66478e-05	0.000643446		230.501	0.38828	4.12766
PFLU5818	PFLU5818	conserved hypothetical protein	2.4.99.-	10	717.404	232.453	3.08623	1.60868	6.74915e-07	2.49074e-05		455.047	0.323779	4.96845
PFLU5333	cstA	carbon starvation protein A	2.1.2.1	0	5289.24	1714.22	3.08552	1.60662	2.26952e-08	1.35563e-06		5012.69	0.287405	5.59009
PFLU4559	PFLU4559	putative cytochrome oxidase subunit	1.9.3.1	1	945.06	308.365	3.06474	1.57602	0.000127838	0.00170275		766.39	0.41143	3.83059
PFLU0557	PFLU0557	putative amino acid oxidase	2.4.2.11	13	2282.85	747.793	3.05279	1.5745	5.00405e-06	0.000132299		1537.13	0.344936	4.56462
PFLU0035	trpA	tryptophan synthase alpha chain	4.2.1.20	7	830.155	272.139	3.05049	1.56238	4.6148e-05	0.000759606		559.025	0.383471	4.07433
PFLU2786	PFLU2786	putative catabolic threonine dehydratase	2.7.8.24	6	342.156	113.256	3.0211	1.53351	0.000195067	0.00233516		230.69	0.411645	3.72532
PFLU2972	PFLU2972	putative dioxygenase	1.20.4.1	0	317.252	105.111	3.01827	1.53578	5.32316e-05	0.000842688		239.165	0.380053	4.04097
PFLU4484	cobU	putative bifunctional cobalamin biosynthesis	2.-.-.-	7	367.892	122.234	3.00975	1.55178	2.85493e-06	8.75209e-05		280.529	0.331506	4.68099
PFLU3708	PFLU3708	putative transcriptional regulator	2.7.1.112	9	437.284	145.526	3.00486	1.51484	0.000615325	0.00549879		320.131	0.442319	3.42477
PFLU2563	PFLU2563	putative AraC-type regulatory protein	4.4.1.11	9	366.659	122.147	3.00179	1.56668	3.94502e-05	0.000682312		268.273	0.381125	4.11068
PFLU0611	purD	phosphoribosylamine--glycine ligase	6.3.4.13	7	2078.89	695.596	2.98864	1.53149	0.000702596	0.00603982		1284.14	0.451958	3.38856
PFLU5033	PFLU5033	conserved hypothetical protein	5.3.4.1	10	487.545	163.227	2.98691	1.49966	0.00533811	0.0264577		362.488	0.538307	2.78589
PFLU4694	PFLU4694	conserved hypothetical protein	4.2.1.17	10	992.412	333.234	2.97812	1.52161	0.00290034	0.0167878		716.537	0.51093	2.97811
PFLU5051	PFLU5051	putative hydrolase	2.3.3.13	13	648.996	219.216	2.96053	1.52097	0.000118078	0.00161349		418.134	0.395048	3.85008
PFLU0921	PFLU0921	putative transport-related LysE family membrane	1.1.1.29	3	1332.36	450.848	2.95523	1.52133	0.000672996	0.00582939		953.183	0.447405	3.40035
PFLU3137	ephA	putative epoxide hydrolase	3.3.2.3	0	118.219	40.0231	2.95376	1.50166	7.43265e-05	0.0011014		112.104	0.379016	3.96199
PFLU0254	tauB	taurine ABC transport system, ATP-binding	1.14.11.17	3	88.8253	30.1178	2.94926	1.41997	1.40932e-06	4.77519e-05		66.2401	0.294375	4.82368
PFLU1438	PFLU1438	putative methyl-accepting chemotaxis protein	5.4.99.-	0	2075.6	705.924	2.94026	1.49637	0.00235443	0.0143933		2423.44	0.491992	3.04145
PFLU5604	PFLU5604	putative aminotransferase	1.3.3.11	6	1473.27	501.191	2.93954	1.47389	0.012228	0.0494757		1168.25	0.588265	2.50549
PFLU3993	PFLU3993	putative zinc-binding dehydrogenase	2.7.1.12	13	64.3421	22.1373	2.9065	1.46117	0.00495167	0.0250131		144.159	0.519959	2.81016
PFLU4693	PFLU4693	putative GntR-family regulatory protein	4.2.1.17	9	678.968	233.936	2.90236	1.48627	0.00365184	0.0200367		636.005	0.511313	2.90677
PFLU5617	PFLU5617	putative regulatory protein	2.8.1.6	9	355.467	122.624	2.89884	1.50181	9.90085e-09	6.9958e-07		215.712	0.261985	5.73242
PFLU4050	PFLU4050	putative acetyltransferase	1.1.1.93	13	60.5182	20.9611	2.88716	1.34036	0.0087653	0.0380421		45.9562	0.511378	2.62107
PFLU3201	PFLU3201	3-oxoacyl-[acyl-carrier-protein] synthase	1.1.1.100	7	214.962	74.8811	2.87071	1.51177	8.99368e-05	0.00127096		143.776	0.386025	3.91625
PFLU5707	tktA	transketolase 1	2.2.1.1	7	5719.35	1993.4	2.86914	1.48123	0.000363628	0.00368332		3712.36	0.415474	3.56516
PFLU2797	maiA2	maleate cis-trans isomerase	5.2.1.1	6	21.9406	7.65733	2.86531	1.51032	0.00149243	0.0103174		16.8444	0.47552	3.17615
PFLU5064	hscA	DnaK-homologue chaperone Hsc66	2.7.4.6	0	2596	907.688	2.86001	1.47496	0.000413026	0.00406294		2105.15	0.417644	3.53162
PFLU5947	PFLU5947	conserved hypothetical protein	5.1.1.7	10	1893.77	662.559	2.85826	1.48715	3.61248e-06	0.000102525		1241.99	0.321023	4.63252
PFLU2295	PFLU2295	putive methyl-accepting chemotaxis protein	2.4.1.10	0	298.657	104.656	2.85371	1.46326	0.00664212	0.0310609		340.076	0.539097	2.71427
PFLU4097	atrC	putative ABC transport system, ATP-binding	1.1.1.93	3	28.3952	9.95917	2.85116	1.70978	0.000220136	0.00255651		25.5174	0.462764	3.69471
PFLU4490	cobB	cobyrinic acid A,C-diamide synthase	2.-.-.-	7	621.295	217.914	2.8511	1.45341	0.00104643	0.00794423		460.544	0.443418	3.27774
PFLU4091	fecB	iron(III) dicitrate-binding periplasmic protein	1.1.1.93	3	120.07	42.1563	2.84822	1.40484	0.00128631	0.00929163		91.9702	0.436419	3.21902
PFLU5677	PFLU5677	conserved hypothetical protein	4.1.2.5	10	121.927	42.9681	2.83761	1.45563	6.29407e-05	0.000962212		129.938	0.363771	4.00151
PFLU2655	PFLU2655	putative transcriptional regulator	1.2.2.2	9	164.066	58.0828	2.82468	1.41123	0.00197111	0.0127329		211.247	0.456036	3.09455
PFLU4391	PFLU4391	putative TetR-family transcriptional regulator	2.6.1.76	9	561.05	199.232	2.81606	1.45181	7.60424e-06	0.000187485		448.93	0.324351	4.47603
PFLU3178	PFLU3178	conserved hypothetical protein	2.6.1.1	10	306.308	109.784	2.79009	1.43045	0.00016186	0.00203873		236.631	0.379215	3.77213
PFLU5672	PFLU5672	putative AraC-family regulatory protein	4.1.2.5	9	416.457	149.437	2.78684	1.4767	3.93965e-09	3.04351e-07		297.078	0.250853	5.88671
PFLU6059	PFLU6059	putative L-asparaginase	4.3.1.1	7	900.218	324.316	2.77574	1.40744	0.00602913	0.02879		630.478	0.512505	2.74619
PFLU0804	PFLU0804	putative multiphosphoryl transfer protein, PTS	2.4.2.19	3	841.823	303.713	2.77177	1.41589	0.00297438	0.0171478		663.54	0.476672	2.97037
PFLU2467	PFLU2467	putative AraC-family regulatory protein	2.1.1.152	9	177.173	63.9208	2.77176	1.37666	0.00045008	0.00433184		129.007	0.392341	3.50883
PFLU4629	PFLU4629	putative membrane protein	4.2.1.79	3	827.492	299.064	2.76694	1.40424	0.00478162	0.0244741		679.163	0.497713	2.82139
PFLU2404	PFLU2404	putative transport-related membrane protein	3.2.2.-	3	52.0161	18.8291	2.76253	1.27845	0.000438327	0.00425405		47.4279	0.363624	3.51586
PFLU2291	PFLU2291	putative LysR-family regulatory protein	3.2.1.82	9	110.737	40.0989	2.76159	1.37502	0.000153431	0.00196243		89.8103	0.363237	3.78545
PFLU2392	PFLU2392	putative dioxygenase system reductase component	3.2.2.-	7	28.4461	10.3465	2.74935	1.23668	0.00239233	0.0145907		19.0657	0.407254	3.03664
PFLU4676	etfA	electron transfer flavoprotein alpha-subunit	4.2.1.17	1	11828.8	4314.75	2.74148	1.4051	0.00357673	0.019718		8298.52	0.48231	2.91326
PFLU0196	PFLU0196	putative AraC-family regulatory protein	3.6.3.25	9	617.48	225.438	2.73903	1.42176	0.000230943	0.00264443		423.952	0.386083	3.68252
PFLU0302	wssC	cyclic di-GMP binding protein	2.4.1.12	7	1333.77	490.728	2.71795	1.38042	0.011262	0.0463109		927.583	0.544659	2.53446
PFLU4799	PFLU4799	putative LysR-family transcriptional regulator	3.1.4.46	9	278.633	102.685	2.71346	1.38101	0.000573453	0.00520782		194.4	0.401004	3.44387
PFLU1187	PFLU1187	putative phage-related hypothetical protein	6.1.1.10	12	135.282	49.9248	2.70972	1.39305	0.000791766	0.00648729		111.816	0.415133	3.35566
PFLU4974	PFLU4974	conserved hypothetical protein	1.2.1.12	10	626.559	231.31	2.70874	1.38349	0.0014205	0.00996411		418.891	0.433635	3.19045
PFLU2337	PFLU2337	putative two-component system, sensor kinase	3.5.1.10	9	32.0492	11.8401	2.70683	1.32753	0.000270674	0.00294238		27.9117	0.364521	3.64186
PFLU1943	PFLU1943	putative hydrolase	1.2.1.16	13	42.5326	15.7444	2.70144	1.25433	0.00373586	0.0204203		35.6278	0.432581	2.89964
PFLU4340	PFLU4340	putative membrane protein	4.6.1.4	3	393.293	145.61	2.701	1.37572	0.00463552	0.0238952		479.595	0.48589	2.83133
PFLU2939	PFLU2939	putative two-component system sensor kinase	2.7.8.8	9	245.292	90.8467	2.70006	1.38616	0.00163595	0.0110474		153.329	0.44013	3.14942
PFLU4535	PFLU4535	conserved hypothetical protein	3.1.4.14	10	602.343	223.658	2.69314	1.37716	0.000630835	0.00559733		425.774	0.402914	3.418
PFLU0740	moeB	molybdopterin biosynthesis protein	2.1.1.-	7	1069.01	397.087	2.69212	1.38124	0.00246646	0.0148861		723.412	0.456243	3.02743
PFLU2649	PFLU2649	putative LysR-family transcriptional regulator	2.7.7.7	9	457.454	170.848	2.67754	1.40794	1.53385e-08	9.98555e-07		340.558	0.248852	5.65773
PFLU5176	tar	methyl-accepting chemotaxis protein II	2.5.1.-	0	647.541	242.373	2.67167	1.37743	0.00273757	0.0160201		646.916	0.459791	2.99577
PFLU3604	PFLU3604	conserved hypothetical protein	2.7.7.7	10	60.6142	22.6899	2.67142	1.2742	0.0012646	0.00915885		42.2571	0.395236	3.2239
PFLU4482	cobC	7 alpha-ribazole-5'-phosphate phosphatase	2.-.-.-	7	243.781	91.3196	2.66953	1.33771	0.00094154	0.00736683		186.427	0.404457	3.30744
PFLU4491	cobO	putative cob(I)yrinic acid a,c-diamide	2.5.1.17	7	531.376	199.842	2.65898	1.3572	0.000524916	0.00489752		409.393	0.391382	3.46771
PFLU3460	PFLU3460	putative GntR-family regulatory protein	1.7.99.4	9	124.524	46.8574	2.65751	1.32184	0.000121692	0.00164616		99.9498	0.343989	3.84269
PFLU5143	norR	nitric oxide reductase sigma-54-dependent	1.10.3.-	9	287.493	108.253	2.65575	1.3568	0.00177837	0.0117089		213.156	0.434183	3.12495
PFLU2890	PFLU2890	hypothetical phage protein	2.1.1.73	12	205.941	77.7284	2.6495	1.34489	0.00203846	0.0130807		214.342	0.436005	3.08457
PFLU0551	livJ2	putative branched amino acid ABC transport	2.4.2.11	3	1798.4	679.435	2.64691	1.35216	0.00687179	0.0318521		2030.14	0.500246	2.70299
PFLU1504	PFLU1504	putative LysR-family regulatory protein	6.3.2.6	9	436.248	164.961	2.64456	1.39659	3.17749e-06	9.29817e-05		315.802	0.299763	4.659
PFLU1314	PFLU1314	putative pinecillin acylase protein	2.1.1.77	0	1404.2	531.974	2.63961	1.37216	2.04794e-05	0.000419032		939.44	0.322134	4.2596
PFLU5548	argC	N-acetyl-gamma-glutamyl-phosphate reductase	1.2.1.38	7	3909.29	1481.98	2.63789	1.34151	0.0104238	0.0439239		2697.21	0.523733	2.56144
PFLU4052	PFLU4052	probable LysR-family transcriptional regulator	1.1.1.93	9	200.689	76.2177	2.6331	1.35168	0.000975833	0.0075487		146.718	0.409922	3.2974
PFLU5755	PFLU5755	conserved hypothetical protein	6.3.2.3	10	928.061	353.412	2.62601	1.38914	1.71925e-08	1.10681e-06		598.837	0.246384	5.63811
PFLU2354	PFLU2354	putative aldolase	3.5.1.10	13	102.519	39.0565	2.62489	1.25832	0.000412495	0.00406294		69.1339	0.356268	3.53196
PFLU1364	gctB	glutaconate CoA-transferase subunit B	2.8.3.12	6	105.944	40.3876	2.62319	1.32016	0.000506215	0.00475366		76.6963	0.379634	3.47745
PFLU0965	PFLU0965	putative acetyltransferase	3.5.1.-	13	84.0448	32.0494	2.62235	1.33359	0.00450412	0.0234684		95.3432	0.469489	2.84051
PFLU3791	yheM	conserved hypothetical protein	1.1.1.28	10	60.0475	22.9202	2.61985	1.22943	2.01705e-05	0.000415899		53.9559	0.288397	4.263
PFLU0535	PFLU0535	putative membrane protein	2.1.1.-	3	23473.3	8963.84	2.61866	1.33116	0.0122684	0.0495242		16007.6	0.531542	2.50433
PFLU3886	PFLU3886	MerR-family transcriptional regulator	5.2.1.8	9	246.736	94.3131	2.61613	1.3565	0.00502236	0.0252917		142.281	0.483497	2.8056
PFLU2785	PFLU2785	conserved hypothetical protein	2.7.8.24	10	89.6028	34.2504	2.61611	1.34295	0.000228141	0.00261753		57.3579	0.364374	3.68563
PFLU4798	PFLU4798	putative LysR-family transcriptional regulator	3.1.4.46	9	326.171	124.888	2.6117	1.35753	9.53373e-05	0.00133749		248.763	0.347891	3.90216
PFLU3009	PFLU3009	putative acetyltransferase	2.7.1.31	13	202.434	77.6652	2.6065	1.31905	0.00163968	0.0110597		139.94	0.418911	3.14875
PFLU5688	PFLU5688	conserved hypothetical protein	1.1.99.1	10	792.047	303.939	2.60594	1.34489	1.73122e-05	0.000371507		550.579	0.312984	4.297
PFLU4205	PFLU4205	putative tetR-family transcriptional regulator	1.-.-.-	9	312.782	120.09	2.60457	1.35029	0.000285504	0.00306904		274.513	0.372174	3.62811
PFLU2298	xylH	xylose ABC transport system, permease protein	3.6.3.17	3	122.325	46.98	2.60376	1.30708	2.27788e-06	7.21204e-05		106.274	0.276509	4.72707
PFLU2966	PFLU2966	putative transmembrane protein	1.20.4.1	3	447.703	172.098	2.60144	1.36178	0.000193024	0.00232029		324.363	0.365287	3.72798
PFLU3605	lexA	SOS regulatory protein	2.7.7.7	2	113.749	43.9192	2.58997	1.24207	0.00151336	0.0104262		91.3998	0.391561	3.17211
PFLU2305	PFLU2305	putative IclR-family regulatory protein	5.3.1.5	9	284.566	110.323	2.57939	1.30552	0.00218588	0.0137056		298.949	0.426118	3.06374
PFLU0182	PFLU0182	putative response regulator	2.6.1.22	9	311.978	121.021	2.57788	1.35092	3.85642e-06	0.000105896		306.152	0.292472	4.61897
PFLU1855	PFLU1855	putative methyl-accepting chemotaxis protein	4.1.1.23	0	529.491	205.535	2.57617	1.32972	1.96613e-05	0.000408306		491.34	0.311505	4.2687
PFLU4967	PFLU4967	putative putative regulatory protein	1.2.1.12	9	851.093	331.369	2.56841	1.31522	0.00306125	0.0175439		656.832	0.444103	2.96152
PFLU3915	fadH	putative 2,4-dienoyl-CoA reductase	1.3.1.34	7	351.247	137.138	2.56125	1.31405	0.00111567	0.00827626		383.427	0.403133	3.25961
PFLU3195	PFLU3195	putative FAD-binding oxidase	1.1.1.100	13	175.143	68.3914	2.56089	1.28213	0.000541709	0.00498993		122.753	0.37064	3.45924
PFLU4361	PFLU4361	putative allantoicase	4.6.1.4	6	1447.23	566.571	2.55437	1.29715	0.0101808	0.0432143		1107.22	0.504799	2.56963
PFLU4698	PFLU4698	putative deoxyribonuclease	4.2.1.17	13	378.9	148.484	2.5518	1.29875	0.000291213	0.00309027		302.919	0.358474	3.62299
PFLU3603	PFLU3603	conserved hypothetical protein	2.7.7.7	10	130.789	51.3508	2.54697	1.25984	0.00312731	0.0178343		99.9017	0.42635	2.95494
PFLU2704	PFLU2704	putative dehydrogenase	1.1.1.44	13	1065.39	418.401	2.54634	1.31641	0.00233078	0.0143773		770.327	0.432392	3.04449
PFLU2815	PFLU2815	putative membrane protein	2.3.2.2	3	259.767	102.207	2.54157	1.30161	1.52463e-06	5.10619e-05		195.421	0.270719	4.80798
PFLU4100	PFLU4100	putative GntR-family transcriptional regulator	1.1.1.93	9	55.3371	21.7993	2.53848	1.35125	0.00114335	0.00841746		45.0942	0.41543	3.25265
PFLU3334	PFLU3334	TetR-family transcriptional regulator	1.4.99.1	9	569.829	225.172	2.53064	1.31494	0.000603184	0.00540998		432.792	0.383343	3.43018
PFLU3960	PFLU3960	putative oxidoreductase	3.5.2.2	13	585.928	231.912	2.52651	1.31908	6.23767e-07	2.33168e-05		426.405	0.264678	4.98371
PFLU3644	PFLU3644	putative bicyclomycin resistance protein	2.3.-.-	0	51.6309	20.52	2.51613	1.31843	9.34125e-05	0.00131687		32.9763	0.337445	3.90709
PFLU3720	PFLU3720	putative nitrilotriacetate monooxygenase	2.7.1.112	13	26.4898	10.5551	2.50967	1.1441	0.00340927	0.0191654		19.3456	0.390719	2.9282
PFLU4192	asd	aspartate-semialdehyde dehydrogenase	1.2.1.11	7	4665.23	1859.3	2.50914	1.2801	0.00825831	0.0363283		3415.36	0.484642	2.64132
PFLU4681	PFLU4681	putative IclR-family regulatory protein	4.2.1.17	9	879.56	350.838	2.50703	1.29868	1.0281e-05	0.000243135		632.138	0.294407	4.41118
PFLU3276	hpaI	2,4-dihydroxyhept-2-ene-1,7-dioic acid aldolase	4.1.2.-	6	80.0217	31.9289	2.50625	1.16038	0.00258334	0.0154383		54.6671	0.385072	3.0134
PFLU3961	PFLU3961	metallo-beta-lactamase superfamily protein	3.5.2.2	13	996.387	400.532	2.48766	1.275	0.00143075	0.00999971		690.212	0.39989	3.18837
PFLU2676	PFLU2676	putative cell division protein FtsH	2.7.1.23	0	1544	620.73	2.4874	1.27984	0.00104735	0.00794423		1172.66	0.390494	3.27749
PFLU5814	PFLU5814	putative MerR-family regulatory protein	1.5.1.3	9	541.115	218.327	2.47846	1.29007	3.86005e-05	0.000671626		354.921	0.313451	4.1157
PFLU2425	PFLU2425	putative type II secretion system protein F	1.11.1.10	3	21.9479	8.85743	2.47791	1.14159	0.00602119	0.0287845		17.4243	0.415633	2.74663
PFLU5949	PFLU5949	putative hydrolase	5.1.1.7	13	1111.17	448.615	2.47688	1.29917	2.47606e-10	2.75891e-08		807.569	0.205291	6.32847
PFLU3981	PFLU3981	putative GntR-family transcriptional regulator	4.3.1.12	9	323.347	130.682	2.47431	1.2915	3.02912e-06	9.04676e-05		249.908	0.276622	4.66884
PFLU3514	PFLU3514	putative glutathione-S-transferase domain	3.2.2.20	13	298.175	120.706	2.47026	1.27248	0.000318802	0.00333421		235.116	0.353513	3.59952
PFLU3995	rbsA	putative sugar transport system, ATP-binding	2.7.1.12	3	39.0239	15.8086	2.46853	1.13401	0.00994495	0.0423684		114.927	0.439926	2.57774
PFLU1367	pcaG	protocatechuate 3,4-dioxygenase alpha chain	1.13.11.3	6	182.488	74.1715	2.46035	1.26493	1.46891e-05	0.000323606		119.059	0.291908	4.3333
PFLU1738	PFLU1738	conserved hypothetical protein	1.11.1.9	10	414.71	168.757	2.45744	1.23768	0.00129306	0.00930684		328.118	0.38467	3.21751
PFLU1533	PFLU1533	putative LysR-family regulatory protein	4.2.1.51	9	1327.96	540.407	2.45734	1.29409	2.12208e-10	2.41085e-08		939.449	0.203721	6.35224
PFLU3129	PFLU3129	putative two-component response regulator	1.2.2.4	9	57.7383	23.546	2.45215	1.25005	0.00518576	0.0258352		41.6744	0.447205	2.79526
PFLU2135	PFLU2135	conserved hypothetical protein	3.5.4.1	10	892.833	364.229	2.4513	1.26259	0.000124198	0.00166756		643.92	0.328996	3.83769
PFLU3117	PFLU3117	putative sugar ABC transport system,	4.1.3.18	3	50.3474	20.6012	2.4439	1.1696	0.00432945	0.0227909		49.9445	0.409941	2.8531
PFLU4801	PFLU4801	putative LysR-family transcriptional regulatory	1.-.-.-	9	281.598	115.293	2.44246	1.25508	6.51697e-05	0.000980762		215.64	0.314299	3.99326
PFLU3570	metE	5-methyltetrahydropteroyltriglutamate--homocyst	2.1.1.14	7	231.799	94.9999	2.43999	1.27204	0.00125395	0.00909307		149.878	0.394271	3.22632
PFLU1818	sdhA	succinate dehydrogenase flavoprotein subunit	1.3.99.1	1	11680.1	4793.68	2.43657	1.26689	3.32767e-05	0.000602517		8100.32	0.305289	4.1498
PFLU4916	PFLU4916	conserved hypothetical protein	3.1.22.4	10	1863.63	765.388	2.43488	1.24177	0.00629183	0.0296864		1371.1	0.4545	2.73217
PFLU5245	PFLU5245	conserved hypothetical protein	6.2.1.1	10	569.95	234.231	2.43328	1.25244	9.97594e-06	0.000236888		448.592	0.283506	4.41769
PFLU4390	PFLU4390	conserved hypothetical protein	2.6.1.76	10	795.889	327.177	2.43259	1.28479	4.51842e-14	1.00691e-11		533.095	0.17028	7.54513
PFLU1942	PFLU1942	putative monooxygenase	1.2.1.16	13	340.099	139.873	2.43149	1.22615	0.00111422	0.00827626		298.782	0.376122	3.25997
PFLU5070	PFLU5070	putative serine acetyltransferase	4.4.1.-	7	1189.38	489.799	2.4283	1.23411	0.0104077	0.0438882		897.283	0.481701	2.56198
PFLU4479	PFLU4479	putative transporter	3.6.1.-	3	551.197	227.236	2.42565	1.24754	0.00120745	0.00879993		456.33	0.385386	3.23712
PFLU4450	flgL	putative flagellar hook-associated protein 3	3.6.3.14	0	3023.25	1246.49	2.42541	1.23725	0.00998569	0.0425107		3213.77	0.480238	2.57632
PFLU5946	dapF	diaminopimelate epimerase	5.1.1.7	7	1838.27	758.046	2.42501	1.24335	0.00203145	0.0130635		1398.4	0.402952	3.0856
PFLU3419	PFLU3419	conserved hypothetical protein	4.2.99.9	10	74.0394	30.5615	2.42264	1.15614	4.1766e-05	0.000705517		57.6435	0.282158	4.09749
PFLU3639	PFLU3639	putative transmembrane transporter	2.3.-.-	3	301.146	124.971	2.40972	1.20235	0.000204317	0.00241103		228.113	0.323767	3.71362
PFLU5022	PFLU5022	conserved hypothetical protein	5.3.4.1	10	468.849	194.809	2.40671	1.28706	3.83995e-07	1.58919e-05		323.081	0.253521	5.07673
PFLU5918	PFLU5918	putative membrane protein	4.2.1.24	3	719.78	299.479	2.40344	1.25802	0.000136713	0.00178807		508.551	0.329839	3.81404
PFLU2442	PFLU2442	putative LysR-family regulatory protein	1.11.1.10	9	197.157	82.1834	2.39898	1.18195	0.00519593	0.0258636		169.547	0.422937	2.79463
PFLU2937	PFLU2937	putative aerobic respiration sensor-response	2.7.8.8	9	259.437	108.208	2.39758	1.23948	0.00578069	0.0279111		172.872	0.449093	2.75997
PFLU5439	mpl	UDP-Nacetylmuramate:l-alanyl-gamma-D-glutamyl-meso-diaminopimelate	6.3.2.-	3	2487.18	1037.87	2.39643	1.22242	0.00494833	0.0250131		1860.41	0.434967	2.81038
PFLU2049	leuC	3-isopropylmalate dehydratase large subunit	4.2.1.33	7	92.5326	38.635	2.39505	1.26172	0.00099073	0.00763336		69.6671	0.383136	3.29315
PFLU1355	PFLU1355	conserved hypothetical protein	3.6.1.-	10	19.9408	8.32677	2.39478	1.25844	0.00345586	0.0192953		14.6635	0.430387	2.92398
PFLU1788	phnN	phosphorous compounds metabolism-related	3.6.3.28	7	120.022	50.1377	2.39386	1.13903	0.0104473	0.0439451		190.832	0.444818	2.56066
PFLU4560	PFLU4560	cytochrome C oxidase subunit	1.9.3.1	1	102.247	42.7194	2.39347	1.28728	0.00140618	0.00992373		141.488	0.403109	3.19338
PFLU1498	PFLU1498	putative LysR-family regulatory protein	6.3.2.6	9	737.942	309.266	2.38611	1.22642	2.03914e-05	0.000418965		553.785	0.287853	4.26056
PFLU3296	PFLU3296	putative acyl-CoA dehydrogenase oxidoreductase	1.14.13.-	13	41.0922	17.2483	2.38238	1.20225	0.00282225	0.0163849		33.9204	0.402566	2.98646
PFLU4481	cobS	cobalamin (5'-phosphate) synthase	2.-.-.-	7	254.341	107.555	2.36476	1.18082	0.0016892	0.0113016		196.297	0.376051	3.14005
PFLU4551	PFLU4551	putative aerotaxis sensor receptor	3.1.4.14	0	958.724	406.164	2.36043	1.20551	0.00476723	0.024422		1036.96	0.427129	2.82236
PFLU1727	PFLU1727	putative aromatic ring dioxygenase	2.5.1.54	0	118.019	50.1562	2.35302	1.16539	0.000232707	0.00265938		99.7747	0.316632	3.68058
PFLU1335	PFLU1335	putative lipoprotein	1.4.3.5	3	525.158	223.329	2.3515	1.1988	0.000124333	0.00166756		387.994	0.312396	3.83742
PFLU2357	PFLU2357	putatove DeoR-family regulatory protein	3.5.1.10	9	660.333	280.914	2.35066	1.19437	0.000367618	0.00371724		556.223	0.33528	3.5623
PFLU0036	trpB	tryptophan synthase beta chain	4.2.1.20	7	768.919	327.383	2.34868	1.20344	2.29741e-05	0.000452762		608.779	0.284244	4.23383
PFLU2733	map2	methionine aminopeptidase	3.4.11.18	0	242.774	103.39	2.34813	1.17999	2.45392e-05	0.000473934		215.48	0.279686	4.219
PFLU1320	PFLU1320	conserved hypothetical protein	2.1.1.77	10	368.947	157.333	2.34501	1.17261	0.00599091	0.0286634		244.249	0.42667	2.74828
PFLU4508	PFLU4508	conserved hypothetical protein	4.2.99.8	10	155.959	66.5712	2.34273	1.14662	0.000757883	0.00634563		122.663	0.340472	3.36774
PFLU6033	PFLU6033	putative nitric oxide detoxification-related	3.6.1.-	0	1382.95	590.639	2.34144	1.20762	1.18238e-05	0.00027078		1043.86	0.275662	4.38081
PFLU3444	PFLU3444	putative signalling-related protein	1.7.99.4	9	261.86	112.043	2.33713	1.2163	0.00131818	0.00941135		261.339	0.378675	3.21199
PFLU3122	PFLU3122	putative long-chain-fatty-acid-CoA ligase	1.2.2.4	13	29.0725	12.45	2.33514	1.21041	0.00790739	0.0353787		28.5618	0.455727	2.656
PFLU1475	PFLU1475	putative redox-related protein	1.4.3.16	13	1470.66	630.588	2.3322	1.18782	0.0024954	0.0150138		1017.44	0.392811	3.0239
PFLU3852	PFLU3852	ABC transporter ATP-binding protein	2.3.1.118	3	24.5001	10.5069	2.3318	1.0501	0.00822583	0.0362742		19.2669	0.397367	2.64266
PFLU4975	PFLU4975	putative exported protein	1.2.1.12	3	756.948	325.102	2.32834	1.20787	1.13163e-06	3.97373e-05		540.873	0.248162	4.86725
PFLU4785	PFLU4785	putative LysR family transcriptional regulator	1.17.4.1	9	305.671	131.443	2.3255	1.19668	6.91395e-07	2.53541e-05		226.691	0.241082	4.96377
PFLU3982	PFLU3982	putative exported protein	4.3.1.12	3	161.682	69.7095	2.31936	1.13885	0.00299787	0.0172661		127.837	0.383716	2.96796
PFLU0049	PFLU0049	conserved hypothetical protein	3.4.24.70	10	6594.87	2847.31	2.31617	1.17289	0.0121156	0.049227		4971.33	0.467519	2.50876
PFLU4931	PFLU4931	conserved hypothetical protein	1.1.1.169	10	1600.82	691.217	2.31595	1.17371	0.00566292	0.0276187		1179.31	0.424231	2.76669
PFLU1085	PFLU1085	putative bacterial-like globin lipoprotein	3.4.21.53	3	65.7682	28.4466	2.31199	1.10255	0.0102309	0.0432999		66.4202	0.429353	2.56793
PFLU5026	PFLU5026	putative phosphosugar-binding protein	5.3.4.1	13	79.0232	34.2467	2.30747	1.08951	0.00339819	0.0191342		72.8555	0.371947	2.92922
PFLU1029	PFLU1029	conserved hypothetical protein	1.13.11.5	10	439.307	190.912	2.30109	1.18964	2.58236e-05	0.000493802		336.964	0.282744	4.20748
PFLU5577	pdxA	4-hydroxythreonine-4-phosphate dehydrogenase	1.1.1.262	7	637.673	277.187	2.30051	1.17521	3.11094e-06	9.24349e-05		483.658	0.252009	4.66336
PFLU4168	PFLU4168	putative glycerol phosphatase	3.1.21.1	7	364.941	158.811	2.29796	1.1603	0.00059093	0.00534977		290.026	0.337713	3.43574
PFLU0558	PFLU0558	putative cation transport-related membrane	2.4.2.11	3	922.405	401.565	2.29703	1.17996	6.00579e-06	0.000153972		674.144	0.260697	4.52619
PFLU0916	PFLU0916	putative methyl-accepting chemotaxis protein	1.1.99.16	0	339.374	148.105	2.29145	1.16408	0.00931412	0.0400045		328.854	0.447671	2.6003
PFLU3611	lldD	L-lactate dehydrogenase	1.1.2.3	1	729.743	319.001	2.28759	1.15453	0.00976298	0.0416851		479.23	0.446779	2.58411
PFLU4691	PFLU4691	putative transmembrane protein	4.2.1.17	3	565.705	247.775	2.28314	1.16822	0.000660519	0.00576363		476.819	0.343041	3.40546
PFLU0897	PFLU0897	putative histidinol-phosphate aminotransferase	1.1.1.23	7	1653.85	725.24	2.28042	1.15488	0.00819186	0.0361765		1048.73	0.436781	2.64406
PFLU5461	ispA	geranyltranstransferase	2.5.1.10	7	1201.43	527.772	2.27642	1.15577	0.00274095	0.0160201		941.48	0.385851	2.99539
PFLU4457	tyrR	transcriptional regulation of aroF, aroG, tyrA	3.2.1.-	9	835.218	367.311	2.27387	1.17921	0.000166615	0.00206717		688.425	0.31321	3.7649
PFLU3602	dnaE	putative DNA polymerase III alpha subunit	2.7.7.7	2	220.328	97.1218	2.26857	1.15376	0.00159076	0.0107901		178.221	0.365393	3.1576
PFLU2668	PFLU2668	putative membrane protein	2.1.1.133	3	346.638	153.239	2.26207	1.12396	0.00818631	0.0361765		289.217	0.425053	2.64429
PFLU2280	PFLU2280	putative ABC transport system, substrate-binding	2.7.8.5	3	63.5866	28.1508	2.25878	1.15829	3.54348e-05	0.00063172		48.9678	0.280092	4.13539
PFLU0739	hemK	protein methyltransferase	2.1.1.-	2	888.807	394.882	2.25082	1.13792	0.00511244	0.0256463		655.147	0.406421	2.79986	Capsule reducing transposon hit in 1B4 (Gallie et al., 2015)
PFLU1963	PFLU1963	putative exported protein	1.2.1.16	3	75.3462	33.4789	2.25056	1.15153	0.000390299	0.00389224		56.4831	0.324689	3.54656
PFLU0457	msrA	peptide methionine sulfoxide reductase	1.8.4.6	2	3730.62	1658.08	2.24997	1.13672	0.00735524	0.0334771		2547.79	0.424098	2.68032
PFLU4717	dctA1	citrate and C4-dicarboxylic acids transport	1.1.1.100	3	2703.42	1201.8	2.24948	1.13539	0.0110429	0.0456059		3058.57	0.446767	2.54134
PFLU1054	PFLU1054	putative DNA polymerase III chi subunit	6.1.1.9	2	487.219	217.614	2.23891	1.1197	0.00446455	0.0233462		316.824	0.393798	2.84333
PFLU5960	PFLU5960	putative EAL/GGDEF domain protein	5.1.1.7	9	2612.02	1167.61	2.23706	1.15242	3.76381e-07	1.56889e-05		1960.1	0.226831	5.08053
PFLU4271	PFLU4271	LysR-family transcriptional regulator	3.5.1.16	9	50.9494	22.8321	2.23148	1.26032	0.00281389	0.0163527		34.3506	0.421883	2.98737
PFLU0525	purA	adenylosuccinate synthetase	6.3.4.4	7	5315.21	2386.04	2.22763	1.12617	0.00594577	0.0285653		3980.76	0.409403	2.75076
PFLU2669	cobW	putative cobalamin biosynthesis-related protein	2.1.1.133	7	1115.31	500.72	2.22741	1.12495	0.00306494	0.0175477		836.688	0.379904	2.96115
PFLU6083	PFLU6083	putative cibalamin biosynthesis-related protein	2.7.1.35	7	435.654	195.758	2.22548	1.12799	0.000599116	0.00539018		281.188	0.328668	3.43201
PFLU3861	PFLU3861	putative transcriptional regulator	2.3.1.118	9	204.005	91.678	2.22523	1.11115	0.00720113	0.032925		162.099	0.413466	2.6874
PFLU3003	yaeG	conserved hypothetical protein	4.4.1.5	10	490.251	220.318	2.22519	1.1253	0.00310155	0.0177397		378.452	0.380492	2.95749
PFLU5956	comM	putative magnesium chelatase protein	5.1.1.7	7	395.258	177.763	2.22351	1.1305	0.00234572	0.0143933		343.128	0.371562	3.04256
PFLU4012	PFLU4012	putative ABC transport system, ATP-binding	2.7.1.12	3	69.1153	31.1082	2.22177	1.0415	0.00159226	0.0107901		56.2677	0.329867	3.15732
PFLU5478	PFLU5478	conserved hypothetical protein	1.1.1.193	10	351.107	158.156	2.22	1.11391	0.001221	0.00888754		257.147	0.344446	3.23393
PFLU4574	PFLU4574	putative acyl-CoA dehydrogenase	2.4.2.7	13	473.774	213.593	2.21812	1.1417	0.00231465	0.0143146		405.138	0.374749	3.04657
PFLU3609	PFLU3609	putative dehydrogenase	2.7.7.7	13	415.698	187.445	2.21771	1.10238	0.0026457	0.015658		295.097	0.366706	3.00616
PFLU5852	PFLU5852	putative TetR-family regulatory protein	1.1.1.95	9	150.736	68.0043	2.21657	1.09413	0.00502865	0.0252917		117.317	0.390038	2.80519
PFLU4467	rap	transcriptional regulator	1.14.16.1	9	1432.84	646.565	2.21608	1.13211	0.00148662	0.0102909		1010.33	0.356315	3.17728
PFLU3126	PFLU3126	response regulator protein	1.2.2.4	9	133.804	60.5465	2.20994	1.16931	0.000255583	0.0028153		104.99	0.31978	3.6566
PFLU5588	PFLU5588	conserved hypothetical membrane protein	4.1.2.25	3	964.817	436.735	2.20916	1.11759	0.00151321	0.0104262		753.526	0.352314	3.17214
PFLU0948	murC	UDP-N-acetylmuramate--L-alanine ligase	6.3.2.8	0	4974.23	2257.52	2.20341	1.11666	0.00197376	0.012735		3555.9	0.360895	3.09415
PFLU2529	PFLU2529	putative IcrL-family regulatory protein	6.3.1.5	9	165.07	74.9706	2.2018	1.16167	0.00218807	0.0137056		172.847	0.379203	3.06344
PFLU1230	PFLU1230	putative lipoprotein	6.1.1.6	3	499.034	226.759	2.20073	1.12505	0.000846933	0.00681497		394.483	0.337145	3.33698
PFLU2444	PFLU2444	putative phosphoglycerate mutase	1.11.1.10	13	221.391	100.641	2.19981	1.11147	1.24617e-05	0.000280947		174.119	0.254379	4.36935
PFLU1680	kdpE	two-component system, response regulator	2.7.3.-	9	242.748	110.492	2.19698	1.08558	7.39252e-05	0.00109995		192.366	0.27391	3.96329
PFLU1720	PFLU1720	putative LysR-family regulatory protein	2.5.1.54	9	304.265	138.518	2.19657	1.13338	0.000816476	0.00661631		272.997	0.338611	3.34715
PFLU6091	PFLU6091	putative ABC transport system, periplasmic	2.7.1.35	3	113.049	51.5491	2.19303	1.03158	0.0011397	0.00840397		73.2231	0.317061	3.25356
PFLU2350	PFLU2350	putative lactonase	3.5.1.10	6	42.4962	19.4023	2.19027	0.922408	0.00411176	0.0219572		41.5775	0.321457	2.86946
PFLU6075	uvrD	DNA helicase II	3.6.1.-	2	3719.42	1698.7	2.18957	1.10583	0.0044888	0.0234307		2866	0.389157	2.8416
PFLU5275	PFLU5275	conserved hypothetical protein	1.3.1.26	10	1079.14	492.938	2.18921	1.10531	0.0106085	0.0443797		911.565	0.432551	2.55534
PFLU4099	PFLU4099	putative substrate-binding component of ABC	1.1.1.93	3	71.9771	33.0617	2.17705	1.05942	0.00274053	0.0160201		60.2891	0.353676	2.99544
PFLU4809	PFLU4809	putative aminotransferase	1.-.-.-	13	2312.86	1064.2	2.17333	1.09539	0.00808657	0.0359032		1726.89	0.413601	2.64843
PFLU2206	PFLU2206	putative IclR-family regulatory protein	2.7.8.5	9	729.336	336.818	2.16537	1.0949	5.33332e-07	2.13112e-05		524.093	0.218372	5.01392
PFLU4011	PFLU4011	putative ABC transport system, membrane protein	2.7.1.12	3	101.266	46.9065	2.1589	0.988349	0.000617736	0.0055064		84.2745	0.288678	3.42371
PFLU2149	PFLU2149	putative lipoprotein	4.2.1.24	3	260.179	120.631	2.15682	1.05285	0.00346392	0.0193166		179.409	0.360164	2.92326
PFLU0247	dcyD	D-cysteine desulfhydrase	4.4.1.15	6	856.875	397.559	2.15534	1.08615	0.000158616	0.0020154		630.464	0.287555	3.77718
PFLU4226	PFLU4226	hypothetical protein	2.6.1.57	8	339.881	157.826	2.15352	1.05301	0.00444317	0.0232764		254.182	0.370147	2.84485
PFLU5740	PFLU5740	putative malonate decarboxylase, beta subunit	2.6.1.62	7	76.4957	35.5753	2.15025	0.952717	0.00480397	0.0245235		58.9936	0.337856	2.81989
PFLU4084	PFLU4084	putative DNA-binding, LacI family, regulator	1.1.1.93	9	172.039	80.0223	2.14989	1.11243	0.000855983	0.00685431		126.991	0.333659	3.33403
PFLU1075	PFLU1075	putative dehydrogenase	3.4.21.53	13	48.557	22.605	2.14807	0.909027	0.00523105	0.0259937		34.5255	0.32553	2.79245
PFLU1368	kgtP	alpha-ketoglutarate permease	1.13.11.3	3	542.901	253.075	2.14522	1.09167	2.2777e-05	0.000450409		534.558	0.257725	4.23577
PFLU2376	PFLU2376	putative short-chain dehydrogenase/reductase	3.6.3.17	7	913.072	425.865	2.14404	1.08994	0.000641992	0.00567028		671.904	0.319329	3.41322
PFLU4657	echA	putative enoyl-CoA hydratase	4.2.1.17	13	1018.01	474.97	2.14332	1.08651	0.000261509	0.00286833		893.419	0.297615	3.65072
PFLU0968	tkrA	2-ketogluconate reductase	1.1.1.215	6	1214.76	567.581	2.14024	1.07387	0.00208377	0.0133113		868.001	0.348884	3.07803
PFLU4342	PFLU4342	putative isochorismatase	4.6.1.4	13	979.993	458.507	2.13736	1.09253	5.87997e-08	3.27582e-06		846.448	0.201485	5.42241
PFLU1679	kdpD	two-component system, sensor kinase	2.7.3.-	9	285.994	133.851	2.13665	1.04529	0.000863572	0.00690143		215.154	0.313752	3.33157
PFLU2774	aroA	putative 3-phosphoshikimate	2.5.1.19	7	469.447	220	2.13385	1.04727	0.0014228	0.00996822		350.13	0.3283	3.18998
PFLU1489	citA	citrate-proton symporter	6.3.2.6	3	558.369	261.95	2.13159	1.08789	0.00368478	0.0201983		364.543	0.374624	2.90396
PFLU0189	cysW	sulfate ABC transport system, permease protein	2.6.1.22	3	324.655	153.129	2.12014	1.04529	0.00972957	0.0415731		246.814	0.404323	2.5853
PFLU0607	PFLU0607	putative precorrin-3B C17-methyltransferase,	2.1.1.130	7	1228.17	580.166	2.11693	1.05394	0.00720827	0.032925		956.244	0.392228	2.68707
PFLU5836	PFLU5836	conserved hypothetical protein	1.1.1.95	10	839.958	397.303	2.11415	1.05538	0.00273655	0.0160201		589.191	0.352277	2.99588
PFLU4779	PFLU4779	hypothetical protein	1.17.4.1	8	572.8	270.982	2.11379	1.04762	0.00153867	0.0105143		496.351	0.330763	3.16729
PFLU0203	PFLU0203	putative taurine dioxygenase	3.1.6.1	7	133.263	63.1542	2.11012	0.971861	0.000411975	0.00406294		102.848	0.275136	3.53229
PFLU1134	PFLU1134	putative two-component system, response	1.1.5.2	9	478.938	226.989	2.10996	1.03923	0.00113776	0.00840397		388.692	0.319365	3.25404
PFLU3119	PFLU3119	putative sugar ABC transport system, ATP-binding	4.1.3.18	3	153.753	72.895	2.10924	1.16962	0.000433797	0.00422423		168	0.332409	3.51862
PFLU2327	PFLU2327	putative ammonium transport-related membrane	3.5.1.10	3	89.8365	42.8348	2.09728	1.02283	0.00330118	0.0186605		67.6547	0.348114	2.93821
PFLU4169	PFLU4169	conserved hypothetical exported protein	3.1.21.1	10	64.5546	30.7815	2.09719	0.964152	0.0112602	0.0463109		68.8106	0.380408	2.53452
PFLU5720	sahA	adenosylhomocysteinase	3.3.1.1	7	8501.78	4061.73	2.09314	1.04946	0.000781596	0.00648407		5965.6	0.31241	3.35923	Transposon insertions reducing capsulation in 1B4 (Gallie et al., 2015)
PFLU2153	PFLU2153	putative LysR-family regulatory protein	2.8.3.5	9	213.47	102.011	2.09261	1.00362	0.006198	0.0293217		163.743	0.36667	2.73712
PFLU2329	PFLU2329	putative amino acid transport-related protein	3.5.1.10	3	33.8978	16.2098	2.09119	0.940398	0.00684102	0.0318113		38.2772	0.347718	2.70449
PFLU4087	ssuA	alkanesulfonate transport binding protein	1.1.1.93	3	97.3102	46.5491	2.09049	1.11338	0.000187306	0.00227917		72.2463	0.298049	3.73555
PFLU2601	PFLU2601	putative transmembrane protein	1.1.1.18	3	35.1753	16.8311	2.0899	0.922306	0.00756621	0.0342489		26.7968	0.345325	2.67084
PFLU1803	gcl	glyoxylate carboligase	4.1.1.47	6	107.673	51.6752	2.08364	1.03159	0.00152654	0.0104648		89.5996	0.325466	3.16959
PFLU0588	PFLU0588	putative amino acid ABC transport system,	3.5.1.5	3	264.214	126.825	2.08329	1.08537	0.000218438	0.00254654		196.369	0.293607	3.69668
PFLU2204	PFLU2204	putative alcohol dehydrogenase	2.7.8.5	6	80.7937	38.792	2.08274	1.00226	0.00274228	0.0160201		60.9807	0.334618	2.99524
PFLU3283	PFLU3283	putative short chain dehydrogenase	4.1.2.-	13	39.7042	19.0802	2.08091	0.941403	0.0107015	0.0446169		26.9583	0.368846	2.5523
PFLU5822	PFLU5822	putative membrane protein	3.6.1.-	3	480.975	231.293	2.07951	1.01336	0.00705135	0.0324766		401.037	0.376095	2.69441
PFLU1819	sdhB	succinate dehydrogenase iron-sulfur protein	1.3.99.1	1	14287.2	6874.1	2.07842	1.0422	0.000433054	0.00422409		9906.97	0.296158	3.51908
PFLU1141	glpR	glycerol-3-phosphate regulon repressor	1.1.99.5	9	1343.21	646.453	2.07782	1.03398	0.00204192	0.0130872		954.876	0.335264	3.08407
PFLU3840	PFLU3840	putative membrane protein	2.3.1.118	3	254.095	122.373	2.07639	1.01847	0.000856493	0.00685431		245.808	0.305491	3.33386
PFLU4852	PFLU4852	putative chromosome initiation inhibitor	1.1.1.49	2	176.281	84.8998	2.07635	0.998211	0.00211497	0.0134406		132.198	0.32477	3.07359
PFLU5199	PFLU5199	conserved hypothetical protein	1.18.1.3	10	302.045	145.573	2.07487	1.01557	0.00119317	0.00870682		206.206	0.313397	3.24051
PFLU5756	PFLU5756	putative holliday junction resolvase	3.1.-.-	2	205.396	99.2237	2.07003	1.00907	0.000188793	0.00228364		142.973	0.27027	3.73356
PFLU2343	PFLU2343	putative polyamine ABC transport system,	3.5.1.10	3	72.0238	34.8819	2.06479	1.03675	0.000224955	0.0025964		89.231	0.281023	3.68921
PFLU1617	PFLU1617	putative exported protein	1.1.99.16	3	624.759	304.104	2.05443	1.05613	8.64183e-05	0.00123327		380.496	0.269017	3.92587
PFLU2812	PFLU2812	LysR-family transcriptional regulator	2.3.2.2	9	384.885	187.367	2.05418	1.00014	0.000347233	0.00355454		311.478	0.279584	3.57725
PFLU4257	PFLU4257	putative methyl-accepting chemotaxis protein	3.1.3.18	0	320.365	155.987	2.0538	1.00591	0.0092493	0.0398012		329.39	0.386486	2.6027
PFLU1477	dapA	dihydrodipicolinate synthase	4.2.1.52	7	2557.78	1245.95	2.05287	1.01055	0.0116586	0.0476374		2094.27	0.400643	2.52231
PFLU1493	PFLU1493	conserved hypothetical protein	6.3.2.6	10	66.7128	32.547	2.04974	1.00857	0.00102794	0.00788857		111.667	0.30723	3.28277
PFLU5479	PFLU5479	conserved hypothetical protein	1.1.1.193	10	107.53	52.5338	2.04688	0.957632	0.00909728	0.0393062		102.131	0.367137	2.60838
PFLU0468	PFLU0468	conserved hypothetical protein	2.-.-.-	10	1064.87	520.284	2.0467	1.01115	0.00485608	0.0247012		783.578	0.359019	2.81643
PFLU0491	PFLU0491	putative outer membrane protein	2.-.-.-	3	1241.8	606.858	2.04627	1.0104	0.00470797	0.0242255		851.235	0.357491	2.82636
PFLU5911	ppx	exopolyphosphatase	3.6.1.11	7	4741.93	2320.67	2.04335	1.0207	4.98641e-06	0.000132299		3257.26	0.223575	4.56536
PFLU0585	PFLU0585	putative amino acid ABC transport system,	3.5.1.5	3	48.0295	23.5198	2.04209	0.927479	0.00413478	0.0220598		41.5733	0.323424	2.86769
PFLU5052	PFLU5052	putative aminotransferase	2.3.3.13	13	1189.3	584.862	2.03347	1.00999	0.00104971	0.00794423		763.709	0.308221	3.27685
PFLU5477	PFLU5477	putative thioredoxin	1.1.1.193	0	1369.12	673.919	2.03159	0.998265	0.00369944	0.0202456		962.645	0.343907	2.90271
PFLU4190	PFLU4190	putative membrane protein	4.2.1.70	3	5460.26	2691.11	2.029	1.00886	0.000146915	0.00188742		4499.15	0.265753	3.79623
PFLU4338	aroC	chorismate synthase	4.6.1.4	7	1402.94	692.385	2.02623	0.991012	0.00771894	0.0347233		1164.02	0.371984	2.66412
PFLU4677	etfB	electron transfer flavoprotein beta-subunit	4.2.1.17	1	10354.7	5112.51	2.02536	1.00608	0.000290548	0.00308887		8233.03	0.277647	3.62358
PFLU2287	PFLU2287	putative LysR-family regulatory protein	3.2.1.82	9	119.058	58.8511	2.02303	0.993818	0.00175993	0.011614		91.6537	0.317716	3.12801
PFLU1492	PFLU1492	putative exported protein	6.3.2.6	3	179.35	88.7088	2.02179	1.00831	0.00215276	0.0135578		237.483	0.328621	3.06831
PFLU1406	PFLU1406	conserved hypothetical protein	3.2.1.21	10	240.384	119.098	2.01837	0.966518	0.00925307	0.0398012		186.37	0.371372	2.60256
PFLU1645	pheA	chorismate mutase/prephenate dehydratase	4.2.1.51	7	2351.98	1167.47	2.01459	0.988495	0.00582345	0.0280941		1753.06	0.358467	2.75756
PFLU1023	PFLU1023	putative penicillin-binding exported protein	3.1.1.1	0	399.126	198.227	2.01348	0.973117	0.00590828	0.0284088		343.67	0.353497	2.75283
PFLU3933	PFLU3933	putative lipoprotein	3.4.99.-	3	463.103	230.005	2.01345	0.964423	0.00589964	0.0283908		377.508	0.350278	2.75331
PFLU2323	PFLU2323	putative glutamine synthetase III	3.5.1.10	7	40.9761	20.3641	2.01217	1.09976	0.000717337	0.00612114		49.6519	0.325097	3.38287
PFLU1732	msrB	peptide methionine sulfoxide reductase	1.8.4.6	5	2684.99	1335.96	2.00978	0.995045	0.000655382	0.00575346		2133.08	0.292008	3.40759
PFLU4509	PFLU4509	putative LysR family regulatory protein	4.2.99.8	9	346.751	172.627	2.00868	0.956968	0.00304258	0.0174542		319.087	0.322929	2.9634
PFLU4213	PFLU4213	LysR-family transcriptional regulator	2.6.1.57	9	199.967	99.6206	2.00729	0.954676	0.00158382	0.0107581		174.889	0.302221	3.15887
PFLU2800	PFLU2800	conserved hypothetical protein	5.2.1.1	10	54.7747	27.3038	2.00612	1.08642	0.000436855	0.00424687		42.2204	0.308926	3.51676
PFLU3592	PFLU3592	putative ribonuclease	1.-.-.-	5	89.8427	44.9292	1.99965	0.940566	0.00161668	0.0109428		68.1282	0.29832	3.15288
PFLU2033	PFLU2033	putative dehydrogenase	3.4.21.102	13	500.671	250.5	1.99868	0.963541	0.00824842	0.0363283		413.204	0.364739	2.64173
PFLU2675	PFLU2675	putative phosphatase	2.7.1.23	13	822.318	412.425	1.99386	0.967742	0.00784771	0.0351734		695.177	0.364011	2.65855
PFLU3909	PFLU3909	conserved hypothetical protein	1.11.1.6	10	2927.2	1469.39	1.99212	0.977617	0.00518057	0.0258352		2403.96	0.3497	2.79559
PFLU5739	PFLU5739	putative malonate decarboxylase, gamma subunit	2.6.1.62	7	89.7014	45.0426	1.99148	0.887368	0.00607009	0.0289165		64.7388	0.323388	2.74397
PFLU4182	metZ	O-succinylhomoserine sulfhydrylase	4.2.99.-	7	1868.33	938.858	1.99	0.967799	0.00766161	0.034519		1763.74	0.36293	2.66663
PFLU6122	atpF	ATP synthase B chain	3.6.3.14	1	18946.6	9535.12	1.98703	0.96982	0.0106668	0.0445591		15269	0.379811	2.55343
PFLU1841	PFLU1841	conserved hypothetical protein	4.2.1.60	10	331.281	166.725	1.98698	0.972039	0.00203864	0.0130807		269.89	0.315132	3.08454
PFLU5016	PFLU5016	probable membrane transport protein	5.3.4.1	3	326.712	164.618	1.98467	0.946906	0.0088424	0.038348		301.752	0.361678	2.61809
PFLU3328	PFLU3328	putative AraC transcriptional regulatory	1.4.99.1	9	420.998	212.369	1.98239	0.95425	0.00233501	0.0143773		298.569	0.313492	3.04394
PFLU5937	PFLU5937	putative glutathione S-transferase domain	4.3.2.1	7	273.27	138.076	1.97913	0.921187	0.00215598	0.0135632		214.044	0.30027	3.06786
PFLU2562	PFLU2562	putative ferric siderophore receptor	4.4.1.11	0	166.494	84.2395	1.97643	0.946265	0.0108747	0.0451323		160.656	0.371565	2.5467
PFLU4096	PFLU4096	putative gamma-glutamyltranspeptidase	1.1.1.93	13	101.253	51.2762	1.97466	0.890237	0.0122921	0.049562		88.4801	0.355576	2.50364
PFLU5027	PFLU5027	putative multiphosphoryl transfer protein	5.3.4.1	3	130.243	66.0545	1.97175	0.936069	0.00158211	0.0107581		119.086	0.296301	3.15918
PFLU5578	ksgA	dimethyladenosine transferase	2.1.1.-	2	712.646	362.192	1.96759	0.958986	0.00458849	0.0237372		554.356	0.338316	2.83459
PFLU3848	PFLU3848	conserved hypothetical protein	2.3.1.118	10	145.507	73.9814	1.9668	0.991179	0.00434941	0.0228679		119.721	0.347582	2.85164
PFLU6064	PFLU6064	putative GntR-family regulatory protein	4.3.1.1	9	420.806	214.386	1.96284	0.944161	0.00719892	0.032925		306.751	0.351316	2.6875
PFLU2270	PFLU2270	putative cytochrome C family protein	2.7.8.5	1	178.079	90.7499	1.9623	0.900236	0.00455717	0.0236904		166.689	0.317345	2.83677
PFLU1719	PFLU1719	putative membrane protein	2.5.1.54	3	117.808	60.0455	1.96198	0.945737	0.0118679	0.0483903		97.5955	0.375882	2.51605
PFLU5186	PFLU5186	LysR-family transcriptional regulator	3.5.1.81	9	142.58	72.6995	1.96122	0.941351	0.00534371	0.0264628		115.775	0.337941	2.78555
PFLU4699	holB	DNA polymerase III, delta' subunit	2.7.7.7	2	517.358	263.823	1.961	0.936791	0.00427123	0.0226005		395.309	0.327847	2.8574
PFLU3271	hpcC	5-carboxymethyl-2-hydroxymuconate semialdehyde	1.2.1.-	6	491.851	250.984	1.95969	0.94729	0.00669823	0.0312728		367.189	0.349362	2.71149
PFLU3088	PFLU3088	putative IclR-family transcriptional regulator	4.1.3.18	9	440.138	225.257	1.95393	0.931448	0.00207645	0.0132792		373.537	0.302509	3.07907
PFLU4186	folC	dihydrofolate:folylpolyglutamate synthetase;	6.3.2.12	7	1772.37	911.348	1.94478	0.941163	0.00671111	0.0312825		1318.32	0.347184	2.71085
PFLU3118	PFLU3118	putative sugar ABC transport system, membrane	4.1.3.18	3	37.5953	19.3473	1.94318	0.937773	0.0115578	0.0473259		63.1306	0.371342	2.52536
PFLU0950	PFLU0950	putative cell division protein	6.3.2.4	0	1621.89	835.39	1.94148	0.938128	0.00473184	0.0242837		1193.8	0.332111	2.82474
PFLU5690	PFLU5690	putative transport-related membrane protein	2.4.1.-	3	1363.77	702.471	1.94139	0.944641	0.00714464	0.032776		1016.53	0.351164	2.69003
PFLU5438	PFLU5438	putative decarboxylase	1.2.1.41	13	645.697	332.755	1.94046	0.925995	0.0011067	0.00825462		505.132	0.283883	3.2619
PFLU3794	PFLU3794	putative glycosyl transferase family protein	1.1.1.28	13	492.603	255.252	1.92987	0.93933	0.00486435	0.0247012		385.594	0.333583	2.81588
PFLU3591	yeaM	putative AraC-type regulatory protein	1.-.-.-	9	203.877	105.651	1.92972	0.978978	0.00537544	0.0265972		140.023	0.351691	2.78363
PFLU3280	PFLU3280	GerR family regulatory protein	4.1.2.-	9	99.7867	51.7851	1.92694	0.830278	0.00456261	0.0236904		82.0251	0.292723	2.83639
PFLU4098	PFLU4098	putative permease component of ABC transporter	1.1.1.93	3	45.8245	23.8179	1.92395	1.00005	0.00668442	0.0312335		32.6197	0.368726	2.71217
PFLU5396	amn	AMP nucleosidase	3.2.2.4	7	4046.31	2105.42	1.92186	0.924074	0.00691939	0.031996		2940.87	0.342161	2.7007
PFLU3581	PFLU3581	putative transcriptional regulator	2.1.1.14	9	206.594	107.842	1.9157	0.926166	0.000710635	0.00608186		157.734	0.273573	3.38544
PFLU1805	PFLU1805	putative TetR-family regulatory protein	4.1.1.47	9	630.487	329.625	1.91274	0.911418	0.000627622	0.00557737		485.299	0.266544	3.41939
PFLU4810	PFLU4810	putative gluconate permease	1.-.-.-	3	506.842	265.78	1.907	0.899398	0.00231494	0.0143146		625.967	0.29522	3.04654
PFLU4645	PFLU4645	putative LysR family transcriptional regulator	EC	9	176.834	92.7889	1.90577	0.932715	0.00173395	0.0115089		156.318	0.297765	3.13238
PFLU0518	mutL	DNA mismatch repair protein	3.5.1.28	2	3042.11	1597.72	1.90403	0.910907	0.0100768	0.042867		2508.29	0.354	2.57318
PFLU5622	PFLU5622	conserved hypothetical protein	2.8.1.6	10	1142.56	600.605	1.90235	0.916997	0.00649158	0.0305047		984.377	0.336901	2.72186
PFLU4761	hisP	histidine transport ATP-binding protein	2.6.1.11	3	1485.55	782.525	1.89841	0.904665	0.00597443	0.0286414		1251.07	0.329067	2.74918
PFLU0248	srpH	serine acetyltransferase	2.3.1.30	7	313.884	165.533	1.8962	0.898989	0.0116927	0.0477094		246.558	0.35656	2.52129
PFLU5819	ptsP	phosphoenolpyruvate-protein phosphotransferase	2.7.3.9	3	7838.51	4136.86	1.8948	0.909702	0.00247791	0.0149241		5792.11	0.300626	3.02603
PFLU5875	PFLU5875	putative iron (III) ABC transport system,	2.1.2.10	3	656.855	346.722	1.89447	0.915199	0.000657293	0.00575671		486.943	0.268639	3.4068
PFLU2771	PFLU2771	putative NAD(P)H dehydrogenase	2.4.1.18	7	205.101	108.295	1.89391	0.891049	0.00637046	0.029998		152.55	0.326622	2.72808
PFLU5799	PFLU5799	putative iron acquisition-related protein	4.2.1.9	3	209.148	110.443	1.89373	0.882994	0.00112544	0.00832798		161.648	0.271096	3.25713
PFLU5671	PFLU5671	conserved hypothetical protein	4.1.2.5	10	596.225	315.317	1.89088	0.904474	0.000503141	0.00473801		486.587	0.259975	3.47908
PFLU5721	metF	5,10-methylenetetrahydrofolate reductase	1.5.1.20	7	1648.49	872.402	1.8896	0.902635	0.0105394	0.044218		1255.2	0.352921	2.55761
PFLU1753	mobA	putative molybdopterin-guanine dinucleotide	1.11.1.9	7	167.206	88.7902	1.88315	0.889165	0.000885949	0.00700299		134.828	0.267463	3.32444
PFLU4539	PFLU4539	putative 3-oxoacyl-[acyl-carrier-protein]	3.1.4.14	7	2486.15	1328.69	1.87112	0.896548	0.000328691	0.00341909		2336.7	0.249626	3.59157
PFLU5998	PFLU5998	conserved hypothetical protein	3.1.7.2	10	2072.17	1107.53	1.87099	0.888133	0.0101536	0.0431304		1632.49	0.345502	2.57055
PFLU0414	gltB	glutamate synthase [NADPH] large chain	1.4.1.13	7	3580.36	1913.68	1.87093	0.888335	0.0102146	0.0432945		2773.92	0.34586	2.56848
PFLU1718	PFLU1718	putative LysR-family regulatory protein	2.5.1.54	9	153.689	82.2791	1.8679	0.881349	0.00575714	0.0278396		113.877	0.319179	2.7613
PFLU3478	PFLU3478	putative membrane protein	1.3.99.3	3	469.892	251.774	1.86633	0.900791	0.00462037	0.0238383		366.641	0.318034	2.83237
PFLU5775	PFLU5775	conserved hypothetical protein	2.1.1.33	10	522.567	280.054	1.86595	0.888931	0.00345194	0.0192953		381.541	0.303977	2.92433
PFLU1322	PFLU1322	putative exported protein	2.1.1.77	3	824.001	443.418	1.85829	0.869658	0.00686482	0.0318521		569.226	0.321699	2.70333
PFLU4807	PFLU4807	conserved hypothetical protein	1.-.-.-	10	903.806	486.607	1.85736	0.880663	0.000556141	0.00509854		741.593	0.255106	3.45215
PFLU4675	PFLU4675	conserved hypothetical protein	4.2.1.17	10	389.525	209.76	1.85701	0.873247	0.00132176	0.0094198		327.284	0.271937	3.21121
PFLU5902	PFLU5902	putative GntR-family regulatory protein	4.1.1.-	9	251.832	136.258	1.8482	0.887869	0.0061489	0.0291783		176.824	0.324071	2.73973
PFLU5185	PFLU5185	putative putative membrane protein	3.5.1.81	3	41.6606	22.6235	1.84147	0.976614	0.00859806	0.0375129		40.6051	0.37167	2.62764
PFLU5101	PFLU5101	putative membrane protein	2.7.3.-	3	162.443	88.2411	1.84091	0.827712	0.000533292	0.00493594		129.456	0.238985	3.46345
PFLU1582	PFLU1582	conserved hypothetical protein	1.6.1.1	10	1443.59	784.809	1.83941	0.864986	0.0115782	0.0473757		976.437	0.342603	2.52475
PFLU4121	baeS	two-component system sensor kinase	2.7.3.-	9	355.975	194.454	1.83064	0.888586	0.00353315	0.0195481		283.206	0.304614	2.91709
PFLU6056	PFLU6056	putative LysR-family regulatory protein	4.1.1.21	9	1184.64	650.563	1.82094	0.8474	0.0083973	0.036859		982.585	0.321513	2.63566
PFLU3479	PFLU3479	conserved hypothetical protein	1.3.99.3	10	300.368	165.297	1.81714	0.854447	0.0122262	0.0494757		219.541	0.341022	2.50555
PFLU2752	PFLU2752	putative outer membrane efflux protein	1.1.1.67	3	684.626	378.03	1.81104	0.849746	0.00108916	0.00816377		596.898	0.260146	3.26642
PFLU3361	PFLU3361	putative transmembrane protein	1.4.99.1	3	96.6952	53.4221	1.81002	0.794116	0.00795569	0.0355125		90.1322	0.299221	2.65394
PFLU1229	PFLU1229	putative TetR-family regulatory protein	6.1.1.6	9	130.525	72.3433	1.80424	0.858122	0.0102107	0.0432945		142.849	0.33408	2.56861
PFLU1717	ohrR	organic hydroperoxide resistance transcriptional	2.5.1.54	9	358.46	198.753	1.80355	0.842598	0.00343579	0.019271		282.923	0.28799	2.92579
PFLU3046	PFLU3046	probable transporter	2.4.-.-	3	157.065	87.1353	1.80255	0.825884	0.00906535	0.0392268		132.328	0.316482	2.60958
PFLU2279	PFLU2279	putative ABC transport system, membrena protein	2.7.8.5	3	99.3304	55.1523	1.80102	0.949035	0.00141413	0.0099556		78.2656	0.29734	3.19175
PFLU2394	PFLU2394	putative transport-related membrane protein	3.2.2.-	3	59.0854	32.8634	1.79791	0.806101	0.00597644	0.0286414		52.1967	0.293227	2.74907
PFLU3466	PFLU3466	putative HTH-type transcriptional regulator	3.1.1.45	9	215.13	119.748	1.79652	0.829876	0.00105164	0.00794423		189.153	0.253294	3.27633
PFLU3267	hpaR	homoprotocatechuate degradative operon	4.2.1.84	9	208.544	116.146	1.79554	0.845893	0.0108382	0.0450476		162.304	0.332	2.54787
PFLU1850	PFLU1850	putative two-component system, response	4.2.1.60	9	300.751	167.678	1.79362	0.811445	0.00382926	0.0207644		275.953	0.280593	2.8919
PFLU3108	PFLU3108	putative 3-oxoacyl-[acyl-carrier-protein]	4.1.3.18	7	200.988	112.33	1.78926	0.783993	0.00761503	0.0343975		172.736	0.293776	2.66868
PFLU3916	PFLU3916	putative hydrolase	1.3.1.34	13	670.623	374.98	1.78842	0.818021	0.0013705	0.00970745		619.096	0.255568	3.20079
PFLU1437	PFLU1437	conserved hypothetical protein	5.4.99.-	10	79.9578	44.716	1.78813	0.692089	0.00572523	0.0277647		89.7051	0.250474	2.76312
PFLU2784	PFLU2784	putative DNA-binding protein	2.7.8.24	13	238.155	134.304	1.77324	0.846266	4.10874e-05	0.00070432		176.897	0.206342	4.10128
PFLU0859	PFLU0859	putative lipoprotein A-like protein	4.1.1.44	3	156.412	88.4611	1.76814	0.757355	0.00244885	0.0148107		113.198	0.249986	3.02959
PFLU5835	PFLU5835	conserved hypothetical protein	1.1.1.95	10	753.795	426.327	1.76811	0.826763	5.54329e-07	2.18489e-05		610.123	0.165138	5.00649
PFLU3125	PFLU3125	putative exported protein	1.2.2.4	3	51.6396	29.2252	1.76696	0.96176	0.00318972	0.0181176		43.9535	0.326149	2.94884
PFLU5409	PFLU5409	conserved hypothetical protein	2.3.1.-	10	247.669	140.558	1.76204	0.758259	0.00652525	0.0306132		313.239	0.278756	2.72015
PFLU1039	PFLU1039	putative LysR-family regulatory protein	4.3.1.17	9	128.36	73.0056	1.75821	0.76903	0.0115225	0.0472144		105.912	0.304393	2.52644
PFLU0860	gatB	aspartyl/glutamyl-tRNA(Asn/Gln) amidotransferase	6.3.5.-	2	3562.65	2029.34	1.75557	0.799549	0.00622025	0.0293965		2373.19	0.292239	2.73594
PFLU0659	PFLU0659	conserved hypothetical protein	3.6.3.-	10	222.193	126.629	1.75468	0.832531	0.00185573	0.0121082		189.151	0.267488	3.1124
PFLU1840	gpsA	putative glycerol-3-phosphate dehydrogenase	4.2.1.60	2	1427.78	815.413	1.75099	0.804506	0.000673087	0.00582939		1199.83	0.236598	3.40031
PFLU1188	PFLU1188	conserved hypothetical protein	6.1.1.10	10	518.348	296.291	1.74946	0.783006	0.00141818	0.00996258		411.867	0.245385	3.19093
PFLU5492	PFLU5492	putative AraC-family regulatory protein	1.1.1.193	9	471.616	270.757	1.74184	0.778734	0.00635476	0.0299589		364.572	0.285366	2.72889
PFLU3268	hpaA	4-hydroxyphenylacetate 3-monooxygenase operon	4.2.1.84	9	191.593	110.01	1.7416	0.795904	0.0108594	0.0451035		193.847	0.312463	2.54719
PFLU3465	PFLU3465	conserved hypothetical protein	3.1.1.45	10	286.913	165.797	1.73051	0.801578	0.00069962	0.00602317		251.569	0.236473	3.38973
PFLU1610	PFLU1610	putative fimbrial usher outer membrane protein	1.-.-.-	3	115.703	66.9739	1.72759	0.798797	0.00111045	0.00826668		95.7655	0.244959	3.26094
PFLU0632	PFLU0632	conserved hypothetical protein	4.1.1.19	10	293.374	170.006	1.72567	0.790195	0.000130641	0.00172834		219.581	0.206574	3.82525
PFLU5753	gshB	glutathione synthetase	6.3.2.3	7	860.301	498.85	1.72457	0.786847	6.43115e-05	0.000978007		629.279	0.196889	3.99641
PFLU4029	PFLU4029	putative family S43 non-peptidase homologue	2.6.1.1	3	68.1955	39.6358	1.72055	0.832915	0.00875158	0.0380421		124.661	0.317711	2.62161
PFLU1623	PFLU1623	putative LysR-family regulatory protein	1.1.99.16	9	363.649	211.441	1.71986	0.79843	0.00246525	0.0148861		290.603	0.263719	3.02757
PFLU3554	PFLU3554	putative hydrolase	1.3.99.-	13	530.367	308.388	1.71981	0.801747	0.000406818	0.00403321		506.664	0.226763	3.53562
PFLU1737	PFLU1737	conserved hypothetical protein	1.11.1.9	10	1351.6	788.133	1.71494	0.774056	0.00663423	0.031049		1111.56	0.285139	2.71467
PFLU1487	PFLU1487	putative LysR-family regulatory protein	6.3.2.6	9	217.787	127.088	1.71367	0.714186	0.00224675	0.0139825		171.879	0.233737	3.05551
PFLU5144	PFLU5144	putative membrane protein	1.10.3.-	3	138.779	81.1121	1.71095	0.746369	0.0056394	0.0275736		285.723	0.269638	2.76804
PFLU3920	aceE	pyruvate dehydrogenase E1 component	1.2.4.1	1	218.545	127.964	1.70787	0.741242	0.000809251	0.00658539		171.589	0.221292	3.34961
PFLU2789	PFLU2789	putative sulfate ester ABC transporter	2.7.8.24	3	43.3596	25.4021	1.70693	0.933586	0.00767143	0.0345363		43.8414	0.350156	2.6662
PFLU3329	PFLU3329	putative amino acid efflux protein	1.4.99.1	3	1211.15	711.566	1.70209	0.763012	0.00876289	0.0380421		857.458	0.291096	2.62117
PFLU1557	PFLU1557	conserved hypothetical protein	5.99.1.2	10	995.326	589.695	1.68786	0.761516	0.00502809	0.0252917		890.72	0.271463	2.80523
PFLU3959	PFLU3959	putative membrane protein	3.5.2.2	3	184.973	110.075	1.68043	0.741236	0.00610439	0.0290147		143.902	0.270315	2.74212
PFLU1472	PFLU1472	putative peptidase	1.4.3.16	5	2655.36	1581.54	1.67898	0.738554	0.00565017	0.0275942		2116.32	0.266874	2.76742
PFLU1132	PFLU1132	putative two-component system, response	1.1.5.2	9	483.326	289.51	1.66946	0.712653	0.0121367	0.0492783		447.405	0.284136	2.50814
PFLU1863	PFLU1863	putative LysR-family regulatory protein	4.1.1.23	9	220.85	132.76	1.66354	0.75253	0.0121471	0.049286		256.995	0.300071	2.50784
PFLU4696	moaA	putative molybdenum cofactor biosynthesis	4.2.1.17	7	1404.88	845.739	1.66112	0.718275	0.00481243	0.0245451		1383.88	0.254768	2.81933
PFLU1195	PFLU1195	putative regulatory protein	6.1.1.10	9	921.462	556.377	1.65618	0.720084	0.000879663	0.00697318		873.108	0.216474	3.32643
PFLU5445	PFLU5445	putative acetyltransferase	4.3.1.7	13	1334.59	811.042	1.64553	0.709949	0.000360824	0.0036679		1185.22	0.199022	3.56719
PFLU5224	PFLU5224	conserved hypothetical protein	2.2.1.6	10	2313.1	1406.73	1.64431	0.707303	0.00802418	0.0357082		1746.09	0.266801	2.65105
PFLU5693	PFLU5693	putative transport-related membrane protein	2.4.1.-	3	1083.15	662.832	1.63412	0.702596	0.00784783	0.0351734		758.767	0.264278	2.65855
PFLU4672	PFLU4672	putative GntR-family regulatory protein	4.2.1.17	9	1930.98	1183.2	1.632	0.702969	0.00799464	0.0356041		1655.88	0.265042	2.6523
PFLU1815	gltA	citrate synthase	2.3.3.1	1	9300.93	5710.61	1.62871	0.698506	0.00292027	0.0168568		8161.23	0.234712	2.97601
PFLU0850	PFLU0850	putative aldehyde dehydrogenase	4.2.1.41	13	234.819	144.563	1.62434	0.716173	0.00576108	0.0278396		206.151	0.259382	2.76108
PFLU1436	rsuA	ribosomal small subunit pseudouridine synthase	5.4.99.-	2	148.947	91.7284	1.62378	0.720405	0.00172898	0.0115014		154.835	0.229925	3.13322
PFLU0537	dnaB	replicative DNA helicase	3.6.1.-	0	1539.59	983.83	1.56489	0.638635	0.0062348	0.0294413		1102.48	0.23349	2.73517
PFLU1701	PFLU1701	conserved hypothetical exported protein	2.7.3.-	3	2362.67	1514.98	1.55954	0.632623	0.00065928	0.00576149		2278.67	0.185739	3.40598
PFLU1952	PFLU1952	conserved hypothetical protein	1.2.1.16	10	155.172	99.7133	1.55618	0.64753	0.00430771	0.0227224		132.799	0.226829	2.8547
PFLU0497	PFLU0497	putative phosphoesterase	2.-.-.-	13	686.237	446.928	1.53546	0.611352	0.00167319	0.0112075		704.439	0.194522	3.14284
PFLU4820	PFLU4820	putative LysR-family transcriptional regulator	2.7.1.12	9	324.091	212.732	1.52347	0.617073	0.00024241	0.00273254		263.739	0.168133	3.67015
PFLU0507	PFLU0507	conserved hypothetical protein	2.8.1.1	10	1958.03	1353.05	1.44713	0.532708	0.000226707	0.00260623		1583.06	0.144474	3.68723
PFLU0673	PFLU0673	putative purine transport-related permease	3.6.3.-	3	211.133	145.974	1.44637	0.581823	0.0119068	0.0484833		166.126	0.231351	2.5149
PFLU0969	PFLU0969	putative LysR-family regulatory protein	1.1.1.215	9	827.777	605.425	1.36727	0.450653	0.00266741	0.0157223		685.656	0.150034	3.00367
PFLU0530	rnr	ribonuclease R	3.1.-.-	5	11085.4	7891	1.40482	0.48669	0.0124832	0.0502274		9674.53	0.194818	2.49818
PFLU3153	PFLU3153	putative AraC-family regulatory protein	3.1.1.3	9	174.262	97.9036	1.77994	0.816393	0.0125212	0.0503456		120.827	0.326936	2.4971
PFLU4471	PFLU4471	putative transmembrane two-component system,	3.6.1.-	9	1844.69	493.845	3.73536	1.75499	0.0126463	0.0507781		1169.61	0.703806	2.49358
PFLU4700	tmk	thymidylate kinase	2.7.4.9	7	348.152	185.602	1.8758	0.861066	0.0127341	0.0510952		285.492	0.345654	2.49112
PFLU2778	nudC	putative NADH pyrophosphatase	3.6.1.-	7	638.675	234.928	2.7186	1.3665	0.012765	0.0511026		464.04	0.548737	2.49026
PFLU1911	PFLU1911	putative transposase	4.2.1.11	12	2381.98	1171	2.03415	1.0038	0.0127712	0.0511026		2233.23	0.403117	2.49009
PFLU0587	PFLU0587	putative amino acid ABC transport system,	3.5.1.5	3	44.7651	22.6785	1.9739	0.915859	0.012768	0.0511026		37.7753	0.367789	2.49018
PFLU4083	PFLU4083	putative TetR-family transcriptional regulator	1.1.1.93	9	381.302	203.106	1.87736	0.894316	0.0128233	0.0512757		346.203	0.35936	2.48864
PFLU0583	PFLU0583	putative uerase accessory protein	3.5.1.5	7	173.375	101.488	1.70833	0.749358	0.0128429	0.051283		132.518	0.301177	2.4881
PFLU2273	PFLU2273	putative GntR-family regulatory protein	2.7.8.5	9	1758.3	784.128	2.24237	1.12815	0.0129829	0.0517709		1581.93	0.454123	2.48424
PFLU1876	PFLU1876	putative transport-related membrane protein	1.3.99.-	3	307.912	153.495	2.00601	0.961384	0.0129808	0.0517709		237.638	0.386984	2.4843
PFLUs32					308.218	127.817	2.41141	1.20939	0.01317	0.0524088		233.991	0.487827	2.47914
PFLU4407	cheW	chemotaxis protein CheW	6.3.4.14	0	2893.43	1041.36	2.77852	1.40636	0.0131828	0.0524235		2610.73	0.567355	2.47879
PFLU3288	PFLU3288	conserved hypothetical protein	4.1.2.-	10	88.5938	43.3763	2.04245	1.09728	0.0132523	0.0526637		73.8631	0.443003	2.47692
PFLU5074	secF	protein-export membrane protein SecF	3.1.3.25	3	3133.51	1338.49	2.34108	1.18492	0.0133578	0.0529921		2097.89	0.478931	2.47409
PFLU3176	aatB	aspartate aminotransferase	2.6.1.1	7	1112.32	423.146	2.6287	1.33926	0.0133879	0.053021		732.857	0.541492	2.47328
PFLU2715	PFLU2715	conserved hypothetical protein	3.5.5.1	10	86.1514	38.5076	2.23726	1.1366	0.0133995	0.0530306		68.2114	0.459608	2.47297
PFLU5614	bioF	8-amino-7-oxononanoate synthase	2.3.1.47	7	753.33	207.874	3.62397	1.72117	0.0134107	0.0530387		282.787	0.696075	2.47267
PFLU5708	PFLU5708	putative ArsR-family regulatory protein	2.2.1.1	9	1217.63	766.374	1.58882	0.658013	0.0135322	0.0534096		1157.01	0.266462	2.46945
PFLU0947	murG	UDP-N-acetylglucosamine--N-acetylmuramyl-(pentapeptide)	2.4.1.227	0	1636.02	902.519	1.81273	0.840999	0.0135641	0.0534993		1216.62	0.340678	2.4686
PFLU4984	PFLU4984	putative two-component system, response	1.2.1.12	9	575.771	324.415	1.7748	0.79555	0.0136863	0.0539445		513.652	0.322687	2.46539
PFLU3158	PFLU3158	putative aminotransferase	3.1.1.3	13	173.77	81.5698	2.13033	1.0692	0.0137208	0.0539829		148.959	0.433841	2.46449
PFLU3202	PFLU3202	putative membrane protein	1.1.1.100	3	73.8069	40.7535	1.81105	0.931429	0.0138563	0.0544295		61.6667	0.378481	2.46097
PFLU1479	PFLU1479	putative hydrolase	4.2.1.52	13	1880.19	897.08	2.0959	1.03781	0.0139016	0.0545336		1556.76	0.421909	2.45979
PFLU3463	PFLU3463	conserved hypothetical protein	1.7.99.4	10	190.991	109.523	1.74384	0.758049	0.0138941	0.0545336		151.956	0.308151	2.45999
PFLU1454	PFLU1454	conserved hypothetical protein	3.2.2.-	10	1330.34	851.034	1.56321	0.640038	0.0139646	0.0547435		1147.06	0.260372	2.45817
PFLU1043	PFLU1043	putative membrane protein	4.3.1.17	3	192.259	20.8067	9.24027	2.56508	0.0140178	0.054915		172.367	1.04407	2.45681
PFLU1646	hisC	histidinol-phosphate aminotransferase	2.6.1.9	7	1879.18	957.751	1.96208	0.946973	0.0141526	0.0553075		1434.68	0.385989	2.45337
PFLU1127	PFLU1127	putative phosphoserine phosphatase	1.1.5.2	7	69.9907	37.7327	1.85491	0.80641	0.0141562	0.0553075		73.0642	0.328708	2.45328
PFLU3360	PFLU3360	putative exported protein	1.4.99.1	3	206.491	108.348	1.90581	0.861097	0.0141658	0.0553075		190.433	0.351034	2.45303
PFLU1089	PFLU1089	putative iron utilisation protein	1.1.5.2	0	1755.79	453.784	3.86921	1.7911	0.0141833	0.0553387		866.589	0.73029	2.45259
PFLU3295	PFLU3295	GntR-family transcriptional regulator	1.14.13.-	9	257.111	137.077	1.87567	0.861872	0.0143387	0.0559076		240.584	0.351976	2.44866
PFLU1505	PFLU1505	conserved hypothetical protein	6.3.2.6	10	415.892	117.135	3.55052	1.6825	0.0143765	0.0559825		373.419	0.687375	2.44772
PFLU2623	PFLU2623	conserved hypothetical protein	3.4.-.-	10	245.484	133.696	1.83613	0.834478	0.0144314	0.0560801		193.608	0.341112	2.44634
PFLU1940	PFLU1940	putative ornithine cyclodeaminase	1.2.1.16	7	62.1245	33.2128	1.8705	0.795984	0.0144899	0.0562699		58.0165	0.325571	2.44488
PFLU2352	PFLU2352	putative oxidoreductase	3.5.1.10	13	135.231	66.3153	2.03921	0.938961	0.0145441	0.056367		105.626	0.384263	2.44354
PFLU0467	PFLU0467	putative lipopolysaccharide biosynthesis-related	2.-.-.-	3	463.212	228.226	2.02962	0.992317	0.0145838	0.0564452		374.843	0.406262	2.44255
PFLU5810	PFLU5810	putative cation ABC transport system, membrane	1.5.1.3	3	86.6248	57.6536	1.5025	0.677625	0.0146154	0.0564837		61.3678	0.277514	2.44177
PFLU1231	PFLU1231	conserved hypothetical protein	6.1.1.6	10	895.238	473.43	1.89096	0.899674	0.0146613	0.0565188		804.048	0.368622	2.44064
PFLU0190	cysA	sulfate/thiosulfate ABc transport system,	3.6.3.25	3	1080.09	544.063	1.98522	0.965784	0.0149907	0.0576734		757.538	0.397017	2.4326
PFLU4630	acnA	aconitate hydratase	4.2.1.3	1	1264.16	600.835	2.104	1.03756	0.0151289	0.0581467		1116.69	0.427105	2.42928
PFLU3640	PFLU3640	conserved hypothetical protein	2.3.-.-	10	213.22	95.1792	2.2402	1.09598	0.0151928	0.0582573		169.085	0.451437	2.42775
PFLU2795	PFLU2795	putative integral membrane protein	2.7.8.24	3	197.427	112.977	1.74749	0.838288	0.0151891	0.0582573		140.586	0.345282	2.42784
PFLU3087	ilvX	putative acetohydroxyacid synthase	4.1.3.18	7	167.772	69.4998	2.414	1.1987	0.0152366	0.0583868		133.983	0.493962	2.42671
PFLU1333	PFLU1333	conserved hypothetical protein	1.4.3.5	10	1217.36	588.24	2.0695	1.01742	0.0152778	0.0584674		915.97	0.419428	2.42573
PFLU5034	purL	phosphoribosylformylglycinamidine synthase	6.3.5.3	7	8839	4674.46	1.89091	0.90006	0.0154154	0.058916		7124.81	0.371546	2.42247
PFLU4209	tyrB	aromatic-amino-acid aminotransferase	2.6.1.57	7	2409.9	1439.58	1.67404	0.730603	0.015458	0.0590399		2321.85	0.301719	2.42147
PFLU3028	PFLU3028	putative acetyl-CoA acetyltransferase	2.7.1.31	7	2085.75	373	5.59183	2.15366	0.0156949	0.0597872		1279.6	0.891439	2.41593
PFLU0360		conserved hypothetical protein	3.1.3.11	10	1309.78	673.363	1.94514	0.932867	0.0157384	0.0599135		942.728	0.386292	2.41493
PFLU1118	PFLU1118	putative LysR-family regulatory protein	1.1.5.2	9	309.716	167.47	1.84938	0.841749	0.0157501	0.0599186		245.024	0.3486	2.41466
PFLU3789	PFLU3789	putative racemase	1.1.1.28	13	453.212	183.509	2.4697	1.2453	0.015784	0.0600083		412.058	0.515895	2.41387
PFLU0002	dnaN	DNA polymerase III, beta chain	2.7.7.7	2	8091.78	5165.57	1.56648	0.640503	0.0158201	0.0601059		5630.69	0.265434	2.41304
PFLU3887	PFLU3887	putative hydroxymethylglutaryl-CoA lyase	4.1.3.4	6	1185.16	401.014	2.95541	1.48087	0.0160084	0.0606225		605.875	0.614793	2.40872
PFLU4109	PFLU4109	IclR-family transcriptional regulator	1.1.1.93	9	44.2375	21.1481	2.0918	0.891365	0.016081	0.0607783		41.6104	0.370311	2.40707
PFLU1153	rnt	ribonuclease T	3.1.13.-	5	1478.33	727.344	2.0325	0.992119	0.016109	0.0608446		1098.25	0.412277	2.40644
PFLU0691	PFLU0691	putative fatty acid transport-related membrane	4.2.1.1	3	573.463	193.177	2.96859	1.48738	0.01616	0.0609531		338.573	0.618381	2.40528
PFLU0550	PFLU0550	putative oxidoreductase	2.4.2.11	13	1016.07	306.745	3.31244	1.61102	0.0162414	0.061185		484.666	0.670298	2.40345
PFLU4962	PFLU4962	putative two-component response regulator	2.7.1.40	9	914.504	399.22	2.29073	1.14676	0.0162596	0.0612137		650.68	0.477214	2.40304
PFLU6120	atpA	ATP synthase alpha chain	3.6.3.14	1	56894	27407	2.07589	1.02597	0.016305	0.061345		41295.3	0.427127	2.40202
PFLU0595	PFLU0595	putative outer membrane protein	3.5.1.5	3	6075.3	333.55	18.2141	2.88096	0.0164424	0.0617416		2861.76	1.20093	2.39894
PFLU4724	PFLU4724	putative two-component system, response	1.1.1.100	9	739.877	446.319	1.65773	0.724592	0.0165934	0.0622683		538.633	0.302468	2.39559
PFLU1379	acrB	acriflavine resistance protein B	4.1.1.44	0	5961.03	2748.02	2.16921	1.0828	0.0166187	0.062302		4624.17	0.452101	2.39504
PFLU5277	pdhR	pyruvate dehydrogenase complex repressor	1.3.1.26	9	769.766	467.52	1.64649	0.711678	0.0166239	0.062302		733.471	0.297161	2.39492
PFLU1018	PFLU1018	putative response regulator, receiver domain	3.1.1.1	9	596.118	363.738	1.63886	0.72606	0.0166437	0.0623075		636.077	0.303222	2.39449
PFLU1625	PFLU1625	putative LysR-family regulatory protein	2.6.1.11	9	161.034	106.418	1.51321	0.65298	0.0166631	0.0623281		143.146	0.27275	2.39406
PFLU3631	PFLU3631	putative RNA polymerase sigma factor	2.3.-.-	9	92.1074	14.3563	6.41583	2.27117	0.0168336	0.0629253		51.3605	0.950151	2.39032
PFLU4932	argJ	arginine biosynthesis bifunctional protein ArgJ	2.3.1.35	7	1658.48	1053.8	1.57381	0.642666	0.0168498	0.062945		1295.14	0.268901	2.38997
PFLU2986	gor	glutathione reductase	1.8.1.7	7	2237.41	1203.9	1.85847	0.872693	0.016885	0.0630359		2009.01	0.365265	2.3892
PFLU2521	nadE	NH(3)-dependent NAD(+) synthetase	6.3.1.5	7	2632.11	1150.07	2.28864	1.15053	0.0169474	0.0632282		1945.18	0.481829	2.38785
PFLU2936	PFLU2936	putative two-component system, response	2.7.8.8	9	111.435	53.1611	2.09618	1.07429	0.0169736	0.0632445		78.0513	0.450007	2.38728
PFLU1507	PFLU1507	putative LysR-family regulatory protein	6.3.2.6	9	342.208	154.279	2.21811	1.11014	0.0172655	0.0640029		222.903	0.466248	2.381
PFLU0674	PFLU0674	putative LysR-family regulatory protein	3.6.3.-	9	214.455	147.818	1.4508	0.563629	0.0172586	0.0640029		171.125	0.236704	2.38115
PFLU2755	PFLU2755	putative GntR-family transcriptional regulator	1.1.1.67	9	426.193	232.701	1.8315	0.834575	0.01736	0.0642164		377.132	0.35081	2.37899
PFLU0429	PFLU0429	conserved hypothetical protein	1.1.1.100	10	228.546	136.171	1.67838	0.762422	0.0173675	0.0642164		180.964	0.320502	2.37883
PFLU5905	PFLU5905	putative ABC transport system, membrane protein	4.1.1.-	3	77.096	48.6765	1.58384	0.63363	0.0173473	0.0642164		80.7866	0.266314	2.37926
PFLU0465	rfaP	lipopolysaccharide core biosynthesis protein	2.-.-.-	3	574.878	322.145	1.78453	0.820992	0.0173898	0.064258		469.873	0.345192	2.37836
PFLU2974	PFLU2974	conserved hypothetical protein	1.20.4.1	10	150.557	91.8479	1.6392	0.760802	0.017495	0.0645231		109.476	0.320184	2.37614
PFLU0303	wssD	endoglucanase precursor	3.2.1.4	7	1166.96	403.441	2.89253	1.45056	0.0175775	0.0646274		782.763	0.610916	2.3744
PFLU5165	PFLU5165	putative putative oxidoreduxtase	1.6.4.5	13	369.077	164.933	2.23774	1.10585	0.017579	0.0646274		401.444	0.465747	2.37437
PFLU0304	wssE	cellulose synthase operon protein C precursor	3.2.1.4	7	3099.95	1062.69	2.91709	1.45981	0.017655	0.0648655		2148.32	0.615233	2.37278
PFLU3555	PFLU3555	putative two-component regulator sensor	1.3.99.-	9	231.931	158.375	1.46444	0.524115	0.0178206	0.0654327		235.586	0.221209	2.36932
PFLU2537	PFLU2537	putative ATP-binding protein	3.5.1.49	13	135.869	79.1654	1.71627	0.722352	0.0180588	0.0660977		100.96	0.30551	2.36441
PFLU3684	PFLU3684	putative LysR-family transcriptional regulator	2.7.1.112	9	453.845	279.356	1.62461	0.689287	0.0181519	0.0663547		394.364	0.291761	2.3625
PFLU4510	speB	agmatinase	3.5.3.11	7	146.416	79.1294	1.85034	0.864764	0.0181957	0.0664728		143.911	0.366175	2.36161
PFLU5687	PFLU5687	conserved hypothetical protein	1.1.99.1	10	443.789	219.841	2.01868	0.967726	0.0184283	0.067111		368.635	0.410593	2.3569
PFLU1207	mdoD	glucans biosynthesis protein D precursor	1.18.1.2	0	2581.19	1659.97	1.55497	0.627269	0.0184448	0.0671289		2524.17	0.266179	2.35657
PFLU0945	murD	UDP-N-acetylmuramoylalanine--D-glutamate ligase	6.3.2.9	0	3189.91	1674.32	1.9052	0.907387	0.0186095	0.0676435		2417.57	0.385587	2.35326
PFLU0204	PFLU0204	putative sulfatase	3.1.6.1	7	84.7787	53.6997	1.57876	0.615047	0.0187835	0.0680624		78.8958	0.261745	2.3498
PFLU2385	PFLU2385	putative oxidoreductase	3.2.2.-	13	20.6283	9.05007	2.27935	1.06825	0.0188063	0.0681025		14.3394	0.454702	2.34935
PFLU0942	murE	UDP-N-acetylmuramoylalanyl-D-glutamate--2,6-diaminopimelate	6.3.2.13	0	4190.34	2302.62	1.81982	0.846442	0.01888	0.0682837		3214.69	0.360511	2.34789
PFLU3448	PFLU3448	putative signalling-related membrane protein	1.7.99.4	9	302.312	227.421	1.32931	0.42125	0.0189186	0.0683809		317.832	0.179475	2.34713
PFLU0917	PFLU0917	putative exported peptidase	1.1.99.16	5	4942.34	2452.62	2.01513	0.984014	0.0189759	0.0685451		3522.4	0.419442	2.346
PFLU1787	phnM	phosphorous compounds metabolism-related	3.6.3.28	7	158.875	91.1177	1.74363	0.796319	0.0190038	0.0686031		139.116	0.339515	2.34546
PFLU5228	hmuU	transmembrane permease component of haem ABC	2.2.1.6	3	352.077	106.041	3.32018	1.59465	0.0190827	0.0688452		197.971	0.680337	2.34391
PFLU3281	PFLU3281	conserved hypothetical protein	4.1.2.-	10	25.8444	9.74118	2.65311	1.20909	0.0191243	0.0689521		22.2505	0.516023	2.3431
PFLU2396	PFLU2396	Putative AraC-family regulatory protein	3.2.2.-	9	199.88	98.5622	2.02796	0.965369	0.0191562	0.0690243		179.327	0.412115	2.34248
PFLU3844	PFLU3844	putative NADP-dependent	2.3.1.118	13	1036.31	481.477	2.15236	1.06727	0.0191833	0.0690754		889.332	0.45572	2.34195
PFLU2342	PFLU2342	putative polyamine ABC transport system,	3.5.1.10	3	30.5202	15.4384	1.9769	0.939383	0.0192413	0.0692018		36.5411	0.401305	2.34082
PFLU1398	PFLU1398	putative phospholipase	4.1.3.27	13	230.886	139.271	1.65782	0.693225	0.0192801	0.0692946		209.5	0.296241	2.34007
PFLU3783	PFLU3783	putative Trp repressor binding protein	1.1.1.28	9	869.893	230.906	3.7673	1.74722	0.0194096	0.0695912		457.841	0.747451	2.33757
PFLU1371	pcaC	4-carboxymuconolactone decarboxylase	4.1.1.44	6	1137.5	760.246	1.49623	0.567071	0.0195051	0.0697607		917.306	0.24278	2.33574
PFLU0489	PFLU0489	putaitve LysR-family regulatory protein	2.7.7.-	9	196.508	111.959	1.75518	0.802724	0.0195595	0.0698691		139.11	0.343824	2.33469
PFLU2960	arsC	putative arsenate reductase	1.20.4.1	0	121.377	58.084	2.08968	0.963634	0.0196128	0.0699734		104.331	0.412926	2.33367
PFLU3462	PFLU3462	putative exported protein	1.7.99.4	3	146.995	78.5618	1.87107	0.882443	0.0196773	0.0701601		208.993	0.378334	2.33245
PFLU1007	PFLU1007	putative transport-related membrane protein	3.1.1.1	3	166.9	89.4177	1.86652	0.868112	0.0197856	0.0704597		139.637	0.372518	2.33039
PFLU5981	PFLU5981	putative transport-related, exported protein	1.2.1.3	3	638.686	364.778	1.75089	0.785561	0.0199991	0.0710453		498.122	0.337677	2.32636
PFLU3561	PFLU3561	putative lipoprotein	1.3.99.-	3	247.513	139.058	1.77993	0.788721	0.0200205	0.0710777		250.206	0.339095	2.32596
PFLU0130	PFLU0130	putative ABC transport system, lipoprotein	1.6.1.2	3	34.6537	14.7587	2.34803	1.12234	0.0202318	0.07174		30.9142	0.483346	2.32202
PFLU5065	hscB	chaperone protein HscB	2.7.4.6	0	1067.39	564.488	1.8909	0.901887	0.0202561	0.0717821		1143.24	0.388482	2.32157
PFLU3029	bcd2	butyryl-CoA dehydrogenase	1.3.99.2	1	2101.45	440.986	4.76534	1.98443	0.0203875	0.0721155		1217.63	0.855676	2.31914
PFLU5759	pyrC	dihydroorotase-like protein	2.1.3.2	7	3802.65	1887.19	2.01499	0.982049	0.020539	0.0724896		2969.84	0.423963	2.31635
PFLU3307	PFLU3307	putative nif-specific regulatory protein	1.14.13.-	9	214.767	112.76	1.90464	0.9498	0.0205558	0.0724896		239.407	0.410096	2.31604
PFLU3275	hpcG	6 2-oxo-hepta-3-ene-1,7-dioic acid hydratase	EC	6	64.2144	37.6802	1.70419	0.85218	0.0206324	0.072627		46.3952	0.368169	2.31464
PFLU0367	hutH	histidine ammonia-lyase	4.3.1.3	6	2158.39	644.179	3.3506	1.61575	0.0207724	0.0730756		995.458	0.698823	2.3121
PFLU1247	PFLU1247	hypothetical protein	2.7.4.3	8	228.852	76.6298	2.98646	1.45887	0.0208524	0.0731348		264.334	0.63137	2.31065
PFLU3951	PFLU3951	substrate-binding periplasmic protein	3.5.2.2	3	54.359	31.6528	1.71735	0.786263	0.0208438	0.0731348		47.6518	0.340256	2.3108
PFLU5198	PFLU5198	putative dioxygenase	1.18.1.3	13	461.855	270.031	1.71038	0.751176	0.0211522	0.0739177		371.709	0.325854	2.30526
PFLU2989	ahpC	alkyl hydroperoxide reductase protein	1.8.1.7	0	6924.61	2538.93	2.72737	1.36942	0.0212488	0.0740767		7859.9	0.594487	2.30353
PFLU3079	PFLU3079	putative AraC family regulatory protein	2.4.-.-	9	76.2851	48.3809	1.57676	0.672013	0.0214898	0.0747821		80.1409	0.292273	2.29927
PFLU1672	PFLU1672	conserved hypothetical protein	2.7.4.14	10	297.685	194.078	1.53384	0.629883	0.0217618	0.0755016		291.196	0.274519	2.2945
PFLU0265	PFLU0265	putative membrane protein	6.3.2.2	3	3788.54	2163.21	1.75136	0.794719	0.0218956	0.0758299		3249.74	0.34671	2.29217
PFLU6118	atpD	ATP synthase beta chain	3.6.3.14	1	64236.3	33843.9	1.89802	0.903855	0.0219425	0.0759015		45309.3	0.394462	2.29136
PFLU6042	PFLU6042	putative peptidase	2.7.3.-	5	153.063	85.7905	1.78415	0.831219	0.02202	0.0760787		158.838	0.362974	2.29002
PFLU0137	PFLU0137	putative membrane protein	1.6.1.2	3	699.142	237.676	2.94158	1.46433	0.0220748	0.0761466		543.187	0.639705	2.28908
PFLU3839	PFLU3839	putative membrane protein	2.3.1.118	3	139.04	82.4268	1.68683	0.690597	0.0221412	0.0762701		123.674	0.301843	2.28794
PFLU0556	livF2	high-affinity branched-chain amino acid	2.4.2.11	3	255.149	105.952	2.40816	1.21246	0.0223582	0.0769262		298.924	0.530796	2.28423
PFLU2278	PFLU2278	putative ABC transport system, substrate-binding	2.7.8.5	3	66.287	43.7864	1.51387	0.631464	0.0224581	0.0772238		60.8005	0.276651	2.28253
PFLU4617	menG	S-adenosylmethionine:2-demethylmenaquinone	2.1.-.-	7	1025.67	469.399	2.18507	1.08936	0.0225175	0.0773363		882.301	0.477469	2.28152
PFLU0949	ddlB	D-alanine--D-alanine ligase B	6.3.2.4	0	3560.54	2535.33	1.40437	0.486693	0.0225076	0.0773363		2761.26	0.213304	2.28169
PFLU0054	PFLU0054	conserved SAM superfamily hypothetical protein	3.4.24.70	13	148.983	101.142	1.47301	0.560724	0.0225528	0.0774116		133.095	0.245832	2.28093
PFLU3790	PFLU3790	conserved hypothetical protein	1.1.1.28	10	208.401	118.119	1.76432	0.794627	0.0225781	0.0774527		211.181	0.348445	2.2805
PFLU3650	PFLU3650	putative transmembrane sensory box GGDEF domain	2.3.-.-	9	270.828	125.341	2.16073	1.10223	0.0226148	0.0775328		298.584	0.483459	2.27988
PFLU2355	PFLU2355	putative transport related membrane protein	3.5.1.10	3	82.0085	51.7612	1.58436	0.627101	0.022823	0.0780392		63.119	0.275481	2.27638
PFLU5416	lipA	lipoyl synthase	2.8.1.-	7	4093.96	2677.91	1.52879	0.604517	0.0228269	0.0780392		3370.67	0.265568	2.27632
PFLU0531	rlmB	23s rRNA (guanosine-2'-o-)-methyltransferase	2.1.1.-	2	2603.57	1227.26	2.12144	1.04861	0.0229846	0.0784292		1921.58	0.461193	2.27369
PFLU4055	PFLU4055	conserved hypothetical protein	1.1.1.93	10	53.9302	28.5165	1.8912	0.798614	0.0232412	0.0791974		47.2336	0.351898	2.26945
PFLU3000	PFLU3000	LysR family transcription regulatory protein	4.4.1.5	9	142.762	78.1012	1.82792	0.849311	0.0232806	0.0792525		122.622	0.374344	2.2688
PFLU2678	PFLU2678	hypothetical protein	2.7.1.23	8	850.491	485.724	1.75098	0.788451	0.023418	0.079627		646.636	0.347865	2.26655
PFLU5415	PFLU5415	putative muramoyltetrapeptide carboxypeptidase	6.1.1.4	3	1360.13	880.066	1.54549	0.615005	0.023421	0.079627		1149.4	0.271346	2.2665
PFLU1678	kdpC	potassium-transporting ATPase C chain	3.6.3.12	3	69.4804	40.0921	1.73302	0.785165	0.0234561	0.0796628		53.1	0.34651	2.26592
PFLU4722	PFLU4722	putative phosphopantetheinyl transferase	1.1.1.100	0	246.851	111.828	2.20741	1.08291	0.0237233	0.0803818		210.535	0.47883	2.26158
PFLU5242	panC	pantoate--beta-alanine ligase	2.7.6.3	7	568.448	302.67	1.87811	0.875879	0.0237407	0.0803936		468.296	0.387334	2.2613
PFLU5573	PFLU5573	conserved hypothetical protein	5.1.3.1	10	1206.67	588.635	2.04995	0.999895	0.0237871	0.0805036		889.242	0.442323	2.26055
PFLU4627	PFLU4627	putative alanyl-tRNA synthetase	2.7.9.2	2	1772.88	396.087	4.476	1.91396	0.023805	0.0805173		932.342	0.846786	2.26026
PFLU1276	dxr	1-deoxy-D-xylulose 5-phosphate reductoisomerase	1.1.1.267	7	1535.68	918.613	1.67174	0.72685	0.0238675	0.0806436		1588.48	0.321721	2.25925
PFLU1708	PFLU1708	putative 5'-nucleotidase	2.5.1.54	5	551.163	358.88	1.53579	0.60966	0.0238702	0.0806436		436.679	0.269855	2.25921
PFLU2582	PFLU2582	hypothetical protein	1.1.1.18	8	51.2613	15.1588	3.38162	1.65083	0.0240058	0.0810546		63.6343	0.731416	2.25704
PFLU1817		putative succinate dehydrogenase hydrophobic	2.3.3.1	1	5461.17	3499.56	1.56053	0.634322	0.0241395	0.0812691		4919.17	0.281308	2.2549
PFLU4762	PFLU4762	conserved hypothetical protein	2.6.1.11	10	1122.06	568.735	1.97291	0.950213	0.0242084	0.0813592		974.36	0.421604	2.25381
PFLU1378	oprM	outer membrane protein precursor	4.1.1.44	3	3942.59	1755.46	2.2459	1.12311	0.0242356	0.0813853		2804.93	0.498415	2.25337
PFLU4680	PFLU4680	putative NADP-dependent alcohol dehydrogenase	4.2.1.17	13	194.507	98.3946	1.97681	0.909056	0.0242442	0.0813853		174.409	0.403445	2.25324
PFLU0963	PFLU0963	putative exported protein	3.5.1.-	3	377.128	123.983	3.04177	1.50608	0.02434	0.0816122		278.719	0.668856	2.25172
PFLU5957	PFLU5957	putative methyl-accepting chemotaxis protein	5.1.1.7	0	286.597	167.964	1.70631	0.77153	0.0243279	0.0816122		308.472	0.342611	2.25191
PFLU3646	PFLU3646	putative efflux protein	2.3.-.-	3	92.5924	58.3986	1.58553	0.712454	0.024459	0.0819637		74.0309	0.316668	2.24984
PFLU2284	PFLU2284	putative glucarate dehydratase	2.7.8.5	6	37.5706	22.3724	1.67933	0.777342	0.0245626	0.0822633		28.4437	0.34576	2.24821
PFLU4273	PFLU4273	putative zinc-binding dehydrogenase	3.5.1.16	13	12.2973	3.9203	3.13684	1.30529	0.0245768	0.0822634		9.34018	0.580647	2.24799
PFLU4684	araF	L-arabinose-binding periplasmic protein	4.2.1.17	3	492.044	266.286	1.84781	0.859996	0.0248111	0.0828085		577.86	0.383186	2.24433
PFLU3947	PFLU3947	putative copper resistance protein D	3.5.2.2	0	346.396	185.808	1.86427	0.850525	0.0248797	0.082942		289.454	0.379146	2.24326
PFLU4628	prpD	2-methylcitrate dehydratase	4.2.1.79	1	2016.27	603.351	3.34179	1.60153	0.0250291	0.0832884		1311.85	0.714663	2.24095
PFLU0493	PFLU0493	putative membrane transport-related permease	2.-.-.-	3	247.217	118.826	2.08049	1.02771	0.0250332	0.0832884		201.322	0.458618	2.24089
PFLU3136	PFLU3136	conserved hypothetical protein	1.2.2.4	10	58.0157	29.3737	1.97509	0.856578	0.0251057	0.0832884		96.9211	0.38244	2.23977
PFLU3193	aceE2	pyruvate dehydrogenase E1 component	1.2.4.1	1	561.087	290.549	1.93113	0.935039	0.025113	0.0832884		411.807	0.417492	2.23966
PFLU0951	ftsA	cell division protein	6.3.2.4	0	4650.52	2484.05	1.87216	0.882632	0.025079	0.0832884		3512.74	0.394	2.24018
PFLU0548	PFLU0548	putative LysR-family regulatory protein	2.4.2.11	9	299.082	180.843	1.65382	0.709574	0.0250727	0.0832884		228.141	0.316734	2.24028
PFLU1954	PFLU1954	putative dehydrogenase	1.2.1.16	13	63.1825	41.4846	1.52304	0.602262	0.0250882	0.0832884		53.4157	0.268862	2.24004
PFLU0246	PFLU0246	putative ABC transport system, exported protein	3.1.6.1	3	1729.23	1101.01	1.57059	0.64219	0.0252751	0.0836823		1422.75	0.287054	2.23717
PFLU3642	PFLU3642	putative transmembrane two-component sensor	2.3.-.-	9	79.7697	24.5241	3.25271	1.59938	0.0253629	0.0839248		52.1014	0.715339	2.23583
PFLU2102	PFLU2102	putative transport-related membrane protein	2.7.1.25	3	995.799	619.53	1.60735	0.671464	0.0253802	0.0839342		822.878	0.300355	2.23557
PFLU2378	PFLU2378	putative glutathione S-transferase	3.6.3.17	7	860.631	317.393	2.71156	1.35764	0.0255894	0.0844318		565.847	0.608156	2.23239
PFLU4051	PFLU4051	conserved hypothetical protein	1.1.1.93	10	67.819	39.6985	1.70835	0.641736	0.0256035	0.0844318		53.4965	0.287494	2.23217
PFLU4469	PFLU4469	conserved hypothetical protein	3.6.1.-	10	1258.3	687.334	1.8307	0.846567	0.025693	0.0845826		1138.76	0.379487	2.23082
PFLU3358	PFLU3358	putative methyl-accepting chemotaxis receptor	1.4.99.1	0	174.49	87.1157	2.00297	0.992409	0.0258582	0.0849408		195.243	0.445359	2.22834
PFLU3645	PFLU3645	HlyD-family secretion protein	2.3.-.-	3	23.4827	10.1481	2.31399	1.01912	0.0258878	0.0849823		15.9201	0.457439	2.22789
PFLU1343	livG1	high-affinity branched-chain amino acid ABC	1.4.3.5	3	890.823	461.523	1.93018	0.918226	0.0260143	0.085301		661.977	0.412501	2.226
PFLU4548	PFLU4548	putative methyl-accepting chemotaxis protein	3.1.4.14	0	87.4368	44.5661	1.96196	1.00529	0.0260798	0.0854412		70.2323	0.451813	2.22502
PFLU5156	PFLU5156	putative membrane protein	1.10.3.-	3	418.351	260.842	1.60385	0.696595	0.0261013	0.0854412		373.065	0.313118	2.2247
PFLU1451	tctD	two component system, response regulator	3.2.2.-	9	188.443	123.695	1.52345	0.580185	0.0260931	0.0854412		240.354	0.260778	2.22482
PFLU2155	PFLU2155	putative NAD-dependent deacetylase regulatory	2.8.3.5	9	300.178	140.841	2.13132	1.05267	0.0262906	0.0859152		326.951	0.473771	2.22189
PFLU3135	PFLU3135	conserved hypothetical protein	1.2.2.4	10	77.6863	42.3295	1.83528	0.889497	0.0262821	0.0859152		139.597	0.40031	2.22202
PFLU1527	PFLU1527	putative exported protein	4.2.1.51	3	180.787	124.374	1.45357	0.576262	0.0263428	0.0860373		158.511	0.259447	2.22112
PFLU2218	PFLU2218	putative peptidase	2.7.8.5	13	77.0572	33.09	2.32872	1.13736	0.0264166	0.0861757		51.5023	0.512319	2.22003
PFLU4143	pheT	phenylalanyl-tRNA synthetase beta chain	2.7.3.-	2	5308.46	3111.68	1.70598	0.756542	0.0264298	0.0861757		4009.55	0.34081	2.21984
PFLU3882	xthA	exodeoxyribonuclease III	5.2.1.8	5	1169.42	668.787	1.74856	0.792757	0.0265101	0.0863405		891.815	0.357314	2.21866
PFLU0555	livG2	high-affinity branched-chain amino acid	2.4.2.11	3	236.799	93.5795	2.53046	1.26086	0.0266756	0.0867332		364.087	0.568922	2.21623
PFLU2368	PFLU2368	putative transport-related membrane protein	3.5.1.10	3	29.7557	16.6581	1.78626	0.96054	0.0266707	0.0867332		33.7733	0.433397	2.2163
PFLU4558	PFLU4558	putative cytochrome C oxidase subunit	1.9.3.1	1	2058	1210.47	1.70017	0.753039	0.0268569	0.0870294		2690.73	0.340189	2.21359
PFLU3877	PFLU3877	putative exported protein	5.2.1.8	3	153.985	76.3035	2.01806	0.976691	0.0270092	0.0873678		166.899	0.441665	2.21138
PFLU4945	PFLU4945	putative regulatory protein	3.1.11.1	9	417.865	202.54	2.06313	1.0066	0.0271222	0.0876441		262.033	0.455525	2.20976
PFLU5705	pgk	phosphoglycerate kinase	2.7.2.3	1	2101.61	1121.72	1.87357	0.8821	0.027246	0.0878973		1769.24	0.399507	2.20797
PFLU2702	PFLU2702	putative inner membrane sensor for iron	1.1.1.44	9	1257.24	694.474	1.81035	0.838884	0.0274184	0.0883057		1191.58	0.380358	2.20551
PFLU2944	PFLU2944	putative ABC transporter, ATP-binding protein	2.7.8.8	3	39.8975	20.7571	1.92211	0.747865	0.0276434	0.0888822		37.7568	0.339582	2.20231
PFLU3011	PFLU3011	hypothetical protein	2.7.1.31	8	18.2403	9.15666	1.99202	1.02077	0.0278605	0.089481		14.5063	0.464144	2.19925
PFLU3270	hpaG	putative 5-carboxymethyl-2-oxo-hex-3-ene-1,7-	4.1.1.68	6	98.2011	36.7811	2.66988	1.28625	0.0279059	0.0895276		67.4192	0.585029	2.19861
PFLU0799		putative inner membrane protein	2.4.2.19	3	2410.15	1440.41	1.67324	0.731859	0.0278955	0.0895276		1730.61	0.332852	2.19875
PFLU0790	pilD	type IV prepilin-like proteins leader peptide	2.1.1.-	0	286.803	216.233	1.32636	0.387695	0.0280103	0.0897632		274.886	0.176454	2.19714
PFLU4294	PFLU4294	putative proton glutamate symport protein	2.6.1.1	3	354.404	223.294	1.58717	0.682932	0.02851	0.0911628		312.202	0.311813	2.1902
PFLU4625	PFLU4625	putative O-acetylserine (thiol)-lyase	2.7.9.2	13	1123.96	314.756	3.57091	1.66569	0.0285815	0.0913409		784.143	0.760865	2.18921
PFLU2303	PFLU2303	putative porin precursor	5.3.1.5	3	68.3785	38.0273	1.79814	0.726383	0.0289525	0.092272		92.999	0.332573	2.18413
PFLU2667	PFLU2667	putative membrane protein	2.1.1.133	3	1194.87	455.307	2.62432	1.31102	0.0290929	0.0925667		797.518	0.60077	2.18223
PFLU2205	PFLU2205	putative CoA ligase	2.7.8.5	6	104.744	66.3124	1.57956	0.59103	0.029325	0.0931009		98.1124	0.271228	2.17909
PFLU1722	PFLU1722	conserved hypothetical protein	2.5.1.54	10	480.193	307.776	1.5602	0.615845	0.0297343	0.0941937		370.727	0.283328	2.17361
PFLU1342	livF1	high-affinity branched-chain amino acid ABC	1.4.3.5	3	872.99	449.64	1.94153	0.926771	0.0301028	0.0949459		731.021	0.427333	2.16874
PFLU0430	PFLU0430	putative histidine ammonia-lyase	1.1.1.100	13	465.572	234.465	1.98568	0.952481	0.0301905	0.0951708		381.914	0.439421	2.16758
PFLU0296	oprQ	outer membrane protein, oprE3 precursor	4.2.1.46	3	16450.6	7163.83	2.29634	1.15076	0.0302073	0.0951717		9662.36	0.530949	2.16736
PFLU0461	PFLU0461	putative glutamate-ammonia-ligase	1.2.4.1	7	2822.72	1611.89	1.75118	0.794118	0.0302604	0.0952875		2009.18	0.366516	2.16666
PFLU3557	PFLU3557	conserved hypothetical protein	1.3.99.-	10	116.511	72.3898	1.6095	0.654744	0.0303209	0.0954261		132.121	0.3023	2.16587
PFLU1330	PFLU1330	putative membrane protein	1.4.3.5	3	2063.26	1197.07	1.72358	0.769339	0.0306436	0.0961957		2484.56	0.3559	2.16167
PFLU6072	PFLU6072	putative LysR-family regulatory protein	6.4.1.2	9	330.388	208.107	1.58759	0.658304	0.0306345	0.0961957		240.999	0.304518	2.16179
PFLU6117	atpC	ATP synthase epsilon chain	3.6.3.14	1	13793.1	7309.33	1.88706	0.893653	0.0307556	0.0964797		9917.83	0.413686	2.16022
PFLU5863	argE	acetylornithine deacetylase	3.5.1.16	7	1330.26	920.481	1.44518	0.528026	0.0308374	0.0966841		1059.98	0.244551	2.15916
PFLU0242	PFLU0242	putative dehydrogenase	3.1.6.1	13	141.985	88.9615	1.59603	0.724991	0.0310256	0.0970638		96.4185	0.336151	2.15674
PFLU3496	PFLU3496	GntR family regulatory protein	4.2.1.3	9	126.656	81.0594	1.5625	0.598335	0.0310516	0.0970927		110.581	0.277468	2.15641
PFLU1433	PFLU1433	[utative exported protein	2.1.1.63	3	790.038	555.577	1.42201	0.508066	0.0311102	0.0972235		686.633	0.235689	2.15566
PFLU3638	PFLU3638	putative DNA-binding protein	2.3.-.-	13	72.2199	49.4149	1.4615	0.545372	0.0311306	0.0972349		72.5198	0.253026	2.1554
PFLU2334	PFLU2334	conserved hypothetical protein	3.5.1.10	10	6.81357	1.64951	4.13066	1.51527	0.031259	0.0975835		8.2534	0.703546	2.15376
PFLU5237	PFLU5237	putative response regulator in two-component	2.2.1.6	9	4384.07	2857.8	1.53407	0.608943	0.0313294	0.0976979		4498.83	0.282852	2.15286
PFLU2714	PFLU2714	putative sugar kinase	3.5.5.1	6	142.411	78.6057	1.81172	0.788442	0.0314215	0.0978797		158.424	0.366429	2.15169
PFLU5621	PFLU5621	putative membrane protein	2.8.1.6	3	605.043	413.79	1.4622	0.53782	0.0316636	0.098475		559.649	0.250308	2.14863
PFLU1677	kdpB	potassium-transporting ATPase B chain	3.6.3.12	3	48.7648	27.7071	1.76001	0.763216	0.0317422	0.0986135		39.6242	0.355374	2.14764
PFLU0450	PFLU0450	putative acyl-CoA dehydrogenase	1.8.1.8	13	409.507	227.521	1.79987	0.812353	0.0318058	0.0987331		453.27	0.378394	2.14684
PFLU2040	PFLU2040	putative GntR-family regulatory protein	3.4.21.102	9	103.743	66.1748	1.56771	0.679738	0.0321716	0.099627		88.1672	0.317298	2.14227
PFLU4272	PFLU4272	putative endoribonuclease	3.5.1.16	13	6.03892	1.95445	3.08983	1.64291	0.0330192	0.10197		4.07369	0.770651	2.13185
PFLU2395	PFLU2395	conserved hypothetical protein	3.2.2.-	10	171.202	85.6542	1.99875	0.948753	0.0330338	0.10197		193.929	0.445074	2.13167
PFLU1090	PFLU1090	putative PadR-family regulatory protein	1.1.5.2	9	386.731	198.698	1.94633	0.924234	0.0331722	0.102288		266.28	0.433914	2.12999
PFLU0754	PFLU0754	conserved hypothetical protein	4.1.99.3	10	1350.82	712.915	1.89479	0.89572	0.0332296	0.102381		1562.01	0.420664	2.1293
PFLU2446	PFLU2446	putative esterase	2.1.1.152	13	387.219	269.216	1.43832	0.51266	0.033521	0.103144		376.654	0.241162	2.12579
PFLU1605	PFLU1605	putative two-component system, sensor kinase	1.-.-.-	9	538.441	275.984	1.95099	0.930362	0.0335858	0.103289		841.474	0.437815	2.12501
PFLU0294	PFLU0294	hypothetical protein	4.2.1.46	8	220.929	83.0172	2.66125	1.35575	0.0336541	0.103444		245.362	0.638243	2.12419
PFLU1000	PFLU1000	putative amino acid ABC transport system,	3.1.1.1	3	1122.68	527.845	2.12691	1.04994	0.033731	0.10357		1613.19	0.49449	2.12327
PFLU6062	potF	putrescine/polyamine-binding periplasmic protein	4.3.1.1	3	481.749	285.788	1.68568	0.745339	0.0338293	0.103762		402.837	0.351227	2.1221
PFLU2584	PFLU2584	putative ATP-binding component of ABC	1.1.1.18	3	528.31	225.888	2.33881	1.17741	0.0338485	0.103766		340.455	0.554891	2.12187
PFLU3994	rbsC	putative sugar transport system, permease	2.7.1.12	3	24.6891	12.9108	1.91228	0.876056	0.0340885	0.104273		59.6409	0.413424	2.11902
PFLU4830	PFLU4830	putative long-chain-fatty-acid--CoA ligase	6.2.1.3	7	429.29	235.712	1.82125	0.846242	0.0341451	0.104344		403.936	0.399481	2.11835
PFLU2069	PFLU2069	putative glutathione S-transferase	2.7.7.7	7	228.186	130.949	1.74256	0.788572	0.0341743	0.104379		204.038	0.372318	2.11801
PFLU6082	PFLU6082	conserved hypothetical protein	2.7.1.35	10	574.217	291.943	1.96688	0.952393	0.0344054	0.104842		405.356	0.450242	2.11529
PFLU4211	yneJ	putative transcriptional regulator (LysR	2.6.1.57	9	545.888	333.491	1.63689	0.69074	0.0344166	0.104842		495.116	0.326567	2.11516
PFLU1820	sucA	2-oxoglutarate dehydrogenase E1 component	1.2.4.2	1	31580	17675.1	1.7867	0.819056	0.0344371	0.104849		24781.8	0.387276	2.11492
PFLU2230	PFLU2230	putative ABC transport system, exported	2.7.8.5	3	60.0434	40.9793	1.46521	0.657531	0.0344851	0.10494		53.8357	0.310985	2.11435
PFLU1294	PFLU1294	putative LysR-family regulatory protein	2.7.7.60	9	354.428	232.766	1.52268	0.614749	0.0346928	0.105462		307.771	0.291085	2.11193
PFLU0896	hisD	histidinol dehydrogenase	1.1.1.23	7	1135.97	555.594	2.0446	0.992832	0.0348115	0.105712		880.3	0.470415	2.11054
PFLU5800	PFLU5800	putative ECF-sigma factor	4.2.1.9	9	108.61	61.2274	1.77388	0.820192	0.0349377	0.106039		73.496	0.388886	2.10908
PFLU0741	PFLU0741	putative peptidoglycan biosynthesis protein	2.1.1.-	3	375.3	221.007	1.69814	0.744525	0.0349731	0.106081		289.279	0.353078	2.10867
PFLU3796	cysG	siroheme synthase	2.1.1.107	7	2317.44	1142.98	2.02753	0.984363	0.0351074	0.106331		1676.86	0.467161	2.10712
PFLU5442	PFLU5442	putative transport-related membrane protein	6.3.2.-	3	252.742	105.227	2.40188	1.21714	0.035339	0.10681		244.588	0.578367	2.10445
PFLU2030	PFLU2030	conserved hypothetical protein	5.2.1.8	10	652.186	329.313	1.98045	0.951936	0.0355293	0.107273		513.332	0.452813	2.10227
PFLU2919	ycdB	conserved hypothetical protein	2.7.8.8	10	107.758	58.3488	1.8468	0.8396	0.0355121	0.107273		81.7325	0.39934	2.10247
PFLU1052	valS	valyl-tRNA synthetase	6.1.1.9	2	6267.61	2890.72	2.16818	1.07287	0.0359022	0.108117		4247.62	0.511371	2.09803
PFLU4399	yaiE	conserved hypothetical protein	6.3.4.14	10	1423.19	919.025	1.54859	0.62587	0.0360122	0.108336		1012.67	0.29849	2.09679
PFLU0592	PFLU0592	putative iron ABC transport system, ATP-binding	3.5.1.5	3	210.353	61.308	3.43109	1.63616	0.0360599	0.108348		121.229	0.780517	2.09625
PFLU4401	PFLU4401	putative chemotaxis protein	6.3.4.14	0	1259.85	477.508	2.63839	1.31925	0.0361282	0.108359		1062.54	0.629569	2.09548
PFLU2382	PFLU2382	putative glutathione S-transferase	3.2.2.-	7	515.999	286.565	1.80064	0.81081	0.0361322	0.108359		388.834	0.386941	2.09544
PFLU4760	PFLU4760	putative AraC family regulatory protein	2.6.1.11	9	888.247	598.883	1.48317	0.554179	0.0361149	0.108359		787.227	0.264445	2.09563
PFLU4624	PFLU4624	putative sulfurylase	2.7.9.2	13	2172.89	631.597	3.44032	1.61183	0.0362352	0.108556		1736.89	0.769634	2.09428
PFLU3701	PFLU3701	putative LysR-family transcriptional regulator	2.7.1.112	9	136.398	66.0051	2.06648	0.952142	0.0363072	0.108645		111.249	0.454815	2.09347
PFLU0213	PFLU0213	conserved hypothetical protein	3.1.6.1	10	97.4028	49.7908	1.95624	0.918149	0.0363212	0.108645		81.0499	0.438611	2.09331
PFLU1319	PFLU1319	conserved hypothetical protein	2.1.1.77	10	227.35	107.628	2.11236	1.01687	0.0363466	0.108665		276.625	0.485838	2.09303
PFLU0772		putative type IV pilus related protein	1.17.1.2	3	2393.31	1360.47	1.75918	0.794032	0.0366692	0.109353		1798.94	0.380024	2.08943
PFLU1513	pheC	cyclohexadienyl dehydratase precursor	4.2.1.51	7	551.339	327.725	1.68232	0.739327	0.0366547	0.109353		483.62	0.353815	2.08959
PFLU5576	PFLU5576	putative chaperone	5.1.3.1	0	6179	4047.75	1.52653	0.60386	0.036615	0.109353		4334.19	0.288924	2.09003
PFLU1535	PFLU1535	conserved hypothetical protein	4.2.1.51	10	1987.78	631.596	3.14723	1.5217	0.0368113	0.109602		1308.63	0.728836	2.08785
PFLU2751	PFLU2751	multidrug efflux system transmembrane protein	1.1.1.67	0	704.159	398.188	1.76841	0.807535	0.0371672	0.110447		587.773	0.387507	2.08392
PFLU0759	PFLU0759	conserved hypothetical protein	4.99.1.1	10	321.899	225.946	1.42467	0.477914	0.0371775	0.110447		272.763	0.229346	2.08381
PFLU4802	PFLU4802	conserved hypothetical protein with RNA	1.-.-.-	10	112.256	60.9738	1.84105	0.824205	0.0372201	0.110478		150.963	0.395617	2.08334
PFLU3294	vanB	putative vanillate O-demethylase oxidoreductase	1.14.13.-	6	60.2875	40.4093	1.49192	0.523364	0.0374043	0.110741		65.7034	0.251457	2.08132
PFLU4332	fadD	putative fatty acid CoA ligase	6.2.1.-	7	348.275	199.293	1.74756	0.789037	0.0375632	0.111155		277.702	0.37942	2.07959
PFLU3216	mexC	multidrug resistance protein	4.2.1.84	0	370.219	110.403	3.35334	1.59828	0.037985	0.112174		227.944	0.770248	2.07502
PFLU6086A	PFLU6086A	conserved hypothetical protein	2.7.1.35	10	180.644	86.3148	2.09285	1.06315	0.0383682	0.11319		112.17	0.513374	2.0709
PFLU0598	PFLU0598	putative exported protein	3.5.1.5	3	1323.1	445.577	2.9694	1.45248	0.038484	0.113375		731.453	0.701797	2.06966
PFLU4086	PFLU4086	putative nitrilotriacetate monooxygenase	1.1.1.93	6	71.8262	41.299	1.73918	0.713036	0.038607	0.113515		64.4342	0.344736	2.06835
PFLU3298	PFLU3298	putative AMP-binding enzyme	1.14.13.-	13	89.723	49.2704	1.82103	0.836455	0.0390215	0.11465		94.7865	0.405267	2.06396
PFLU2455	PFLU2455	putative AraC-family regulatory protein	2.1.1.152	9	624.677	326.492	1.9133	0.916726	0.0390947	0.114807		549.815	0.444325	2.06319
PFLU0368	PFLU0368	putative histidine ABC transport system,	4.3.1.3	3	581.622	225.135	2.58344	1.28715	0.039316	0.115226		293.263	0.624566	2.06086
PFLU3152	PFLU3152	putative oxidoreductase	3.1.1.3	13	73.5494	40.2203	1.82866	0.847677	0.0393595	0.115293		55.3054	0.411412	2.06041
PFLU5194	benA	benzoate 1,2-dioxygenase alpha subunit	1.14.12.10	6	227.175	78.6533	2.88831	1.40991	0.0394998	0.115587		751.54	0.684774	2.05894
PFLU2793	PFLU2793	putative aminotransferase	2.7.8.24	13	297.264	191.47	1.55253	0.605203	0.0395687	0.11573		259.458	0.294041	2.05822
PFLU1044	PFLU1044	putative membrane protein	4.3.1.17	3	528.766	159.577	3.31355	1.57275	0.0397188	0.115993		434.504	0.76471	2.05666
PFLU5876	PFLU5876	putative iron (III) ABC transport system,	2.1.2.10	3	1613.49	796.178	2.02654	0.983353	0.03971	0.115993		1167.57	0.478109	2.05675
PFLU6070	oadA	oxaloacetate decarboxylase alpha chain	4.1.1.3	7	7322.46	3590.34	2.03949	0.992755	0.0400139	0.11662		4706.97	0.483421	2.05361
PFLU5689	rhlA	rhamnosyltransferase 1 subunit A	2.4.1.-	0	1217.97	542.588	2.24475	1.11799	0.0403919	0.117544		866.582	0.545437	2.04972
PFLU6119	atpG	ATP synthase gamma chain	3.6.3.14	1	23770.3	13453	1.76691	0.803051	0.0404124	0.117545		18180.2	0.391826	2.04951
PFLU5559	trpD	anthranilate phosphoribosyltransferase (ec	2.4.2.18	7	1461.02	882.844	1.6549	0.711982	0.0405501	0.117827		1175.05	0.34763	2.0481
PFLU1867	PFLU1867	putative glutathione S-transferase-family	1.3.99.-	7	1019.2	659.547	1.5453	0.626216	0.040542	0.117827		800.479	0.305742	2.04818
PFLU2104	PFLU2104	putative epimerase	2.7.1.25	13	469.584	325.226	1.44387	0.532901	0.0406016	0.117918		381.626	0.260259	2.04758
PFLU3866	phaD	putative pH adaptation potassium efflux protein	2.3.1.118	0	359.166	214.829	1.67187	0.704894	0.0406617	0.118033		317.824	0.344361	2.04696
PFLU4159	PFLU4159	putative ribose transport system, ATP-binding	3.2.2.1	3	2101.95	585.376	3.59077	1.65371	0.0407025	0.118092		1539.38	0.808048	2.04655
PFLU0400	PFLU0400	conserved hypothetical protein	3.4.25.-	10	910.609	526.85	1.7284	0.766347	0.0407915	0.118151		649.882	0.374624	2.04564
PFLU1362	pcaK	4-hydroxybenzoate transporter	3.6.1.-	3	154.242	101.636	1.51759	0.598084	0.0408248	0.118151		113.109	0.292418	2.0453
PFLU0200	PFLU0200	putative ABC sulfur transport system, membrane	3.1.6.1	3	47.7184	26.46	1.80342	0.75379	0.0415677	0.119882		36.6557	0.3699	2.03782
PFLU2321	purU1	formyltetrahydrofolate deformylase	3.5.1.10	7	55.84	37.208	1.50075	0.740454	0.0416609	0.120031		71.383	0.363521	2.03689
PFLU2296	PFLU2296	putative ABC transport system, exported protein	2.4.1.10	3	211.858	86.0455	2.46216	1.25056	0.0417864	0.120274		232.5	0.614332	2.03564
PFLU4957	PFLU4957	conserved hypothetical protein	2.7.1.40	10	544.326	328.155	1.65875	0.711303	0.041777	0.120274		468.267	0.349409	2.03573
PFLU3297	PFLU3297	putative acetyl-CoA acetyltransferase	1.14.13.-	13	16.2287	6.02493	2.69359	1.07065	0.041907	0.120501		12.8188	0.526261	2.03444
PFLU3139	PFLU3139	conserved hypothetical protein	3.3.2.3	10	264.157	176.58	1.49596	0.6042	0.0418904	0.120501		320.987	0.296962	2.03461
PFLU6023	PFLU6023	conserved hypothetical protein	3.6.1.-	10	1771.01	965.203	1.83486	0.855437	0.0421548	0.12089		1124.36	0.420985	2.03199
PFLU4623	PFLU4623	putative membrane protein	2.7.9.2	3	1073.58	461.635	2.32561	1.15931	0.0421983	0.120918		1134.74	0.570652	2.03156
PFLU4027	aspC	aspartate aminotransferase	2.6.1.1	7	20.0134	7.98508	2.50635	1.00225	0.0423528	0.121241		15.9623	0.493709	2.03004
PFLU3501	PFLU3501	putative GntR-family regulatory protein	3.2.2.20	9	98.3043	53.2398	1.84645	0.84756	0.0423492	0.121241		83.8366	0.417502	2.03007
PFLU5146	PFLU5146	putative LuxR-family regulatory protein	1.10.3.-	9	136.43	89.2442	1.52873	0.616383	0.0424234	0.121323		181.14	0.303735	2.02934
PFLU5731	PFLU5731	putative D-amino acid dehydrogenase small	2.6.1.62	6	54.2575	31.5877	1.71768	0.811799	0.0426389	0.121699		51.3439	0.400448	2.02723
PFLU5332	PFLU5332	conserved hypothetical protein	2.1.2.1	10	665.834	392.461	1.69656	0.756673	0.0427896	0.122009		687.407	0.373526	2.02576
PFLU4583	PFLU4583	conserved hypothetical protein	2.7.7.7	10	392.615	243.302	1.6137	0.682654	0.0428403	0.122094		311.686	0.337069	2.02526
PFLU3497	PFLU3497	putative monooxygenase	4.2.1.3	13	37.8831	22.1969	1.70669	0.699552	0.0430681	0.122562		30.6047	0.345791	2.02305
PFLU2674	yfjB	NAD kinase	2.7.1.23	7	898.22	603.566	1.48819	0.561029	0.0432552	0.122853		770.451	0.277567	2.02124
PFLU3231					293.175	131.943	2.22199	1.10782	0.0432937	0.122902		237.212	0.548189	2.02087
PFLU2026	PFLU2026	putative membrane protein	6.4.1.2	3	438.838	193.035	2.27336	1.12846	0.0435929	0.123471		280.556	0.559203	2.01798
PFLU2644	PFLU2644	conserved hypothetical protein	3.1.2.6	10	539.733	323.376	1.66905	0.706443	0.0435775	0.123471		452.73	0.350048	2.01813
PFLU4005	PFLU4005	putative 4-amino- 4-deoxy-l-arabinose lipid A	2.7.1.12	13	50.4042	32.3647	1.55738	0.662166	0.0440796	0.124523		47.8498	0.32889	2.01333
PFLU3407	uptH	putative cystathionine gamma-synthase	4.2.99.9	7	357.42	132.771	2.69202	1.31887	0.0441406	0.124574		376.801	0.655257	2.01275
PFLU0331	hisF	imidazole glycerol phosphate synthase subunit	4.1.3.-	7	891.731	431.506	2.06655	1.00439	0.0442278	0.124699		654.09	0.499217	2.01193
PFLU3109	PFLU3109	conserved hypothetical protein	4.1.3.18	10	156.099	87.0389	1.79344	0.8156	0.0442901	0.124709		147.418	0.405502	2.01134
PFLU1377	hscC	chaperone	4.1.1.44	0	1435.87	837.571	1.71433	0.760755	0.0448079	0.125905		1126.71	0.379154	2.00645
PFLU3315	PFLU3315	putative ABC transporter ATP-binding protein	3.-.-.-	3	78.07	44.4228	1.75743	0.840094	0.0448907	0.126077		65.3439	0.418858	2.00568
PFLU3513	sbcC	exonuclease	3.2.2.20	5	776.529	523.37	1.48371	0.562706	0.0452711	0.126899		639.602	0.281054	2.00213
PFLU3641	PFLU3641	oxidative stress related two component system,	2.3.-.-	9	50.2601	19.9318	2.5216	1.21153	0.0455019	0.127361		66.0936	0.60577	1.99999
PFLU4748	alaS	alanyl-tRNA synthetase	6.1.1.7	2	6209.33	3863.28	1.60727	0.672505	0.0455768	0.127509		5312.74	0.336371	1.99929
PFLU5623	glcB	malate synthase G	2.3.3.9	1	3569.79	2405.78	1.48384	0.560124	0.0456358	0.127551		4147.24	0.280238	1.99875
PFLU0846	PFLU0846	putative GntR-family regulatory protein	1.10.2.2	9	1953.36	1285.86	1.51911	0.597301	0.0457381	0.127687		1792.59	0.298979	1.9978
PFLU1138	gltJ	glutamate/aspartate ABC transport system,	1.1.5.2	3	600.096	214.108	2.80277	1.37083	0.0459715	0.12818		749.262	0.686906	1.99566
PFLU2739	frk	fructokinase	3.4.11.18	1	392.42	172.744	2.27168	1.11196	0.0460155	0.128241		295.048	0.557304	1.99525
PFLU2652	PFLU2652	conserved hypothetical protein	2.7.7.7	10	1401.6	639.782	2.19075	1.08033	0.0461235	0.128419		1097.43	0.541721	1.99426
PFLU1040	fecA	iron (III) dicitrate transport protein	4.3.1.17	3	360.539	168.556	2.13899	1.05576	0.0461876	0.128536		398.931	0.529557	1.99367
PFLU3314	PFLU3314	conserved hypothetical protein	3.-.-.-	10	572.626	372.912	1.53555	0.62354	0.0462877	0.128752		505.756	0.312903	1.99276
PFLU3290	PFLU3290	putative oxidoreductase	1.-.-.-	13	25.5756	15.2126	1.68121	0.829605	0.0465033	0.129228		35.8769	0.41672	1.9908
PFLU5587	folB	dihydroneopterin aldolase	4.1.2.25	7	333.844	183.653	1.8178	0.82802	0.0465813	0.129383		283.913	0.416072	1.99009
PFLU3299	PFLU3299	aldehyde dehydrogenase family protein	1.14.13.-	13	101.105	57.4319	1.76042	0.78276	0.0468183	0.129717		102.587	0.393754	1.98794
PFLU1474	perM	putative permease protein	1.4.3.16	3	595.989	368.781	1.61611	0.667142	0.0468161	0.129717		551.789	0.335591	1.98796
PFLU4994	proS	proline tRNA synthetase	6.1.1.15	2	5913.13	3737.54	1.58209	0.650277	0.0468362	0.129717		4693.93	0.327138	1.98778
PFLU4331	PFLU4331	putative ankyrin-like protein.	1.-.-.-	13	1474.57	547.485	2.69336	1.32862	0.046982	0.130059		1567.05	0.668836	1.98646
PFLU2379	mug	G/U mismatch-specific DNA glycosylase	3.2.2.-	2	23.6338	10.6617	2.2167	1.07064	0.0470616	0.130082		20.0363	0.539163	1.98575
PFLU2333	PFLU2333	putative aminomethyltransferase	3.5.1.10	5	11.9572	4.94283	2.4191	1.07156	0.0471682	0.130263		14.3748	0.539887	1.98479
PFLU3249	PFLU3249	putative radical SAM protein	4.2.1.84	13	1218.34	515.788	2.3621	1.17782	0.0474947	0.131102		868.623	0.594301	1.98186
PFLU3250	PFLU3250	hypothetical protein	4.2.1.84	8	950.699	334.955	2.83829	1.3946	0.0478786	0.132034		632.825	0.704895	1.97844
PFLU0015	trkA	trk system potassium uptake protein trkA	2.3.1.-	3	1390.74	717.377	1.93865	0.92161	0.0479003	0.132034		920.581	0.465871	1.97825
PFLU1001	PFLU1001	putative amino acid ABC transport system,	3.1.1.1	3	200.066	107.3	1.86455	0.878326	0.0484287	0.133047		207.654	0.44504	1.97359
PFLU5704	PFLU5704	conserved hypothetical protein	4.1.2.13	10	290.941	185.978	1.56438	0.631487	0.0486326	0.13348		253.398	0.320259	1.9718
PFLU2386	PFLU2386	putative sigma-54 dependent regulatory protein	3.2.2.-	9	189.326	110.012	1.72095	0.734411	0.0486746	0.133532		220.17	0.372527	1.97143
PFLU6121	atpH	ATP synthase delta chain	3.6.3.14	1	12571.4	6312.02	1.99165	0.959399	0.0487622	0.133709		10119	0.48684	1.97067
PFLU5777	rpoH	RNA polymerase sigma-32 factor	2.4.2.-	9	25506	19630.1	1.29933	0.375926	0.0494309	0.135351		27408	0.191325	1.96486
PFLU5725	PFLU5725	putative exported protein	1.5.1.20	3	14436.1	6601.73	2.18671	1.07872	0.0495253	0.135544		8082.97	0.549236	1.96404
PFLU2538	PFLU2538	putative transport-related. membrane protein	3.5.1.49	3	237.456	155.193	1.53007	0.570679	0.0496459	0.135683		200.403	0.290717	1.963
PFLU3969	PFLU3969	putative acetyltransferase	2.6.1.42	13	353.616	235.966	1.49859	0.560097	0.0497817	0.13599		338.154	0.285497	1.96184
PFLU2462	PFLU2462	putative membrane protein	2.1.1.152	3	31.4242	16.4837	1.90638	0.739258	0.0501621	0.1369		32.6761	0.377446	1.95858
PFLU0943	murF	UDP-N-acetylmuramoyl-tripeptide--D-alanyl-D-alanine	6.3.2.10	0	2532.12	1674.07	1.51256	0.588607	0.0502831	0.137101		1995.11	0.300686	1.95755
PFLU1143	glpF	glycerol uptake facilitator protein	2.7.1.30	3	4085.39	1761.66	2.31906	1.15405	0.050379	0.137234		2124.97	0.589785	1.95673
PFLU5014	corE	putative membrane protein	5.3.4.1	3	651.784	366.635	1.77775	0.802151	0.0506675	0.137825		504.352	0.410457	1.95429
PFLU1129	PFLU1129	putative lipase	1.1.5.2	13	29.8764	18.6561	1.60142	0.739507	0.0509804	0.138546		25.4269	0.378915	1.95164
PFLU2948	PFLU2948	putative TonB-dependent receptor	2.7.8.8	3	43.4831	26.1918	1.66018	0.642619	0.0513052	0.139298		44.7839	0.329731	1.94892
PFLU2708	PFLU2708	nitrilase	3.5.5.1	6	109.018	56.4861	1.93	0.885085	0.0515063	0.139648		77.7996	0.454534	1.94724
PFLU3851	PFLU3851	conserved hypothetical protein	2.3.1.118	10	340.885	171.932	1.98267	0.931239	0.0518522	0.140454		293.681	0.478944	1.94436
PFLU5274	PFLU5274	conserved hypothetical protein	1.3.1.26	10	85.0914	41.2463	2.06301	0.94537	0.0519287	0.140596		77.2577	0.486371	1.94372
PFLU2317	PFLU2317	putative sarcosine oxidase alpha subunit	5.3.1.5	6	143.002	69.689	2.052	0.955339	0.0520567	0.140811		130.85	0.491767	1.94266
PFLU1047	PFLU1047	putative transmembrane sensor protein	4.3.1.17	3	239.97	106.011	2.26363	1.10747	0.0521906	0.140975		159.455	0.5704	1.94156
PFLU1797	PFLU1797	putative cation ABC transport system, membrane	3.6.3.28	3	250.818	172.736	1.45203	0.542314	0.0521676	0.140975		212.951	0.279292	1.94175
PFLU3942	dht	putative D-hydantoinase	3.5.2.2	7	896.015	293.044	3.05762	1.46503	0.0525431	0.141729		746.079	0.755694	1.93866
PFLU1707	PFLU1707	putative 2-dehydropantoate 2-reductase	2.5.1.54	7	488.035	307.756	1.58579	0.637097	0.0525086	0.141729		380.904	0.32858	1.93894
PFLU4538	PFLU4538	putative putative ECF-family RNA polymerase	3.1.4.14	9	604.861	400.406	1.51062	0.576593	0.0525367	0.141729		644.336	0.297411	1.93871
PFLU1053	PFLU1053	conserved hypothetical protein	6.1.1.9	10	1025.83	767.336	1.33687	0.419235	0.0526756	0.141863		777.027	0.216371	1.93757
PFLU0634	PFLU0634	putative lipoprotein	4.1.1.19	3	344.682	203.042	1.69759	0.732747	0.052721	0.141879		445.544	0.378251	1.9372
PFLU2022	PFLU2022	putative dipeptidyl peptidase	6.4.1.2	2	306.698	143.342	2.13962	1.04697	0.0529807	0.142379		206.928	0.541046	1.93508
PFLU5618	PFLU5618	conserved hypothetical protein	2.8.1.6	10	120.622	74.7743	1.61314	0.632584	0.0532018	0.142709		104.487	0.327208	1.93328
PFLU5821	PFLU5821	putative hydrolase	3.6.1.-	13	1560.48	840.245	1.85718	0.863985	0.0532306	0.14272		1086.19	0.446955	1.93305
PFLU1847	PFLU1847	putative lipoprotein	4.2.1.60	3	928.53	565.007	1.6434	0.699101	0.0535696	0.143562		830.943	0.362172	1.9303
PFLU3865	phaC	putative pH adaptation potassium efflux protein	2.3.1.118	0	72.3608	40.2075	1.79968	0.729169	0.0544819	0.14543		62.7326	0.379186	1.92299
PFLU5921	PFLU5921	putative lipoprotein	4.2.1.24	3	383.715	153.203	2.50462	1.24523	0.0547138	0.14582		246.641	0.648172	1.92114
PFLU5893	glpT	glycerol-3-phosphate transporter	3.4.11.9	3	1282.54	841.303	1.52447	0.600396	0.0547903	0.145889		855.874	0.312619	1.92054
PFLU4122	baeR	two-component system response regulator	2.7.3.-	9	799.054	400.505	1.99512	0.961856	0.0549609	0.146276		726.701	0.501179	1.91919
PFLU3263	PFLU3263	putative efflux protein	4.2.1.84	3	17.1459	7.07484	2.4235	0.918518	0.0551904	0.14658		16.1331	0.47905	1.91737
PFLU1529	PFLU1529	putative protease	4.2.1.51	5	1117.8	619.852	1.80333	0.821876	0.0551566	0.14658		876.897	0.428587	1.91764
PFLU3004	garK	glycerate kinase	2.7.1.31	7	694.266	245.297	2.83031	1.37887	0.0556789	0.147322		480.065	0.720587	1.91354
PFLU2335	PFLU2335	putative oxidoreductase	3.5.1.10	13	15.0776	6.68296	2.25613	1.05054	0.0556485	0.147322		13.1711	0.548933	1.91378
PFLU2332	purU2	formyltetrahydrofolate deformylase	3.5.1.10	7	18.6822	9.98198	1.87159	0.784514	0.0557038	0.147322		20.8587	0.410022	1.91335
PFLU0618	accB	biotin carboxyl carrier protein of acetyl-CoA	6.4.1.2	7	1697.03	981.109	1.7297	0.772368	0.0557827	0.147322		1014.28	0.403804	1.91273
PFLU1564	PFLU1564	conserved hypothetical protein	3.2.1.52	10	375.802	270.564	1.38896	0.449145	0.0558082	0.147322		322.136	0.234843	1.91253
PFLU4626	PFLU4626	putative serine acetyltransferase	2.7.9.2	13	907.793	311.356	2.91561	1.41163	0.0559463	0.147476		573.837	0.738511	1.91145
PFLU0466	PFLU0466	putative lipopolysaccharide core biosynthesis	2.-.-.-	3	368.337	218.191	1.68814	0.732585	0.0560662	0.147658		327.227	0.383448	1.91052
PFLU5726	cybB	cytochrome b561	1.5.1.20	1	1423.35	745.519	1.90921	0.90114	0.0562853	0.148033		1044.74	0.472093	1.90882
PFLU5897	PFLU5897	putative iron-sulfur binding oxidoreductase	3.4.11.9	13	1281.87	728.803	1.75887	0.790101	0.0565591	0.148282		1012.98	0.414381	1.9067
PFLU4191	PFLU4191	putative aspartate-semialdehyde dehydrogenase	4.2.1.70	7	407.59	240.56	1.69434	0.734977	0.0565488	0.148282		430.181	0.385454	1.90678
PFLU5732	PFLU5732	putative LysR-family regulatory protein	2.6.1.62	9	327.413	224.768	1.45667	0.535583	0.0570205	0.149222		332.415	0.281419	1.90315
PFLU5572	PFLU5572	putative heat shock protein	5.1.3.1	0	752.132	463.872	1.62142	0.675468	0.057335	0.149785		611.597	0.35537	1.90075
PFLU3020	PFLU3020	putative two-component system, response	2.7.1.31	9	746.613	476.816	1.56583	0.636011	0.0573561	0.149785		681.087	0.334639	1.90059
PFLU5179	PFLU5179	RpiR family regulatory protein	3.5.1.81	9	209.444	131.398	1.59397	0.64526	0.0574263	0.149877		168.807	0.339601	1.90005
PFLU4398	SC10G8.25c	conserved hypothetical protein	6.3.4.14	10	190.973	114.455	1.66854	0.707516	0.0575363	0.150029		217.907	0.372531	1.89921
PFLU1161	metG	methionyl-tRNA synthetase	6.1.1.10	2	3716.42	1888.32	1.9681	0.940493	0.0576262	0.150196		2788.25	0.49538	1.89853
PFLU3988	PFLU3988	putative amidase	3.5.1.87	6	97.7601	49.89	1.95951	0.882867	0.0577226	0.15038		77.1298	0.465206	1.8978
PFLU1461	PFLU1461	hypothetical protein	3.2.2.-	8	17.7665	9.8204	1.80914	0.939053	0.0577686	0.150432		50.7714	0.494903	1.89745
PFLU4966	PFLU4966	putative ECF sigma factor	1.2.1.12	9	317.002	156.147	2.03015	0.980934	0.0578531	0.150449		469.046	0.517149	1.89681
PFLU3986	PFLU3986	putative ABC transport system, ATP-binding	4.3.1.12	3	34.2799	14.7493	2.32418	0.966294	0.0578803	0.15045		28.3251	0.509487	1.8966
PFLU5067	nifU	NifU family protein	2.7.4.6	13	2041.33	1324.94	1.5407	0.617295	0.058242	0.151183		2118.06	0.325943	1.89387
PFLU2942	PFLU2942	conserved hypothetical protein	2.7.8.8	10	336.32	110.35	3.04776	1.45473	0.0584254	0.151462		171.683	0.768682	1.89249
PFLU3784	PFLU3784	putative membrane protein	1.1.1.28	3	232.271	98.6596	2.35426	1.15204	0.0585429	0.15163		149.048	0.609024	1.89161
PFLU5149	PFLU5149	putative short-chain dehydrogenase	1.10.3.-	13	211.908	132.861	1.59497	0.662617	0.0586108	0.151739		223.063	0.350387	1.8911
PFLU2356	PFLU2356	putative isomerase	3.5.1.10	13	222.594	147.186	1.51233	0.560815	0.0590091	0.15253		186.296	0.297022	1.88813
PFLU5976	aldH	putative aldehyde dehydrogenase	1.2.1.3	7	10111.4	4442.72	2.27594	1.12337	0.0591633	0.152828		6487.4	0.595326	1.88698
PFLU5607	PFLU5607	putative dehydrogenase	1.3.3.11	13	345.462	182.042	1.89771	0.893144	0.0593086	0.153006		513.453	0.473591	1.8859
PFLU3301	PFLU3301	putative MarR-family regulatory protein	1.14.13.-	9	87.5213	53.2363	1.64401	0.616029	0.0593115	0.153006		98.803	0.326654	1.88588
PFLU5321	PFLU5321	putative ATP-dependent protease	1.3.1.26	13	6771.31	3878.72	1.74576	0.782675	0.0595735	0.153613		4968.34	0.415446	1.88394
PFLU1002	PFLU1002	putative amino acid ABC transport system,	3.1.1.1	3	275.665	161.669	1.70513	0.740995	0.0601516	0.15476		292.977	0.394213	1.87968
PFLU3489	acnB	aconitate hydrase B	4.2.1.3	1	18426.6	11779.8	1.56425	0.63444	0.0601441	0.15476		15281.1	0.337515	1.87974
PFLU4256	PFLU4256	putative exported protein	3.1.3.18	3	95.4805	56.3566	1.69422	0.723153	0.0604297	0.155264		122.621	0.385138	1.87765
PFLU1583	PFLU1583	putative response regulator	1.6.1.1	9	3264.47	2304.54	1.41653	0.500092	0.060455	0.155264		3116.95	0.266366	1.87746
PFLU0536	rplI	50S ribosomal protein L9	2.1.1.-	2	18046.8	8990.98	2.00721	0.966733	0.0604825	0.155266		12315.1	0.51497	1.87726
PFLU5766		putative homoserine O-acetyltransferase	2.1.3.2	7	1452.26	893.623	1.62514	0.685102	0.0607889	0.155984		1205.74	0.365383	1.87503
PFLU4978	PFLU4978	probable HlyD-family secretion protein	1.2.1.12	3	479.161	247.519	1.93586	0.919876	0.0610722	0.156572		305.515	0.491131	1.87297
PFLU4815	PFLU4815	putative glutathione S-transferase like protein	2.7.1.12	7	417.441	251.14	1.66218	0.709905	0.0611325	0.156588		315.75	0.379114	1.87254
PFLU2740	xylB	xylulose kinase	3.4.11.18	6	491.157	260.128	1.88814	0.874909	0.0616425	0.157825		358.95	0.468152	1.86886
PFLU3732	PFLU3732	putative transaldolase B	2.2.1.1	7	509.107	290.323	1.75359	0.778067	0.0620068	0.158687		405.909	0.416915	1.86625
PFLU3305	PFLU3305	putative oxidoreductase	1.14.13.-	13	42.992	24.955	1.72278	0.70136	0.0622494	0.159097		48.3744	0.376162	1.86452
PFLU4690	PFLU4690	putative sugar kinase	4.2.1.17	7	414.691	267.438	1.55061	0.606544	0.0625476	0.159478		413.695	0.32568	1.86239
PFLU1699	PFLU1699	putative acyl-CoA thioesterase	2.7.3.-	7	706.537	527.861	1.33849	0.418737	0.0628172	0.159984		609.832	0.225069	1.86048
PFLU1123	PFLU1123	putative membrane protein	1.1.5.2	3	10.3629	2.94022	3.52451	1.41294	0.0631714	0.160713		8.55752	0.760468	1.85798
PFLU2813	PFLU2813	putative acyl carrier protein phosphodiesterase	2.3.2.2	7	231.159	112.469	2.05531	0.993283	0.0631869	0.160713		153.849	0.534634	1.85787
PFLU4181	PFLU4181	putative dehydrogenase/oxidoreductase	1.-.-.-	13	858.823	475.279	1.80699	0.820033	0.0632152	0.160715		887.093	0.44143	1.85767
PFLU5364	aroQ	3-dehydroquinate dehydratase	4.2.1.10	7	46.2619	26.9952	1.71371	0.690727	0.063642	0.161658		43.8554	0.372424	1.85468
PFLU4312	bolA	BolA protein	1.1.2.3	9	653.534	432.767	1.51013	0.573941	0.064269	0.16283		533.11	0.310186	1.85031
PFLU4840	hexR	hex regulon repressor	1.1.1.49	9	987.101	556.378	1.77416	0.801697	0.0644417	0.163117		909.101	0.433558	1.84911
PFLU2729	PFLU2729	putative Acyl-CoA dehydrogenase	2.7.3.-	13	41.5704	26.6572	1.55944	0.583806	0.0648524	0.164032		61.9148	0.316207	1.84627
PFLU1145	PFLU1145	putative ABC transport system, ATP-binding	2.7.1.30	3	887.392	587.812	1.50965	0.581415	0.0648598	0.164032		666.404	0.314921	1.84622
PFLU2312	PFLU2312	putative methyl-accepting chemotaxis protein	5.3.1.5	11	92.1214	60.6579	1.5187	0.639078	0.0649534	0.164197		116.532	0.346275	1.84558
PFLU1422	PFLU1422	putative transport-related protein	2.5.1.18	3	423.116	293.803	1.44014	0.495622	0.0653912	0.165022		361.999	0.268984	1.84257
PFLU3332	PFLU3332	short chain dehydrogenase	1.4.99.1	13	295.242	145.029	2.03575	0.963021	0.0659273	0.166007		215.433	0.523689	1.83892
PFLU5923	PFLU5923	putative ABC transport system, membrane protein	4.2.1.24	3	1653.19	1106.33	1.49429	0.570427	0.0663817	0.166864		1190.45	0.310718	1.83584
PFLUs33					117.453	68.4116	1.71685	0.784101	0.0666712	0.167371		104.255	0.427563	1.83388
PFLU0605	cobH	precorrin-8X methylmutase	5.4.1.2	7	302.352	166.205	1.81915	0.82439	0.0667007	0.167373		281.094	0.449581	1.83369
PFLU0464	rfaG	lipopolysaccharide core biosynthesis protein	2.-.-.-	3	700.294	426.189	1.64316	0.702333	0.0673386	0.1689		556.972	0.383913	1.82941
PFLU1189	recA	recombinase A	6.1.1.10	2	5503.92	4053.45	1.35783	0.436191	0.0679368	0.170106		5431.56	0.238953	1.82543
PFLU2383	PFLU2383	putative exported protein	3.2.2.-	3	47.6907	26.8188	1.77826	0.71772	0.0685411	0.171397		41.0458	0.394042	1.82143
PFLU0914	PFLU0914	conserved hypothetical protein	1.1.99.16	10	166.943	108.235	1.54241	0.603711	0.0686063	0.171486		191.251	0.331526	1.821
PFLU5586	PFLU5586	putative	3.1.3.-	7	284.315	187.761	1.51424	0.570318	0.0689433	0.172254		257.491	0.31357	1.81879
PFLU4413	cheB1	chemotaxis response regulator protein-glutamate	3.1.1.61	0	880.915	499.041	1.76521	0.791018	0.0692273	0.172815		924.779	0.435359	1.81693
PFLU0301	wssB	cellulose synthase catalytic subunit	2.4.1.12	7	898.234	441.374	2.03509	0.979614	0.0704841	0.175423		685.886	0.541586	1.80879
PFLU1173	PFLU1173	putative phage baseplate assembly protein	6.1.1.10	12	200.593	84.399	2.37673	1.15659	0.0705765	0.175529		231.899	0.63964	1.80819
PFLU5706	epd	D-erythrose-4-phosphate dehydrogenase	1.2.1.-	7	829.015	505.985	1.63842	0.695331	0.0706176	0.175529		700.881	0.384601	1.80793
PFLU0306	wssG	cell morphology-related protein	3.2.1.4	0	782.642	268.198	2.91815	1.40404	0.0707774	0.175851		599.69	0.777041	1.8069
PFLU4578	dnaX	DNA polymerase III subunit Tau	2.7.7.7	2	2438.74	1500.31	1.62549	0.684249	0.0710045	0.17634		2075.29	0.378991	1.80545
PFLU0434	PFLU0434	putative membrane protein	1.1.1.100	3	150.637	70.2406	2.14459	1.01679	0.0711241	0.176375		124.533	0.56342	1.80468
PFLU4662	PFLU4662	putative acetyl CoA acetyltransferase	4.2.1.17	13	713.377	345.561	2.0644	0.996563	0.0711235	0.176375		610.848	0.552208	1.80469
PFLU2666	PFLU2666	putative cobalamin biosynthesis protein	2.1.1.133	7	239.8	116.314	2.06165	0.971797	0.0711407	0.176375		182.867	0.538517	1.80458
PFLU1304	PFLU1304	putative deoxycytidine triphosphate deaminase	2.1.1.77	7	1550.62	1049.45	1.47755	0.554477	0.071124	0.176375		1291.63	0.307243	1.80469
PFLU3652	PFLU3652	putative GntR family transcriptional regulator	2.3.-.-	9	400.479	259.182	1.54516	0.629736	0.0717072	0.177552		327.545	0.349664	1.80097
PFLU4026	nac	nitrogen assimilation regulatory protein	6.3.4.14	9	54.8199	34.6711	1.58114	0.752679	0.0718277	0.177698		42.7874	0.418106	1.80021
PFLU4836	eda	KHG/KDPG aldolase	6.2.1.3	7	2966.14	965.199	3.07308	1.45167	0.0718829	0.177759		2631.2	0.806544	1.79986
PFLU1239	ppc	phosphoenolpyruvate carboxylase	4.1.1.31	1	3780.69	2084.92	1.81335	0.830371	0.0719772	0.177841		2517.97	0.461507	1.79926
PFLU5678	PFLU5678	putative AraC-family regulatory protein	4.1.2.5	9	627.366	388.743	1.61383	0.68371	0.0720693	0.177929		1407.56	0.380118	1.79868
PFLU2390	PFLU2390	putative desaturase	3.2.2.-	13	66.6898	45.3364	1.471	0.671421	0.0721674	0.178083		73.0611	0.373414	1.79806
PFLU6044	phoU	phosphate ABC transport system protein	2.7.3.-	3	782.79	437.536	1.78909	0.815685	0.0725219	0.178805		614.847	0.454211	1.79583
PFLU2838	PFLU2838	hypothetical protein	2.1.1.73	8	7.55336	3.85503	1.95935	1.3197	0.0726998	0.179167		6.26464	0.735325	1.79471
PFLU2750	PFLU2750	multidrug efflux system transmembrane protein	1.1.1.67	0	851.531	457.112	1.86285	0.869135	0.0731064	0.180059		694.976	0.484963	1.79217
PFLU1135	PFLU1135	putative two-component system, sensor kinase	1.1.5.2	9	356.645	235.466	1.51464	0.595829	0.0731237	0.180059		309.362	0.332483	1.79206
PFLU4597	PFLU4597	putative transport related membrane protein	3.5.4.3	3	2314.58	1248.06	1.85454	0.858521	0.0736214	0.1809		1515.27	0.4799	1.78896
PFLU2624	kdgK	2-dehydro-3-deoxygluconokinase	2.7.1.45	6	161.52	96.2519	1.6781	0.680207	0.0739459	0.181313		132.94	0.380653	1.78695
PFLU3111	PFLU3111	putative transmembrane protein	4.1.3.18	3	71.6676	47.1943	1.51857	0.540908	0.0740207	0.18142		84.367	0.302778	1.78649
PFLU4859	PFLU4859	putative exported protein	1.15.1.1	3	4856.88	1609.88	3.01692	1.43448	0.0741236	0.181439		2572.86	0.80325	1.78585
PFLU2222	PFLU2222	putative ABC transport system, membrane protein	2.7.8.5	3	28.1017	16.071	1.74859	0.667887	0.074114	0.181439		21.7792	0.373976	1.78591
PFLU1494	PFLU1495	putative transport-related membrane protein	6.3.2.6	11	78.6513	58.7357	1.33907	0.488326	0.0741353	0.181439		77.8933	0.273453	1.78578
PFLU2301	xylA	xylose isomerase	5.3.1.5	5	72.8463	44.6106	1.63294	0.7259	0.074441	0.181988		125.403	0.406919	1.78389
PFLU0354	PFLU0354	putative exported protein	2.4.1.1	3	662.906	432.901	1.53131	0.591705	0.0745861	0.182266		538.368	0.331859	1.783
PFLU3025	PFLU3025	conserved hypothetical exported protein	2.7.1.31	10	437.8	297.924	1.4695	0.567583	0.0752385	0.183628		379.619	0.319045	1.77901
PFLU1944	PFLU1944	putative iron-sulfur cluster-binding protein	1.2.1.16	13	6.51272	2.7202	2.3942	1.21128	0.0753572	0.183712		5.76172	0.68115	1.77828
PFLU4054	PFLU4054	putative ferredoxin containing dehydrogenase	1.1.1.93	13	35.8512	20.3387	1.7627	0.724863	0.0756383	0.184251		27.78	0.408012	1.77657
PFLU0031	PFLU0031	putative 2-dehydro-3-deoxy-6-phosphogalactonate	1.1.1.25	6	343.061	136.403	2.51506	1.22446	0.0758784	0.184645		275.772	0.689788	1.77512
PFLU3121	PFLU3121	conserved hypothetical protein	1.2.2.4	10	6.16683	2.05647	2.99875	1.20485	0.0760569	0.184846		5.51619	0.679159	1.77404
PFLU2770	PFLU2770	putative TetR family transcriptional regulator	2.4.1.18	9	187.459	142.487	1.31563	0.408385	0.0761208	0.184924		175.411	0.230251	1.77365
PFLU0431	PFLU0432	putative glycosyl-transferase (pseudogene)	1.1.1.100	11	402.825	228.627	1.76193	0.787055	0.0761701	0.184966		324.412	0.443823	1.77335
PFLU3711	PFLU3711	conserved hypothetical protein	2.7.1.112	10	40.3642	29.7502	1.35677	0.591066	0.0763544	0.185181		29.0791	0.333513	1.77224
PFLU5393	PFLU5393	putative AsnC-family regulatory protein	3.6.1.-	9	577.588	302.221	1.91114	0.899021	0.0765594	0.185477		435.458	0.507633	1.77101
PFLU0428	PFLU0428	putative membrane protein	1.1.1.100	3	198.663	121.689	1.63254	0.674533	0.0766152	0.185477		149.744	0.380947	1.77067
PFLU3362	PFLU3362	putative hydrolase	1.4.99.1	13	167.678	104.809	1.59984	0.67742	0.0766363	0.185477		153.305	0.382605	1.77055
PFLU0825	dppA2	dipeptide ABC transport system,	2.7.1.69	3	616.989	462.168	1.33499	0.41849	0.0765563	0.185477		575.9	0.236298	1.77103
PFLU4811	idnK	putative gluconokinase	2.7.1.12	1	555.253	304.779	1.82182	0.84576	0.0766944	0.18554		439.846	0.477777	1.7702
PFLU5608	PFLU5608	putative GGDEF domain membrane protein	1.3.3.11	9	261.26	91.5304	2.85435	1.36916	0.0770182	0.18609		444	0.7743	1.76826
PFLU1148	PFLU1148	putative formate dehydrogenase	2.1.3.3	1	520.595	340.782	1.52765	0.601137	0.0772076	0.18639		800.516	0.340178	1.76712
PFLU3846	PFLU3846	putative TetR-family regulatory protein	2.3.1.118	9	2665.27	1839.76	1.4487	0.529685	0.0774465	0.186813		2398.73	0.299986	1.7657
PFLU4723	PFLU4723	putative two component system, sensor kinase	1.1.1.100	9	357.372	224.507	1.59181	0.634011	0.0777504	0.18739		282.709	0.359439	1.76389
PFLU1704	aroG	phospho-2-dehydro-3-deoxyheptonate aldolase	2.5.1.54	7	2348.2	1361.86	1.72426	0.762507	0.0778443	0.187538		1828.77	0.432424	1.76333
PFLU2353	PFLU2353	conserved hypothetical protein	3.5.1.10	10	107.637	61.6509	1.7459	0.722656	0.0780563	0.187842		94.5287	0.410116	1.76208
PFLU6077	PFLU6077	hypothetical protein	3.6.1.-	8	2345.41	1519.84	1.5432	0.613026	0.0780674	0.187842		1862.02	0.347913	1.76201
PFLU1420	PFLU1420	putative LysR-family regulatory protein	1.1.1.1	9	413.205	245.619	1.6823	0.739646	0.0785445	0.188676		299.427	0.420446	1.75919
PFLU1476	PFLU1476	putative regulatory protein	1.4.3.16	9	772.956	530.364	1.45741	0.526843	0.0786177	0.188774		650.478	0.299553	1.75876
PFLU0852	garD	D-galactarate dehydratase	4.2.1.42	6	660.342	389.088	1.69715	0.732596	0.0790476	0.189604		571.297	0.417139	1.75624
PFLU1768	PFLU1768	hypothetical protein	3.6.3.41	8	159.996	115.915	1.38028	0.483814	0.0791328	0.189696		178.573	0.275561	1.75574
PFLU1534	PFLU1534	conserved hypothetical protein	4.2.1.51	10	4401.14	1805.99	2.43697	1.19721	0.0795773	0.190683		2733.19	0.682896	1.75314
PFLU4281	PFLU4281	putative integral membrane transport protein	3.5.1.16	3	111.461	61.0504	1.82572	0.804045	0.0800647	0.191613		97.1643	0.459372	1.75031
PFLU5854	ssuB	putative aliphatic sulfonates ABC transport	1.1.1.95	3	57.6205	38.2727	1.50552	0.526985	0.0801207	0.191668		46.5909	0.301137	1.74999
PFLU3308	PFLU3308	TetR-family transcriptional regulator	1.14.13.-	9	680.137	471.301	1.44311	0.536074	0.0806231	0.192552		543.486	0.30684	1.74708
PFLU5459	PFLU5459	putative cell division-related protein	3.6.1.1	0	1104.27	797.239	1.38511	0.470513	0.0809088	0.193075		966.66	0.269568	1.74544
PFLU1536	PFLU1536	putative hydrolase	4.2.1.51	13	1442.17	498.872	2.89085	1.38203	0.0810185	0.193257		1098.01	0.792082	1.74481
PFLU2163	PFLU2163	putative glutamine synthetase	5.99.1.2	7	145.482	70.3128	2.06906	0.980516	0.0814949	0.194313		155.636	0.562843	1.74208
PFLU3406	uptG	cystathionine beta-lyase	4.4.1.8	7	335.238	164.438	2.03869	0.967855	0.0821541	0.195483		376.318	0.556776	1.73832
PFLU4373	PFLU4373	putative aspartyl aminopeptidase	3.4.11.21	5	1243.5	767.905	1.61934	0.67413	0.0821488	0.195483		1012.58	0.387798	1.73835
PFLU0028	PFLU0028	putative LysR family regulatory protein	1.1.1.25	9	236.977	167.024	1.41883	0.50292	0.082255	0.195483		211.906	0.289409	1.73775
PFLU2445	cobF	precorrin-6A synthase	2.1.1.152	7	281.485	199.743	1.40923	0.467841	0.0826704	0.196389		241.711	0.269587	1.7354
PFLU4444	PFLU4444	conserved hypothetical protein	3.6.3.14	10	1008.9	562.772	1.79273	0.818963	0.0830667	0.197249		1017.49	0.472525	1.73316
PFLU3251	PFLU3251	putative exported protein	4.2.1.84	3	1158.86	488.114	2.37416	1.16459	0.0831582	0.197305		835.862	0.672144	1.73265
PFLU0402	priA	primosomal protein N'	6.1.1.19	2	644.786	413.326	1.55999	0.620505	0.0835406	0.197888		541.753	0.358569	1.7305
PFLU5945	lysA	diaminopimelate decarboxylase	4.1.1.20	7	2125.49	1260.08	1.6868	0.731295	0.0843202	0.199497		1820.79	0.423656	1.72615
PFLU3722	PFLU3722	putative phosphorous compounds	2.7.1.112	7	64.9935	45.3398	1.43348	0.510066	0.0843232	0.199497		60.6894	0.295496	1.72613
PFLU4965	gapA	glyceraldehyde 3-phosphate dehydrogenase 1	1.2.1.12	1	8889.86	4103.97	2.16616	1.05209	0.084852	0.200459		7103.05	0.610544	1.7232
PFLU3417	PFLU3417	putative glutathione-S transferase	4.2.99.9	13	199.462	105.98	1.88208	0.890321	0.0848683	0.200459		159.611	0.516694	1.72311
PFLU3116	PFLU3116	putative transcriptional regulator (lacI	4.1.3.18	9	48.7502	30.9685	1.57419	0.571675	0.0849082	0.200472		44.8114	0.331811	1.72289
PFLU4446	PFLU4446	putative flagellar hook associated protein	3.6.3.14	0	7538.86	3663.64	2.05775	0.990365	0.0851723	0.200932		6605.5	0.575314	1.72143
PFLU1178	PFLU1178	putative phage tail-related protein	6.1.1.10	12	459.349	189.691	2.42156	1.18021	0.0858893	0.202212		552.37	0.687171	1.71749
PFLUs36					230.089	140.077	1.64258	0.700472	0.085984	0.20227		237.892	0.407969	1.71697
PFLU1562	nagZ	beta-hexosaminidase	3.2.1.52	7	671.866	374.948	1.79189	0.805652	0.0861973	0.20269		701.838	0.469547	1.71581
PFLU2340	PFLU2340	putative polyamine ABC transport system,	3.5.1.10	3	52.9359	28.5014	1.85731	0.746967	0.0865326	0.203326		60.1974	0.435809	1.71398
PFLU0918	PFLU0918	putative membrane protein	1.1.99.16	3	256.107	141.714	1.80721	0.806327	0.0866333	0.203403		213.519	0.470592	1.71343
PFLU2375	PFLU2375	putative aldose 1-epimerase	3.6.3.17	6	143.187	101.332	1.41305	0.479459	0.0866762	0.203403		339.197	0.279862	1.7132
PFLU2980	PFLU2980	putative cytochrome C	2.1.1.63	1	489.527	321.986	1.52034	0.576473	0.0870564	0.20413		557.57	0.336895	1.71113
PFLU2765	PFLU2765	putative sensor kinase/response regulator fusion	2.4.1.18	9	1127	803.335	1.4029	0.478944	0.0871611	0.20421		1167.47	0.279991	1.71057
PFLU5197	aroP2	aromatic amino acid transport membrane protein	1.18.1.3	3	1514.74	825.511	1.83491	0.844772	0.0872441	0.204322		1276.97	0.493985	1.71012
PFLU0444	PFLU0444	conserved hypothetical protein	1.8.1.8	10	279.098	213.293	1.30852	0.376124	0.0874267	0.204667		361.127	0.220068	1.70913
PFLU2086	PFLU2086	putative AraC-family regulatory protein	2.7.7.7	9	206.84	126.687	1.63269	0.687055	0.0874962	0.204747		206.744	0.402079	1.70876
PFLU0276	PFLU0276	putative thioesterase	4.1.1.49	13	580.144	368.462	1.5745	0.660351	0.0876098	0.204889		424.767	0.38659	1.70814
PFLU4964	edd	phosphogluconate dehydratase	2.7.1.2	7	4599.05	2670.54	1.72214	0.760159	0.0880369	0.205597		3964.72	0.44562	1.70585
PFLU5150	PFLU5150	putative hydrolase	1.10.3.-	13	639.517	285.062	2.24343	1.09	0.0880804	0.205615		495.996	0.639066	1.70561
PFLU3943	gltB	putative glutamate synthase small subunit	3.5.2.2	7	249.532	126.635	1.97048	0.921825	0.0889572	0.207412		240.297	0.541955	1.70092
PFLU3499	tag	putative DNA-3-methyladenine glycosylase I	3.2.2.20	2	350.542	218.468	1.60455	0.666856	0.0894954	0.208499		319.688	0.392715	1.69807
PFLU2324	PFLU2324	putative glutamine amidotransferase	3.5.1.10	7	32.2439	21.2478	1.51751	0.640817	0.0894602	0.208499		36.4921	0.377339	1.69825
PFLU0451	putA	bifunctional PutA protein	1.5.1.12	0	12284.5	5547.36	2.21448	1.07672	0.0899466	0.209382		10085.4	0.634981	1.69568
PFLU3008	PFLU3008	putative GerE-family transcriptional regulator	2.7.1.31	9	66.5981	46.9161	1.41951	0.615068	0.0901636	0.209718		69.5462	0.362971	1.69454
PFLU5748	PFLU5748	putative sensor kinase/response regulatory	2.6.1.62	9	2205.43	1352.27	1.6309	0.686049	0.090948	0.211138		1819.63	0.405846	1.69042
PFLU0895	hisG	ATP phosphoribosyltransferase	2.4.2.17	7	3051.71	1633.76	1.86791	0.866392	0.0912759	0.211452		2489.27	0.513051	1.68871
PFLU2282	PFLU2282	putative ABC transport system, ATP-binding	2.7.8.5	3	40.8132	27.6843	1.47423	0.600929	0.0913105	0.211452		41.7215	0.35589	1.68853
PFLU0305	wssF	cell morphology-related protein	3.2.1.4	0	1406.22	639.464	2.19906	1.07031	0.0915779	0.211959		1090.6	0.634394	1.68713
PFLU2749	PFLU2749	multidrug efflux system inner membrane protein	1.1.1.67	0	502.137	289.014	1.73742	0.767226	0.0917824	0.212051		414.626	0.455038	1.68607
PFLU2068	PFLU2068	putative acetyltransferase	2.7.7.7	13	184.766	117.252	1.5758	0.608251	0.0917522	0.212051		146.653	0.360717	1.68623
PFLU3637	PFLU3637	conserved hypothetical protein	2.3.-.-	10	325.45	190.525	1.70817	0.732804	0.0918641	0.21214		231.571	0.434732	1.68565
PFLU3138	PFLU3138	conserved hypothetical protein	3.3.2.3	10	120.111	83.557	1.43747	0.441798	0.0920717	0.212535		116.22	0.262262	1.68457
PFLU3285	PFLU3285	putative AraC family regulatory protein	4.1.2.-	9	854.162	547.853	1.55911	0.636558	0.0921848	0.212627		630.141	0.378007	1.68398
PFLU3107	PFLU3107	putative transcriptional regulatory protein	4.1.3.18	9	59.414	38.2146	1.55475	0.73617	0.0924283	0.212934		45.6164	0.437487	1.68273
PFLU5971	PFLU5971	putative oxidoreductase	1.4.99.1	7	757.061	485.624	1.55895	0.623693	0.0924927	0.212998		628.723	0.370718	1.68239
PFLU0433	PFLU0433	conserved hypothetical protein	1.1.1.100	10	799.812	424.805	1.88278	0.871292	0.0927477	0.213415		702.595	0.518294	1.68108
PFLU5742	PFLU5742	putative	2.6.1.62	7	54.1758	32.5926	1.66221	0.564993	0.0931436	0.213946		50.1226	0.336497	1.67904
PFLU1275	cdsA	phosphatidate cytidylyltransferase	2.7.7.41	3	781.649	499.456	1.565	0.62685	0.0931084	0.213946		799.688	0.373298	1.67922
PFLU0335	ctpA	carboxy-terminal processing protease precursor	3.4.21.102	2	2145.42	1272.84	1.68554	0.729807	0.0932668	0.214039		1866.64	0.43482	1.67841
PFLU5050	leuA2	2-isopropylmalate synthase	2.3.3.13	7	4670.57	2883.58	1.61971	0.678636	0.0932774	0.214039		3795.92	0.404345	1.67836
PFLU0202	PFLU0202	putative LysR-family regulatory protein	3.1.6.1	9	50.3767	34.0121	1.48114	0.671217	0.0939926	0.215339		39.3011	0.400798	1.6747
PFLU0633	PFLU0633	putative methyltransferase	4.1.1.19	13	421.271	316.518	1.33095	0.434265	0.0946226	0.21627		511.389	0.259805	1.6715
PFLU3612	PFLU3612	putative DeoR family transcriptional regulator	1.1.2.3	9	225.84	138.975	1.62504	0.665178	0.0951338	0.216954		159.991	0.398569	1.66892
PFLU2341	PFLU2341	putative polyamine ABC transport system,	3.5.1.10	3	31.5665	22.3128	1.41473	0.605398	0.0951469	0.216954		26.7365	0.362763	1.66885
PFLU0378	PFLU0378	putative ABC transport system, ATP-binding	2.4.1.-	3	861.756	431.644	1.99645	0.951255	0.095466	0.21734		641.758	0.570556	1.66724
PFLU5758	pyrB	aspartate carbamoyltransferase	2.1.3.2	7	1075.95	618.236	1.74035	0.768082	0.0956046	0.21757		949.943	0.460883	1.66655
PFLU5073	PFLU5073	conserved hypothetical protein	3.1.3.25	10	15955	9328.81	1.71029	0.750473	0.0958278	0.217907		23985.4	0.450619	1.66543
PFLU0796	nadC	nicotinate-nucleotide pyrophosphorylase	2.4.2.19	7	1034.18	605.805	1.70712	0.743267	0.0959136	0.217973		880.713	0.446408	1.665
PFLU1003	PFLU1003	putative amino acid ABC transport system,	3.1.1.1	3	600.221	381.68	1.57258	0.634429	0.0965268	0.219152		663.428	0.381742	1.66193
PFLU1429	PFLU1429	putative LysR-family regulatory protein	2.1.1.63	9	437.528	335.238	1.30513	0.381232	0.0966859	0.219342		372.832	0.229501	1.66114
PFLU0470	PFLU0470	putative ABC transport system, ATP-binding	2.-.-.-	11	4.57975	1.33887	3.4206	1.39503	0.0972492	0.220216		5.20766	0.841222	1.65834
PFLU4930	PFLU4930	conserved hypothetical protein	1.1.1.169	10	467.478	329.662	1.41805	0.479424	0.097207	0.220216		383.235	0.289063	1.65855
PFLU1570	PFLU1570	putative glycerophosphoryl diester	1.6.1.1	7	1048.42	680.171	1.54141	0.604326	0.0974571	0.220573		938.683	0.364643	1.65731
PFLU1022	PFLU1022	putative ferric siderophore receptor	3.1.1.1	0	689.736	423.785	1.62756	0.683861	0.097656	0.220678		500.227	0.412878	1.65633
PFLU0849	PFLU0849	5-dehydro-4-deoxyglucarate dehydratase	4.2.1.41	6	109.795	77.3893	1.41873	0.484528	0.0976031	0.220678		113.29	0.292486	1.65659
PFLU4803	PFLU4803	conserved hypothetical protein	1.-.-.-	10	62.3092	28.4854	2.18741	0.994676	0.0981228	0.221243		165.287	0.601368	1.65402
PFLU0405	PFLU0405	putative NADP-dependent malic enzyme	6.1.1.19	7	8481.75	5042.42	1.68208	0.728722	0.0981352	0.221243		6050.03	0.440592	1.65396
PFLU3232					469.053	225.757	2.07769	1.00168	0.0983015	0.221446		358.627	0.605925	1.65314
PFLU0308	wssI	cell morphology-related protein	3.2.1.4	0	722.464	317.017	2.27894	1.11132	0.0984829	0.22165		513.977	0.672606	1.65225
PFLU2630	PFLU2630	putative sigma-54 dependent transcriptional	6.2.1.16	9	299.204	187.725	1.59384	0.641557	0.098507	0.22165		251.944	0.38832	1.65214
PFLU5462	dxs	1-deoxy-D-xylulose-5-phosphate synthase	2.2.1.7	7	5281.3	3322.68	1.58947	0.652613	0.0984603	0.22165		4373.72	0.394957	1.65236
PFLU0427	PFLU0427	putative membrane protein	1.1.1.100	3	511.647	291.077	1.75777	0.785069	0.0996537	0.223709		414.914	0.476801	1.64653
PFLU4291	PFLU4291	LysR-family transcriptional regulator	3.5.1.16	9	313.654	186.633	1.68059	0.727512	0.0995509	0.223709		225.922	0.44171	1.64703
PFLU3968	PFLU3968	putative branched-chain-amino-acid	2.6.1.42	7	2579.59	1462.08	1.76433	0.790172	0.0998796	0.22413		2163.17	0.48022	1.64544
PFLU5241	panB	3-methyl-2-oxobutanoate	2.7.6.3	7	859.242	536.131	1.60267	0.657024	0.100197	0.224738		703.14	0.399674	1.6439
PFLU4759	PFLU4759	conserved hypothetical Leucine-rich protein	2.6.1.11	10	710.178	588.87	1.206	0.27433	0.100228	0.224738		614.735	0.166893	1.64375
PFLU0210	PFLU0210	putative transport-related membrane protein	3.1.6.1	3	90.619	64.4851	1.40527	0.479734	0.100626	0.225543		105.603	0.292196	1.64182
PFLU3860	PFLU3860	conserved hypothetical protein	2.3.1.118	10	39.8074	26.507	1.50177	0.562663	0.10076	0.225669		32.2245	0.342841	1.64118
PFLU3714	PFLU3714	putative AraC-family transcriptional regulator	2.7.1.112	9	83.8649	58.685	1.42907	0.503375	0.100888	0.225867		81.0903	0.30683	1.64057
PFLU0658	copA	copper-transporting P-type ATPase	3.6.3.-	3	759.378	295.615	2.56881	1.23962	0.101763	0.227475		429.949	0.757547	1.63637
PFLU6071	accC	biotin carboxylase	6.4.1.2	7	15263.6	11051.2	1.38117	0.460623	0.10173	0.227475		13199.6	0.281464	1.63652
PFLU5728	PFLU5728	conserved hypothetical protein	2.6.1.62	10	438.743	259.478	1.69087	0.72054	0.101913	0.227721		341.317	0.440522	1.63565
PFLU3464	PFLU3464	putative carboxymethylenebutenolidase	3.1.1.45	6	571.629	261.678	2.18448	1.04891	0.103529	0.230799		512.304	0.644303	1.62798
PFLU1584	PFLU1584	conserved hypothetical protein	1.6.1.1	10	1596.75	1137.21	1.4041	0.486402	0.103886	0.231417		2830.82	0.299085	1.6263
PFLU1125	PFLU1125	putative fatty acid desaturase	1.1.5.2	6	84.2531	53.2161	1.58323	0.67259	0.103997	0.231575		116.781	0.413703	1.62578
PFLU1008	PFLU1008	putative exported protein	3.1.1.1	3	96.6987	68.3392	1.41498	0.510476	0.104091	0.231695		78.927	0.314074	1.62534
PFLU0534	rpsR	30S ribosomal protein S18	2.1.1.-	2	5805.26	3222.77	1.80132	0.817228	0.104246	0.231862		4364.55	0.503031	1.62461
PFLU0337	gpmI	2,3-bisphosphoglycerate-independent	5.4.2.1	1	2788.23	2117.82	1.31656	0.394293	0.104712	0.232721		2511.4	0.243027	1.62243
PFLU3049	PFLU3049	putative oxidoreductase	2.4.-.-	13	436.293	252.126	1.73045	0.776376	0.105081	0.23311		457.257	0.479036	1.62071
PFLU1845	PFLU1845	putative hydrolase	4.2.1.60	13	507.323	322.805	1.57161	0.625022	0.105089	0.23311		460.979	0.385657	1.62067
PFLU5695	PFLU5695	putative acetyltransferase	2.4.1.-	13	835.785	625.776	1.3356	0.425885	0.105053	0.23311		723.687	0.262756	1.62084
PFLU1565	mfd	transcription-repair coupling factor	3.2.1.52	2	3535.16	2392.82	1.4774	0.552173	0.105245	0.233278		3171.32	0.34086	1.61994
PFLU4749	ltaA	L-allo-threonine aldolase	6.1.1.7	7	1314.41	607.696	2.16294	1.04462	0.105295	0.233299		1070.25	0.644945	1.61971
PFLU2283	PFLU2283	putative ABC transport system, ATP-binding	2.7.8.5	3	58.4256	37.9367	1.54008	0.462963	0.105506	0.23359		56.1651	0.286004	1.61873
PFLU5412		putaitve DNA polymerase III, delta subunit	6.1.1.4	2	713.851	458.58	1.55666	0.618402	0.105609	0.233728		578.22	0.382143	1.61825
PFLU1801	glxR	2-hydroxy-3-oxopropionate reductase	1.1.1.60	6	77.657	52.4694	1.48004	0.496394	0.105674	0.233781		79.7586	0.306805	1.61795
PFLU4970	PFLU4970	putative membrane protein	1.2.1.12	3	140.836	69.3452	2.03094	0.943637	0.107396	0.236869		84.6385	0.586108	1.61001
PFLU4575	recR	recombination protein	2.4.2.7	2	373.495	212.763	1.75545	0.772528	0.107565	0.237152		439.5	0.48006	1.60923
PFLU2271	PFLU2271	putative exported isoquinoline 1-oxidoreductase,	2.7.8.5	6	260	138.362	1.87913	0.85154	0.107658	0.237266		379.711	0.529299	1.60881
PFLU4673	PFLU4673	putative outer membrane protein	4.2.1.17	3	1007.4	538.185	1.87185	0.862828	0.108041	0.237927		907.374	0.536898	1.60706
PFLU0240	PFLU0240	putative monooxygenase	3.1.6.1	13	65.5911	43.8839	1.49465	0.567033	0.109164	0.239854		63.2851	0.353962	1.60196
PFLU5263	PFLU5263	conserved hypothetical membrane protein	3.4.24.-	3	371.171	262.135	1.41595	0.485695	0.109455	0.240403		359.865	0.303436	1.60065
PFLU1503	PFLU1503	putative acetolactate synthase large subunit	6.3.2.6	7	206.514	78.5498	2.62909	1.25335	0.109709	0.240629		127.679	0.783586	1.5995
PFLU5903	PFLU5903	putative ABC transport system, substrate-binding	4.1.1.-	3	47.0251	30.4595	1.54386	0.571471	0.110016	0.241177		57.4726	0.357589	1.59812
PFLU5047	PFLU5047	putative LysR-family transcriptional regulator	1.1.1.205	9	198.131	137.821	1.43759	0.525938	0.110212	0.241516		227.525	0.329279	1.59724
PFLU4879	PFLU4879	conserved hypothetical protein	4.2.1.70	10	865.526	598.199	1.44689	0.517552	0.110356	0.24171		819.503	0.32416	1.5966
PFLU5557	PFLU5557	conserved hypothetical protein	1.2.1.38	10	492.788	357.592	1.37807	0.441283	0.110384	0.24171		436.433	0.276412	1.59647
PFLU1064	PFLU1064	putative multicopper oxidase	3.1.26.3	13	1659.21	702.563	2.36165	1.14376	0.110662	0.242172		967.594	0.716993	1.59522
PFLU1835	fabB	3-oxoacyl-[acyl-carrier-protein] synthase I	2.3.1.41	7	7394.34	4810.17	1.53723	0.606785	0.110772	0.242193		4848.06	0.380493	1.59473
PFLU3480	PFLU3480	conserved hypothetical protein	1.3.99.3	10	25.064	14.566	1.72072	0.63547	0.11102	0.242576		21.742	0.398757	1.59363
PFLU5175	fklB	FKBP-type peptidyl-prolyl cis-trans isomerase	2.5.1.-	2	5953.21	3217.41	1.85031	0.849362	0.111164	0.242684		5212.96	0.533189	1.59298
PFLU1626	PFLU1626	putative transport-related membrane protein	2.6.1.11	3	3077.91	994.823	3.09392	1.42148	0.111377	0.242965		2616.27	0.892872	1.59204
PFLU1356	PFLU1356	putative LysR-family regulatory protein	3.6.1.-	9	151.52	108.297	1.39912	0.476025	0.111419	0.242966		128.938	0.299039	1.59185
PFLU3868	phaF	pH adaptation potassium efflux system protein F	2.3.1.118	0	65.1694	46.3256	1.40677	0.456337	0.111521	0.243098		108.665	0.286754	1.59139
PFLU0325	PFLU0325	putative membrane protein	3.2.2.-	3	3628.3	1353.68	2.68031	1.27839	0.111824	0.243575		2657.78	0.803994	1.59005
PFLU3120	cybB	cytochrome b561	1.2.2.4	1	30.5114	21.9369	1.39087	0.68174	0.113721	0.246707		26.1342	0.43102	1.58169
PFLU1647	PFLU1647	putative bifunctional protein (prephenate	2.6.1.9	7	2477.73	1428.78	1.73415	0.764277	0.114207	0.247556		2162.83	0.483854	1.57956
PFLU0021	PFLU0021	conserved hypothetical protein	3.5.1.88	10	2029.52	1216.73	1.66801	0.713223	0.114411	0.247905		1576.34	0.451787	1.57867
PFLU3047	PFLU3047	putative methyl-accepting chemotaxis protein	2.4.-.-	0	379.534	183.322	2.07032	0.989325	0.11474	0.248432		655.593	0.627251	1.57724
PFLU6131	fecR	putative iron transport-related protein	2.1.-.-	3	469.175	220.406	2.12869	1.02711	0.114802	0.248473		361.04	0.651319	1.57697
PFLU0164	PFLU0164	putative lipoprotein	1.6.1.2	3	813.602	474.476	1.71474	0.748717	0.115219	0.249051		709.906	0.475328	1.57516
PFLU4972	ydjA	conserved hypothetical protein	1.2.1.12	10	644.361	444.234	1.4505	0.516265	0.115335	0.249051		516.205	0.327858	1.57466
PFLU1955	PFLU1955	putative exported protein	1.2.1.16	3	79.1077	60.4399	1.30887	0.426336	0.115356	0.249051		71.2393	0.270764	1.57457
PFLU0416	hemE	uroporphyrinogen decarboxylase	4.1.1.37	7	2368.1	1136.34	2.08397	0.995462	0.115631	0.249336		1837.54	0.63269	1.57338
PFLU3841	PFLU3841	putative exported protein	2.3.1.118	3	5.89213	2.05647	2.86517	1.12209	0.116044	0.25004		6.32772	0.713978	1.5716
PFLU1877	rdgC	recombination associated protein	1.3.99.-	2	1780.31	921.041	1.93293	0.903009	0.116257	0.250312		1234.86	0.574915	1.57068
PFLU1116	PFLU1116	conserved hypothetical MutT/nudix domain	1.1.5.2	10	295.077	185.394	1.59162	0.631973	0.116304	0.25032		236.664	0.402407	1.57048
PFLU4995	PFLU4995	putative lipoprotein	6.1.1.15	3	2023.8	1228.44	1.64745	0.698358	0.116452	0.250453		1494.08	0.444858	1.56984
PFLU4507	cysM	cysteine synthase B (O-acetylserine	4.2.99.8	7	1304.39	888.169	1.46863	0.540469	0.116671	0.250739		1115.69	0.344489	1.5689
PFLU4432	PFLU4432	putative response regulator	2.7.3.-	9	534.148	269.373	1.98293	0.929328	0.117122	0.251615		665.102	0.593074	1.56697
PFLU2952	PFLU2952	conserved hypothetical protein	2.7.8.8	10	215.613	154.727	1.39351	0.457739	0.11722	0.251732		256.92	0.292196	1.56655
PFLU0492	thiC	thiamine biosynthesis protein	2.-.-.-	7	1227.66	463.015	2.65145	1.26561	0.117927	0.253156		982.849	0.809457	1.56354
PFLU0661	PFLU0661	putative transport related, membrane protein	3.6.3.-	3	1075.29	526.633	2.04182	0.968701	0.118062	0.253352		825.106	0.619786	1.56296
PFLU0960	PFLU0960	putative conserved membrane protein	3.5.1.-	3	222.141	155.704	1.42669	0.507309	0.118206	0.253567		185.923	0.32471	1.56235
PFLU1073	PFLU1073	putative deacetylase	3.4.21.53	13	29.2354	21.5528	1.35646	0.549921	0.118684	0.254421		39.5512	0.352441	1.56032
PFLU3941	PFLU3941	putative integral membrane transporter	3.5.1.-	3	254.208	105.473	2.41016	1.15723	0.118897	0.254615		360.748	0.742092	1.55942
PFLU5676	PFLU5676	conserved hypothetical protein	4.1.2.5	10	47.656	37.4064	1.27401	0.531273	0.118899	0.254615		48.8335	0.340688	1.55941
PFLU2473	PFLU2473	putative transport-related exported protein	2.1.1.152	3	61.3205	35.8004	1.71284	0.797759	0.119268	0.255089		68.9296	0.512088	1.55785
PFLU5356	PFLU5356	putative ABC transport system, outer membrane	2.1.1.35	3	197.031	101.865	1.93424	0.909053	0.119351	0.255174		159.43	0.583661	1.5575
PFLU4971	PFLU4971	putative methyl-accepting chemotaxis protein	1.2.1.12	0	466.56	320.301	1.45663	0.533572	0.119547	0.255404		455.339	0.342763	1.55668
PFLU0307	wssH	cell morphology-related protein	3.2.1.4	0	911.104	378.187	2.40914	1.16372	0.119701	0.255631		702.333	0.747881	1.55603
PFLU3946	PFLU3946	putative copper resistance protein	3.5.2.2	0	267.498	171.075	1.56364	0.603537	0.119741	0.255631		210.983	0.387912	1.55586
PFLU3885	PFLU3885	LysR family regulatory protein	5.2.1.8	9	578.949	359.557	1.61017	0.682686	0.119951	0.255983		497.837	0.439032	1.55498
PFLU0660	PFLU0660	putative substrate-binding periplasmic protein	3.6.3.-	3	1133.55	295.355	3.83791	1.60586	0.120177	0.256372		493.075	1.03335	1.55403
PFLU4021	PFLU4021	conserved hypothetical protein	2.7.1.12	10	3.66406	0.980075	3.73855	1.33914	0.120387	0.256565		4.7024	0.862211	1.55315
PFLU0180	gabD	succinate-semialdehyde dehydrogenase [NADP+]	1.2.1.16	7	6905.93	4259.16	1.62143	0.677297	0.120547	0.256782		7048.79	0.436267	1.55248
PFLU3248	PFLU3248	hypothetical protein	4.2.1.84	8	526.4	236.576	2.22508	1.0776	0.120781	0.257188		382.833	0.694552	1.5515
PFLU2208	PFLU2208	putative dehydrogenase	2.7.8.5	13	101.935	75.7692	1.34534	0.372051	0.120951	0.257453		93.5369	0.23991	1.5508
PFLU1190	recX	regulatory protein	6.1.1.10	2	1239.81	816.786	1.51791	0.583314	0.121063	0.257598		1049.95	0.376252	1.55033
PFLU2405	PFLU2405	putative LysR-family regulatory protein	3.2.2.-	9	59.4024	34.1034	1.74183	0.670401	0.121586	0.258402		60.7302	0.433034	1.54815
PFLU2031	PFLU2031	conserved GGDEF/EAL domain protein	5.2.1.8	9	363.563	231.718	1.56899	0.61988	0.121619	0.258402		320.415	0.400436	1.54801
PFLU1862	PFLU1862	hypothetical protein	4.1.1.23	8	155.503	109.765	1.4167	0.533163	0.121583	0.258402		140.245	0.344384	1.54816
PFLU3375	PFLU3375	putative D-serine/D-alanine/glycine transporter	EC	3	61.04	34.1908	1.78527	0.792808	0.121737	0.258558		182.776	0.512308	1.54752
PFLU3082	PFLU3082	conserved hypothetical protein	2.4.-.-	10	143.041	83.7666	1.70761	0.715741	0.121913	0.258836		120.363	0.462726	1.54679
PFLU2587	PFLU2587	putative MCP chemoreceptor protein	1.1.1.18	0	1279.57	822.724	1.55528	0.622993	0.122885	0.260272		1645.16	0.403813	1.54278
PFLU2532	PFLU2532	putative GntR-family regulatory protein	6.3.1.5	9	516.858	343.063	1.5066	0.572459	0.123622	0.261262		619.075	0.371788	1.53975
PFLU5279	PFLU5279	putative FAD-binding oxidoreductase	1.3.1.26	13	3182.32	1603.33	1.98482	0.935653	0.124007	0.261842		2237.16	0.608289	1.53817
PFLU1160	PFLU1160	putative electron transpor-related protein	4.2.99.18	1	453.1	295.244	1.53467	0.606288	0.124452	0.262687		357.687	0.394629	1.53635
PFLU5764	PFLU5764	putative pyrroline-5-carboxylate reductase	2.1.3.2	7	1327.26	771.327	1.72074	0.751934	0.124827	0.263286		1233.87	0.489915	1.53482
PFLU2995	PFLU2995	putative transcriptional regulator	4.4.1.5	9	138.875	107.54	1.29138	0.446896	0.125142	0.263568		112.679	0.291414	1.53354
PFLU1585	talB	transaldolase B	2.2.1.2	7	6177.78	4163.98	1.48362	0.5569	0.125608	0.264356		5267.71	0.363594	1.53165
PFLU5793	mutM	formamidopyrimidine-DNA glycosylase	4.2.99.18	2	799.421	602.28	1.32732	0.399631	0.126083	0.264971		718.739	0.261242	1.52973
PFLU2053	soxR	redox-sensitive transcriptional activator	4.2.1.33	9	407.426	269.931	1.50937	0.591717	0.126323	0.265379		288.785	0.387056	1.52876
PFLU4230	PFLU4230	putative membrane protein	2.6.1.57	3	23.8738	13.2385	1.80335	0.661505	0.126473	0.265598		23.8139	0.432877	1.52816
PFLU4330	PFLU4330	conserved hypothetical protein	1.-.-.-	10	727.345	300.65	2.41924	1.15268	0.127267	0.267072		877.693	0.755871	1.52497
PFLU4632	prpB	putative carboxyvinyl-carboxyphosphonate	EC	6	479.817	248.329	1.93218	0.891864	0.127585	0.267641		546.507	0.585329	1.5237
PFLU2622	PFLU2622	putative transcriptional regulator	3.4.-.-	9	146.117	104.192	1.40239	0.408496	0.128317	0.268984		167.689	0.268611	1.52077
PFLU3467		putative beta-lactamase family protein	3.1.1.45	3	442.12	233.742	1.89149	0.876868	0.128418	0.269		290.94	0.576746	1.52037
PFLU5783	PFLU5783	conserved hypothetical protein	2.4.2.-	10	524.068	377.219	1.38929	0.458067	0.128389	0.269		438.46	0.301264	1.52049
PFLU2159	PFLU2159	putative transport-related membrane protein	5.99.1.2	3	168.608	98.746	1.70749	0.756086	0.128554	0.269091		237.32	0.497482	1.51983
PFLU3260	PFLU3260	putative LysR-family transcriptional regulator	4.2.1.84	9	356.384	259.482	1.37345	0.451285	0.12871	0.26932		430.522	0.297053	1.51921
PFLU4060	PFLU4060	putative monooxygenase protein	1.1.1.93	13	48.9072	34.1219	1.43331	0.493108	0.128783	0.269374		39.1769	0.324644	1.51892
PFLU6123	atpE	ATP synthase C chain	3.6.3.14	1	10341.4	7127.74	1.45086	0.527785	0.129112	0.269868		8946.45	0.347773	1.51761
PFLU1117	PFLU1117	putative acetyltransferase	1.1.5.2	13	341.676	214.496	1.59292	0.634921	0.129595	0.270195		279.84	0.418895	1.5157
PFLU5192A	PFLU5192A	putative regulatory protein	5.3.3.4	9	105.07	73.6568	1.42649	0.5184	0.129541	0.270195		94.5764	0.341972	1.51592
PFLU2443	PFLU2443	conserved hypothetical protein	1.11.1.10	10	30.8937	24.9621	1.23762	0.561274	0.129512	0.270195		23.1914	0.370226	1.51603
PFLU2806	PFLU2806	conserved hypothetical protein	2.3.2.2	10	125.922	83.6995	1.50445	0.550699	0.129757	0.270437		117.912	0.363483	1.51506
PFLU4053	PFLU4053	putative metal-activated pyridoxal enzyme	1.1.1.93	13	38.4339	26.8006	1.43407	0.565541	0.129974	0.270694		36.6444	0.373491	1.5142
PFLU3907	PFLU3907	putative ATPase	1.11.1.6	13	100.106	72.874	1.37369	0.462407	0.129971	0.270694		105.187	0.305377	1.51422
PFLU3721	PFLU3721	putative aliphatic sulfonates binding protein	2.7.1.112	3	23.2284	13.4472	1.72738	0.595478	0.130757	0.272031		19.6663	0.394063	1.51112
PFLU5271	recN	DNA repair protein	1.3.1.26	2	1459.98	868.978	1.68011	0.724218	0.130998	0.272336		1304.96	0.479558	1.51018
PFLU4942	PFLU4942	putative transmembrane protein	3.1.11.1	3	251.784	203.193	1.23914	0.301667	0.130975	0.272336		202.021	0.199744	1.51027
PFLU2654	PFLU2654	putative NADH oxidoreductase	1.2.2.2	13	141.863	90.3973	1.56932	0.625602	0.131291	0.272848		117.723	0.414572	1.50903
PFLU3910	PFLU3910	putative transcriptional regulator	1.11.1.6	9	534.519	335.132	1.59495	0.664557	0.131408	0.272993		425.135	0.44052	1.50857
PFLU3878	PFLU3878	putative transcriptional regulator (MarR	5.2.1.8	9	86.1337	54.6293	1.57669	0.669923	0.132121	0.274278		83.5182	0.444898	1.50579
PFLU0447	PFLU0447	putative methy-accepting chemotaxis protein	1.8.1.8	0	393.419	169.686	2.31851	1.11678	0.132396	0.274751		418.486	0.742186	1.50472
PFLU6020	PFLU6020	conserved hypothetical protein	3.6.1.-	10	10705.8	5361.27	1.99689	0.942426	0.132646	0.274872		5869.06	0.626718	1.50375
PFLU3735	PFLU3735	hypothetical protein	2.2.1.1	8	534.225	307.912	1.73499	0.755845	0.132582	0.274872		529.64	0.502557	1.504
PFLU4517	PFLU4517	putative exported protein	3.5.3.11	3	31.7498	18.2937	1.73556	0.680293	0.132897	0.275101		34.8678	0.452691	1.50277
PFLU3094	PFLU3094	putative transmembrane permease protein	4.1.3.18	3	47.9481	34.577	1.3867	0.466026	0.133658	0.27628		74.4708	0.310719	1.49983
PFLU4341	PFLU4341	conserved hypothetical protein	4.6.1.4	10	1302.69	964.928	1.35004	0.428528	0.133639	0.27628		1119.21	0.285704	1.4999
PFLU5750	pilI	type IV pili signal transduction	2.6.1.62	0	216.922	144.721	1.4989	0.542261	0.133769	0.27641		191.588	0.361651	1.49941
PFLU4603	pyrD	dihydroorotate dehydrogenase	1.3.3.1	7	841.655	591.207	1.42362	0.491945	0.133939	0.276664		802.152	0.328237	1.49875
PFLU1299	surE	acid phosphatase	3.1.3.2	0	1319.68	894.216	1.4758	0.547501	0.13477	0.278182		1236.08	0.366086	1.49555
PFLU5988	pyrE	orotate phosphoribosyltransferase	2.4.2.10	7	2875.16	1711.73	1.67968	0.721553	0.134874	0.278297		2636.77	0.482594	1.49516
PFLU3937	PFLU3937	putative membrane protein	3.4.99.-	3	33.7306	19.2897	1.74863	0.670596	0.135155	0.278533		44.0972	0.448836	1.49408
PFLU5757	pyrR	bifunctional protein [pyrimidine operon	2.4.2.9	7	301.564	180.48	1.6709	0.698882	0.135089	0.278533		272.068	0.467689	1.49433
PFLU2631	PFLU2631	putative ABC transport system, ATP-binding	6.2.1.16	3	312.372	201.192	1.5526	0.598494	0.13518	0.278533		272.295	0.400603	1.49398
PFLU4193	leuB	putative 3-isopropylmalate dehydrogenase	1.1.1.85	7	2092.7	1279.38	1.63572	0.685153	0.135524	0.279142		1749.13	0.459012	1.49267
PFLU0286	PFLU0286	putative sigma-54 interactive two-component	3.6.1.-	9	368.184	237.43	1.55071	0.60188	0.135641	0.279283		292.34	0.403344	1.49222
PFLU4418	PFLU4418	ParA family ATPase	2.7.3.-	0	4412.56	2535.81	1.7401	0.768909	0.136454	0.280666		4138.83	0.516349	1.48913
PFLU5751	pilH	type IV pilus response regulator/twitching	2.6.1.62	0	846.052	659.581	1.28271	0.36288	0.136458	0.280666		686.314	0.243689	1.48911
PFLU4951	PFLU4951	putative iron/sulphur-binding oxidoreductase	2.7.1.40	13	412.654	250.568	1.64687	0.704908	0.136767	0.280903		361.698	0.473748	1.48794
PFLU0452	putP	sodium/proline symporter (proline permease)	1.5.1.12	0	3015.22	1586.05	1.90108	0.878882	0.136847	0.280968		2223.5	0.590791	1.48764
PFLU1419	PFLU1419	putative membrane protein	1.1.1.1	3	46.1516	34.5003	1.33771	0.498421	0.137101	0.28139		48.9082	0.335259	1.48667
PFLU2025	PFLU2025	putative membrane protein	6.4.1.2	3	538.486	274.781	1.95969	0.923188	0.137224	0.281543		343.085	0.62117	1.48621
PFLU4692	yegU	conserved hypothetical protein	4.2.1.17	10	451.113	279.337	1.61494	0.683331	0.13737	0.281543		434.656	0.459952	1.48566
PFLU6024	PFLU6024	conserved hypothetical protein	3.6.1.-	10	1198.48	766.48	1.56361	0.629753	0.137339	0.281543		760.98	0.423856	1.48577
PFLU0227	PFLU0227	putative amino acid transportsystem, membrane	3.1.6.1	3	58.5581	41.5572	1.4091	0.570752	0.137476	0.28166		44.5729	0.384278	1.48526
PFLU4343	PFLU4343	conserved hypothetical protein	4.6.1.4	10	723.918	505.499	1.43209	0.507121	0.138615	0.283893		883.606	0.342425	1.48097
PFLU2417	PFLU2417	putative type II secretion system membrane	1.11.1.10	3	9.46314	3.75414	2.52072	1.01492	0.138761	0.284092		7.50654	0.685559	1.48042
PFLU3511	PFLU3511	putative exported protein	3.2.2.20	3	447.967	311.89	1.4363	0.498116	0.138938	0.284354		358.214	0.33662	1.47976
PFLU3992	gntK	putative gluconokinase	2.7.1.12	6	52.0653	31.9486	1.62966	0.619432	0.139311	0.284593		109.212	0.418999	1.47836
PFLU1790	PFLU1790	putative LysR-family regulatory protein	3.6.3.28	9	126.704	89.0941	1.42214	0.516791	0.139198	0.284593		106.282	0.34947	1.47878
PFLU3331	PFLU3331	putative membrane protein	1.4.99.1	3	144.008	106.72	1.3494	0.45049	0.139307	0.284593		128.088	0.304719	1.47838
PFLU0671	PFLU0671	conserved hypothetical protein	3.6.3.-	10	112.871	79.6005	1.41796	0.499207	0.139956	0.285448		94.5471	0.338227	1.47595
PFLU1441	ung	uracil-DNA glycosylase	3.2.2.-	2	649.584	463.076	1.40276	0.486624	0.140014	0.285448		558.649	0.329749	1.47574
PFLU4462	PFLU4462	putative AraC-family transcriptional regulator	1.14.16.1	9	314.515	191.3	1.64409	0.677021	0.140334	0.285698		278.132	0.459138	1.47455
PFLU4414	cheA1	chemotaxis histidine kinase	2.7.3.-	0	3285.62	2008.08	1.6362	0.685778	0.141046	0.286744		3516.34	0.465911	1.47191
PFLU5916	elbB	enhancing lycopene biosynthesis protein 2 (sigma	4.2.1.24	7	2270.06	1473.4	1.5407	0.605136	0.141424	0.287311		2096.66	0.411515	1.47051
PFLU0554	livM2	high-affinity branched-chain amino acid	2.4.2.11	3	239.963	134.045	1.79017	0.798832	0.141768	0.287808		268.196	0.543705	1.46924
PFLU4264	PFLU4264	putative Acyl-CoA dehydrogenase	4.2.1.40	13	55.3532	38.723	1.42946	0.438309	0.142427	0.288943		45.7323	0.298817	1.46681
PFLU1871	PFLU1871	putative ABC transport system, membrane protein	1.3.99.-	3	103.62	76.1445	1.36083	0.478328	0.142526	0.289044		104.851	0.326181	1.46645
PFLU5873	gcvH	glycine cleavage system H protein	3.5.1.16	6	2314.85	1536.76	1.50631	0.57494	0.142718	0.28933		2048.15	0.392251	1.46575
PFLU1034	sdaC	serine transporter	1.13.11.5	3	961.476	467.18	2.05804	0.975623	0.143108	0.289818		683.96	0.666266	1.46431
PFLU5494	tam	trans-aconitate 2-methyltransferase	2.1.1.144	7	406.649	319.202	1.27395	0.33182	0.143633	0.290779		362.343	0.226902	1.4624
PFLU1676	kdpA	potassium-transporting ATPase A chain	3.6.3.12	3	48.7096	35.744	1.36273	0.433118	0.143852	0.290917		42.5217	0.296332	1.4616
PFLU1347	PFLU1347	conserved hypothetical protein	1.4.3.5	10	528.248	341.548	1.54663	0.613104	0.144184	0.29123		452.611	0.419823	1.46039
PFLU4935	PFLU4935	conserved hypothetical protein	2.3.1.35	10	2360.43	1644.35	1.43548	0.509531	0.144208	0.29123		1964.11	0.348923	1.4603
PFLU4706	fabD	malonyl CoA-acyl carrier protein transacylase	1.1.1.100	7	3059.5	1959.83	1.56111	0.623507	0.144911	0.29235		2493.16	0.42772	1.45774
PFLU5178	dan	D-aminoacylase	3.5.1.81	6	304.487	198.581	1.53332	0.580907	0.144914	0.29235		251.483	0.3985	1.45773
PFLU0462	rfaF	ADP-heptose--LPS heptosyltransferase II	2.-.-.-	3	1016.15	552.112	1.84047	0.832585	0.145848	0.29352		911.888	0.572478	1.45435
PFLU4537	PFLU4537	hypothetical protein	3.1.4.14	8	137.433	90.9049	1.51183	0.545319	0.146119	0.293759		131.917	0.375208	1.45338
PFLU6022	PFLU6022	conserved hypothetical protein	3.6.1.-	10	408.842	249.67	1.63753	0.6837	0.14635	0.294118		302.518	0.470691	1.45255
PFLU5874	gcvT	aminomethyltransferase (glycine cleavage system	2.1.2.10	6	2568.15	1761.29	1.45811	0.531497	0.146399	0.294118		2487.03	0.365952	1.45237
PFLU2294	lsc	levansucrase	2.4.1.10	5	1887.65	683.332	2.76242	1.2782	0.146497	0.294212		1461.73	0.880292	1.45202
PFLU1473	PFLU1473	putative SirA-like protein	1.4.3.16	13	101.112	73.1293	1.38265	0.404934	0.146998	0.295117		102.698	0.279223	1.45022
PFLU1921	PFLU1921	putative membrane protein	4.2.1.11	3	12.0386	7.29854	1.64945	0.718377	0.147643	0.296195		11.8245	0.496149	1.44791
PFLU1369	pcaB	3-carboxy-cis,cis-muconate cycloisomerase	5.5.1.2	6	605.598	344.488	1.75796	0.769279	0.147856	0.296325		530.66	0.531584	1.44715
PFLU6060	PFLU6060	putative regulatory protein	4.3.1.1	9	84.0552	55.9648	1.50193	0.563426	0.148	0.296498		81.5494	0.389475	1.44663
PFLU0805	fruK	1-phosphofructokinase	2.7.1.56	6	162.615	85.1513	1.90972	0.858046	0.148875	0.297853		152.634	0.594414	1.44352
PFLU2366	PFLU2366	putative GntR-family regulatory protein	3.5.1.10	9	781.097	600.168	1.30146	0.374207	0.149226	0.298144		908.098	0.259457	1.44227
PFLU5071	yfhQ	putative tRNA/rRNA methyltransferase	4.4.1.-	2	482.315	320.878	1.50311	0.569443	0.149376	0.298238		445.343	0.39497	1.44174
PFLU1449	PFLU1449	putative transport-related exported protein	3.2.2.-	3	67.2174	47.9512	1.40179	0.536069	0.149368	0.298238		105.98	0.371814	1.44177
PFLU0287	PFLU0287	putative two-component system, sensor kinase	3.6.1.-	9	431.615	297.366	1.45146	0.524592	0.149434	0.298251		372.541	0.363913	1.44153
PFLU5046	PFLU5046	putative membrane protein	1.1.1.205	3	176.484	123.644	1.42735	0.509822	0.149671	0.298416		165.778	0.353873	1.44069
PFLU5474		conserved hypothetical protein	1.1.1.193	10	548.982	361.721	1.51769	0.580771	0.149989	0.298946		445.579	0.403433	1.43957
PFLU5638	PFLU5638	putative glutathione S-transferase	2.3.3.9	13	541.824	351.365	1.54206	0.596064	0.150111	0.298984		435.544	0.414181	1.43914
PFLU3634	PFLU3634	AraC-family transcriptional regulator	2.3.-.-	9	402.282	292.198	1.37674	0.444555	0.150093	0.298984		305.15	0.30889	1.4392
PFLU4915	ruvC	crossover junction endodeoxyribonuclease	3.1.22.4	2	377.753	243.739	1.54983	0.61055	0.150568	0.299687		316.191	0.424722	1.43753
PFLU4990	PFLU4990	putative pyridoxamine oxidase protein	1.2.1.12	7	1280.59	742.678	1.72429	0.756801	0.150797	0.300041		1131.48	0.526756	1.43672
PFLU1480	purC	phosphoribosylaminoimidazole-succinocarboxamide	6.3.2.6	7	4387.18	3157.23	1.38957	0.467628	0.151192	0.30062		3542.83	0.325797	1.43533
PFLU4229	PFLU4229	putative membrane protein	2.6.1.57	3	17.3551	9.31825	1.86249	0.644166	0.151314	0.300759		13.4982	0.448926	1.43491
PFLU3649	PFLU3649	putative peptidase	2.3.-.-	5	811.986	506.518	1.60307	0.653964	0.151451	0.300928		617.467	0.455906	1.43443
PFLU4247	PFLU4247	putative LysR family transcriptional regulator	3.1.3.18	9	227.613	171.639	1.32612	0.431685	0.151686	0.301188		230.289	0.301119	1.4336
PFLU2416	PFLU2416	putative type II secretion pathway protein H	1.11.1.10	3	2.08273	0.310638	6.70467	1.531	0.151909	0.301528		2.31681	1.06852	1.43282
PFLU4383	PFLU4383	putative thiol:disulfide interchange protein	2.6.1.76	7	178.869	129.066	1.38588	0.420949	0.152255	0.302008		144.442	0.294039	1.43161
PFLU5679	sdaA	L-serine dehydratase 1	4.3.1.17	7	3139.14	1371.52	2.2888	1.0895	0.152892	0.30296		2045.51	0.762214	1.42939
PFLU4552	PFLU4552	conserved hypothetical protein	3.1.4.14	10	218.177	128.578	1.69685	0.711541	0.152876	0.30296		191.095	0.497773	1.42945
PFLU2873	PFLU2873	putative phage-related coat protein	2.1.1.73	12	114.398	80.5714	1.41983	0.469619	0.15299	0.303051		118.133	0.328624	1.42905
PFLU2920	PFLU2920	putative exported protein	2.7.8.8	3	62.4803	34.8244	1.79415	0.770952	0.153425	0.303601		59.7159	0.540057	1.42754
PFLU0131	PFLU0131	putative ABC transport system, lipoprotein	1.6.1.2	3	79.5787	51.6614	1.54039	0.557623	0.153394	0.303601		68.4528	0.39059	1.42765
PFLU2023	PFLU2023	putative LysR-family regulatory protein	6.4.1.2	9	111.805	85.6941	1.3047	0.386453	0.153365	0.303601		100.046	0.270674	1.42774
PFLU2213	PFLU2213	putative monooxygenase	2.7.8.5	13	11.1171	6.17968	1.79898	0.731528	0.153653	0.303844		10.0688	0.512724	1.42675
PFLU5630	PFLU5630	putative membrane protein	2.3.3.9	3	37.0574	25.2417	1.4681	0.616212	0.155168	0.306317		31.3453	0.43349	1.42151
PFLU2819	PFLU2819	hypothetical protein	2.3.2.2	8	6.38481	3.079	2.07366	0.960567	0.155697	0.306944		4.88428	0.676602	1.41969
PFLU5675	PFLU5675	putative 3-hydroxyacyl-CoA dehydrogenase	4.1.2.5	13	41.2712	30.8539	1.33763	0.511555	0.156102	0.307533		33.3614	0.36068	1.4183
PFLU1800		putative hydroxypyruvate reductase	2.7.1.40	1	97.2185	74.098	1.31203	0.324956	0.156883	0.308845		90.0468	0.229548	1.41563
PFLU5791	coaD	phosphopantetheine adenylyltransferase	2.7.7.3	7	1379.54	865.623	1.5937	0.652248	0.157155	0.309082		1135.42	0.461049	1.4147
PFLU3435	PFLU3435	putative MarR family transcriptional regulator	1.7.99.4	9	2721.43	993.579	2.73902	1.27526	0.157295	0.309148		1514.84	0.901733	1.41423
PFLU2339	PFLU2339	conserved hypothetical protein	3.5.1.10	10	11.354	6.84342	1.65912	0.79821	0.158401	0.311111		10.4237	0.565918	1.41047
PFLU2351	PFLU2351	conserved hypothetical protein	3.5.1.10	10	19.0688	13.4084	1.42215	0.567532	0.159718	0.313165		16.3647	0.403644	1.40602
PFLU0300	wssA	putative cell morphology-related protein	4.2.1.46	0	829.432	555.438	1.49329	0.565833	0.160264	0.314023		734.516	0.402962	1.40419
PFLU2052	PFLU2052	putative hydrolase	4.2.1.33	13	107.82	79.0993	1.36309	0.415731	0.16061	0.314596		101.041	0.296311	1.40302
PFLU0245	PFLU0245	putative ABC transport system, permease	3.1.6.1	3	357.444	246.786	1.4484	0.509332	0.161361	0.315747		266.643	0.363677	1.40051
PFLU4720	phoP	two-component system, transcriptional regulatory	1.1.1.100	9	1185.27	866.743	1.3675	0.441688	0.161355	0.315747		1123.91	0.315372	1.40053
PFLU3893	PFLU3893	putative phage repressor	6.4.1.4	12	293.102	168.17	1.74289	0.766805	0.161455	0.315823		208.656	0.547642	1.4002
PFLU5056	hisS	Histidyl-tRNA synthetase	6.1.1.21	2	5872.13	4172.13	1.40747	0.483681	0.161879	0.316545		4502.21	0.345787	1.39878
PFLU2084	PFLU2084	putative membrane protein	2.7.7.7	3	162.838	95.4906	1.70528	0.746755	0.162106	0.316882		175.579	0.53415	1.39803
PFLU4363	PFLU4363	putative membrane protein	3.5.3.19	3	611.973	413.308	1.48067	0.543112	0.162542	0.317629		609.219	0.388889	1.39657
PFLU3917	PFLU3917	putative AraC family transcriptional regulator	1.3.1.34	9	2839.64	1292.19	2.19755	1.03927	0.163414	0.318796		1714.64	0.745703	1.39368
PFLU5028	PFLU5028	phosphotransferase system, IIBC component	5.3.4.1	3	201.56	151.156	1.33346	0.46449	0.16361	0.319071		189.133	0.333438	1.39303
PFLU5922	PFLU5922	hypothetical protein	4.2.1.24	8	491.318	252.593	1.9451	0.904564	0.163961	0.319642		344.355	0.64989	1.39187
PFLU1537	PFLU1537	conserved hypothetical protein	4.2.1.51	10	1073	784.896	1.36706	0.440694	0.165721	0.32237		990.83	0.317941	1.38609
PFLU3124	PFLU3124	putative dehydrogenase	1.2.2.4	13	18.1022	8.98683	2.0143	0.703558	0.166608	0.323501		14.109	0.50865	1.38319
PFLU0401	argS	arginyl-tRNA synthetase	6.1.1.19	2	2439.42	1877.86	1.29904	0.370261	0.167897	0.325133		2197.36	0.268502	1.37899
PFLU1283	lpxB	lipid-A-disaccharide synthase	2.4.1.182	0	951.046	652.359	1.45786	0.528537	0.168058	0.325336		794.666	0.383423	1.37847
PFLU4392	PFLU4392	conserved hypothetical protein	2.6.1.76	10	389.008	238.641	1.6301	0.681339	0.168358	0.325539		435.763	0.494621	1.3775
PFLU0417	PFLU0417	putative transport-related membrane protein	4.1.1.37	3	285.106	206.616	1.37988	0.477065	0.168515	0.325539		251.275	0.346454	1.37699
PFLU3440	PFLU3440	putative AraC-family transcriptional regulator	1.7.99.4	9	220.067	182.413	1.20642	0.288044	0.168842	0.325742		245.91	0.209344	1.37593
PFLU2380	PFLU2380	putative AraC-family regulatory protein	3.2.2.-	9	43.1239	24.5226	1.75853	0.636921	0.169518	0.326288		41.5461	0.463635	1.37375
PFLU4212	yneI	putative aldehyde dehydrogenase	2.6.1.57	13	309.905	182.755	1.69574	0.714697	0.169555	0.326288		334.963	0.520296	1.37363
PFLU1528	PFLU1528	putative cyclic nucleotide-binding protein	4.2.1.51	13	434.579	304.094	1.4291	0.512039	0.170684	0.328116		424.758	0.373748	1.37001
PFLU3997	PFLU3997	putative membrane protein	2.7.1.12	3	21.4567	12.5038	1.716	0.714026	0.171061	0.328722		37.5176	0.521643	1.3688
PFLU0836	PFLU0836	putative AraC-family regulatory protein	2.7.1.69	9	684.437	530.444	1.29031	0.380218	0.1716	0.329222		572.011	0.278124	1.36708
PFLU1796	sbp	sulfate ABC transport system, substrate-binding	3.6.3.28	3	666.872	518.325	1.28659	0.353683	0.171825	0.329544		571.177	0.25885	1.36636
PFLU3585	PFLU3585	putative FAD dependent oxidoreductase	1.-.-.-	13	101.752	73.0227	1.39343	0.422811	0.173449	0.331781		89.1703	0.310615	1.3612
PFLU4157	PFLU4157	putative ribose operon repressor	3.2.2.1	9	1195.71	645.862	1.85134	0.836113	0.173544	0.331852		1136.64	0.61438	1.36091
PFLU0330	hisA	1-(5-phosphoribosyl)-5-[(5-phosphoribosylamino)methylideneamino]	5.3.1.16	7	1101.19	670.536	1.64225	0.685771	0.175073	0.334114		847.097	0.5057	1.35608
PFLU2384	PFLU2384	conserved hypothetical protein	3.2.2.-	10	20.7823	16.7544	1.24041	0.516584	0.175198	0.334133		18.9949	0.381049	1.35569
PFLU3477	PFLU3477	probable transcriptional regulator	1.3.99.3	9	152.213	113.584	1.34009	0.362214	0.175672	0.334488		168.277	0.267474	1.3542
PFLU4174	pcp	putative pyrrolidone-carboxylate peptidase	3.1.21.1	5	691.619	362.642	1.90717	0.872476	0.176179	0.335231		539.842	0.645029	1.35261
PFLU6006	PFLU6006	conserved hypothetical protein	3.6.1.-	10	17042.9	8438.9	2.01956	0.943049	0.176285	0.335323		10607.9	0.697375	1.35228
PFLU3782	yfgD	putative arsenate reductase	1.1.1.28	0	448.714	235.97	1.90157	0.864482	0.176512	0.335646		309.7	0.639612	1.35157
PFLU2071	PFLU2071	putative membrane protein	2.7.7.7	3	363.721	120.291	3.02368	1.32384	0.17724	0.336808		316.118	0.981126	1.3493
PFLU2716	PFLU2716	putative LacI-family transcriptional regulator	3.5.5.1	9	269.391	174.659	1.54238	0.618063	0.177344	0.336864		295.934	0.458171	1.34898
PFLU4411		putative chemotaxis protein	6.3.4.14	0	478.843	330.864	1.44725	0.518042	0.177386	0.336864		545.939	0.384062	1.34885
PFLU3558	ycbB	putative exported protein	1.3.99.-	3	259.063	164.402	1.57579	0.634171	0.177709	0.337258		353.941	0.470509	1.34784
PFLU2945	PFLU2945	putative ABC transporter, permease protein	2.7.8.8	3	16.2506	9.27009	1.75301	0.573265	0.178519	0.338191		18.0901	0.426115	1.34533
PFLU1875	sugE	quaternary ammonium compound-resistance protein	1.3.99.-	0	309.333	210.99	1.46611	0.528655	0.178293	0.338191		303.966	0.392751	1.34603
PFLU0162	PFLU0162	putative lipoprotein	1.6.1.2	3	892.091	612.207	1.45717	0.527895	0.179087	0.338983		848.572	0.392903	1.34357
PFLU1706	PFLU1706	conserved hypothetical protein	2.5.1.54	10	166.712	135.58	1.22962	0.343234	0.179579	0.339805		148.306	0.255753	1.34205
PFLU5227	bhuV	hemin ABC transporter, ATP-binding protein	2.2.1.6	3	355.101	203.362	1.74615	0.774509	0.180603	0.340852		277.282	0.578467	1.3389
PFLU1156	argG	argininosuccinate synthase	6.3.4.5	7	3120.84	1848.99	1.68786	0.722839	0.18059	0.340852		2877.26	0.53986	1.33894
PFLU5862	argA	amino-acid acetyltransferase	2.3.1.1	7	3323.74	2061.68	1.61215	0.663581	0.180435	0.340852		2005.39	0.495425	1.33942
PFLU3157	pgm	phosphoglucomutase	3.1.1.3	6	2906.93	1894.81	1.53415	0.597408	0.180729	0.340962		2939.14	0.446321	1.33851
PFLU3876	emrA	putative multidrug resistance protein A	5.2.1.8	0	172.061	114.082	1.50823	0.557991	0.180779	0.340962		189.506	0.416922	1.33836
PFLU1380	acrA	acriflavine resistance protein A precursor	4.1.1.44	0	2032.26	1319.02	1.54074	0.602719	0.180992	0.341125		1793.44	0.450561	1.33771
PFLU0268	PFLU0268	putative membrane protein	4.1.1.49	3	83.5016	64.9532	1.28556	0.409593	0.181816	0.342248		72.3936	0.306768	1.33519
PFLU6025	clpB2	chaperone	3.6.1.-	0	5934.2	3338.93	1.77728	0.788158	0.182157	0.342668		3702.19	0.59076	1.33414
PFLU5043	guaA	GMP synthase (glutamine-hydrolyzing)	6.3.5.2	7	3498.86	2325.96	1.50426	0.572229	0.182116	0.342668		2883.04	0.428871	1.33427
PFLU2118	PFLU2118	conserved hypothetical protein	3.5.4.1	10	194.464	138.711	1.40194	0.440406	0.182671	0.343524		187.166	0.330493	1.33258
PFLU1724	PFLU1724	conserved hypothetical protein	2.5.1.54	10	264.24	177.037	1.49257	0.563629	0.182742	0.343546		253.176	0.423031	1.33236
PFLU2606	PFLU2606	putative signalling-related protein	1.1.1.18	9	515.064	318.457	1.61737	0.66527	0.184243	0.345583		369.801	0.50103	1.3278
PFLU1431	PFLU1431	putative transport-related membrane protein	2.1.1.63	3	122.563	91.0631	1.34591	0.392169	0.184137	0.345583		114.811	0.29528	1.32812
PFLU3747	PFLU3747	putative sigma-54 activated regulatory protein	2.2.1.1	9	148.99	89.6635	1.66166	0.697441	0.184386	0.345628		189.049	0.52543	1.32737
PFLU1589	PFLU1589	putative capsid scafolding protein	1.-.-.-	12	100.624	73.8702	1.36217	0.439274	0.184344	0.345628		80.7619	0.330904	1.3275
PFLU3976	PFLU3976	ECF-family sigma factor	4.3.1.12	9	206.14	117.968	1.74743	0.781874	0.184829	0.346233		340.668	0.589634	1.32603
PFLU0251	PFLU0251	putative oxidoreductase	2.3.1.30	13	2339.99	1568.33	1.49202	0.560111	0.185589	0.347208		1688.41	0.423128	1.32374
PFLU3987	amaB	N-carbamoyl-L-amino acid hydrolase	3.5.1.87	6	68.9465	42.109	1.63733	0.620575	0.187391	0.350049		51.4023	0.470726	1.31834
PFLU1169	PFLU1169	putative membrane protein	6.1.1.10	12	81.8952	50.1473	1.63309	0.69588	0.187531	0.350049		112.612	0.528014	1.31792
PFLU1140	glpD	aerobic glycerol-3-phosphate dehydrogenase	1.1.99.5	6	10096.9	4386.24	2.30196	1.08151	0.187788	0.350417		5846.71	0.821098	1.31715
PFLU1280	lpxD	UDP-3-O-[3-hydroxymyristoyl] glucosamine	2.3.1.-	0	2737.47	2014.46	1.35891	0.432828	0.188105	0.350895		2459.33	0.328845	1.31621
PFLU0612	purH	bifunctional purine biosynthesis protein PurH	3.5.4.10	7	1952.99	1260.42	1.54948	0.610851	0.188251	0.351054		1465.09	0.464253	1.31577
PFLU3437	PFLU3437	conserved hypothetical protein	1.7.99.4	10	86.0709	67.5424	1.27432	0.314435	0.188354	0.351134		88.1494	0.23903	1.31546
PFLU4367	PFLU4367	conserved hypothetical protein	3.5.3.19	10	385.664	292.902	1.3167	0.384228	0.1885	0.351292		358.848	0.292182	1.31503
PFLU5785	PFLU5785	conserved hypothetical protein	2.4.2.-	10	340.83	241.086	1.41373	0.474164	0.188669	0.351381		328.744	0.360711	1.31453
PFLU5769	PFLU5769	conserved hypothetical protein	2.1.3.2	10	749.025	547.509	1.36806	0.436357	0.188911	0.351492		606.785	0.332131	1.31381
PFLU4480	PFLU4480	putative MarR family transcriptional regulator	3.6.1.-	9	592.308	349.03	1.69701	0.73471	0.189074	0.351684		452.283	0.559428	1.31332
PFLU4349	PFLU4349	conserved hypothetical protein	4.6.1.4	10	96.7942	65.9086	1.46861	0.454726	0.190603	0.354073		89.5516	0.347438	1.3088
PFLU1172	PFLU1172	hypothetical phage-related protein	6.1.1.10	12	47.7473	24.8906	1.91829	0.857963	0.190885	0.354369		51.0294	0.655952	1.30797
PFLU4161	ansB	putative L-asparaginase II precursor	3.5.1.1	7	9276.19	4466.15	2.077	0.968611	0.191187	0.35459		5078.16	0.741053	1.30708
PFLU2648	PFLU2648	putative acetyltransferase	2.7.7.7	13	310.547	238.136	1.30407	0.354598	0.191564	0.355062		340.746	0.271522	1.30597
PFLU0952	ftsZ	cell division protein	6.3.2.4	0	18813.1	12234.5	1.5377	0.601517	0.191737	0.355268		13401.8	0.460771	1.30546
PFLU1266	PFLU1266	putative Na+/H+ antiporter protein	3.5.1.18	3	799.576	589.233	1.35698	0.429737	0.192662	0.35664		849.224	0.32987	1.30275
PFLU1821	sucB	dihydrolipoyllysine-residue succinyltransferase	2.3.1.61	1	10590.1	6697.77	1.58114	0.637471	0.193049	0.357128		8486.67	0.489754	1.30161
PFLU1344	livM1	high-affinity branched-chain amino acid ABC	1.4.3.5	3	616.276	397.294	1.55118	0.604061	0.193321	0.357517		582.572	0.46437	1.30082
PFLU3123	PFLU3123	conserved hypothetical protein	1.2.2.4	10	16.9104	11.3633	1.48816	0.526181	0.193424	0.357593		12.8481	0.404593	1.30052
PFLU2299	xylG	D-xylose ABC transport system, ATP-binding	3.6.3.17	3	90.2496	68.8103	1.31157	0.394194	0.194224	0.358729		105.074	0.30365	1.29819
PFLU5222	PFLU5222	conserved hypothetical protein	2.2.1.6	10	1890.3	1205.43	1.56815	0.624283	0.1944	0.358825		1715.6	0.481079	1.29767
PFLU5163	cysZ	putative membrane protein	1.6.4.5	3	541.093	376.809	1.43599	0.510732	0.194397	0.358825		443.448	0.393572	1.29768
PFLU4252	PFLU4252	conserved hypothetical protein	3.1.3.18	10	769.309	518.371	1.48409	0.553159	0.196214	0.361024		758.831	0.428005	1.29241
PFLU2981	PFLU2981	putative cytochrome C	2.1.1.63	1	481.655	395.817	1.21686	0.293355	0.196294	0.361056		479.551	0.227023	1.29218
PFLU5634	PFLU5634	putative amino acid BAC transport system,	2.3.3.9	3	79.0847	59.6881	1.32497	0.476294	0.19646	0.361247		60.7696	0.368734	1.2917
PFLU5362	PFLU5362	putative transmembrane sensor protein	2.1.1.35	9	1833.12	850.794	2.1546	1.00012	0.197217	0.362294		1857.14	0.775576	1.28952
PFLU4188	trpF	putative N-(5'-phosphoribosyl)anthranilate	5.3.1.24	7	1115.69	679.923	1.64091	0.683096	0.197922	0.362916		1068.58	0.530562	1.28749
PFLU2184	aroF	phospho-2-dehydro-3-deoxyheptonate aldolase,	2.5.1.54	7	133.186	90.9823	1.46387	0.548807	0.19799	0.362916		172.766	0.426325	1.2873
PFLU3104	PFLU3104	conserved hypothetical protein	4.1.3.18	10	1534.05	1121.61	1.36773	0.444478	0.197869	0.362916		1186.49	0.345186	1.28765
PFLU0105	PFLU0105	putative exported protein	2.7.7.7	3	880.32	550.994	1.5977	0.645622	0.198067	0.362934		838.931	0.501618	1.28708
PFLU4417	fliA	RNA polymerase sigma factor for flagellar	2.7.3.-	9	7717.69	5729.72	1.34696	0.422222	0.198686	0.363609		8590.21	0.328499	1.2853
PFLU2836	PFLU2836	putative phage-related protein	2.1.1.73	12	60.9574	43.7052	1.39474	0.516888	0.199076	0.364207		64.4683	0.402502	1.28419
PFLU2440	PFLU2440	putative peptidylprolyl isomerase	1.11.1.10	2	31.4168	22.988	1.36666	0.48584	0.199464	0.364802		25.2624	0.378651	1.28308
PFLU5066	PFLU5066	HesB family protein	2.7.4.6	13	1119.01	792.8	1.41147	0.494232	0.199664	0.364966		1900.92	0.385363	1.28251
PFLU2525	PFLU2525	conserved hypothetical protein	6.3.1.5	10	0.895295	0	Inf	1.63173	0.199962	0.365157		0.617383	1.27314	1.28166
PFLU5471	ribB	3,4-dihydroxy-2-butanone 4-phosphate synthase	2.5.1.9	7	2143.06	1543.75	1.38822	0.460848	0.199898	0.365157		1770.66	0.35952	1.28184
PFLU4265	PFLU4265	putative acetylornithine deacetylase	3.5.1.16	13	117.545	93.6368	1.25533	0.32699	0.199973	0.365157		106.605	0.255137	1.28163
PFLU3871	cysS	cysteinyl-tRNA synthetase	2.3.1.118	2	2931.59	2173.29	1.34892	0.422588	0.200153	0.365371		2455.01	0.329859	1.28112
PFLU2215	PFLU2215	putative monoxygenase	2.7.8.5	13	86.2089	60.7663	1.4187	0.404224	0.20029	0.365391		87.5435	0.315622	1.28072
PFLU3282	PFLU3282	putative short chain dehydrogenase	4.1.2.-	13	6.78742	4.26769	1.59042	0.779693	0.201096	0.3664		6.34701	0.609881	1.27843
PFLU2330	PFLU2330	putative aminomethyltransferase-like protein	3.5.1.10	5	21.7343	13.57	1.60165	0.557204	0.201937	0.367701		20.9034	0.436663	1.27605
PFLU0946	ftsW	cell division protein	6.3.2.9	0	1715.28	1240.42	1.38282	0.458986	0.20292	0.369143		1423.09	0.360477	1.27327
PFLU5735	PFLU5735	putative malonate transport-related, membrane	2.6.1.62	3	49.2561	32.689	1.50681	0.444707	0.203519	0.369834		42.0259	0.349725	1.27159
PFLU5485	PFLU5485	putative ATP-dependent helicase	1.1.1.193	2	903.013	641.919	1.40674	0.475155	0.203583	0.369834		851.892	0.373723	1.27141
PFLU2200	PFLU2200	putative dehydrogenase	2.7.8.5	13	22.3912	16.4609	1.36027	0.462554	0.204139	0.370546		21.9175	0.364259	1.26985
PFLU3007	PFLU3007	conserved hypothetical protein	2.7.1.31	10	61.8337	41.4492	1.49179	0.629516	0.204488	0.371063		64.7362	0.496124	1.26887
PFLU0939	mraW	S-adenosyl-methyltransferase	2.1.1.-	13	2545.18	2029.21	1.25427	0.326093	0.2046	0.371141		2320.21	0.257059	1.26855
PFLU1337	PFLU1337	putative LysR-family regulatory protein	1.4.3.5	9	175.502	136.831	1.28262	0.368903	0.205344	0.372034		153.729	0.291284	1.26647
PFLU5054	PFLU5054	conserved hypothetical protein	2.3.3.13	10	7295.19	4856.24	1.50223	0.569284	0.205685	0.372535		5251.84	0.449842	1.26552
PFLU3944	pydA	putative dihydropyrimidine dehydrogenase	3.5.2.2	7	559.397	342.657	1.63253	0.672179	0.205882	0.372658		532.011	0.531379	1.26497
PFLU4040	PFLU4040	putative acetylornithine deacetylase	1.1.1.93	13	113.448	67.6852	1.67611	0.680761	0.206262	0.37323		94.4765	0.538614	1.26391
PFLU3383	PFLU3383	putative proline/betaine transporter	EC	3	19.6312	15.0682	1.30283	0.481574	0.206462	0.373475		46.1979	0.381188	1.26335
PFLU3425	nirB	putative nitrite reductase [NAD(P)H]	1.7.1.4	1	48.5076	37.6275	1.28915	0.436236	0.206527	0.373475		45.3785	0.345349	1.26317
PFLU1644	serC	phosphoserine aminotransferase	2.6.1.52	7	1692.85	1312.18	1.2901	0.359534	0.206599	0.37349		1501.56	0.284673	1.26297
PFLU1381	PFLU1381	putative TetR-family regulatory protein	4.1.1.44	9	1343.83	815.99	1.64688	0.686677	0.206814	0.373646		1413.74	0.543957	1.26237
PFLU1521	PFLU1521	conserved hypothetical protein	4.2.1.51	10	469.213	315.419	1.48759	0.546069	0.207321	0.373978		767.217	0.433056	1.26097
PFLU5427	proA	gamma-glutamyl phosphate reductase	1.2.1.41	7	1808.71	1080.77	1.67353	0.705422	0.20813	0.375088		1741.42	0.560427	1.25872
PFLU2929	PFLU2929	outer membrane component of multidrug efflux	2.7.8.8	3	65.5344	44.8662	1.46066	0.459902	0.208828	0.376112		82.8801	0.365933	1.25679
PFLU0129	PFLU0129	putative ABC transport system, permease	1.6.1.2	3	70.8496	48.5973	1.45789	0.511407	0.20935	0.376583		62.3665	0.40738	1.25535
PFLU2369	PFLU2369	conserved hypothetical protein	3.5.1.10	10	58.8703	44.8731	1.31193	0.430954	0.209159	0.376583		93.7662	0.343149	1.25588
PFLU3468	PFLU3468	putative membrane protein	3.1.1.45	3	79.4067	50.3043	1.57853	0.623194	0.20961	0.376933		77.3725	0.496712	1.25464
PFLU5665	PFLU5665	conserved hypothetical protein	4.1.2.5	10	53.9451	30.1982	1.78637	0.748078	0.210133	0.377565		98.1668	0.596935	1.2532
PFLU3628	PFLU3628	putative acetyltransferase	2.3.-.-	13	363.639	263.632	1.37935	0.454725	0.210157	0.377565		307.437	0.36287	1.25314
PFLU3801	ftsK	putative cell division protein	6.1.1.11	0	2881.91	2172.27	1.32668	0.40183	0.211242	0.379162		2744.13	0.321424	1.25016
PFLU0738	prfA	peptide chain release factor 1	1.2.1.70	2	1589.99	1162.78	1.3674	0.44339	0.211979	0.380236		1494.84	0.35524	1.24814
PFLU2673	PFLU2673	conserved hypothetical protein	2.1.1.133	10	209.049	152.091	1.3745	0.448259	0.212292	0.380575		193.117	0.359387	1.24729
PFLU1170	PFLU1170	hypothetical phage-related protein	6.1.1.10	12	97.6427	58.8084	1.66035	0.691937	0.212445	0.380732		134.972	0.554939	1.24687
PFLU1284	rnhB	ribonuclease HII	3.1.26.4	5	454.931	338.312	1.34471	0.41793	0.214071	0.382816		367.035	0.336376	1.24245
PFLU1081	PFLU1081	putative signal transduction GGDEF domain	3.4.21.53	9	252.846	183.067	1.38117	0.481448	0.214295	0.3831		208.258	0.387689	1.24184
PFLU1757	PFLU1757	conserved hypothetical protein	1.11.1.9	10	394.201	268.055	1.4706	0.539487	0.21573	0.38519		403.081	0.435787	1.23796
PFLU3429	PFLU3429	conserved hypothetical protein	1.7.99.4	10	107.204	77.8448	1.37714	0.375002	0.215811	0.385215		125.185	0.302972	1.23774
PFLU1336	PFLU1336	conserved hypothetical protein	1.4.3.5	10	148.099	97.2928	1.5222	0.606381	0.216323	0.385878		109.637	0.490455	1.23637
PFLU4395	PFLU4395	putative acyl-CoA dehydrogenase	2.6.1.76	13	178.157	120.193	1.48226	0.52468	0.21628	0.385878		163.322	0.424333	1.23648
PFLU2231	PFLU2231	putative ABC transport system, exported	2.7.8.5	3	99.0385	82.1842	1.20508	0.336885	0.216756	0.386426		86.847	0.272737	1.2352
PFLU2677	PFLU2677	putative membrane protein	2.7.1.23	3	179.077	130.74	1.36972	0.415016	0.21688	0.386528		166.824	0.336082	1.23487
PFLU5339	katB	catalase precursor	1.11.1.6	0	1052.34	543.783	1.93521	0.879963	0.217179	0.386823		1323.12	0.713061	1.23406
PFLU3237					236.204	166.433	1.41922	0.484971	0.217355	0.386833		199.638	0.393137	1.23359
PFLU4831	PFLU4831	conserved hypothetical protein	6.2.1.3	10	761.466	598.729	1.2718	0.341217	0.2173	0.386833		706.525	0.276571	1.23374
PFLU0689	PFLU0689	putative phosphesterase	4.2.1.1	13	177.868	140.52	1.26578	0.380954	0.217385	0.386833		145.036	0.308837	1.23351
PFLU4025	PFLU4025	putative biotin carboxyl carrier protein of	6.3.4.14	7	16.2986	9.8375	1.65678	0.618784	0.217621	0.387016		14.4284	0.501902	1.23288
PFLU4549	PFLU4549	putative membrane protein	3.1.4.14	3	116.844	90.4206	1.29223	0.393944	0.218112	0.387769		107.301	0.319873	1.23156
PFLU2524	PFLU2524	putative pyridine nucleotide-disulphide	6.3.1.5	7	15.6895	7.88876	1.98884	0.645562	0.218937	0.38864		15.7543	0.525121	1.22936
PFLU4914	ruvA	holliday junction helicase subunit B	2.1.2.10	2	649.774	540.465	1.20225	0.270767	0.219501	0.389403		576.837	0.22052	1.22786
PFLU3583	PFLU3583	putative inner membrane component of	2.1.1.14	3	12.4979	10.1735	1.22848	0.576472	0.220109	0.390362		12.7534	0.470114	1.22624
PFLU2281	PFLU2281	putative ABC transport system, membrane protein	2.7.8.5	3	28.4825	20.0763	1.41871	0.417546	0.220661	0.391067		24.8056	0.340917	1.22477
PFLU2603	PFLU2603	putative AraC family transcriptional regulator	1.1.1.18	9	105.873	78.5809	1.34732	0.380145	0.220709	0.391067		97.7347	0.310413	1.22464
PFLU0244	PFLU0244	putative ABC transport system, ATP-binding	3.1.6.1	3	421.488	333.056	1.26552	0.324319	0.220588	0.391067		322.305	0.264757	1.22497
PFLU2539	PFLU2539	putative TetR-family regulatory protein	3.5.1.49	9	176.763	129.792	1.3619	0.458552	0.221059	0.391567		136.852	0.37472	1.22372
PFLU5376	PFLU5376	putative histone deacetylase family protein	3.1.2.-	9	213.782	172.515	1.23921	0.325501	0.221137	0.391585		164.175	0.266038	1.22351
PFLU1108	rpmE	50S ribosomal protein L31 type B-1	1.1.5.2	2	226.858	123.224	1.84102	0.832694	0.22223	0.393102		243.214	0.682189	1.22062
PFLU2720	PFLU2720	putative efflux system transmembrane protein	3.5.5.1	3	1707.54	847.771	2.01415	0.920966	0.222891	0.393969		1605.43	0.755586	1.21888
PFLU0418	PFLU0418	putative LysR-family regulatory protein	4.1.1.37	9	198.461	135.507	1.46458	0.519129	0.223409	0.394671		169.101	0.426385	1.21751
PFLU3507	PFLU3507	conserved hypothetical protein	3.2.2.20	10	383.849	275.254	1.39453	0.457499	0.223424	0.394671		319.891	0.375777	1.21747
PFLU1191	PFLU1191	putative decarboxylase	6.1.1.10	13	2045.99	1490.22	1.37294	0.44603	0.224098	0.3955		1578.89	0.366891	1.2157
PFLU5673	PFLU5673	putative exported protein	4.1.2.5	3	33.7701	24.7509	1.3644	0.428319	0.225388	0.397256		84.2125	0.353304	1.21233
PFLU0016	rsmB	ribosomal RNA small subunit methyltransferase B	2.1.1.-	2	530.087	320.711	1.65285	0.684128	0.225718	0.397631		423.406	0.564712	1.21146
PFLU1264	PFLU1264	putative lysine biosynthesis-related protein	3.5.1.18	7	3659.91	2432.7	1.50446	0.568833	0.227099	0.399554		2797.16	0.47094	1.20787
PFLU2326	PFLU2326	putative glutamate synthase large subunit	3.5.1.10	7	57.116	39.4783	1.44677	0.471387	0.227035	0.399554		46.171	0.390211	1.20803
PFLU2202	PFLU2202	putative TonB-dependent receptor	2.7.8.5	0	40.9279	30.8012	1.32878	0.403685	0.227055	0.399554		43.6928	0.334181	1.20798
PFLU0663	PFLU0663	putative dehydrogenase	3.6.3.-	13	489.765	355.247	1.37866	0.44872	0.227895	0.400614		394.02	0.372135	1.2058
PFLU0761	cysN	sulfate adenylyltransferase subunit 1	2.7.7.4	7	1945.61	1292	1.50589	0.569133	0.228263	0.401135		1536.21	0.47237	1.20485
PFLU3420	PFLU3420	putative high-affinity branched-chain amino acid	4.2.99.9	3	9.16229	6.83772	1.33996	0.654128	0.228462	0.401246		9.1867	0.543147	1.20433
PFLU5574	PFLU5574	putative phosphotransferase	5.1.3.1	13	2553.82	1968.42	1.2974	0.371467	0.228764	0.401655		2225.42	0.308643	1.20355
PFLU1802	hyi	hydroxypyruvate isomerase	5.3.1.22	7	120.854	93.769	1.28885	0.422698	0.229104	0.401885		105.517	0.351466	1.20267
PFLU1634	PFLU1634	putative peptide ABC transport system,	2.6.1.11	3	219.458	141.005	1.55638	0.603452	0.229882	0.403007		203.274	0.502599	1.20066
PFLU3426	PFLU3426	putative bifunctional reductase	1.7.99.4	13	68.1809	55.1694	1.23585	0.37597	0.23005	0.403179		67.445	0.313248	1.20023
PFLU3289	PFLU3289	conserved hypothetical protein	4.1.2.-	10	33.7802	28.4651	1.18672	0.390382	0.23012	0.403179		29.5969	0.325305	1.20005
PFLU4158	PFLU4158	putative ribose transport system, permease	3.2.2.1	3	1018.56	512.096	1.989	0.90256	0.232336	0.406448		882.24	0.755683	1.19436
PFLU4447	PFLU4447	putative flagelling-related protein	3.6.3.14	0	362.987	189.034	1.92023	0.870069	0.232787	0.406737		454.397	0.729183	1.19321
PFLU1182	PFLU1182	putatice phage hypothetical protein	6.1.1.10	12	219.731	129.098	1.70205	0.723139	0.232845	0.406737		270.398	0.60612	1.19306
PFLU2642	mltD	3 membrane-bound lytic murein transglycosylase D	5.2.1.8	7	1733.88	1151.87	1.50528	0.57053	0.23464	0.40949		1391.3	0.480046	1.18849
PFLU0833	PFLU0833	conserved hypothetical protein	2.7.1.69	10	715.72	549.16	1.3033	0.382149	0.234913	0.409719		517.696	0.32173	1.1878
PFLU4797	PFLU4797	putative lactam utilization protein	3.1.4.46	13	225.088	127.839	1.76071	0.750824	0.235314	0.41017		298.586	0.632655	1.18678
PFLU5325	PFLU5325	putative transcription elongation factor	1.3.1.26	2	195.754	133.527	1.46603	0.504905	0.235522	0.410269		309.706	0.42563	1.18626
PFLU3582	PFLU3582	putative amino acid ABC transporter, periplasmic	2.1.1.14	3	33.3108	24.2089	1.37597	0.508865	0.235582	0.410269		31.6504	0.429023	1.1861
PFLU5646	fdhA	glutathione-independent formaldehyde	1.2.1.46	6	416.745	281.706	1.47936	0.540704	0.236053	0.410841		922.326	0.456325	1.18491
PFLU4203	PFLU4203	putative thioesterase	1.-.-.-	13	574.185	433.2	1.32545	0.390361	0.236443	0.411347		544.981	0.329718	1.18392
PFLU2286	pehX	exo-poly-alpha-D-galacturonosidase precursor	3.2.1.82	6	131.699	108.454	1.21433	0.331921	0.236485	0.411347		118.19	0.280382	1.18382
PFLU4898	tdcG	L-serine dehydratase	4.3.1.17	6	1938.79	1165.69	1.66321	0.6949	0.236594	0.411412		1283.22	0.587136	1.18354
PFLU1354	PFLU1354	putative aminotransferase	3.6.1.-	13	72.1617	48.6945	1.48193	0.515175	0.23711	0.412105		96.969	0.435761	1.18224
PFLU5055	PFLU5055	putative membrane protein	2.3.3.13	3	4005.47	3064.82	1.30692	0.379076	0.237135	0.412105		2995.23	0.320659	1.18218
PFLU2872	PFLU2872	hypothetical phage protein	2.1.1.73	12	24.5263	19.72	1.24373	0.537813	0.2375	0.412517		30.6085	0.455287	1.18126
PFLU1240	adk	adenylate kinase	2.7.4.3	7	4983.45	3359.38	1.48344	0.550183	0.237734	0.412527		4071.26	0.465992	1.18067
PFLU5343	PFLU5343	putative methyltransferase	1.18.1.2	13	601.835	454.924	1.32293	0.391476	0.237724	0.412527		567.752	0.331564	1.1807
PFLU5195	benB	benzoate 1,2-dioxygenase beta subunit	1.14.12.10	6	83.7886	46.6961	1.79434	0.805404	0.238093	0.412903		316.053	0.68268	1.17977
PFLU0388	PFLU0388	conserved hypothetical protein	2.4.1.-	10	487.693	337.921	1.44321	0.500795	0.238861	0.413987		412.643	0.425181	1.17784
PFLU2907	PFLU2907	conserved hypothetical protein	2.1.1.73	10	1415.72	749.787	1.88816	0.846983	0.239175	0.41416		752.704	0.719581	1.17705
PFLU4266	PFLU4266	conserved hypothetical protein	3.5.1.16	10	12.8045	6.40541	1.99901	0.614412	0.239522	0.414363		11.6727	0.522379	1.17618
PFLU3211	PFLU3211	putative cobalamin biosynthesis protein	4.2.1.84	7	84.3515	57.4928	1.46717	0.491815	0.239454	0.414363		87.6471	0.418085	1.17635
PFLU3424	PFLU3424	putative nitrite reductase	1.7.1.4	1	4.86021	2.00831	2.42005	0.85194	0.240955	0.415257		5.72448	0.726537	1.1726
PFLU6032	hupA	DNA-binding protein HU1	3.6.1.-	0	762.623	525.012	1.45258	0.530794	0.240624	0.415257		1220.67	0.452345	1.17343
PFLU1698	PFLU1698	putative ABC transportsystem, ATP-binding	2.7.3.-	3	404.267	303.597	1.33159	0.384683	0.240593	0.415257		376.917	0.327807	1.1735
PFLU2219	PFLU2219	conserved hypothetical protein	2.7.8.5	10	87.9706	69.0739	1.27357	0.32637	0.240516	0.415257		74.9293	0.278069	1.1737
PFLU5166	PFLU5166	putative glutathione peroxidase	1.6.4.5	0	2643.07	2147.58	1.23072	0.298669	0.240425	0.415257		2852.58	0.254419	1.17392
PFLU4702	pabC	4-amino-4-deoxychorismate lyase	4.-.-.-	7	231.381	162.469	1.42415	0.467276	0.241171	0.415505		202.193	0.398677	1.17207
PFLU1318	PFLU1318	putative membrane protein	2.1.1.77	3	186.658	139.202	1.34091	0.42469	0.241438	0.415841		216.158	0.362549	1.1714
PFLU6103	PFLU6103	conserved hypothetical exported protein	3.5.4.19	3	153.024	95.3147	1.60546	0.628786	0.241706	0.41618		113.022	0.537088	1.17073
PFLU3380	PFLU3380	conserved hypothetical protein	EC	10	73.1107	53.6458	1.36284	0.419313	0.242636	0.417409		80.4267	0.358871	1.16842
PFLU3985	PFLU3985	putative ABC transport system, ATP-bidning	4.3.1.12	3	32.081	16.6026	1.93228	0.781929	0.242913	0.417637		27.8169	0.66961	1.16774
PFLU0075		putative zinc transport-related regulatory	1.11.1.6	9	698.641	505.64	1.3817	0.449851	0.242909	0.417637		692.146	0.38523	1.16775
PFLU4118	ibeB	probable outer membrane efflux lipoprotein	1.1.1.1	0	143.254	108.683	1.31809	0.351886	0.243575	0.418526		133.42	0.301763	1.1661
PFLU2203	PFLU2203	putative hydratase	2.7.8.5	13	12.1607	7.45442	1.63134	0.564967	0.243833	0.418846		10.6784	0.484759	1.16546
PFLU1122	PFLU1122	conserved hypothetical protein	1.1.5.2	10	98.5764	59.0538	1.66927	0.665701	0.244021	0.418865		87.526	0.571419	1.165
PFLU3442	opdE	putative transporter	1.7.99.4	3	28.0697	21.4405	1.30919	0.445525	0.244061	0.418865		27.1861	0.382458	1.1649
PFLU3566	fcuA	ferrichrome receptor protein	1.3.99.-	3	252.797	169.093	1.49502	0.557923	0.244703	0.419595		185.712	0.479599	1.16331
PFLU3999	PFLU3999	putative exported protein	2.7.1.12	3	4325.25	1358.93	3.18284	1.28525	0.244926	0.419728		4081.11	1.10534	1.16276
PFLU4360	PFLU4360	putative uricase	4.6.1.4	6	249.408	188.05	1.32628	0.407274	0.244899	0.419728		274.054	0.350244	1.16283
PFLU4671	PFLU4671	putative membrane protein	4.2.1.17	3	595.551	447.57	1.33063	0.411025	0.245081	0.41987		446.613	0.353606	1.16238
PFLU1326	estC	esterase III	2.1.1.77	0	1914.14	1423.11	1.34504	0.420148	0.245212	0.41997		1826.36	0.361556	1.16206
PFLU2975	ada	O6-methylguanine-DNA methyltransferase	2.1.1.63	2	128.823	98.8461	1.30327	0.333196	0.245646	0.420465		128.683	0.286993	1.16099
PFLU4251	PFLU4251	putative exported protein	3.1.3.18	3	326.004	259.538	1.25609	0.294791	0.246104	0.420816		566.572	0.25416	1.15986
PFLU0408	PFLU0408	putative fimbriae biogenesis-related protein	6.1.1.19	3	558.721	398.748	1.40119	0.471947	0.246689	0.421309		489.488	0.407402	1.15843
PFLU5743	PFLU5743	putative decarboxylase	2.6.1.62	13	173.905	141.608	1.22808	0.311179	0.246718	0.421309		384.78	0.268638	1.15836
PFLU0012	PFLU0012	putative DNA-3-methyladenine glycosidase I	6.1.1.14	2	527.371	387.91	1.35952	0.441816	0.24702	0.421695		402.824	0.381659	1.15762
PFLU1077	PFLU1077	hypothetical protein	3.4.21.53	8	18.9001	10.9678	1.72324	0.587343	0.247372	0.422172		16.7713	0.507751	1.15676
PFLU3522	PFLU3522	conserved hypothetical protein	3.2.2.20	10	390.24	266.722	1.4631	0.530625	0.247647	0.422516		385.618	0.458985	1.15608
PFLU4010	PFLU4010	conserved hypothetical protein	2.7.1.12	10	330.941	180.689	1.83155	0.79998	0.248327	0.423428		354.315	0.69297	1.15442
PFLU1074	PFLU1074	putative sugar transport-related, membrane	3.4.21.53	3	42.3422	28.4797	1.48675	0.417053	0.24855	0.423683		39.3235	0.361436	1.15388
PFLU3689	PFLU3689	putative alkanesulfonate transport protein (ABC	2.7.1.112	3	36.1318	27.6476	1.30687	0.404159	0.249387	0.424485		36.8455	0.350881	1.15184
PFLU2433	PFLU2433	putative outer membrane protein	1.11.1.10	3	51.2852	42.6324	1.20296	0.408316	0.249574	0.424678		44.7086	0.35463	1.15139
PFLU1286	accA	acetyl-coenzyme A carboxylase carboxyl	6.4.1.2	7	4084.61	3050.83	1.33885	0.412684	0.250215	0.425645		3267.25	0.35891	1.14983
PFLU3274	PFLU3274	putative permease transmembrane protein	EC	3	77.7908	61.7047	1.2607	0.427792	0.250469	0.425827		77.7559	0.372249	1.14921
PFLU0515	PFLU0515	conserved hypothetical protein	3.1.-.-	10	1022.04	762.125	1.34104	0.409174	0.250565	0.425864		1009.3	0.35612	1.14898
PFLU1332	nhaA	Na(+)/H(+) antiporter	1.4.3.5	3	893.074	660.276	1.35258	0.421972	0.250755	0.426062		850.54	0.367405	1.14852
PFLU1571	PFLU1571	conserved hypothetical protein	1.6.1.1	10	392.087	275.375	1.42383	0.503038	0.251392	0.426894		445.74	0.438578	1.14698
PFLU4110	mhpA	3-(3-hydroxy-phenyl)propionate hydroxylase,	1.14.13.-	6	330.348	233.537	1.41454	0.471557	0.252352	0.427827		326.229	0.411964	1.14466
PFLU2041	PFLU2041	putative ABC transport system, bubstrate-binding	3.4.21.102	3	586.57	358.357	1.63683	0.670411	0.253029	0.428608		374.255	0.586524	1.14302
PFLU5437	PFLU5437	putative lipoprotein	1.2.1.41	3	185.72	138.295	1.34292	0.375505	0.253066	0.428608		184.421	0.328545	1.14293
PFLU5008	xerD	integrase/recombinase	5.3.4.1	2	344.98	286.495	1.20414	0.259537	0.253001	0.428608		316.51	0.227049	1.14309
PFLU1057	PFLU1057	putative ABC transport system, membrane protein	3.4.11.1	3	1734.09	1265.54	1.37024	0.445427	0.254219	0.430057		1555.41	0.39067	1.14016
PFLU4499	purI	putative phosphoribosylaminoimidazole	2.5.1.17	7	1689.34	1208.41	1.39798	0.468228	0.256044	0.432891		1532.64	0.412248	1.13579
PFLU0163	PFLU0163	putative lipoprotein	1.6.1.2	3	439.105	284.638	1.54268	0.600353	0.256273	0.433026		387.472	0.528831	1.13524
PFLU5187	PFLU5187	putative amino acid transport, membrane protein	3.5.1.81	3	241.538	170.699	1.41499	0.498354	0.256237	0.433026		214.279	0.43895	1.13533
PFLU3729	PFLU3729	putative short-chain dehydrogenase/reductase	2.2.1.1	7	56.5333	38.3343	1.47474	0.411636	0.257352	0.434342		54.8405	0.36342	1.13267
PFLU5265	carB	carbamoyl-phosphate synthase large chain	6.3.5.5	7	12414.8	9251.95	1.34185	0.415806	0.257992	0.435168		11156	0.367596	1.13115
PFLU1174	PFLU1174	putative phage tail-related protein	6.1.1.10	12	102.26	61.7393	1.65633	0.677861	0.258172	0.435346		121.17	0.599494	1.13072
PFLU3086	PFLU3086	putative phenylacetaldehyde dehydrogenase	1.2.1.39	13	107.427	62.9738	1.7059	0.695142	0.259605	0.43685		82.2489	0.61663	1.12732
PFLU5958	PFLU5958	putative LysR-family regulatory protein	5.1.1.7	9	266.635	191.288	1.39389	0.485361	0.26067	0.438409		204.47	0.431505	1.12481
PFLU2216	PFLU2216	putative enterobactin receptor	2.7.8.5	3	97.2143	79.2461	1.22674	0.326926	0.260858	0.438599		125.039	0.290765	1.12436
PFLU1370	PFLU1370	putative aromatic-hydrocarbons	5.5.1.2	6	344.206	222.156	1.54939	0.590172	0.261142	0.438822		312.866	0.525207	1.1237
PFLU2744	PFLU2744	putative transmembrane ABC transporter protein	1.1.1.67	3	112.68	82.2593	1.36981	0.429535	0.261338	0.438961		126.662	0.382409	1.12324
PFLU6089	PFLU6089	putative cation ABC trasnport system,	2.7.1.35	3	17.6589	13.8795	1.27231	0.45456	0.261452	0.438961		13.9553	0.404786	1.12297
PFLU5734	PFLU5734	putative malonate utilisation LysR-family	2.6.1.62	9	201.348	162.312	1.2405	0.332603	0.261416	0.438961		178.658	0.29616	1.12305
PFLU4022	PFLU4022	putative allophanate hydrolase subunit 2	2.7.1.12	13	18.9713	11.9903	1.58222	0.491029	0.261823	0.439339		18.7445	0.437601	1.12209
PFLU5418		conserved hypothetical protein	2.3.1.-	10	3842.47	2906.1	1.32221	0.394617	0.262304	0.440009		3683.84	0.352034	1.12096
PFLU5480	PFLU5480	putative ABC transport system, ATP-binding	1.1.1.193	3	119.768	87.6115	1.36704	0.397365	0.262814	0.440736		98.7082	0.354865	1.11977
PFLU3984	PFLU3984	putative ABC transport system, membrane protein	4.3.1.12	3	26.888	15.7718	1.70481	0.591082	0.264354	0.442423		24.8419	0.529568	1.11616
PFLU6009	PFLU6009	putative ABC transport system, ATP-binding	3.6.1.-	3	547.278	362.699	1.50891	0.563761	0.264354	0.442423		385.985	0.50509	1.11616
PFLU5636	PFLU5636	putative ABC transport system, ATP-binding	2.3.3.9	3	128.942	108.475	1.18868	0.309039	0.264622	0.442743		110.831	0.277032	1.11553
PFLU6093		conserved hypothetical protein	3.5.4.19	10	985.479	778.05	1.2666	0.339264	0.265262	0.443331		848.346	0.304535	1.11404
PFLU3422	PFLU3422	putative branched-chain amino acid ABC	4.2.99.9	3	15.1518	11.063	1.36959	0.508027	0.265796	0.44381		15.4455	0.456532	1.1128
PFLU3834	nhoA	N-hydroxyarylamine O-acetyltransferase	2.3.1.118	13	446.709	367.985	1.21393	0.280559	0.266385	0.44441		382.627	0.252432	1.11143
PFLU1689	PFLU1689	putative transglycosylase	2.7.3.-	13	663.686	508.81	1.30439	0.378881	0.266509	0.444488		637.202	0.340985	1.11114
PFLU2734	PFLU2734	conserved hypothetical protein	3.4.11.18	10	50.42	37.4292	1.34708	0.463136	0.266788	0.444826		81.9985	0.417056	1.11049
PFLU5736	PFLU5736	putative malonate transport-related membrane	2.6.1.62	3	22.1558	16.6592	1.32994	0.402018	0.26695	0.444968		31.0108	0.362141	1.11011
PFLU2681	pepN	putative aminopeptidase N	3.4.11.2	5	3212.81	2285.31	1.40585	0.476272	0.269379	0.448371		2794.89	0.431213	1.10449
PFLU5023	PFLU5023	putative exported protein	5.3.4.1	3	124.483	98.597	1.26254	0.360811	0.269373	0.448371		107.895	0.326671	1.10451
PFLU5196	benC	benzoate 1,2-dioxygenase electron transfer	1.18.1.3	6	115.902	81.7861	1.41713	0.483982	0.269606	0.44862		197.68	0.438401	1.10397
PFLU3683	PFLU3683	putative class II aldolase	2.7.1.112	13	97.4552	75.9504	1.28314	0.310745	0.269835	0.448872		83.837	0.281614	1.10344
PFLU6087	PFLU6087	putative N-acetylmuramoyl-L-alanine amidase	2.7.1.35	3	213.434	162.362	1.31456	0.405456	0.271416	0.450984		159.362	0.368661	1.09981
PFLU2777	echA	putative enoyl-CoA hydratase	4.2.1.17	7	310.936	244.823	1.27004	0.344437	0.27159	0.451144		265.667	0.313292	1.09941
PFLU2665	cobM	precorrin-4 C11-methyltransferase	2.1.1.133	7	394.049	264.131	1.49187	0.545606	0.272115	0.451887		329.877	0.496816	1.09821
PFLU2707	PFLU2707	putative LysR-family transcriptional regulator	1.1.1.44	9	214.727	158.974	1.3507	0.402164	0.273412	0.453521		255.148	0.367193	1.09524
PFLU0992	PFLU0992	conserved hypothetical protein	1.1.1.132	10	1410.55	845.197	1.6689	0.694484	0.273615	0.453729		1349.18	0.634362	1.09477
PFLU5661	PFLU5661	putative electron transfer flavoprotein beta	4.1.2.5	1	36.876	25.7264	1.43339	0.425281	0.27411	0.453878		35.6266	0.388865	1.09365
PFLU5709	metK	S-adenosylmethionine synthetase	2.5.1.6	7	5148.07	3738.2	1.37715	0.449296	0.274175	0.453878		4293.45	0.410879	1.0935
PFLU3313	PFLU3313	conserved hypothetical protein	3.-.-.-	10	519.289	401.896	1.2921	0.36072	0.274164	0.453878		514.965	0.32987	1.09352
PFLU1731	PFLU1731	putative aminotransferase	3.4.24.-	13	1870	1459.38	1.28137	0.351043	0.27495	0.4549		1687.93	0.321547	1.09173
PFLU5702	PFLU5702	putative lipoprotein	4.1.2.13	3	619.363	476.829	1.29892	0.378064	0.275396	0.455379		603.222	0.346619	1.09072
PFLU1690	PFLU1690	conserved hypothetical membrane protein	2.7.3.-	3	258.381	206.488	1.25131	0.322857	0.276798	0.45715		280.556	0.296869	1.08754
PFLU2268	PFLU2268	putative exported rhamnogalacturonase	2.7.8.5	5	67.0881	54.4276	1.23261	0.30484	0.277107	0.457293		85.331	0.280483	1.08684
PFLU5025	PFLU5025	putative N-acetylglucosamine-6-phosphate	5.3.4.1	6	38.4093	27.9262	1.37538	0.419192	0.277644	0.458049		40.7407	0.386129	1.08563
PFLU4217	PFLU4217	putative DNA/RNA non-specific endonuclease	2.6.1.57	13	438.513	320.381	1.36872	0.443029	0.277735	0.45807		371.877	0.408163	1.08542
PFLU5278	glcA	glycolate permease	1.3.1.26	3	1714.41	887.272	1.93223	0.862752	0.277867	0.458157		1178.16	0.795073	1.08512
PFLU4041	PFLU4041	putative oxidoreductase	1.1.1.93	13	145.003	88.5085	1.63829	0.649285	0.278367	0.45872		98.9869	0.598974	1.08399
PFLU6050	PFLU6050	putative thioesterase	3.6.3.27	13	1891.66	1602.7	1.18029	0.240205	0.278329	0.45872		1639.79	0.221575	1.08408
PFLU1274	uppS	undecaprenyl pyrophosphate synthetase	2.5.1.31	3	1305.51	956.139	1.3654	0.434794	0.279067	0.45922		1388.51	0.401688	1.08242
PFLU1179	PFLU1179	putative phage tail-related protein	6.1.1.10	12	153.192	87.0123	1.76058	0.767206	0.279304	0.459397		193.143	0.709139	1.08188
PFLU6097	PFLU6097	putative cyclopropane-fatty-acyl-phospholipid	3.5.4.19	3	3165.56	1886.78	1.67776	0.697097	0.27945	0.459397		4422.5	0.644532	1.08156
PFLU3785	PFLU3785	conserved hypothetical protein	1.1.1.28	10	618.924	418.513	1.47886	0.535929	0.280348	0.460147		592.088	0.496443	1.07954
PFLU3433	PFLU3433	putative positive regulator of gcv operon	1.7.99.4	9	423.311	336.283	1.25879	0.345125	0.280295	0.460147		315.873	0.319661	1.07966
PFLU5189	PFLU5189	putative putative AsnC-family regulatory	3.5.1.81	9	143.288	100.168	1.43048	0.525563	0.281472	0.460953		128.394	0.48798	1.07702
PFLU4033	PFLU4033	conserved hypothetical protein	2.6.1.1	10	336.248	255.703	1.31499	0.369134	0.281466	0.460953		361.577	0.342733	1.07703
PFLU1716	ohrB	organic hydroperoxide resistance protein	2.5.1.54	0	28.295	20.8731	1.35557	0.457087	0.281712	0.461012		23.0203	0.424612	1.07648
PFLU3963	PFLU3963	putative AsnC-family transcriptional regulator	3.5.2.2	9	687.797	526.546	1.30624	0.390255	0.281598	0.461012		472.439	0.362442	1.07674
PFLU3867	phaE	putative pH adaptation potassium efflux protein	2.3.1.118	0	62.6535	49.9455	1.25444	0.295743	0.281863	0.461071		54.3331	0.274818	1.07614
PFLU3629	PFLU3629	hypothetical protein	2.3.-.-	8	126.462	84.6699	1.49359	0.58325	0.282375	0.461778		82.7029	0.542558	1.075
PFLU2413	PFLU2413	putative ECF-type RNA polymerase sigma factor	1.11.1.10	9	14.0066	9.8318	1.42462	0.522619	0.282527	0.461897		12.0665	0.486311	1.07466
PFLU4861	PFLU4861	putative K(+) transport-related membrane	1.15.1.1	3	593.103	460.085	1.28912	0.360499	0.282747	0.462126		580.966	0.335607	1.07417
PFLU0389	ubiE	ubiquinone/menaquinone biosynthesis	2.1.1.-	7	2449.99	1986.19	1.23351	0.299509	0.283491	0.462707		2048.25	0.27926	1.07251
PFLU2408	PFLU2408	putative exported protein	1.11.1.10	3	24.631	17.5005	1.40744	0.419317	0.284252	0.46356		60.0684	0.391586	1.07082
PFLU2412	PFLU2412	putative TonB-ferrisiderophore receptor protein	1.11.1.10	0	27.4433	20.4935	1.33912	0.427244	0.2855	0.465181		29.6842	0.400024	1.06805
PFLU4028	PFLU4028	putative ABC transport system, membrane protein	2.6.1.1	3	29.5477	23.1863	1.27436	0.358351	0.286053	0.465953		26.709	0.335906	1.06682
PFLU2272	PFLU2272	putative isoquinoline 1-oxidoreductase, alpha	2.7.8.5	6	57.6843	37.2707	1.54771	0.587881	0.286192	0.466047		132.23	0.551218	1.06651
PFLU5253	infB	protein chain initiation factor 2	4.2.1.70	2	20757.9	14354.2	1.44612	0.513976	0.287402	0.467754		17357.8	0.483134	1.06384
PFLU6021	PFLU6021	conserved hypothetical protein	3.6.1.-	10	8137.43	6294.61	1.29276	0.364585	0.28757	0.467766		5642.01	0.342827	1.06347
PFLU4313	PFLU4313	conserved hypothetical protein	1.1.2.3	10	1730.71	1341.62	1.29001	0.358506	0.289415	0.470239		1613.33	0.338403	1.05941
PFLU2393	PFLU2393	conserved hypothetical protein	3.2.2.-	10	18.2228	14.5914	1.24888	0.432421	0.289415	0.470239		18.571	0.408173	1.05941
PFLU0107	PFLU0107	putative exported protein	2.7.7.7	3	1090.61	886.191	1.23067	0.292096	0.290268	0.471096		775.336	0.276205	1.05753
PFLU3316	pstA	phosphate transport system permease protein	3.-.-.-	3	67.2609	56.9565	1.18092	0.343907	0.290695	0.471657		60.5838	0.325485	1.0566
PFLU1066	PFLU1066	conserved hypothetical protein	3.1.26.3	10	443.288	320.879	1.38148	0.448237	0.290786	0.471673		394.15	0.424307	1.0564
PFLU1506	PFLU1506	putative hydrolase	6.3.2.6	13	77.0552	52.8294	1.45857	0.475056	0.292111	0.473424		83.6566	0.450931	1.0535
PFLU0387	PFLU0387	putative ubiquinone biosynthesis-related	2.4.1.-	7	1767.93	1346.94	1.31255	0.383463	0.292211	0.473453		1418.59	0.364064	1.05328
PFLU6058	PFLU6058	putative amino acid transport-related membrane	4.3.1.1	3	2257.76	1220.35	1.85009	0.806084	0.292623	0.473676		1795.08	0.765959	1.05239
PFLU0290	rfbA	glucose-1-phosphate thymidylyltransferase	2.7.7.24	3	1357.76	1047.41	1.29631	0.362379	0.292602	0.473676		1201.79	0.344326	1.05243
PFLU3092	PFLU3092	putative methyl-accepting chemotaxis protein	4.1.3.18	0	74.7996	63.7518	1.17329	0.320278	0.292675	0.473676		74.3078	0.304368	1.05227
PFLU2626	PFLU2626	putative sensor histidine kinase/response	5.2.1.8	9	2167.92	1777.27	1.2198	0.281025	0.292875	0.473867		1935.18	0.267176	1.05184
PFLU3636	PFLU3636	putative oxidoreductase	2.3.-.-	13	469.423	318.294	1.47481	0.534115	0.293167	0.474207		362.131	0.5081	1.0512
PFLU4306	PFLU4306	putative GGDEF/GAF domain sensory box protein	1.1.2.3	9	1004.23	773.824	1.29774	0.37326	0.293908	0.474847		1226.17	0.355626	1.04959
PFLU3265	PFLU3265	putative AraC-family transcriptional regulator	4.2.1.84	9	119.488	97.3974	1.22681	0.367592	0.293962	0.474847		136.067	0.350265	1.04947
PFLU3830	nuoN	NADH dehydrogenase I chain N	1.6.5.3	1	3647.92	2410.17	1.51356	0.571465	0.294438	0.475242		3528.14	0.545064	1.04844
PFLU0113	pntAA	NAD(P) transhydrogenase subunit alpha 1	1.6.1.2	1	1218.93	806.717	1.51097	0.571705	0.294338	0.475242		1045.49	0.54518	1.04865
PFLU3234	PFLU3234	putative general secretory pathway protein L/Y	4.2.1.84	3	255.28	164.52	1.55167	0.611177	0.294725	0.475533		200.134	0.583289	1.04781
PFLU2199	PFLU2199	putative carboxypeptidase	2.7.8.5	2	70.9699	55.5635	1.27727	0.312299	0.294941	0.475617		75.1581	0.298182	1.04734
PFLU2055	PFLU2055	putative sigma54-dependent regulatory protein	4.2.1.33	9	69.9759	56.3509	1.24179	0.277868	0.295257	0.475992		68.0287	0.265481	1.04666
PFLU3171	PFLU3171	putative short-chain	3.1.1.3	13	133.587	110.958	1.20394	0.317364	0.295613	0.476289		105.552	0.30344	1.04589
PFLU2614	sohB	putative peptidase	3.4.-.-	5	1980.98	1452.56	1.36378	0.433005	0.296102	0.476582		1795.83	0.414426	1.04483
PFLU1735	PFLU1735	putative MarR-family regulatory protein	1.11.1.9	9	91.7712	73.8081	1.24338	0.276386	0.296116	0.476582		87.0695	0.264535	1.0448
PFLU4789	glpQ	putative glycerophosphoryl diester	3.1.4.46	3	950.024	770.411	1.23314	0.298596	0.295968	0.476582		723.163	0.285706	1.04512
PFLU5542	PFLU5542	putative regulatory protein	2.7.7.6	9	529.517	442.699	1.19611	0.253177	0.296553	0.477145		531.279	0.242541	1.04385
PFLU2955	PFLU2955	putative exported protein	2.7.8.8	3	20.0425	14.346	1.39708	0.439254	0.297108	0.477648		18.3473	0.421284	1.04265
PFLU3817	aceA	isocitrate lyase	4.1.3.1	7	470.325	337.98	1.39157	0.465116	0.297049	0.477648		1496.08	0.446033	1.04278
PFLU0469	PFLU0469	putative ABC transport system, periplasmic	2.-.-.-	3	55.9232	43.6664	1.28069	0.444697	0.297351	0.477906		44.0512	0.426718	1.04213
PFLU2555	PFLU2555	putative drug-efflux protein	3.5.1.49	3	213.603	89.2795	2.39252	1.04969	0.29768	0.478037		114.327	1.00794	1.04142
PFLU5991	rph	ribonuclease PH	2.7.7.56	2	1675.82	1257.09	1.33309	0.404115	0.297543	0.478037		1414.39	0.387932	1.04172
PFLU2742	PFLU2742	putative ATP-binding component of ABC	1.1.1.67	3	384.063	259.888	1.4778	0.530864	0.298527	0.478875		339.218	0.510644	1.0396
PFLU4961	PFLU4961	putative two-component sensor histidine kinase	2.7.1.40	9	396.189	295.415	1.34113	0.403786	0.298551	0.478875		339.941	0.388425	1.03955
PFLU3498	PFLU3498	putative exported protein	4.2.1.3	3	76.0366	63.1659	1.20376	0.287996	0.299999	0.480823		67.251	0.277871	1.03644
PFLU1705	PFLU1705	hypothetical protein	2.5.1.54	8	275.038	229.311	1.19941	0.267106	0.300161	0.480823		235.584	0.257803	1.03609
PFLU1120	PFLU1120	putative exported hydrolase	1.1.5.2	13	33.3369	28.0639	1.18789	0.360967	0.300659	0.481247		39.6003	0.348754	1.03502
PFLU2803	PFLU2803	putative cytochrome C aldehyde dehydrogenase	1.3.99.16	7	114.719	99.7629	1.14992	0.269303	0.300759	0.481247		186.392	0.260245	1.03481
PFLU4020	PFLU4020	conserved hypothetical protein	2.7.1.12	10	20.6602	12.7834	1.61617	0.405454	0.301457	0.481302		18.5145	0.392382	1.03331
PFLU3213	PFLU3213	acetyl-CoA synthetase	4.2.1.84	13	64.2973	52.745	1.21902	0.307405	0.301387	0.481302		58.5618	0.297451	1.03346
PFLU4913	ruvB	holliday junction DNA helicase	2.1.2.10	2	892.322	767.868	1.16208	0.210682	0.301011	0.481302		819.986	0.203701	1.03427
PFLU5615	bioB	biotin synthase	2.8.1.6	7	2165.87	1205.71	1.79635	0.773991	0.301723	0.481592		1293.44	0.749449	1.03275
PFLU5421	PFLU5421	putative peptidoglycan-related protein	2.3.1.-	3	2275.05	1743.92	1.30456	0.374695	0.302068	0.48193		2341.61	0.363073	1.03201
PFLU1512	PFLU1512	conserved hypothetical protein	1.14.13.2	10	486.077	366.577	1.32599	0.408825	0.302657	0.482279		666.758	0.396628	1.03075
PFLU4156	PFLU4156	putative ribokinase	3.2.2.1	6	1035.9	606.648	1.70757	0.713433	0.303135	0.482771		1066.14	0.692833	1.02973
PFLU0517	amiC	N-acetylmuramoyl-l-alanine amidase	3.5.1.28	3	2216.01	1728.14	1.2823	0.354676	0.303211	0.482771		1959.38	0.344489	1.02957
PFLU3300	PFLU3300	enoyl-CoA hydratase/isomerase family protein	1.14.13.-	13	197.332	150.064	1.31498	0.403615	0.304065	0.483865		183.796	0.392716	1.02776
PFLU3552	PFLU3552	conserved hypothetical protein	1.3.99.-	10	162.039	137.095	1.18195	0.284963	0.304038	0.483865		159.446	0.277252	1.02781
PFLU3799	ycaJ	conserevd hypothetical protein	6.1.1.11	10	1177.69	889.372	1.32418	0.393211	0.304165	0.483891		1044.63	0.382671	1.02754
PFLU3635	PFLU3635	putative amino acid efflux protein	2.3.-.-	3	95.4713	66.2304	1.4415	0.44947	0.304626	0.484359		96.535	0.43784	1.02656
PFLU3001	PFLU3001	Putative ACP reductase	4.4.1.5	7	114.393	73.1193	1.56447	0.589209	0.305208	0.484638		119.541	0.574653	1.02533
PFLU1948	PFLU1948	putative gluconolactonase	1.2.1.16	13	32.4968	24.8689	1.30672	0.335143	0.305107	0.484638		33.1095	0.326795	1.02554
PFLU3775	PFLU3775	putative membrane protein	2.7.1.130	3	97.9945	75.2705	1.3019	0.350708	0.30522	0.484638		103.713	0.342053	1.0253
PFLU3205	PFLU3205	hypothetical protein	1.1.1.100	8	5.83541	2.36711	2.46521	0.875321	0.305514	0.484706		8.64802	0.854238	1.02468
PFLU1635	PFLU1635	putative peptide ABC transport system,	2.6.1.11	3	172.227	128.583	1.33942	0.42776	0.305417	0.484706		159.131	0.417373	1.02489
PFLU4685	PFLU4685	putative dehydrogenase	4.2.1.17	13	369.625	241.846	1.52835	0.597131	0.305936	0.485061		271.141	0.583256	1.02379
PFLU4679	PFLU4679	AraC-family regulatory protein	4.2.1.17	9	156.268	124.938	1.25077	0.30756	0.305988	0.485061		156.178	0.300447	1.02368
PFLU1010	PFLU1010	putative outer membrane usher protein	3.1.1.1	3	63.8804	53.8647	1.18594	0.277042	0.305899	0.485061		56.0574	0.270584	1.02387
PFLUt81					0.447648	0	Inf	1.29275	0.307522	0.486694		0.125694	1.26686	1.02043
PFLU5088	cheB2	putative chemotaxis two-component system,	3.1.1.61	0	287.85	209.179	1.37609	0.44025	0.307485	0.486694		249.512	0.431401	1.02051
PFLU3500	dctA2	aerobic C4-dicarboxylate transport protein	3.2.2.20	3	252.123	198.154	1.27236	0.379838	0.307429	0.486694		262.272	0.37216	1.02063
PFLU5172	ispB	octaprenyl-diphosphate synthase	2.5.1.-	7	2726.49	1955.66	1.39415	0.464443	0.308895	0.488199		2672.32	0.456435	1.01754
PFLU1262	PFLU1262	putative post-transcriptional cysteine	3.5.1.18	9	213.577	157.122	1.35931	0.423793	0.308885	0.488199		171.452	0.416478	1.01756
PFLU2075	PFLU2075	conserved hypothetical protein	2.7.7.7	10	466.477	158.391	2.9451	1.17036	0.309297	0.488569		353.672	1.15114	1.0167
PFLU0293	PFLU0293	conserved hypothetical protein	4.2.1.46	10	1535.86	989.055	1.55286	0.600125	0.309292	0.488569		1509.7	0.590263	1.01671
PFLU2888A	PFLU2888A	putative phage-related protein	2.1.1.73	12	331.863	183.231	1.81117	0.784916	0.309639	0.488739		297.198	0.77257	1.01598
PFLU5813	PFLU5813	putative heavy metal ABC transport system,	1.5.1.3	3	829.13	624.19	1.32833	0.395519	0.309659	0.488739		680.292	0.389313	1.01594
PFLU5920	PFLU5920	putative lipoprotein	4.2.1.24	3	141.655	92.3583	1.53376	0.612384	0.310001	0.489146		104.734	0.603203	1.01522
PFLU4737	PFLU4737	putative flagella synthesis protein	2.7.3.-	0	1438.75	1084.93	1.32612	0.402322	0.310231	0.489376		1887.81	0.396478	1.01474
PFLU1813	PFLU1813	putative membrane protein	4.1.1.47	3	1095.63	590.625	1.85503	0.799575	0.310408	0.489522		5520.27	0.788251	1.01437
PFLU6051	PFLU6051	putative aldose 1-epimerase	3.6.3.27	13	2501.28	1896.59	1.31883	0.388462	0.310614	0.489713		2214.26	0.383123	1.01394
PFLU0094	PFLU0094	conserved hypothetical membrane protein	2.7.7.7	3	787.863	598.912	1.31549	0.382433	0.310738	0.489777		712.098	0.377275	1.01367
PFLU6045	pstB	phosphate ABC transport system, ATP-binding	3.6.3.27	3	592.679	444.636	1.33296	0.410723	0.311137	0.490271		493.162	0.405516	1.01284
PFLU1681	PFLU1681	putative phospholipase	2.7.3.-	13	652.608	475.919	1.37126	0.450317	0.31136	0.49049		587.832	0.444814	1.01237
PFLU2783	PFLU2783	putative ribonucleoside-diphosphate reductase	2.7.8.24	7	3256.42	2065.47	1.5766	0.620262	0.312485	0.491899		2465.04	0.614108	1.01002
PFLU5860	PFLU5860	putative outer membrane protein	1.5.1.29	3	25895.4	19298.2	1.34185	0.414079	0.312595	0.491899		20416.5	0.410063	1.00979
PFLU0128	PFLU0128	putative nodulation-related LysR-family	1.6.1.2	0	172.058	129.549	1.32813	0.388692	0.312376	0.491899		148.294	0.384748	1.01025
PFLU5629	PFLU5629	putative TonB-dependent membrane protein	2.3.3.9	3	526.461	389.182	1.35274	0.435349	0.312993	0.492049		487.027	0.431482	1.00896
PFLU4874	rluB	ribosomal large subunit pseudouridine synthase	4.2.1.70	2	926.107	691.552	1.33917	0.405779	0.313005	0.492049		1369.78	0.402185	1.00894
PFLU1742	PFLU1742	putative deoxyguanosinetriphosphate	1.11.1.9	7	773.494	600.755	1.28754	0.351108	0.31444	0.49373		587.452	0.349031	1.00595
PFLU0604	PFLU0604	putative cobalamin biosynthesis protein	2.1.1.132	7	472.562	324.609	1.45579	0.511331	0.314707	0.493882		440.961	0.508587	1.00539
PFLU1615	PFLU1615	putative LysR-family regulatory protein	1.1.99.16	9	204.149	170.544	1.19705	0.299987	0.314954	0.493972		186.945	0.29853	1.00488
PFLU3624	PFLU3624	putative exported protein	1.1.2.3	3	1254.8	718.104	1.74738	0.73744	0.316336	0.495499		882.313	0.735957	1.00202
PFLU1697	PFLU1697	putative ABC transport system, permease	2.7.3.-	3	1334.85	1034.04	1.29091	0.357416	0.316726	0.495976		1183.76	0.356985	1.00121
PFLU3204	PFLU3204	putative AraC family regulatory protein	1.1.1.100	9	80.68	59.9175	1.34652	0.457916	0.316835	0.496013		235.642	0.457466	1.00098
PFLU2570	PFLU2570	conserved hypothetical protein	4.4.1.11	10	983.479	675.655	1.45559	0.515827	0.31696	0.496074		918.709	0.515453	1.00073
PFLU3911	PFLU3911	putative aminotransferase	1.11.1.6	13	41.8567	30.0158	1.39449	0.378295	0.317498	0.496782		40.6704	0.378441	0.999613
PFLU1425	ogt	methylated-DNA--protein-cysteine	2.1.1.63	2	431.696	331.924	1.30058	0.390329	0.318789	0.498277		361.363	0.391524	0.996949
PFLU5765	PFLU5765	conserved hypothetical membrane protein	2.1.3.2	3	1508.06	1171.9	1.28685	0.355883	0.319072	0.498571		1393.55	0.35718	0.996367
PFLU0584	PFLU0584	putative amina acid ABC transport system,	3.5.1.5	3	37.1797	28.7402	1.29365	0.329419	0.320339	0.500417		31.7976	0.331487	0.99376
PFLU2664	yhgI	conserved hypothetical protein	1.2.2.2	10	1572.22	1287.11	1.22152	0.280675	0.320735	0.500765		2825.17	0.282668	0.992948
PFLU0291	rfbB	dTDP-glucose 4,6-dehydratase	4.2.1.46	3	1821.25	1343.83	1.35527	0.423627	0.321833	0.502108		1692.71	0.427604	0.990699
PFLU0700	PFLU0700	putative two-component system, sensor kinase	4.2.1.1	9	162.107	118.401	1.36913	0.408778	0.322222	0.502545		139.938	0.412949	0.989902
PFLU2302	xylR	xylose operon regulatory protein	5.3.1.5	9	77.5276	58.0144	1.33635	0.413086	0.322388	0.502669		130.982	0.417444	0.989562
PFLU5148	PFLU5148	conserved hypothetical protein	1.10.3.-	10	115.421	101.405	1.13822	0.270706	0.32316	0.503602		139.685	0.273998	0.987984
PFLU2325	PFLU2325	putative glutamate synthase	3.5.1.10	7	31.039	21.0253	1.47627	0.372675	0.323459	0.503928		38.6289	0.37744	0.987374
PFLU5891	PFLU5891	putative flagellar protein	3.4.11.9	0	599.805	469.56	1.27738	0.348578	0.323543	0.503928		659.233	0.353097	0.987202
PFLU1713	PFLU1713	conserved hypothetical protein	2.5.1.54	10	371.652	298.101	1.24673	0.306993	0.323759	0.503992		370.182	0.311111	0.986763
PFLU3075	PFLU3075	putative two-component system sensor kinase	2.4.-.-	9	58.8412	45.3097	1.29864	0.295863	0.323899	0.504074		51.5036	0.299919	0.986478
PFLU1496	PFLU1496	putative transport-related membrane protein	6.3.2.6	3	141.554	110.995	1.27533	0.380615	0.324363	0.504662		101.106	0.386203	0.985531
PFLU4176	PFLU4176	putative membrane protein	3.1.21.1	3	1001.02	516.162	1.93936	0.848423	0.324842	0.505135		650.422	0.861731	0.984557
PFLU1852	PFLU1852	putative dehydrogenase	4.1.1.23	13	132.757	81.6138	1.62665	0.638183	0.324938	0.505149		428.036	0.648322	0.984361
PFLU2657	cysI	putative sulfite reductase	1.2.2.2	7	1539.81	1121.58	1.37289	0.440951	0.325587	0.505751		1644.07	0.448558	0.983042
PFLU2991	gloA	lactoylglutathione lyase	4.4.1.5	7	1039.28	838.563	1.23935	0.301708	0.326196	0.50629		956.298	0.307299	0.981805
PFLU4738	PFLU4738	conserved hypothetical protein	2.7.3.-	10	1180.1	874.108	1.35006	0.419111	0.32631	0.5063		1253.39	0.426978	0.981574
PFLU3317	pstC	phosphate transport system permease protein	3.-.-.-	3	62.2626	49.9869	1.24558	0.343915	0.326524	0.506392		50.9496	0.350526	0.98114
PFLU5155	PFLU5155	putative MerR-family transcriptional regulator	1.10.3.-	9	3737.79	2537.07	1.47327	0.535674	0.326768	0.5065		2959.23	0.546248	0.980644
PFLU1945	PFLU1945	putative glyoxalase	1.2.1.16	13	21.7968	16.4184	1.32758	0.37822	0.326711	0.5065		20.773	0.38564	0.980759
PFLU0502	PFLU0502	putative lipoprotein	5.99.1.-	3	2168.06	1537.03	1.41055	0.477835	0.327074	0.506838		2156.63	0.487574	0.980025
PFLU4175	PFLU4175	putative membrane protein	3.1.21.1	3	903.896	519.85	1.73876	0.731403	0.32722	0.506929		750.825	0.746536	0.979728
PFLU0704	PFLU0704	putative chemotaxis protein	4.2.1.1	0	176.725	131.191	1.34708	0.431635	0.327367	0.507021		216.613	0.4407	0.97943
PFLU3983	PFLU3983	permease component of ABC transporter protein	4.3.1.12	3	31.898	23.6631	1.348	0.43988	0.327952	0.507655		30.8613	0.449661	0.978248
PFLU3717	PFLU3717	ABC transporter ATP-binding protein	2.7.1.112	3	34.2205	27.4654	1.24595	0.304616	0.328407	0.507952		34.5376	0.311682	0.977328
PFLU1285	dnaE	DNA polymerase III alpha subunit	2.7.7.7	2	4190.75	3255	1.28748	0.357737	0.328584	0.508091		3692.32	0.36617	0.97697
PFLU3736	PFLU3736	putative membrane protein	2.2.1.1	3	2115.5	1152.57	1.83547	0.788488	0.329239	0.508608		1900.05	0.808169	0.975647
PFLU5972	PFLU5972	conserved hypothetical protein	1.4.99.1	10	19.608	14.5065	1.35168	0.45506	0.329357	0.508608		16.9016	0.466533	0.975409
PFLU4194	PFLU4194	putative methyltransferase	1.1.1.85	13	476.436	367.011	1.29815	0.353076	0.329288	0.508608		454.187	0.361926	0.975548
PFLU3421	PFLU3421	putative branched-chain amino acid transport	4.2.99.9	3	8.51409	5.39795	1.57728	0.562205	0.329663	0.508944		7.68305	0.576743	0.974794
PFLU1798	PFLU1798	putative ABC transport system, membrane protein	3.6.3.28	3	22.1877	15.4016	1.44061	0.370372	0.329873	0.509133		18.6581	0.380115	0.974369
PFLU4546	aceK	isocitrate dehydrogenase kinase/phosphatase	3.1.4.14	7	901.646	704.06	1.28064	0.353638	0.33059	0.509968		852.064	0.363478	0.972926
PFLU6037	PFLU6037	putative exported protein	2.5.1.-	3	1791.39	1221.52	1.46652	0.52801	0.331341	0.51083		3786.17	0.543547	0.971416
PFLU6015	PFLU6015	conserved hypothetical protein	3.6.1.-	10	2015.44	1410.37	1.42902	0.494109	0.331414	0.51083		1466.87	0.508724	0.97127
PFLU3506	PFLU3506	conserved hypothetical protein	3.2.2.20	10	945.4	741.984	1.27415	0.339122	0.332869	0.512801		823.611	0.350205	0.96835
PFLU3238	PFLU3238	putative general secretory pathway protein C	4.2.1.84	3	236.199	183.632	1.28626	0.349511	0.333401	0.513483		207.91	0.361331	0.967287
PFLU0201	PFLU0201	putative ABC sulfu transport system,	3.1.6.1	3	34.6624	25.2231	1.37423	0.344636	0.33356	0.513592		30.4058	0.356408	0.966969
PFLU0332	PFLU0332	putative exported protein	4.1.3.-	3	922.92	760.951	1.21285	0.268421	0.334531	0.514732		685.696	0.278148	0.965028
PFLU3698	PFLU3698	putative TonB-dependent outer membrane receptor	2.7.1.112	3	39.1142	32.2524	1.21275	0.301724	0.33486	0.515046		44.5076	0.312872	0.964371
PFLU3797	serS	serine tRNA synthetase	6.1.1.11	2	2569.06	1783.85	1.44018	0.503509	0.334996	0.515118		2162.69	0.522258	0.9641
PFLU1397	PFLU1397	conserved hypothetical protein	4.1.3.27	10	160.939	124.969	1.28783	0.325137	0.335094	0.515133		163.458	0.337312	0.963904
PFLU3576	PFLU3576	putative membrane protein	2.1.1.14	3	9.98198	5.35549	1.86388	0.549433	0.335603	0.515641		10.2465	0.570608	0.96289
PFLU5013	ffh	signal recognition particle protein	5.3.4.1	2	4201.67	2907.2	1.44526	0.508721	0.336757	0.516866		3922.58	0.52959	0.960593
PFLU1300	pcm	protein-L-isoaspartate O-methyltransferase	2.1.1.77	2	1097.26	863.946	1.27005	0.338833	0.337683	0.518013		1011.73	0.35341	0.958753
PFLU3436	PFLU3436	putative hexuronate transporter	1.7.99.4	3	226.133	146.185	1.54689	0.598453	0.339018	0.519785		186.016	0.625926	0.956108
PFLU4348	PFLU4348	conserved hypothetical protein	4.6.1.4	10	19.3827	15.0257	1.28997	0.394252	0.339133	0.519825		18.183	0.41245	0.955879
PFLU5472	ribE	riboflavin synthase alpha chain	2.5.1.9	7	1466.76	1191.66	1.23086	0.292662	0.339338	0.519864		1233.89	0.3063	0.955474
PFLU5192	PFLU5192	putative muconate cycloisomerase I	5.3.3.4	13	51.0017	39.2781	1.29848	0.377728	0.339747	0.520216		45.814	0.395666	0.954665
PFLU4784	PFLU4784	putative membrane protein	1.17.4.1	3	54.8197	41.8938	1.30854	0.279793	0.341779	0.522913		65.6473	0.294316	0.950655
PFLU1824	sucD	succinyl-CoA synthetase alpha chain	6.2.1.5	1	23619.2	17363.7	1.36027	0.430623	0.342097	0.52326		18174	0.453272	0.950031
PFLU3621	PFLU3621	conserved hypothetical protein	1.1.2.3	10	145.845	58.053	2.51228	1.05007	0.342773	0.523327		82.8157	1.10685	0.9487
PFLU2435	PFLU2435	putative transport-related membrane protein	1.11.1.10	3	2.32983	1.02823	2.26585	0.905084	0.342769	0.523327		1.73617	0.954017	0.948709
PFLU3084	PFLU3084	conserved hypothetical protein	2.4.-.-	10	191.661	120.93	1.58489	0.606175	0.342723	0.523327		189.743	0.638887	0.948798
PFLU1290	kdsA	2-dehydro-3-deoxyphosphooctonate aldolase	2.5.1.55	3	3310.39	2430.29	1.36214	0.43156	0.342374	0.523327		2244.96	0.45452	0.949484
PFLU3306	PFLU3306	putative aldehyde dehydrogenase	1.14.13.-	13	23.1746	17.9659	1.28992	0.349734	0.342297	0.523327		18.8697	0.368282	0.949637
PFLU2619	PFLU2619	putative ABC-type amino-acid transporter	3.4.-.-	3	18.9626	13.2271	1.43361	0.380333	0.344434	0.524206		36.0383	0.402281	0.945441
PFLU1186	PFLU1186	putative phage-related hypothetical protein	6.1.1.10	12	58.1526	44.9192	1.2946	0.439279	0.344173	0.524206		65.6706	0.464378	0.945953
PFLU1087	PFLU1087	putative TonB-dependent receptor	1.1.5.2	3	65.9209	59.6457	1.10521	0.246249	0.344229	0.524206		55.5628	0.260349	0.945842
PFLU1463	PFLU1463	hypothetical protein	3.2.2.-	8	234.864	194.202	1.20938	0.310217	0.344532	0.524216		225.377	0.328185	0.945249
PFLU2807	PFLU2807	putative nicotinamide mononucleotide	2.3.2.2	3	145.166	106.039	1.36898	0.407277	0.345576	0.524978		138.615	0.431801	0.943205
PFLU5212	recD	exonuclease V alpha-subunit	1.2.1.27	5	561.502	416.228	1.34903	0.412637	0.345985	0.525227		432.736	0.437855	0.942406
PFLU4207	gltX	putative glutamyl-tRNA synthetase	6.1.1.17	2	3032.14	2318.13	1.30802	0.376513	0.347134	0.526457		2698.52	0.400476	0.940164
PFLU6106	PFLU6106	conserved hypothetical protein	3.5.4.19	10	990.612	758.07	1.30676	0.371362	0.347186	0.526457		758.327	0.395039	0.940062
PFLU5787	PFLU5787	putative TetR-family regulatory protein	2.4.2.-	9	756.549	633.26	1.19469	0.260899	0.348171	0.527675		663.461	0.278102	0.938144
PFLU3849	PFLU3849	putative outer membrane lipoprotein precursor	2.3.1.118	3	186.081	145.256	1.28106	0.340899	0.348344	0.527799		174.314	0.363507	0.937806
PFLU5490	PFLU5490	conserved hypothetical protein	1.1.1.193	10	276.638	209.88	1.31808	0.366133	0.34906	0.528608		437.937	0.390995	0.936414
PFLU6104	PFLU6104	conserved hypothetical membrane protein	3.5.4.19	3	297.957	231.785	1.28549	0.344462	0.351725	0.532227		239.519	0.369893	0.931248
PFLU5973	PFLU5973	putative GntR-family regulatory protein	1.4.99.1	9	433.793	358.683	1.20941	0.273736	0.352476	0.532667		383.815	0.294403	0.929798
PFLU4512	PFLU4512	putative transmembrane transport protein	3.5.3.11	3	47.9813	34.8762	1.37576	0.451024	0.353068	0.533144		51.3692	0.485675	0.928655
PFLU3264	PFLU3264	conserved hypothetical exported protein	4.2.1.84	10	27.6657	23.9085	1.15715	0.357064	0.353686	0.533939		32.189	0.38499	0.927463
PFLU0064	PFLU0064	conserved hypothetical membrane protein	4.2.1.1	3	31.2744	20.9429	1.49332	0.549631	0.35417	0.53453		57.0928	0.593213	0.926532
PFLU4221	PFLU4221	putative cobalamin ABC transport system,	2.6.1.57	3	179.204	135.171	1.32576	0.37334	0.355433	0.535499		173.354	0.404003	0.924102
PFLU5926	PFLU5926	conserved hypothetical protein	4.2.1.24	10	255.232	204.103	1.25051	0.291336	0.355459	0.535499		250.388	0.31528	0.924053
PFLU5264	greA	transcription elongation factor, cleaves 3'	3.4.24.-	2	2495.32	1997.18	1.24942	0.318685	0.35526	0.535499		2281.74	0.344735	0.924436
PFLU4897	gcvP	glycine dehydrogenase [decarboxylating]	1.4.4.2	6	10756.1	7003.46	1.53583	0.582613	0.35625	0.536551		7019.9	0.631535	0.922534
PFLU5698	PFLU5698	putative GGDEF/EAL domain regulatory protein	2.4.1.-	9	1383.3	1107.52	1.249	0.314555	0.357081	0.537524		1370.68	0.341559	0.92094
PFLU0565	PFLU0565	putative TetR-family regulatory protein	2.4.2.11	9	143.106	107.867	1.32669	0.384581	0.35736	0.537525		120.167	0.417838	0.920407
PFLU2474	polS	sorbitol dehydrogenase	1.1.1.14	6	40.1388	31.4923	1.27456	0.344209	0.357343	0.537525		49.3089	0.373961	0.920441
PFLU4922	cspC	cold shock protein cspc	6.1.1.12	0	117.835	91.9752	1.28116	0.343195	0.357582	0.537719		166.104	0.373045	0.919982
PFLU3481	PFLU3481	conserved hypothetical protein	1.3.99.3	10	328.303	240.807	1.36335	0.427215	0.358971	0.539247		344.674	0.465717	0.917328
PFLU2947	PFLU2947	putative ABC transporter, periplasmic binding	2.7.8.8	3	39.2027	32.1768	1.21835	0.305764	0.35943	0.539798		35.9109	0.333639	0.916451
PFLU4887	PFLU4887	putative CoA transferase family protein	4.2.1.70	7	691.567	481.461	1.43639	0.49332	0.359561	0.539854		533.274	0.538441	0.916202
PFLU4788	PFLU4788	conserved hypothetical protein	1.17.4.1	10	1598.9	822.872	1.94307	0.836473	0.360199	0.540558		1092.6	0.914191	0.914987
PFLU4841	PFLU4841	conserved hypothetical protein	1.1.1.49	10	317.359	230.163	1.37885	0.439909	0.360338	0.5406		300.204	0.480921	0.914721
PFLU4998	atvA	putative acid tolerance protein	6.1.1.15	0	1621.86	1357.13	1.19507	0.252088	0.361996	0.542667		1363.21	0.276543	0.911568
PFLU1612	PFLU1612	putative fimbria protein precursor	1.-.-.-	3	219.95	152.652	1.44086	0.482273	0.36243	0.543035		179.748	0.529537	0.910745
PFLU4816	PFLU4816	conserved hypothetical protein	2.7.1.12	10	202.801	149.634	1.35531	0.409304	0.363014	0.54363		171.247	0.449964	0.909637
PFLU4588	ligA	DNA ligase	6.5.1.2	2	1337.83	1106.38	1.20919	0.265338	0.36337	0.544023		1272.3	0.291913	0.908962
PFLU4582	PFLU4582	putative LysR-family transcriptional regulator	2.7.7.7	9	330.764	270.048	1.22483	0.281921	0.366056	0.547053		336.014	0.311899	0.903886
PFLU3726	rbsC	putative ribose transport system permease	2.2.1.1	3	62.568	47.5502	1.31583	0.485249	0.366714	0.547614		75.5216	0.537586	0.902645
PFLU1162	PFLU1162	putativ ATP-binding protein	6.1.1.10	13	1131.93	784.875	1.44218	0.501692	0.36788	0.548789		1006.12	0.557157	0.900451
PFLU3590	PFLU3590	conserved hypothetical protein	1.-.-.-	10	106.261	70.3099	1.51132	0.578735	0.368836	0.549621		94.4142	0.644001	0.898656
PFLU1115	PFLU1115	putative two-component system, response	1.1.5.2	9	1575.57	1176.15	1.3396	0.407897	0.369388	0.549906		1232.12	0.454421	0.897621
PFLU2365	PFLU2365	putative TonB-dependent siderophore receptor	3.5.1.10	0	232.244	175.768	1.32131	0.40805	0.369803	0.550241		268.202	0.454986	0.896842
PFLU3085	PFLU3085	putative short chain dehydrogenase	2.4.-.-	13	164.215	107.155	1.5325	0.561184	0.370624	0.550614		151.057	0.626808	0.895305
PFLU3409	PFLU3409	methyl-accepting chemotaxis protein	4.2.99.9	0	224.829	148.608	1.5129	0.571122	0.370756	0.550669		313.698	0.638083	0.895059
PFLU1721	PFLU1721	conserved hypothetical protein	2.5.1.54	10	14.8596	12.0316	1.23505	0.464369	0.370931	0.550788		10.8606	0.519004	0.89473
PFLU4039	PFLU4039	putative succinate-semialdehyde dehydrogenase	1.1.1.93	13	53.6539	37.2294	1.44117	0.453934	0.371515	0.551372		51.3128	0.507962	0.893639
PFLU1019	PFLU1019	conserved hypothetical protein	3.1.1.1	10	374.408	306.486	1.22162	0.299668	0.37161	0.551372		381.461	0.3354	0.893462
PFLU4899	gcvT	putative aminomethyltransferase (glycine	2.1.2.10	6	5857.81	4048.04	1.44707	0.507496	0.371853	0.551459		4067.65	0.5683	0.893008
PFLU2775	yecA	conserved hypothetical protein	2.5.1.19	10	162.513	128.288	1.26678	0.349201	0.371954	0.551459		147.885	0.391122	0.892819
PFLU1259	dapE	succinyl-diaminopimelate desuccinylase	3.5.1.18	7	1220.77	916.403	1.33214	0.399175	0.372803	0.552294		992.263	0.44789	0.891235
PFLU3715	PFLU3715	conserved hypothetical protein	2.7.1.112	10	16.5267	12.2414	1.35007	0.395877	0.373019	0.552473		15.9383	0.444389	0.890832
PFLU5912	PFLU5912	putative polyphosphate kinase	3.6.1.11	7	4042.07	3209.82	1.25928	0.324742	0.373863	0.552875		3129.24	0.365183	0.88926
PFLU2802	iorA	isoquinoline 1-oxidoreductase alpha subunit	1.3.99.16	7	5.35586	3.197	1.67528	0.651151	0.375179	0.554289		21.1819	0.734258	0.886815
PFLU2146	PFLU2146	putative antibiotic biosynthesis-related	3.5.4.1	0	616.286	468.194	1.3163	0.376475	0.375231	0.554289		548.045	0.424571	0.886718
PFLU3571	PFLU3571	putative GGDEF domain signaling protein	2.1.1.14	9	690.044	528.618	1.30538	0.385526	0.374974	0.554289		540.467	0.434545	0.887195
PFLU1843	PFLU1843	putative AMP-binding protein	4.2.1.60	13	392.409	318.41	1.2324	0.297507	0.375252	0.554289		412.169	0.33553	0.886679
PFLU4829	fadD	acyl-CoA synthetase (long-chain-fatty-acid--CoA	6.2.1.3	7	2151.72	1773.5	1.21326	0.273449	0.375298	0.554289		2048.07	0.308427	0.886593
PFLU0742	PFLU0742	putative exported protein	2.1.1.-	3	6566.07	5144.51	1.27632	0.343844	0.375956	0.554977		6668.11	0.388361	0.885373
PFLU5424	PFLU5424	conserved hypothetical protein	2.3.1.-	10	563.264	385.521	1.46105	0.514703	0.376681	0.55578		504.332	0.582225	0.884029
PFLU0456	PFLU0456	conserved hypothetical protein	1.5.1.12	10	858.707	646.352	1.32854	0.392904	0.376883	0.55578		786.286	0.444635	0.883655
PFLU1563	PFLU1563	putative helicase	3.2.1.52	2	1688.9	1373.17	1.22992	0.292245	0.376852	0.55578		1361.24	0.330702	0.883712
PFLU1321	PFLU1321	putative outer membrane protein	2.1.1.77	3	133.91	85.3365	1.5692	0.597554	0.377657	0.556638		293.27	0.677328	0.882222
PFLU0411	aroK	shikimate kinase I	2.7.1.71	7	1396.67	1012.31	1.37968	0.445752	0.37759	0.556638		1394.92	0.505189	0.882346
PFLU1951	PFLU1951	putative fumarylacetoacetate hydrolase family	1.2.1.16	13	92.3005	79.4139	1.16227	0.292702	0.377946	0.556782		109.622	0.33198	0.881686
PFLU3443	PFLU3443	conserved hypothetical protein	1.7.99.4	10	7.80191	4.89467	1.59396	0.504762	0.378873	0.557579		10.1092	0.57361	0.879975
PFLU4400	PFLU4400	conserved hypothetical protein	6.3.4.14	10	986.477	790.14	1.24848	0.308391	0.379062	0.55764		924.11	0.350593	0.879626
PFLU4377	PFLU4377	conserved hypothetical protein	3.4.11.21	10	6908.64	2498.7	2.76489	1.07516	0.379825	0.558129		3077.66	1.22425	0.878219
PFLU4410	PFLU4410	putative chemotaxis protein	6.3.4.14	0	463.716	375.16	1.23605	0.301352	0.379965	0.558195		504.167	0.343241	0.87796
PFLU1408	PFLU1408	putative dihydrodipicolinate synthase	3.2.1.21	7	115.803	81.4886	1.42109	0.490406	0.380222	0.558397		128.788	0.558875	0.877487
PFLU1730	htpX	probable protease (heat shock protein)	3.4.24.-	0	4693.36	3729.14	1.25856	0.324625	0.380296	0.558397		5102.7	0.370006	0.877351
PFLU0665	PFLU0665	putative LysR-family regulatory protein	3.6.3.-	9	202.764	171.065	1.18531	0.274523	0.380586	0.558504		190.075	0.313091	0.876817
PFLU2316	PFLU2316	putative sarcosine oxidase gamma subunit	5.3.1.5	6	16.1894	10.1963	1.58777	0.497372	0.38164	0.559285		22.9033	0.568504	0.874879
PFLU1964	PFLU1964	putative exported protein	1.2.1.16	3	44.2069	33.1808	1.3323	0.301881	0.381564	0.559285		41.4469	0.345	0.875018
PFLU0908	PFLU0908	putative lipoprotein	1.1.99.16	3	2883.79	2552.2	1.12992	0.172721	0.381673	0.559285		2722.36	0.197437	0.874818
PFLU3357	PFLU3357	putative aldo/keto reductase	1.4.99.1	13	32.0969	20.1208	1.59521	0.517119	0.382186	0.559895		21.3452	0.591753	0.873876
PFLU1500	PFLU1500	putative LysR-family regulatory protein	6.3.2.6	9	740.278	636.887	1.16234	0.220166	0.382776	0.560618		627.702	0.252254	0.872792
PFLU0136	PFLU0136	putative MarR-family regulatory protein	1.6.1.2	9	216.978	148.99	1.45632	0.531916	0.383208	0.560619		200.309	0.609996	0.872
PFLU4416	cheY1	chemotaxis protein CheY	2.7.3.-	0	2722.84	2122.07	1.28311	0.349673	0.383258	0.560619		3229.36	0.401043	0.871909
PFLU0573	PFLU0573	putative membrane protein	3.1.1.3	3	435.419	341.651	1.27446	0.334213	0.38314	0.560619		496.728	0.383217	0.872125
PFLU0975	PFLU0975	putative short-chain dehydrogenase	1.1.1.215	13	331.816	264.445	1.25476	0.308062	0.383146	0.560619		275.495	0.353235	0.872115
PFLU1258	rrmA	ribosomal RNA large subunit methyltransferase A	2.1.1.51	2	398.41	294.185	1.35428	0.412945	0.38351	0.560842		340.307	0.473861	0.871447
PFLU2043	PFLU2043	putative ABC transport system, ATP-binding	3.4.21.102	3	405.914	248.691	1.6322	0.645249	0.384103	0.561479		257.758	0.741357	0.870362
PFLU1025	hmgA	homogentisate 1,2-dioxygenase	1.13.11.5	6	2509.84	1160.2	2.16329	0.909969	0.38496	0.562536		1571.18	1.04739	0.868794
PFLU5425	PFLU5425	conserved hypothetical protein	2.3.1.-	10	1882.58	1334.63	1.41056	0.473523	0.386035	0.56345		1597.48	0.54627	0.86683
PFLU4647	PFLU4647	putative hydrolase	EC	13	485.205	373.121	1.3004	0.373072	0.386088	0.56345		372.484	0.430434	0.866733
PFLU1628	PFLU1628	putative transport-related membrane protein	2.6.1.11	3	106.021	85.0608	1.24642	0.313536	0.386025	0.56345		118.175	0.361696	0.866848
PFLU0834	PFLU0834	putative tryptophanyl-tRNA synthetase	2.7.1.69	2	1661.56	1352.21	1.22877	0.288513	0.385927	0.56345		1337.56	0.332762	0.867027
PFLU1829	PFLU1829	conserved hypothetical protein	6.2.1.5	10	33.0331	27.69	1.19296	0.28764	0.386878	0.564202		29.7915	0.33242	0.865292
PFLU3291	PFLU3291	putative aldehyde dehydrogenase	1.-.-.-	6	206.649	166.311	1.24254	0.338371	0.388401	0.566138		187.567	0.392306	0.86252
PFLU4085	PFLU4085	putative TonB-dependent receptor	1.1.1.93	0	157.334	127.577	1.23325	0.250411	0.389533	0.567502		184.738	0.291018	0.860464
PFLU0506	rhdA	thiosulfate sulfurtransferase	2.8.1.1	7	978.519	798.875	1.22487	0.280442	0.390031	0.568085		849.942	0.326262	0.85956
PFLU0066	PFLU0066	putative protoheme IX farnesyltransferase	4.2.1.1	7	75.2445	57.7026	1.304	0.397347	0.390225	0.568121		86.8733	0.462457	0.85921
PFLU2526	PFLU2526	putative ABC transport system, membrane protein	6.3.1.5	3	10.9253	8.23045	1.32742	0.414931	0.390832	0.568679		11.2945	0.48354	0.85811
PFLU0076	PFLU0076	putative zinc ABC transport system,	1.11.1.6	3	656.178	495.971	1.32302	0.389194	0.391089	0.568767		676.359	0.453794	0.857645
PFLU3738	PFLU3738	putative membrane protein	2.2.1.1	3	126.591	113.444	1.11589	0.223381	0.394624	0.573045		120.614	0.262412	0.851262
PFLU2835	PFLU2835	hypothetical protein	2.1.1.73	8	6.02579	4.21383	1.43	0.703423	0.39511	0.573463		4.31785	0.827179	0.850387
PFLU3998	PFLU3998	putative exported protein	2.7.1.12	3	37.2989	26.5769	1.40343	0.458377	0.39536	0.573683		80.7258	0.539308	0.849937
PFLU5151	PFLU5151	putative aldolase	1.10.3.-	13	1018.71	715.314	1.42415	0.487591	0.395851	0.573978		1020.94	0.574276	0.849054
PFLU2967	PFLU2967	ABC transport system ATP-binding protein	1.20.4.1	3	120.772	100.38	1.20314	0.284784	0.395861	0.573978		106.343	0.335419	0.849037
PFLU5337	radA	DNA repair protein	2.1.2.1	2	675.629	513.15	1.31663	0.38038	0.396461	0.574561		692.08	0.448583	0.847958
PFLU0352	glgP	glycogen phosphorylase	2.4.1.1	6	5349.67	4157.44	1.28677	0.353621	0.396758	0.574848		4860.68	0.417289	0.847425
PFLU4179	PFLU4179	putative oxidoreductase	1.-.-.-	13	1916.17	1430.13	1.33986	0.405294	0.397946	0.576425		1837.91	0.47947	0.845295
PFLU0424	PFLU0424	putative lipoprotein	1.1.1.100	3	83.0581	64.1379	1.29499	0.334226	0.399132	0.577277		82.4671	0.396391	0.843172
PFLU2423	PFLU2423	putative type II secretion pathway protein D	1.11.1.10	3	48.804	36.1909	1.34852	0.32476	0.399449	0.577303		48.7917	0.385424	0.842605
PFLU2422	PFLU2422	putative type II secretion pathway protein M	1.11.1.10	3	2.48534	2.30754	1.07705	0.759022	0.400076	0.577921		3.27962	0.902003	0.841485
PFLU3595	PFLU3595	conserved hypothetical protein	1.-.-.-	10	435.119	320.537	1.35747	0.419413	0.400203	0.57796		406.977	0.498554	0.841259
PFLU3884	PFLU3884	putative acyl-CoA dehydrogenase family protein	5.2.1.8	13	471.479	378.925	1.24426	0.307824	0.400357	0.578039		498.776	0.366028	0.840983
PFLU4376	PFLU4376	putative peptidase	3.4.11.21	5	3080.97	1775.94	1.73484	0.707885	0.401126	0.578716		1722.07	0.84311	0.839612
PFLU6013	PFLU6013	putative membrane protein	3.6.1.-	3	5233.81	3984.01	1.3137	0.381613	0.401826	0.579552		3901.03	0.455188	0.838365
PFLU2959	PFLU2959	AraC-family transcriptional regulator	2.7.8.8	9	95.265	75.2602	1.26581	0.302575	0.403421	0.581159		116.5	0.362136	0.835528
PFLU1196	dgkA	diacylglycerol kinase	2.7.1.107	7	148.3	125.13	1.18516	0.218658	0.403612	0.58129		157.827	0.261808	0.835187
PFLU0231	PFLU0231	conserved hypothetical protein	3.1.6.1	10	441.999	357.967	1.23475	0.288463	0.404231	0.581533		368.553	0.345842	0.834089
PFLU1126	PFLU1126	putative membrane protein	1.1.5.2	3	227.488	164.467	1.38318	0.457005	0.404769	0.58162		480.685	0.548537	0.833134
PFLU2300	xylF	D-xylose ABC transport syste, substrate-binding	3.6.3.17	3	51.0465	37.9356	1.34561	0.36783	0.404926	0.58162		107.256	0.441649	0.832856
PFLU5379	PFLU5379	putative membrane protein	3.6.1.-	3	724.306	604.739	1.19772	0.259526	0.404465	0.58162		692.35	0.311305	0.833673
PFLU1295	adhC	alcohol dehydrogenase class III	1.2.1.1	6	2708.76	2236.52	1.21115	0.270103	0.405182	0.581815		2312.21	0.324486	0.832402
PFLU0288	PFLU0288	putative dTDP-4-dehydrorhamnose reductase	3.6.1.-	3	679.289	530.874	1.27957	0.339122	0.406189	0.582827		526.471	0.408276	0.830619
PFLU4048	PFLU4048	putative oxidoreductase	1.1.1.93	13	290.263	185.466	1.56505	0.586865	0.406688	0.582997		232.319	0.707291	0.829737
PFLU2997	hppD	putative 4-hydroxyphenylpyruvate dioxygenase	4.4.1.5	6	2459.08	1733.37	1.41867	0.479475	0.406709	0.582997		1997.67	0.57789	0.829699
PFLU6076	PFLU6076	putative exported protein	3.6.1.-	3	18086.5	15690.2	1.15273	0.203169	0.406601	0.582997		15854.8	0.244815	0.829891
PFLU0209	PFLU0209	putative TonB-dependent membrane protein	3.1.6.1	3	51.0149	37.9527	1.34417	0.35737	0.407359	0.583639		45.3227	0.43132	0.82855
PFLU4800	PFLU4800	probable short chain dehydrogenase	1.-.-.-	13	209.747	174.956	1.19885	0.270262	0.407797	0.583884		173.683	0.326491	0.827778
PFLU2790	PFLU2790	putative integral membrane transport protein	2.7.8.24	3	13.4673	9.15209	1.4715	0.413342	0.408268	0.584053		14.1326	0.499842	0.826945
PFLU5112	PFLU5112	conserved hypothetical protein	2.7.3.-	10	34.9342	31.8765	1.09592	0.250508	0.409064	0.584925		28.0643	0.303447	0.825542
PFLU2701	PFLU2701	putative exported protein	1.1.1.44	3	24.5059	19.8232	1.23622	0.328957	0.409422	0.585293		119.144	0.398779	0.824911
PFLU3461	PFLU3461	putative transmembrane protein	1.7.99.4	3	21.493	16.3221	1.3168	0.32192	0.410487	0.586526		19.0149	0.391137	0.823037
PFLU1934	PFLU1934	putative membrane protein	4.2.1.11	3	4.16546	2.88066	1.44601	0.713654	0.411916	0.587554		2.79271	0.869752	0.820526
PFLU5068	iscS	cysteine desulfurase	4.4.1.-	7	3130.3	2504.42	1.24991	0.313913	0.413027	0.588558		5366.96	0.383486	0.818579
PFLU4983	PFLU4983	putative two-component system, sensor kinase	1.2.1.12	9	442.499	372.88	1.1867	0.236029	0.413492	0.589076		396.596	0.288627	0.817764
PFLU0017	fmt	methionyl-tRNA formyltransferase	2.1.2.9	2	399.324	281.639	1.41786	0.470233	0.415131	0.590815		324.048	0.577047	0.814897
PFLU5645	PFLU5645	putative membrane protein	2.7.3.-	3	609.343	468.287	1.30122	0.368731	0.414963	0.590815		672.021	0.452324	0.815192
PFLU4315	PFLU4315	putative membrane protein	4.2.1.2	3	189.836	160.672	1.18151	0.223326	0.416295	0.591912		185.562	0.274738	0.812866
PFLU3938	PFLU3938	putative lipoprotein	3.4.99.-	3	42.8696	30.8203	1.39095	0.322421	0.416709	0.592349		44.2055	0.397	0.812143
PFLU0806	fruA	PTS system, fructose-specific IIBC component	2.7.1.69	3	325.026	242.577	1.33989	0.401018	0.416975	0.592535		304.536	0.494059	0.81168
PFLU5045	PFLU5045	conserved hypothetical protein	1.1.1.205	10	187.889	153.543	1.22369	0.311268	0.417045	0.592535		148.719	0.383543	0.811559
PFLU6014	PFLU6014	putative membrane protein	3.6.1.-	3	1344.52	1005.46	1.33722	0.40143	0.418451	0.593951		1020.82	0.496137	0.809111
PFLU4472	rmuC	DNA recombination protein	3.6.1.-	2	869.816	600.099	1.44945	0.503798	0.418741	0.594153		812.957	0.623044	0.808607
PFLU0651	PFLU0651	putative exported protein	4.1.1.19	3	176.273	120.43	1.46369	0.509966	0.418953	0.594226		399.12	0.630959	0.808239
PFLU3451	PFLU3451	putative membrane protein	1.7.99.4	3	3.12337	1.90629	1.63846	0.667604	0.419398	0.594712		7.66093	0.82679	0.807465
PFLU0318	PFLU0318	putative transport-related membrane protein	3.2.1.4	3	201.726	169.094	1.19298	0.275373	0.420032	0.595465		182.435	0.341499	0.806365
PFLU0435	PFLU0435	putative acyl carrier protein	1.1.1.100	7	177.22	140.62	1.26028	0.337595	0.420175	0.595522		220.128	0.418792	0.806117
PFLU0824	PFLU0824	putative outer membrane porin	2.7.1.69	3	589.895	478.036	1.234	0.302323	0.421392	0.596955		652.253	0.376019	0.804009
PFLU6012	PFLU6012	conserved hypothetical protein	3.6.1.-	10	613.479	471.549	1.30099	0.360824	0.422254	0.597446		456.098	0.449615	0.802517
PFLU4187	accD	acetyl CoA carboxylase, carboxyltranferase	6.4.1.2	7	2444.83	1937.58	1.2618	0.32706	0.422152	0.597446		2034.86	0.407453	0.802694
PFLU3382	PFLU3382	putative membrane protein	EC	3	20.1719	16.3589	1.23308	0.355802	0.422388	0.597489		26.3105	0.443485	0.802286
PFLU4884	PFLU4884	putative two-component system, response	4.2.1.70	9	540.336	456.841	1.18277	0.232566	0.423057	0.597944		551.273	0.290298	0.801128
PFLU1346	livJ1	branched amino acid ABC transport system,	1.4.3.5	3	7959.96	6523.97	1.22011	0.282647	0.424101	0.598452		6581.67	0.353607	0.799326
PFLU2245	PFLU2245	putative two-component system, sensor kinase	2.7.8.5	9	384.861	326.691	1.17806	0.249369	0.424578	0.598979		398.088	0.312295	0.798504
PFLU4763	PFLU4763	putative histidine transport system permease	2.6.1.11	3	470.624	358.048	1.31442	0.375664	0.425073	0.59953		462.492	0.470963	0.797652
PFLU1453	PFLU1453	conserved hypothetical protein	3.2.2.-	10	776.648	624.898	1.24284	0.30376	0.4255	0.599987		850.747	0.38117	0.796916
PFLU3354	PFLU3354	conserved hypothetical protein	1.4.99.1	10	1782.31	909.723	1.95918	0.805032	0.425679	0.600094		1298.31	1.01058	0.796607
PFLU1576	cusR	heavy metal two component system, response	1.6.1.1	9	329.409	275.825	1.19427	0.268259	0.426039	0.600309		312.954	0.337014	0.795988
PFLU4741	PFLU4741	hypothetical protein	2.7.3.-	8	142.604	100.605	1.41746	0.494484	0.426696	0.600899		5846.63	0.622103	0.794858
PFLU1823	sucC	succinyl-CoA synthetase beta chain	6.2.1.5	1	32610.3	24213.2	1.3468	0.412655	0.427578	0.601746		26643.1	0.520148	0.793342
PFLU2863	PFLU2863	hypothetical protein	2.1.1.73	8	1.17872	0.974373	1.20972	0.907123	0.429521	0.603748		1.51371	1.14824	0.790011
PFLU4024	fabG	biotin carboxylase	6.3.4.14	7	35.3077	27.3862	1.28925	0.255037	0.430541	0.605034		29.7357	0.323543	0.788265
PFLU0463	rfaC	lipopolysaccharide heptosyltransferase-1	2.-.-.-	3	508.466	391.858	1.29758	0.359596	0.430816	0.605094		477.745	0.456458	0.787797
PFLU5558	trpC	indole-3-glycerol phosphate synthase	4.1.1.48	7	1960.79	1626.33	1.20565	0.26269	0.430821	0.605094		2240.46	0.333454	0.787787
PFLU1076	PFLU1076	putative short chain dehydrogenase	3.4.21.53	7	56.6322	44.4478	1.27413	0.27735	0.431218	0.605393		50.7307	0.352365	0.787109
PFLU4478	PFLU4478	putative glutathione peroxidase	3.6.1.-	7	855.579	717.981	1.19165	0.249231	0.431319	0.605393		878.804	0.31671	0.786937
PFLU0353	PFLU0353	putative membrane protein	2.4.1.1	3	917.868	742.23	1.23664	0.292804	0.431512	0.605518		830.898	0.372236	0.786606
PFLU1684	PFLU1684	conserved hypothetical protein	2.7.3.-	10	744.999	507.444	1.46814	0.513945	0.432581	0.606429		898.444	0.654887	0.784783
PFLU5589	gcp	putative O-sialoglycoprotein endopeptidase	3.4.24.57	5	660.157	496.486	1.32966	0.394196	0.432492	0.606429		697.016	0.502203	0.784935
PFLU2436	PFLU2436	putative membrane protein	1.11.1.10	3	25.5743	18.3042	1.39718	0.377348	0.432853	0.606517		24.1465	0.481115	0.78432
PFLU1728	tpm	thiopurine S-methyltransferase	2.1.1.67	0	592.141	472.559	1.25305	0.311307	0.432788	0.606517		567.447	0.396858	0.784429
PFLU3310	PFLU3310	conserved hypothetical protein	1.14.13.-	10	79.705	71.972	1.10745	0.225675	0.43319	0.606843		85.3943	0.287945	0.783744
PFLU0763	pta	phosphate acetyltransferase	2.3.1.8	6	1146.56	1004.08	1.1419	0.181263	0.433484	0.607108		925.409	0.231426	0.783244
PFLU2134	PFLU2134	putative shikimate dehydrogenase	3.5.4.1	7	1688.92	1369.87	1.23291	0.29478	0.43397	0.607495		1789.29	0.376756	0.782416
PFLU4620	ppsA	putative phosphoenolpyruvate synthase	2.7.9.2	7	12860.8	10245.9	1.25522	0.319612	0.434165	0.607547		11694.6	0.408667	0.782084
PFLU5508	rplO	50S ribosomal protein L15	2.7.7.6	2	15450.4	11330.2	1.36364	0.427824	0.434774	0.607886		11694.1	0.547755	0.781049
PFLU0664	PFLU0664	conserved hypothetical protein	3.6.3.-	10	82.9808	67.6011	1.22751	0.261057	0.435169	0.608291		76.2711	0.334526	0.780378
PFLU2114	PFLU2114	putative regulatory protein	3.5.4.1	9	14.3233	11.2613	1.27191	0.354821	0.436133	0.609058		14.7722	0.455635	0.77874
PFLU4622	PFLU4622	putative GntR family transcriptional regulator	2.7.9.2	9	2492.24	2050.43	1.21547	0.27686	0.436137	0.609058		2387.91	0.355526	0.778732
PFLU2796	PFLU2796	putative isochorismatase	2.7.8.24	13	51.7153	42.1392	1.22725	0.229639	0.436271	0.609097		58.7228	0.294975	0.778506
PFLU4035	PFLU4035	conserved hypothetical protein	2.6.1.1	10	96.3881	60.2808	1.59899	0.593972	0.437157	0.609817		113.544	0.764441	0.777002
PFLU4496	PFLU4496	conserved hypothetical protein	2.5.1.17	10	1427.76	1034.33	1.38037	0.443874	0.437313	0.609817		1345.76	0.571459	0.776739
PFLU5857	ssuA	putative aliphatic sulfonatesABC transport	1.14.14.5	3	42.162	38.2006	1.1037	0.239937	0.437229	0.609817		38.646	0.308847	0.776881
PFLU5193	PFLU5193	putative AraC-type regulatory protein	5.3.3.4	9	215.049	178.498	1.20477	0.278433	0.437605	0.610078		206.469	0.358693	0.776243
PFLU0312	PFLU0312	putative amino acid ABC transport system,	3.2.1.4	3	211.321	162.259	1.30237	0.357192	0.437785	0.610182		177.751	0.460334	0.775939
PFLU0571	PFLU0571	putative AraC-family regulatory protein	3.1.1.3	9	139.661	120.295	1.16099	0.230761	0.437956	0.610273		126.005	0.297507	0.77565
PFLU1691	PFLU1691	conserved hypothetical protein	2.7.3.-	10	1589.98	1277.77	1.24434	0.313215	0.438883	0.611125		1206.58	0.404629	0.77408
PFLU1296	PFLU1296	putative esterase	1.2.1.1	13	1505.27	1259.05	1.19556	0.248997	0.439316	0.611287		1249.84	0.321972	0.773349
PFLU2441	PFLU2441	putative LysR-family regulatory protein	1.11.1.10	9	17.2738	13.8852	1.24404	0.332133	0.441381	0.61357		16.0476	0.431418	0.769864
PFLU0259	ompR	DNA-binding response regulator	6.3.2.2	9	6791.16	5368.46	1.26501	0.329859	0.441588	0.613711		6710.97	0.428659	0.769514
PFLU4183	purF	amidophosphoribosyltransferase	4.2.99.-	7	4334.27	3632.66	1.19314	0.249635	0.442552	0.614609		4643.18	0.325091	0.76789
PFLU1456	PFLU1456	conserved hypothetical protein	3.2.2.-	10	91.87	67.3267	1.36454	0.393198	0.443868	0.615846		109.409	0.513529	0.765677
PFLU0797	PFLU0797	conserved hypothetical protein	2.4.2.19	10	1108.5	850.429	1.30347	0.368085	0.444351	0.616169		863.315	0.48124	0.764867
PFLU0516	PFLU0516	conserved hypothetical protein	3.1.-.-	10	452.737	388.853	1.16429	0.216896	0.44442	0.616169		473.382	0.283617	0.76475
PFLU5694	PFLU5694	putative exported protein	2.4.1.-	3	258.552	190.195	1.3594	0.429857	0.445046	0.616594		295.678	0.562861	0.7637
PFLU0446	cvrA	cell volume regulation protein A	1.8.1.8	0	1622.23	1272.47	1.27486	0.340516	0.444851	0.616594		1470.23	0.445685	0.764028
PFLU3262	PFLU3262	putative amidase	4.2.1.84	13	45.0613	34.8509	1.29297	0.288665	0.445592	0.616909		49.3172	0.378436	0.762784
PFLU4036	gabT	putative 4-aminobutyrate aminotransferase	2.6.1.1	7	233.217	152.85	1.52579	0.554524	0.446237	0.617653		164.705	0.728005	0.761703
PFLU2328	PFLU2328	putative histidine biosynthesis-related	3.5.1.10	7	112.786	89.7858	1.25617	0.29035	0.446459	0.617813		114.178	0.381371	0.761332
PFLU0958	PFLU0958	putative two-component system, sensor kinase	3.5.1.-	9	509.805	424.112	1.20205	0.273144	0.446574	0.617824		456.538	0.358862	0.76114
PFLU0666	PFLU0666	putative ArsR-family regulatory protein	3.6.3.-	9	142.212	116.236	1.22348	0.234749	0.447348	0.618615		145.942	0.308944	0.759843
PFLU1036	PFLU1036	putative LysR-family regulatory protein	4.3.1.17	9	258.408	214.644	1.20389	0.277759	0.447359	0.618615		257.356	0.365556	0.759825
PFLUs42					2497	1810.12	1.37947	0.441842	0.44786	0.61916		2003.49	0.582146	0.758988
PFLU2285	PFLU2285	putative muconate delta-isomerase	2.7.8.5	6	9.10853	7.15406	1.2732	0.415386	0.450156	0.621149		8.90103	0.550068	0.755155
PFLU3002	PFLU3002	putative transport system, membrane protein	4.4.1.5	3	643.181	408.898	1.57296	0.590314	0.450972	0.62198		517.603	0.783123	0.753795
[truncated: 942 more rows]

## Sheet: CompB_6B4_cap+ higher
Locus	Gene Name	Product	EC Number	Colour in SBW25 genome annotation	6A4 Base Mean	6B4_cap+ Base Mean	Fold Change (6B4_cap+/6A4)	Log2 Fold Change	P-value	Adjusted P-value		Base Mean	lfcSE	Stat	Notes
PFLU3655	PFLU3655	hypothetical protein (probable colanic acid biosynthesis regulator)	2.3.-.-	8	128.005	73246.6	572.216	-7.88712	2.41574e-17	1.07668e-14		13042.3	0.930982	-8.47183
PFLU3677	wzc	tyrosine-protein kinase	2.7.1.112	9	200.152	42281.4	211.246	-6.95478	6.95611e-18	4.05539e-15		8751.74	0.807229	-8.61562
PFLU3668	gmd	putative GDP-mannose 4,6-dehydratase	4.2.1.47	3	48.6874	7956.55	163.421	-6.45149	1.19027e-12	2.08982e-10		1674.58	0.90783	-7.1065
PFLU3679	PFLU3679	putative phosphomannomutase (pseudogene)	2.7.1.112	11	26.5303	4216.62	158.936	-6.0938	1.34005e-09	1.1418e-07		860.943	1.00516	-6.06252
PFLU3678	wzb	putative protein-tyrosine phosphatase	2.7.1.112	2	150.7	22181.5	147.19	-6.24965	1.01124e-11	1.42905e-09		4771.47	0.918405	-6.80489
PFLU3669	waaE	lipopolysaccharide core biosynthesis glycosyl transferase	2.-.-.-	3	32.5112	4121.93	126.785	-6.44688	6.99929e-18	4.05539e-15		807.197	0.748339	-8.61492
PFLU3675	PFLU3675	putative flippase	2.-.-.-	2	43.6633	5230.02	119.781	-6.40965	1.09264e-19	1.26615e-16		1073.12	0.705962	-9.07931
PFLU3667	fcl	GDP-fucose synthetase	5.1.3.-	3	33.9645	3756.77	110.609	-5.99229	2.67112e-11	3.51738e-09		829.838	0.89925	-6.66365
PFLU3656	PFLU3656	hypothetical protein (probable colanic acid biosynthesis regulator)	2.3.-.-	8	77.532	8422.52	108.633	-6.19974	5.88842e-17	2.2745e-14		1960.89	0.740936	-8.36744
PFLU3676	udg	putative nucleotide sugar dehydrogenase	2.-.-.-	7	116.522	12243.5	105.074	-6.12803	1.25252e-15	3.81954e-13		2650.33	0.766083	-7.99918
PFLU3672	PFLU3672	conserved hypothetical membrane protein	2.-.-.-	3	38.5138	3967.33	103.011	-6.22261	1.75591e-19	1.66095e-16		795.802	0.689292	-9.02753
PFLU3680	PFLU3680	hypothetical protein	2.7.1.112	8	8.08091	824.572	102.039	-5.72956	1.02679e-09	8.92513e-08		204.19	0.938473	-6.10519
PFLU3657	PFLU3657	hypothetical protein (probable colanic acid biosynthesis regulator)	2.3.-.-	8	49.4638	4220.58	85.3267	-5.90021	3.88394e-16	1.2502e-13		1052.97	0.724653	-8.14213
PFLU3674	PFLU3674	putative lipopolysaccharide biosynthesis-related protein	2.-.-.-	3	19.1936	1611.34	83.9518	-5.92514	7.52012e-17	2.72322e-14		353.954	0.710572	-8.33856
PFLU3664	manC	mannose-1-phosphate guanylyltransferase	2.3.-.-	3	47.5975	3464.22	72.7816	-5.61783	1.73362e-12	2.95429e-10		785.494	0.79636	-7.05439
PFLU3665	wcaH	GDP-mannose mannosyl hydrolase	2.3.-.-	3	11.6738	824.503	70.6286	-5.64933	9.78829e-14	2.10049e-11		183.489	0.758938	-7.44373
PFLU3670	wcaF	putative acyl transferase, colanic acid biosynthesis protein	2.-.-.-	3	24.5683	1662.37	67.6632	-5.59468	2.65377e-13	5.12531e-11		343.001	0.765253	-7.31089
PFLU3661	PFLU3661	putative lipoprotein	2.3.-.-	3	20.6993	1378.99	66.6202	-5.5131	1.94551e-12	3.22065e-10		343.651	0.783296	-7.03833
PFLU3666	wcaI	putative glycosyltransferase	2.3.-.-	3	44.0875	2914.52	66.1076	-5.45386	3.51255e-11	4.5226e-09		662.858	0.823435	-6.62331
PFLU3662	wza	putative polysaccharide export protein	2.3.-.-	3	84.4571	4716.42	55.8439	-5.24988	2.46305e-11	3.31882e-09		1182.69	0.786434	-6.67555
PFLU3658	wcaJ	putative extracellular polysaccharide biosynthesis protein	2.3.-.-	3	173.902	9664.82	55.5762	-5.18749	3.66454e-10	3.72497e-08		2234.23	0.827657	-6.26769
PFLU3660	PFLU3660	putative membrane protein	2.3.-.-	3	16.2432	664.31	40.8978	-4.89035	2.77271e-10	3.03115e-08		163.472	0.774895	-6.31098
PFLU3673	PFLU3673	putative glycosyltransferase	2.-.-.-	3	97.9871	4004.21	40.8646	-5.04725	2.56815e-15	7.43994e-13		905.057	0.638062	-7.91028
PFLU3671	PFLU3671	putative glycosyltransferase	2.-.-.-	13	147.466	4563.79	30.9481	-4.6891	1.06506e-14	2.68303e-12		1068.65	0.606514	-7.73124
PFLU3659	PFLU3659	putative exported protein	2.3.-.-	3	162.267	4902.77	30.2142	-4.66661	5.0569e-15	1.39522e-12		1155.01	0.596334	-7.82549
PFLU3663	PFLU3663	putative membrane protein	2.3.-.-	3	513.442	10836.2	21.1049	-3.90465	2.75822e-06	8.5006e-05		8045.25	0.832895	-4.68805
PFLU4326	PFLU4326	putative membrane protein	1.-.-.-	3	58.3212	1173.69	20.1246	-4.19106	8.63029e-21	1.6668e-17		487.173	0.448164	-9.35164
PFLU4374	PFLU4374	putative membrane protein	3.4.11.21	3	181.427	3066.94	16.9045	-3.60875	4.14301e-05	0.000705517		680.84	0.88032	-4.09936
PFLU1329	PFLU1329	conserved hypothetical protein	1.4.3.5	10	238.226	3852.82	16.173	-3.72239	7.97247e-08	4.23784e-06		1332.93	0.693473	-5.36775
PFLU0990	algD	GDP-mannose 6-dehydrogenase	1.1.1.132	3	134.768	1984.3	14.7238	-3.72059	2.75722e-12	4.09624e-10		875.579	0.532305	-6.98957
PFLU1596	PFLU1596	hypothetical protein	1.-.-.-	8	38.2799	538.786	14.0749	-3.56975	1.94778e-08	1.22668e-06		280.456	0.635574	-5.61658
PFLU2607	PFLU2607	putative membrane protein	1.1.1.18	3	17.031	238.493	14.0035	-3.70929	1.04792e-14	2.68303e-12		71.4607	0.479652	-7.7333
PFLU0148A	PFLU0148A	putative transposase	1.6.1.2	12	111.274	1467.48	13.1879	-3.62196	1.62824e-17	7.8617e-15		406.782	0.425229	-8.51765
PFLU3598	PFLU3598	conserved hypothetical protein	1.-.-.-	10	2007.57	25094.5	12.5	-3.3086	1.92865e-05	0.000406021		7664.96	0.774305	-4.27299
PFLU1579	PFLU1579	conserved hypothetical protein	1.6.1.1	10	2583.87	32152	12.4434	-3.4055	2.21665e-07	9.80401e-06		8644.47	0.657409	-5.18019
PFLU2871	PFLU2871	hypothetical protein	2.1.1.73	8	1043.93	12789.7	12.2514	-3.29284	2.35217e-05	0.000460421		3153.22	0.778719	-4.22854
PFLU2776	PFLU2776	putative membrane protein	2.5.1.19	3	0.91273	10.4727	11.4741	-2.91888	0.00118112	0.0086298		3.89657	0.899944	-3.2434
PFLU1595	PFLU1595	conserved hypothetical protein	1.-.-.-	10	2385.03	25391.3	10.6461	-3.12562	4.15869e-05	0.000705517		6427.45	0.762628	-4.09848
PFLU2010	PFLU2010	putative AsnC-family regulatory protein	6.4.1.2	9	262.287	2783.69	10.6132	-3.21816	1.14021e-07	5.81288e-06		1096.58	0.606877	-5.30283
PFLU1358	PFLU1358	hypothetical protein	3.6.1.-	8	5081.71	53004.8	10.4305	-3.11949	3.36646e-05	0.000607641		13242.2	0.752201	-4.14715
PFLU2009	PFLU2009	putative threonine synthase	6.4.1.2	7	667.136	6878.93	10.3112	-3.20725	1.45247e-08	9.5632e-07		2222.19	0.565944	-5.66709
PFLU1740	PFLU1740	putative two-component system, response	1.11.1.9	9	17.4656	179.051	10.2516	-3.16136	1.7012e-07	8.14608e-06		59.8131	0.604544	-5.22934
PFLU5700	PFLU5700	putative exported protein	2.4.1.-	3	20.3784	207.473	10.181	-3.1478	6.37386e-08	3.51715e-06		58.4408	0.582066	-5.40798
PFLU0071	katE	catalase HPII	1.11.1.6	0	472.417	4719.05	9.98916	-3.12855	3.60626e-07	1.5141e-05		4342.17	0.614809	-5.08865
PFLU0568	PFLU0568	putative bacterioferritin	2.4.2.11	0	637.052	6186.25	9.71076	-3.00866	3.20642e-05	0.000584698		3499.63	0.723533	-4.15829
PFLU5309	PFLU5309	putative methyl-accepting chemotaxis protein	1.3.1.26	0	0.447648	4.26769	9.5336	-2.66415	0.0116736	0.0476651		1.66033	1.05642	-2.52186
PFLU3681	PFLU3681	putative membrane protein	2.7.1.112	3	151.519	1443.99	9.53005	-3.11873	7.54082e-09	5.60148e-07		446.523	0.53972	-5.77841
PFLU0727	rspB	putative type III secretion protein	6.3.2.4	3	51.1224	478.306	9.35611	-3.04044	6.01942e-07	2.29451e-05		131.448	0.609234	-4.99059
PFLU5248	osmY	osmotically inducible protein Y	6.2.1.1	0	1196.71	11104.2	9.27894	-3.01351	1.20475e-06	4.205e-05		125895	0.620721	-4.85486
PFLU5208	PFLU5208	conserved hypothetical protein	1.2.1.27	10	68.3629	628.789	9.19781	-3.07233	1.03207e-09	8.92513e-08		196.983	0.5033	-6.10437
PFLU1807	PFLU1807	hypothetical protein	4.1.1.47	8	24.6745	218.135	8.84051	-2.99162	2.12026e-08	1.30009e-06		85.8974	0.534038	-5.60189
PFLU0151	PFLU0151	hypothetical protein	1.6.1.2	8	4.51135	39.8652	8.83665	-3.11626	4.08256e-08	2.31905e-06		14.814	0.567911	-5.48724
PFLU0078	PFLU0078	conserved hypothetical exported protein	2.7.1.39	3	3985.8	34877.4	8.75042	-2.89541	5.31967e-05	0.000842688		9031.63	0.716486	-4.04112
PFLU0043	PFLU0043	conserved exported hypothetical protein	4.2.1.20	3	911.003	7767.88	8.52673	-2.87076	3.50095e-05	0.000628003		2265.62	0.693728	-4.13816
PFLU3764	PFLU3764	hypothetical protein	2.2.1.1	8	99.8083	847.875	8.49503	-2.90756	3.45896e-06	9.97075e-05		241	0.626428	-4.6415
PFLU5979	rpmG	50S ribosomal protein L33	1.2.1.3	2	1559.9	12977	8.31907	-2.80455	0.000178857	0.00219554		3445.25	0.748448	-3.74715
PFLU5304	PFLU5304	putative ParB-like protein	1.3.1.26	12	158.301	1313.52	8.29758	-2.89043	8.06639e-07	2.9029e-05		1007.77	0.585847	-4.93375
PFLU0172	PFLU0172	hypothetical protein	1.6.1.2	8	758.561	6285.26	8.28577	-2.88537	2.91887e-06	8.76266e-05		1770.16	0.617	-4.67645
PFLU0711	PFLU0711	putative type III ATP synthase (pseudogene)	6.3.2.4	11	0.85026	6.93404	8.1552	-2.22301	0.0111946	0.046132		2.57023	0.876388	-2.53656
PFLU0986	algE	alginate production protein precursor	5.1.3.-	3	41.5588	332.855	8.00924	-2.8854	2.13853e-07	9.68017e-06		112.509	0.55629	-5.18687
PFLU3617	PFLU3617	conserved hypothetical protein	1.1.2.3	10	192.139	1534.84	7.98814	-2.78053	2.73423e-05	0.000517717		25143.5	0.662893	-4.19454
PFLU0150	PFLU0150	hypothetical protein	1.6.1.2	8	147.803	1173.47	7.93942	-2.89991	6.21703e-11	7.50448e-09		407.225	0.443519	-6.53842
PFLU5980	rpmB	50S ribosomal protein L28	1.2.1.3	2	8827.71	68313.7	7.73855	-2.71942	0.00020082	0.00238923		19426	0.731424	-3.71798
PFLU0855	PFLU0855	conserved hypothetical protein	4.2.1.42	10	65.9836	507.186	7.68654	-2.77283	7.38607e-06	0.000182884		147.953	0.618624	-4.48225
PFLU1661	PFLU1661	putative pilin glycosylation protein	2.7.4.14	11	2615.47	20007.6	7.6497	-2.77281	6.60805e-06	0.000166475		6091.61	0.615368	-4.50594
PFLU3682	PFLU3682	putative alkanesulfonate monooxygenase	2.7.1.112	13	65.8277	496.376	7.54053	-2.81921	1.47265e-09	1.2366e-07		154.966	0.46619	-6.04733
PFLU1915	PFLU1915	conserved hypothetical protein	4.2.1.11	10	673.569	5050.21	7.49769	-2.74475	7.97579e-06	0.000194167		1571.73	0.614611	-4.46583
PFLU1662	PFLU1662	putative Rieske domain hypothetical protein	2.7.4.14	13	1395.56	10365.4	7.4274	-2.76601	5.41861e-07	2.15037e-05		3003.25	0.552003	-5.01086
PFLU1967	PFLU1967	conserved hypothetical protein (pseudogene)	1.2.1.16	11	57.1976	421.748	7.37352	-2.7506	2.70967e-07	1.17163e-05		135.121	0.534866	-5.1426
PFLU1597	PFLU1597	conserved hypothetical protein	1.-.-.-	10	1216.53	8784.85	7.22123	-2.69594	1.3555e-05	0.000302067		2510.86	0.619622	-4.35095
PFLU3346	PFLU3346	putative modification methylase (pseudogene)	1.4.99.1	11	6.58833	47.4117	7.19631	-2.61371	3.22116e-05	0.00058506		15.5064	0.628714	-4.15724
PFLU3647	PFLU3647	hypothetical protein	2.3.-.-	8	11.5023	82.1851	7.14511	-2.62798	4.16692e-05	0.000705517		26.8724	0.64128	-4.09802
PFLU0545	azu	azurin precursor	3.6.1.-	1	20424.1	144366	7.06845	-2.64827	5.01186e-05	0.000806631		45454.1	0.653077	-4.05507
PFLU3344	PFLU3344	hypothetical protein	1.4.99.1	8	441.49	3111.24	7.04714	-2.65117	3.52606e-05	0.000630555		914.481	0.640918	-4.13652
PFLU5082	PFLU5082	hypothetical protein	3.1.3.25	8	165.166	1155.14	6.9938	-2.66985	3.25647e-06	9.48139e-05		314.577	0.573674	-4.65394
PFLU2499	PFLU2499	hypothetical protein	1.1.1.14	8	87.067	606.431	6.96511	-2.58247	0.000318804	0.00333421		170.424	0.717448	-3.59952
PFLU4242	PFLU4242	conserved hypothetical protein	3.1.3.18	10	3440.95	23928.4	6.95399	-2.6336	3.74152e-05	0.000654935		6870.26	0.638776	-4.12289
PFLU0988	PFLU0988	putative alginate biosynthesis-related protein	5.1.3.-	3	45.4352	311.416	6.85407	-2.65662	2.38306e-06	7.46347e-05		163.02	0.563095	-4.71789
PFLU2905	PFLU2905	hypothetical protein	2.1.1.73	8	161.852	1103.35	6.81706	-2.60028	3.65011e-05	0.000643446		498.979	0.629824	-4.12858
PFLU0321	PFLU0321	putative lipoprotein	3.2.1.4	3	297.002	2023.42	6.81281	-2.65453	3.86884e-07	1.58979e-05		722.916	0.523029	-5.0753
PFLU2187	PFLU2187	hypothetical protein	2.5.1.54	8	366.137	2472.48	6.75286	-2.59199	3.79591e-05	0.000662455		965.651	0.629192	-4.11956
PFLUt28	(RNA product)	tRNA	NA	NA	12.3976	82.8841	6.68551	-2.58002	1.51054e-06	5.08842e-05		29.1899	0.536406	-4.80984
PFLU3343	PFLU3343	hypothetical protein	1.4.99.1	8	1096.03	7291.8	6.65292	-2.54902	0.000167984	0.00207969		2179.9	0.677416	-3.76286
PFLU3836A	PFLU3836A	hypothetical protein	2.3.1.118	8	31.2075	204.969	6.56795	-2.52698	0.000157838	0.00200992		641.987	0.668795	-3.7784
PFLU1357	PFLU1357	conserved hypothetical protein	3.6.1.-	10	257.391	1681.34	6.53224	-2.54106	7.49834e-05	0.00110548		550.074	0.641698	-3.95989
PFLU5305	PFLU5305	putative plasmid partitioning protein	1.3.1.26	12	324.792	2119.87	6.52686	-2.5794	3.81832e-06	0.000105349		959.168	0.558187	-4.62103
PFLU0723	rspF	hypothetical protein	6.3.2.4	10	32.6321	212.189	6.50245	-2.5305	2.77705e-05	0.000522411		62.4762	0.603792	-4.19102
PFLU2478	PFLU2478	hypothetical protein	1.1.1.14	8	128.45	833.447	6.48851	-2.56946	3.64518e-06	0.000102525		302.109	0.554881	-4.63065
PFLU2857A	PFLU2857A	conserved hypothetical phage-related protein	2.1.1.73	12	9.96751	64.3072	6.45168	-2.43799	0.000241036	0.00272713		21.0863	0.664012	-3.6716
PFLU5861	PFLU5861	putative transport-related substrate binding	1.5.1.29	11	598.774	3834.06	6.40319	-2.52313	6.96004e-05	0.00104203		1102.5	0.634327	-3.97765
PFLU2477	PFLU2477	conserved hypothetical protein	1.1.1.14	10	232.026	1485.13	6.40069	-2.54166	1.23262e-05	0.000280071		534.449	0.581384	-4.37174
PFLU0170	PFLU0170	conserved hypothetical protein	1.6.1.2	10	1454.74	9290.51	6.38638	-2.49847	0.00018856	0.00228364		2941.27	0.669138	-3.73387
PFLU3970	arcB	ornithine cyclodeaminase	4.3.1.12	7	1436.63	9166.59	6.38061	-2.35335	0.00508533	0.0255324		10113.9	0.840007	-2.80158	Carbamoyl phosphate synthesis from arginine
PFLU2493	PFLU2493	conserved hypothetical protein	1.1.1.14	10	380.467	2402.97	6.31583	-2.52204	1.57079e-05	0.000340868		1608.59	0.584005	-4.31852
PFLU1888	PFLU1888	putative transposase subunit B	1.3.99.-	12	199.802	1256.92	6.29085	-2.56925	2.13166e-08	1.30009e-06		374.977	0.458716	-5.60096
PFLU4125A	PFLU4125A	conserved hypothetical protein	2.7.3.-	10	90.0211	564.511	6.27088	-2.47591	0.000160717	0.00203019		194.045	0.656063	-3.7739
PFLU2865	PFLU2865	hypothetical protein	2.1.1.73	8	2912.22	18173.6	6.24045	-2.36877	0.00423054	0.0224467		5389.94	0.828115	-2.86044
PFLU2858	PFLU2858	hypothetical protein	2.1.1.73	8	25.6425	159.242	6.21009	-2.38162	0.00194828	0.0126127		89.2847	0.76876	-3.098
PFLU1983	PFLU1983	conserved hypothetical protein	5.99.1.2	10	30.8152	190.516	6.18254	-2.47397	2.9256e-05	0.000543299		66.8268	0.591975	-4.17918
PFLU2900	PFLU2900	hypothetical protein	2.1.1.73	8	89.6942	553.874	6.17514	-2.45859	7.76848e-05	0.00113377		2756.59	0.622202	-3.95143
PFLU2596	PFLU2596	conserved hypothetical protein	1.1.1.18	10	46.5484	286.791	6.16112	-2.41879	0.000501209	0.00472965		97.6566	0.695034	-3.48011
PFLU4767	PFLU4767	putative exported protein	6.2.1.1	3	299.213	1839.32	6.1472	-2.31733	0.00851467	0.0373177		792.391	0.880796	-2.63095
PFLU5153	PFLU5153	putative regulatory protein	1.10.3.-	9	601.863	3695.24	6.13968	-2.50109	6.1469e-06	0.000156895		1217.78	0.553182	-4.52127
PFLU3395	PFLU3395	conserved hypothetical protein	EC	10	282.676	1732.9	6.13033	-2.49565	6.60844e-06	0.000166475		589.326	0.553859	-4.50593
PFLU3242A	PFLU3242A	hypothetical protein	4.2.1.84	8	189.352	1155.37	6.10171	-2.48904	1.07107e-05	0.000250233		381.016	0.565394	-4.4023
PFLU2984	PFLU2984	hypothetical protein	2.1.1.63	8	195.594	1177.7	6.02116	-2.46138	2.05393e-05	0.000419032		444.332	0.577932	-4.25895
PFLU2508	PFLU2508	hypothetical protein	1.1.1.14	8	21.5234	129.321	6.00836	-2.40284	0.000268488	0.00292961		46.315	0.659406	-3.64395
PFLU4475	PFLU4475	conserved hypothetical protein (pseudogene)	3.6.1.-	11	225.917	1354.98	5.99769	-2.411	0.000241459	0.00272713		805.865	0.656741	-3.67115
PFLU4939	PFLU4939	putative transcriptional regulator	2.3.1.35	9	5644.22	33540.1	5.94239	-2.41083	0.000235529	0.00267579		9746.77	0.655561	-3.6775
PFLU5285	PFLU5285	hypothetical protein	1.3.1.26	8	244.385	1449.33	5.93053	-2.41895	0.00011863	0.00161349		423.52	0.628473	-3.84894
PFLU2507	PFLU2507	putative AraC-family regulatory protein	1.1.1.14	9	248.504	1469.73	5.91433	-2.42268	6.48442e-05	0.000980441		515.082	0.606512	-3.99445
PFLU3763	PFLU3763	hypothetical protein	2.2.1.1	8	212.913	1252.83	5.88426	-2.43895	1.03732e-05	0.000244318		447.568	0.553146	-4.40924
PFLU4132	PFLU4132	putative lipopolysaccharide modification	2.7.3.-	3	813.533	4786.01	5.88299	-2.38018	0.000520747	0.00486646		1558.15	0.685961	-3.46985
PFLU1714	PFLU1714	putative elongation factor	2.5.1.54	2	12481.6	73232.3	5.86724	-2.36917	0.000774984	0.00645105		20995.6	0.704778	-3.36158
PFLU0709	rspL	sigma factor	6.3.2.4	9	211.064	1236.29	5.85742	-2.39778	0.000109363	0.00150154		605.799	0.619769	-3.86882
PFLU4893	arcC	carbamate kinase	2.7.2.2	7	1216.78	7101.31	5.83617	-2.28077	0.00544495	0.0268494		3261.17	0.820579	-2.77946
PFLU3755	PFLU3755	hypothetical protein	2.2.1.1	8	124.004	719.454	5.80186	-2.3956	5.66448e-05	0.000882258		247.228	0.594977	-4.02637
PFLU1654	PFLU1654	conserved hypothetical protein	2.7.4.14	10	2601.41	15019.6	5.77365	-2.28812	0.00517456	0.0258352		4411.21	0.818367	-2.79596
PFLU5284	PFLU5284	conserved hypothetical protein	1.3.1.26	10	139.817	806.94	5.77138	-2.35476	0.000409644	0.0040503		302.623	0.666355	-3.53379
PFLU0171	PFLU0171	conserved hypothetical protein	1.6.1.2	10	1585.31	9125.35	5.7562	-2.40763	2.13653e-05	0.000433263		2891.71	0.566485	-4.25012
PFLU4165	rsmE	carbon storage regulator	3.1.21.1	9	1331.42	7651.08	5.74656	-2.43025	1.11361e-06	3.93429e-05		3183.69	0.498981	-4.87042
PFLU2949B	PFLU2949B	hypothetical protein	2.7.8.8	8	137.12	785.578	5.72912	-2.39548	2.62742e-05	0.000500766		279.189	0.569868	-4.20357
PFLU5303	PFLU5303	putative recombinase	1.3.1.26	12	576.922	3286.2	5.6961	-2.37797	4.69516e-05	0.000768469		5070.54	0.584224	-4.0703
PFLU0987	algK	alginate biosynthesis protein precursor	5.1.3.-	3	52.349	297.249	5.67823	-2.39691	2.39803e-05	0.000467817		153.459	0.567424	-4.22419
PFLU0038	PFLU0038	conserved hypothetical protein	4.2.1.20	10	1832.83	10343.1	5.6432	-2.4171	1.9482e-07	9.17079e-06		8724.83	0.46445	-5.20421
PFLU2950A	PFLU2950A	hypothetical protein	2.7.8.8	8	192.416	1084.21	5.6347	-2.35764	8.40189e-05	0.00121096		443.619	0.599506	-3.93264
PFLU2466	PFLU2466	conserved hypothetical protein	2.1.1.152	10	112.766	635.208	5.63299	-2.40461	5.99594e-07	2.29451e-05		1657.84	0.481755	-4.99135
PFLU0039	PFLU0039	conserved hypothetical protein	4.2.1.20	10	440.578	2480.04	5.62906	-2.36447	4.0471e-05	0.000695813		5773.04	0.576028	-4.10477
PFLU2101	PFLU2101	hypothetical protein	2.7.1.25	8	217.65	1224.03	5.62387	-2.40792	2.47096e-07	1.07645e-05		517.926	0.466661	-5.15989
PFLU5306	PFLU5306	putative transposase	1.3.1.26	12	17.4686	97.5533	5.5845	-2.34826	1.2255e-07	6.12114e-06		34.4042	0.443935	-5.28965
PFLU1359A	PFLU1359A	conserved hypothetical protein	3.6.1.-	10	648.937	3619.64	5.57779	-2.37932	5.59661e-06	0.000145412		1365.41	0.523954	-4.54108
PFLU0984	algX	alginate biosynthesis protein precursor	4.2.2.3	3	78.1631	435.734	5.57468	-2.40942	1.14371e-07	5.81288e-06		163.037	0.454414	-5.30227
PFLU2599	PFLU2599	putative membrane protein	1.1.1.18	3	21.9131	121.46	5.54278	-2.30923	0.000248508	0.00277964		39.7742	0.630283	-3.66379
PFLU3836	PFLU3836	conserved hypothetical protein	2.3.1.118	10	73.8374	407.32	5.51644	-2.3662	7.04886e-06	0.000175284		972.238	0.526734	-4.49221
PFLU5394	PFLU5394	putative membrane protein	3.6.1.-	3	200.327	1103.83	5.51016	-2.28617	0.00105501	0.00795932		349.098	0.697976	-3.27543
PFLU4322	PFLU4322	putative glutamyl-aminopeptidase	3.4.11.7	5	143.032	785.888	5.49449	-2.23819	0.00351964	0.0195146		358.058	0.766953	-2.91828
PFLU1149	PFLU1149	conserved hypothetical protein	2.1.3.3	10	5556.92	30522	5.49261	-2.33766	5.12107e-05	0.000819655		10732	0.577196	-4.05003
PFLU1695	PFLU1695	conserved hypothetical protein	2.7.3.-	10	180.417	987.724	5.47468	-2.31036	0.000180362	0.00220468		378.499	0.616912	-3.74504
PFLU5226	PFLU5226	putative TfoX domain hypothetical protein	2.2.1.6	10	171.8	939.729	5.46991	-2.24366	0.00174729	0.0115568		1242.92	0.716794	-3.13013
PFLU5342	PFLU5342	putative LuxR-family regulatory protein	1.18.1.2	9	239.719	1310.95	5.46867	-2.29159	0.000358462	0.00365656		1396.54	0.642098	-3.56892
PFLU2892B	PFLU2892B	conserved hypothetical protein	2.1.1.73	10	23.7066	129.577	5.46586	-2.28781	0.000133553	0.00175865		48.6185	0.598932	-3.81981
PFLU4240	PFLU4240	conserved hypothetical protein	3.1.3.18	10	134.994	734.207	5.43881	-2.31809	6.6948e-05	0.00100491		287.157	0.58143	-3.98688
PFLU2950	PFLU2950	conserved hypothetical protein	2.7.8.8	10	138.485	751.509	5.42664	-2.34975	1.36459e-06	4.65084e-05		261.257	0.48648	-4.83011
PFLU1655	PFLU1655	conserved hypothetical protein	2.7.4.14	10	3867.15	20966.8	5.42176	-2.20666	0.00680542	0.0316712		6570.42	0.815404	-2.70622
PFLU2902	PFLU2902	hypothetical protein	2.1.1.73	8	63.7058	345.259	5.41958	-2.30022	8.09538e-05	0.00117555		434.191	0.58358	-3.94156
PFLU2246	PFLU2246	conserved hypothetical protein	2.7.8.5	10	152.502	820.416	5.3797	-2.30498	5.9651e-05	0.000916758		298.372	0.574207	-4.01419
PFLU2486	PFLU2486	putative methyl-accepting chemotaxis protein	1.1.1.14	0	20.7984	111.732	5.37215	-2.26123	4.03215e-05	0.000695306		39.9183	0.550762	-4.10563
PFLU1663	PFLU1663	putative 3-oxoacyl-[acyl-carrier-protein]	2.7.4.14	7	2045.3	10885.1	5.32201	-2.31271	1.58388e-05	0.000342426		3320	0.535759	-4.31669
PFLU0146	PFLU0146	conserved hypothetical membrane protein	1.6.1.2	3	147.475	783.073	5.30986	-2.31829	4.15706e-06	0.000112551		303.107	0.503607	-4.60337
PFLU4770	PFLU4770	conserved hypothetical protein (pseudogene)	1.17.4.1	11	51.8692	272.503	5.25366	-2.25684	0.000128802	0.00171165		89.4958	0.589449	-3.82874
PFLU5082A	PFLU5082A	hypothetical membrane protein	3.1.3.25	3	769.413	4031.75	5.24003	-2.26113	0.000202584	0.00239545		1267.37	0.608523	-3.71577
PFLU1591B	PFLU1591B	hypothetical protein	1.-.-.-	8	221.127	1155.57	5.22584	-2.23771	0.000503731	0.00473801		386.806	0.643247	-3.47876
PFLU2651	PFLU2651	conserved hypothetical protein	2.7.7.7	10	1149.36	5952.97	5.17936	-2.19786	0.00152315	0.0104648		2863.83	0.693281	-3.17024
PFLU2518	PFLU2518	conserved hypothetical protein	1.1.1.14	10	480.389	2471.02	5.1438	-2.20979	0.000743395	0.00625142		976.119	0.655131	-3.37305
PFLU3396	PFLU3396	hypothetical protein	EC	8	92.4748	474.996	5.13649	-2.26377	4.72961e-06	0.000126726		176.331	0.494657	-4.57644
PFLU1907	PFLU1907	hypothetical protein	4.2.1.11	8	62.6567	321.619	5.13303	-2.21824	0.000290069	0.00308887		103.66	0.612095	-3.62401
PFLU2845	PFLU2845	conserved hypothetical protein	2.1.1.73	10	1115.38	5718.19	5.12665	-2.22634	0.000287717	0.00308139		2110.91	0.613974	-3.62612
PFLU0685	PFLU0685	conserved hypothetical protein	1.2.1.27	10	226.401	1154.64	5.09999	-2.26585	5.02344e-06	0.000132299		1338.12	0.496483	-4.56381
PFLU0148	PFLU0148	putative adhesin	1.6.1.2	3	1665.34	8481.98	5.09326	-2.26155	8.2164e-06	0.000199187		3330.11	0.507134	-4.45947
PFLU2192	PFLU2192	putative phage-related integrase (pseudogene)	2.7.8.5	11	38.9543	197.797	5.07768	-2.21951	5.84466e-05	0.000901636		88.5817	0.552255	-4.019
PFLU5298	PFLU5298	hypothetical protein	1.3.1.26	8	129.482	656.639	5.07129	-2.23405	5.57171e-05	0.000870147		263.571	0.554321	-4.03025
PFLU1664	PFLU1664	putative dehydrogenase	2.7.4.14	13	1223.41	6189.18	5.05897	-2.25187	7.96435e-06	0.000194167		2354.2	0.504209	-4.46614
PFLU4334	PFLU4334	conserved hypothetical protein	6.2.1.-	10	383.624	1934.6	5.04297	-2.16591	0.000942151	0.00736683		24210.5	0.654898	-3.30726
PFLU0152	PFLU0152	hypothetical protein	1.6.1.2	8	161.574	810.531	5.01647	-2.27635	7.15617e-10	6.79719e-08		310.942	0.369381	-6.1626
PFLUt82	(RNA product)	tRNA	NA	NA	10.2524	51.1014	4.98435	-2.09067	0.00491094	0.0248567		22.9352	0.743264	-2.81282
PFLU2495	PFLU2495	hypothetical protein	1.1.1.14	8	25.3767	126.473	4.98384	-2.11751	0.00219326	0.0137233		49.6	0.69138	-3.06273
PFLU5291A	PFLU5291A	conserved hypothetical protein (pseudogene)	1.3.1.26	11	226.898	1130.71	4.98337	-2.20386	0.000110772	0.00151729		404.308	0.570106	-3.8657
PFLU3835	PFLU3835	hypothetical protein	2.3.1.118	8	76.7546	382.455	4.98282	-2.25176	2.01121e-07	9.32236e-06		680.971	0.433172	-5.1983
PFLU1827	PFLU1827	putative lipoprotein	6.2.1.5	3	2434.82	12113.9	4.9753	-2.21251	4.57802e-05	0.000755699		9892.46	0.542788	-4.07619
PFLU1887	PFLU1887	putative transposase subunit A	1.3.99.-	12	236.923	1176.78	4.96691	-2.22063	1.3016e-05	0.000292305		426.12	0.509339	-4.35984
PFLU0173	PFLU0173	hypothetical protein	1.6.1.2	8	681.349	3379.75	4.96038	-2.21558	2.8021e-05	0.000525416		1159.57	0.528908	-4.18898
PFLU3761	PFLU3761	hypothetical protein	2.2.1.1	8	3052.78	15038.6	4.9262	-2.1822	0.000249805	0.00278877		4836.81	0.59583	-3.66246
PFLU0983	algL	alginate lyase precursor	4.2.2.3	3	138.369	675.481	4.88175	-2.2099	1.19959e-05	0.000273638		287.968	0.504814	-4.37766
PFLU0145	PFLU0145	putative membrane protein	1.6.1.2	3	363.486	1767.23	4.86189	-2.19775	1.07827e-05	0.000250902		722.66	0.499392	-4.40085
PFLU2962	PFLU2962	hypothetical protein	1.20.4.1	8	147.167	714.008	4.85168	-2.10232	0.00347447	0.0193382		289.02	0.719404	-2.92231
PFLU5061	ndk	nucleoside diphosphate kinase	2.7.4.6	7	13809.4	66756	4.83411	-2.13491	0.00190582	0.0123654		17439.9	0.687677	-3.10453
PFLU1665	PFLU1665	putative transferase	2.7.4.14	13	810.187	3910.86	4.82711	-2.19646	3.75614e-06	0.00010463		1396.41	0.474967	-4.62444
PFLU2168	PFLU2168	hypothetical protein	5.99.1.2	8	35.4168	170.77	4.82172	-2.15213	0.000166074	0.00206488		160.59	0.571507	-3.76571
PFLU5118	PFLU5118	putative two-component system, response	2.7.3.-	9	157.973	760.677	4.81524	-2.16337	5.03216e-05	0.000807654		1394.28	0.533621	-4.05413
PFLU1903A	PFLU1903A	hypothetical protein	4.2.1.11	8	64.6492	310.529	4.8033	-2.14254	0.000163076	0.00204383		105.932	0.568273	-3.77026
PFLU4402	PFLU4402	conserved hypothetical protein	6.3.4.14	10	249.779	1198.77	4.79931	-2.13523	0.000561381	0.00513846		430.652	0.618975	-3.44962
PFLU3398	PFLU3398	putative membrane protein	EC	3	139.649	669.546	4.79448	-2.16394	3.65708e-05	0.000643446		271.382	0.524193	-4.12814
PFLU5107	PFLU5107	putative colicin-E3 immunity protein	2.7.3.-	0	15.989	76.3591	4.77573	-2.09062	5.44394e-06	0.000142082		41.0594	0.459789	-4.54691
PFLU2167	PFLU2167	putative lipoprotein	5.99.1.2	3	189.577	903.804	4.76747	-2.1894	4.49894e-07	1.8102e-05		978.174	0.433843	-5.04654
PFLU3242	PFLU3242	conserved hypothetical protein	4.2.1.84	10	696.109	3310.87	4.75625	-2.11881	0.000796782	0.00650219		1160.24	0.631744	-3.35391
PFLU1233	PFLU1233	putative lipoprotein	6.1.1.6	3	814.226	3872.25	4.75574	-2.19741	3.94284e-08	2.26233e-06		1376.74	0.40001	-5.49339
PFLU1982	PFLU1982	conserved hypothetical protein	5.99.1.2	10	192.221	913.964	4.75475	-2.12972	0.000346882	0.00355454		281.55	0.595309	-3.57751
PFLU4128C	PFLU4128C	hypothetical protein		8	41.0848	195.184	4.75077	-2.02864	0.00706145	0.0324972		256.806	0.75304	-2.69393
PFLU4063	PFLU4063	hypothetical protein	1.1.1.93	8	122.454	580.696	4.74215	-2.11024	0.000736571	0.00622552		199.101	0.625146	-3.37559
PFLU0144	PFLU0144	putative lipoprotein	1.6.1.2	3	341.639	1619.12	4.73928	-2.14919	5.85114e-05	0.000901636		710.148	0.534794	-4.01873
PFLU5950	PFLU5950	conserved hypothetical protein	5.1.1.7	10	6301.1	29847.5	4.73686	-2.08491	0.0024758	0.0149241		12623.7	0.688933	-3.02628
PFLU1031	PFLU1031	conserved hypothetical protein	1.13.11.5	10	410.79	1942.69	4.72915	-2.11181	0.000598443	0.00539018		972.036	0.615272	-3.43232
PFLU2465	PFLU2465	conserved hypothetical protein	2.1.1.152	10	135.729	640.658	4.72011	-2.15687	1.90808e-05	0.000404527		1370.98	0.504486	-4.27538
PFLU1656	PFLU1656	putative membrane protein	2.7.4.14	3	1005.69	4745.24	4.71841	-2.06908	0.00436033	0.0229046		1496.15	0.725779	-2.85084
PFLU2978	PFLU2978	conserved hypothetical protein	2.1.1.63	10	148.227	699.329	4.71795	-2.17278	2.12642e-07	9.68017e-06		307.283	0.418815	-5.18793
PFLU2498	PFLU2498	putative methyl-accepting chemotaxis protein	1.1.1.14	0	215.554	1016.21	4.71443	-2.09164	0.00137399	0.00972025		386.98	0.653625	-3.20006
PFLU5173	PFLU5173	conserved hypothetical protein	2.5.1.-	10	1050.64	4938.12	4.70012	-2.14956	2.22641e-05	0.000443293		1952.02	0.506866	-4.24088
PFLU4598	PFLU4598	conserved hypothetical protein	3.5.4.3	10	4004.33	18792.9	4.69315	-2.04671	0.00603726	0.02879		7047.65	0.74541	-2.74575
PFLU2496	PFLU2496	putative methyl-accepting chemotaxis protein	1.1.1.14	0	155.291	723.467	4.65877	-2.09262	0.00056341	0.00514889		268.928	0.606796	-3.44864
PFLU2928	PFLU2928	hypothetical protein	2.7.8.8	8	56.5988	263.057	4.64776	-2.08969	0.000243285	0.00273708		120.544	0.569517	-3.66923
PFLU1666	PFLU1666	putative 3-oxoacyl-(Acyl-carrier-protein)	2.7.4.14	7	1003.13	4646.45	4.63194	-2.15596	2.20215e-07	9.80401e-06		1761.76	0.416095	-5.18141
PFLU5102	PFLU5102	conserved hypothetical protein	2.7.3.-	10	545.992	2522.22	4.61953	-2.10613	0.000160831	0.00203019		950.226	0.558103	-3.77372
PFLU2608	yaaX	hypothetical protein	1.1.1.18	10	12.6228	58.1054	4.6032	-2.18597	3.20908e-05	0.000584698		24.8257	0.525713	-4.1581
PFLU2516	PFLU2516	conserved hypothetical protein	1.1.1.14	10	206.919	949.13	4.58696	-2.11292	2.87044e-05	0.000534769		333.983	0.50506	-4.18351
PFLU2479	PFLU2479	conserved hypothetical protein	1.1.1.14	10	115.612	528.856	4.57441	-2.09608	5.55485e-05	0.00086986		205.872	0.519994	-4.03096
PFLU5256	secG	general secretory pathway, protein-export	4.2.1.70	3	2240.93	10249.9	4.57395	-2.09164	0.000221832	0.00257059		3781.21	0.566417	-3.69276
PFLU2515A	PFLU2515A	hypothetical protein	1.1.1.14	8	325.83	1489	4.56986	-2.11903	5.13436e-06	0.000134609		695.061	0.46478	-4.55922
PFLU4668	PFLU4668	hypothetical protein	4.2.1.17	8	379.038	1725.76	4.55298	-2.08334	0.000159679	0.00202446		3205.09	0.551804	-3.77551
PFLU2927	PFLU2927	hypothetical protein	2.7.8.8	8	85.2702	388.118	4.55163	-2.07836	0.000137075	0.00178877		135.082	0.545017	-3.81339
PFLU2705	PFLU2705	conserved hypothetical protein	1.1.1.44	10	490.544	2230.3	4.54659	-2.10649	1.9341e-05	0.000406021		3590.18	0.493051	-4.27237
PFLU4299	PFLU4299	putative transposase (pseudogene)	2.6.1.1	11	177.53	805.824	4.53908	-2.07364	0.00022396	0.00259006		365.702	0.561912	-3.69033
PFLU1899	PFLU1899	conserved hypothetical protein	1.3.99.-	10	452.562	2053.09	4.53659	-2.09995	2.2704e-05	0.000450409		1309.24	0.495681	-4.23649
PFLU2616	PFLU2616	putative exported protein	3.4.-.-	3	46.6805	211.556	4.53201	-2.03454	0.00148518	0.0102909		410.292	0.640282	-3.17756
PFLU2016	PFLU2016	conserved hypothetical protein	6.4.1.2	10	529.337	2393.63	4.52195	-2.08279	0.000108151	0.00148843		928.624	0.537975	-3.87154
PFLU1968	PFLU1968	putative DNA repair protein	1.2.1.16	2	24.2473	109.095	4.49928	-2.0445	4.74621e-06	0.000126726		48.1631	0.446817	-4.5757
PFLU0982	algI	probable poly(beta-D-mannuronate) O-acetylase	2.3.1.-	3	84.1074	377.538	4.48876	-2.12726	2.19715e-07	9.80401e-06		145.464	0.410523	-5.18183
PFLU3244	PFLU3244	hypothetical protein	4.2.1.84	8	254.972	1144.44	4.48851	-2.06197	0.000297407	0.00315023		439.172	0.569992	-3.61755
PFLU5286	PFLU5286	conserved hypothetical protein (pseudogene)	1.3.1.26	11	1178.4	5270.04	4.4722	-2.06446	0.000195034	0.00233516		1782.89	0.554164	-3.72536
PFLU5335	PFLU5335	putative membrane protein	2.1.2.1	3	277.389	1239.45	4.46829	-2.05267	0.0002893	0.00308693		890.104	0.5663	-3.6247
PFLU2012	PFLU2012	putative dehydrogenase	6.4.1.2	13	572.637	2548.89	4.45114	-2.06495	8.82757e-05	0.0012536		1120.45	0.526674	-3.92074
PFLU2017A	PFLU2017A	putative aminotransferase (pseudogene)	6.4.1.2	11	61.6886	273.362	4.43132	-2.04764	5.15491e-05	0.000822797		107.349	0.505778	-4.04849
PFLU1668	PFLU1668	putative polysaccharide biosynthesis-related	2.7.4.14	3	2479.31	10948.3	4.41587	-2.08854	5.82953e-07	2.26687e-05		4238.35	0.417976	-4.99678
PFLU5598	pqqA	coenzyme PQQ synthesis protein A	2.7.7.-	7	691.912	3053.92	4.41374	-2.01219	0.00171108	0.0114085		1218.95	0.641586	-3.13628
PFLU3614	PFLU3614	hypothetical protein	1.1.2.3	8	24.849	109.33	4.39978	-2.08988	1.00789e-07	5.261e-06		112.371	0.392445	-5.3253
PFLU2694	PFLU2694	conserved hypothetical protein	1.1.1.44	10	2346.72	10315.3	4.39561	-2.00324	0.00198494	0.0127928		4045.49	0.64778	-3.09248
PFLU0728	rspR	putative type III secretion system, regulatory	6.3.2.4	9	152.531	668.019	4.37956	-1.99225	0.00217092	0.0136424		244.944	0.649833	-3.0658
PFLU1235	PFLU1235	hypothetical protein	6.1.1.6	8	45.1286	197.642	4.37954	-2.01587	5.84387e-05	0.000901636		78.1299	0.501581	-4.01903
PFLU2488	PFLU2488	putative DNA methyltransferase	1.1.1.14	2	767.26	3345.41	4.36021	-2.03413	0.000155835	0.00198879		1274.08	0.537904	-3.78158
PFLU2828	PFLU2828	putative membrane protein	2.3.2.2	3	285.841	1245.47	4.35721	-1.99423	0.00173408	0.0115089		440.841	0.636655	-3.13236
PFLU3241	PFLU3241	hypothetical protein	4.2.1.84	8	283.35	1233.47	4.35315	-1.9856	0.0025846	0.0154383		429.574	0.658953	-3.01326
PFLUt57	(RNA product)	tRNA	NA	NA	9.80903	42.6567	4.34871	-1.93501	0.00229546	0.0142245		17.1085	0.634621	-3.04908
PFLU3705	PFLU3705	hypothetical protein	2.7.1.112	8	61.7001	267.052	4.32822	-1.99281	0.000536846	0.0049609		213.416	0.575679	-3.46166
PFLU2844A	PFLU2844A	conserved hypothetical protein	2.1.1.73	10	347.419	1502.07	4.32352	-2.02032	0.000187636	0.00227917		536.799	0.5409	-3.73511
PFLU0322	PFLU0322	conserved hypothetical protein	3.2.1.4	10	350.603	1515.31	4.32202	-2.04382	9.8751e-06	0.000235458		576.886	0.462414	-4.41989
PFLU1650	PFLU1650	putative lipoprotein	2.7.4.14	3	420.798	1815.51	4.31445	-1.9883	0.00111145	0.00826668		1016.65	0.60978	-3.26068
PFLU4650	PFLU4650	putative membrane protein	EC	3	317.585	1366.02	4.30127	-1.9734	0.00259234	0.0154686		502.507	0.655103	-3.01235
PFLU1959	PFLU1959	putative transposase (pseudogene)	1.2.1.16	11	492.778	2115.48	4.29298	-1.99654	0.00054777	0.00503774		845.251	0.577662	-3.45624
PFLU5290	insN	transposase for insertion sequence element	1.3.1.26	12	54.9753	235.74	4.2881	-1.98002	0.000682617	0.00588554		78.909	0.582965	-3.39647
PFLU5488	PFLU5488	putative phospholipase	1.1.1.193	13	111.372	477.329	4.28591	-2.01935	0.000107719	0.001486		582.938	0.521458	-3.87251
PFLU3243	PFLU3243	conserved hypothetical protein	4.2.1.84	10	689.592	2953.23	4.28257	-1.99155	0.000787565	0.00648729		1079.44	0.59323	-3.35713
PFLU2481	PFLU2481	hypothetical protein	1.1.1.14	8	658.737	2813.87	4.27161	-1.98479	0.000869939	0.00693226		1001.26	0.596117	-3.32953
PFLU2513	PFLU2513	conserved hypothetical protein	1.1.1.14	10	231.987	989.273	4.26434	-1.98304	0.000791298	0.00648729		338.472	0.590924	-3.35582
PFLUt33	(RNA product)	tRNA	NA	NA	908.932	3868.99	4.25663	-1.92676	0.00710895	0.0326381		1809.17	0.715817	-2.6917
PFLU1914	PFLU1914	hypothetical protein	4.2.1.11	8	1180.09	5022.17	4.25573	-1.96665	0.00153886	0.0105143		3011.74	0.620932	-3.16725
PFLU1913	PFLU1913	conserved hypothetical protein	4.2.1.11	10	1385.53	5886.7	4.24871	-2.01282	4.84032e-05	0.000787775		2005.35	0.495378	-4.06321
PFLU2485	PFLU2485	conserved hypothetical protein (pseudogene)	1.1.1.14	11	229.711	974.483	4.24222	-1.97411	0.000813066	0.00659848		408.238	0.589586	-3.34831
PFLU3345	PFLU3345	conserved hypothetical protein	1.4.99.1	10	49.65	209.999	4.22958	-1.9793	7.74095e-05	0.0011326		79.9791	0.500799	-3.95228
PFLU6100	PFLU6100	putative exported protein	3.5.4.19	3	108.494	456.937	4.21163	-2.02397	2.20657e-08	1.33176e-06		172.461	0.361747	-5.59497
PFLU5938	PFLU5938	conserved hypothetical protein	4.3.2.1	10	317.675	1336.96	4.20859	-1.96738	0.000721821	0.00615034		537.223	0.581867	-3.38115
PFLU3059	PFLU3059	putative methyl-accepting chemotaxis protein	2.4.-.-	0	100.833	422.774	4.1928	-1.98546	1.95772e-05	0.000408023		181.772	0.465017	-4.26966
PFLU1391	PFLU1391	putative acyltransferase	4.1.3.27	13	17.6808	74.0031	4.18551	-1.94359	1.17957e-08	7.94699e-07		36.9858	0.340822	-5.70265
PFLU4140	PFLU4140	putative integrase (pseudogene)	2.7.3.-	11	2.82251	11.7805	4.17378	-1.97722	0.00240239	0.0146059		6.01513	0.651392	-3.03537
PFLU2482A	PFLU2482A	conserved hypothetical protein	1.1.1.14	10	1388.44	5794.92	4.17369	-1.91242	0.00619935	0.0293217		1993.75	0.698715	-2.73705
PFLU2925	PFLU2925	putative ThiF protein	2.7.8.8	13	66.704	278.137	4.16972	-1.93404	0.00165695	0.0111373		107.51	0.614822	-3.14569
PFLU1693	PFLU1693	putative ABC transport system, membrane protein	2.7.3.-	3	118.595	492.193	4.15018	-1.97083	4.54528e-05	0.000754595		179.73	0.4833	-4.07786
PFLU0765	rpsT	30S ribosomal protein S20	5.2.1.8	2	6077.72	25183.9	4.14364	-1.88984	0.00853566	0.0373814		12204.4	0.71854	-2.63011
PFLU2926	PFLU2926	putative transport-related protein	2.7.8.8	3	99.8228	413.578	4.14312	-1.92811	0.00187826	0.0122139		149.996	0.620204	-3.10884
PFLU1896	PFLU1896	putative exported protein	1.3.99.-	3	3855.2	15942.6	4.13535	-1.94692	0.000709808	0.00608186		10076	0.575033	-3.38576
PFLU1111	PFLU1111	putative two-component system, sensor kinase	1.1.5.2	9	365.968	1511.01	4.12881	-2.01684	2.35863e-11	3.25378e-09		643.708	0.301836	-6.6819
PFLU0725	rspD	putative type III secretion protein	6.3.2.4	3	58.2265	240.358	4.12799	-1.94737	0.000121885	0.00164616		87.3373	0.506824	-3.8423
PFLU4134	PFLU4134	putative phage-related tail fibre protein	2.7.3.-	11	118.582	487.878	4.11426	-1.94677	0.000200309	0.00238804		195.959	0.523518	-3.71863
PFLU5529	tufB	elongation factor TU	2.7.7.6	2	179335	737594	4.11295	-1.9031	0.00518184	0.0258352		235337	0.680772	-2.79551
PFLU3058	PFLU3058	putative transposase (pseudogene)	2.4.-.-	11	58.5944	240.839	4.11028	-1.92366	0.000567295	0.00516842		90.7875	0.558103	-3.44679
PFLU4746	rsmA1	carbon storage regulator homolog	2.7.3.-	9	1566.88	6433.38	4.10585	-1.90144	0.00403142	0.0216078		3593.3	0.661211	-2.87569
PFLU4059	PFLU4059	putative membrane protein	1.1.1.93	3	36.5562	149.682	4.09458	-1.87314	0.00498254	0.0251252		62.6191	0.667033	-2.80816
PFLU4241	PFLU4241	conserved hypothetical protein	3.1.3.18	10	85.1408	348.528	4.09354	-1.95355	4.24373e-05	0.0007127		153.366	0.477199	-4.09379
PFLU4124	PFLU4124	conserved hypothetical protein	2.7.3.-	10	81.4739	333.368	4.09172	-1.97274	1.10564e-07	5.71971e-06		366.819	0.371623	-5.30845
PFLU5832	PFLU5832	putative integrase	1.1.1.95	12	13.0503	53.1454	4.07236	-1.79289	0.00289791	0.0167878		27.2278	0.601972	-2.97836
PFLU0985	algG	poly(beta-D-mannuronate) C5 epimerase precursor	5.1.3.-	3	136.364	554.759	4.06823	-1.97909	1.28667e-06	4.41856e-05		204.357	0.40875	-4.8418
PFLU2173	PFLU2173	putative hydrolase	5.99.1.2	13	34.0345	138.318	4.06405	-1.92222	2.15012e-05	0.00043407		65.5099	0.452424	-4.2487
PFLU4533	ppiA	peptidyl-prolyl cis-trans isomerase A	3.1.4.14	2	693.434	2817.84	4.0636	-1.96299	1.42603e-05	0.000316568		1202.89	0.452322	-4.33981
PFLU1969	PFLU1969	hypothetical protein	1.2.1.16	8	53.7531	217.947	4.05459	-1.88471	0.00129255	0.00930684		161.593	0.585744	-3.21763
PFLU2924	PFLU2924	putative membrane protein	2.7.8.8	3	74.9217	303.259	4.04768	-1.9092	0.000704899	0.00605065		119.737	0.563573	-3.38767
PFLU2977	PFLU2977	conserved hypothetical protein	2.1.1.63	10	13.2566	53.5979	4.04313	-1.85952	0.000153259	0.00196243		38.9409	0.491191	-3.78573
PFLU4638	PFLU4638	putative membrane protein	EC	3	190.745	770.907	4.04156	-1.9014	0.00171547	0.0114247		347.721	0.606405	-3.13552
PFLU2244	PFLU2244	putative two-component system, response	2.7.8.5	9	61.6391	249.088	4.04108	-1.92328	0.000104738	0.00145528		85.968	0.495773	-3.87934
PFLU0391	phaI	putative polyhydroxyalkanoate	2.1.1.-	7	622.757	2512.2	4.034	-1.94893	1.99318e-05	0.000412445		1636.22	0.456888	-4.26565
PFLU1237	PFLU1237	putative membrane protein	6.1.1.6	3	4289.44	17303.1	4.03387	-1.8677	0.00619658	0.0293217		12106.9	0.682343	-2.73719
PFLU5590	PFLU5590	hypothetical protein	3.4.24.57	8	7562.51	30404.5	4.02043	-1.84377	0.0123422	0.0497292		13654.4	0.736859	-2.50221
PFLU0153	PFLU0153	hypothetical protein	1.6.1.2	8	127.154	511.068	4.01928	-1.97497	2.2697e-09	1.8522e-07		242.966	0.330416	-5.97723
PFLU5667	PFLU5667	putative exported protein	4.1.2.5	3	882.589	3546.36	4.01814	-1.90784	0.000966739	0.00749961		1256.49	0.578129	-3.30003
PFLU5487	PFLU5487	putative endonuclease	1.1.1.193	13	91.3671	366.637	4.01279	-1.94617	2.3457e-05	0.000460421		759.785	0.460178	-4.22916
PFLU1594	PFLU1594	hypothetical protein	1.-.-.-	8	80.0261	320.885	4.00975	-1.90563	0.000388099	0.00387697		145.661	0.537094	-3.54805
PFLU2489	PFLU2489	conserved hypothetical protein	1.1.1.14	10	519.915	2074.71	3.99049	-1.91699	0.000201979	0.00239318		820.374	0.515802	-3.71653
PFLU2126	PFLU2126	putative peptidase	3.5.4.1	2	462.865	1843.18	3.98211	-1.90286	0.000874692	0.00695194		940.439	0.571772	-3.32801
PFLU0519	miaA	tRNA delta(2)-isopentenylpyrophosphate	2.5.1.8	2	3515.48	13994	3.98068	-1.93877	6.73102e-06	0.000168238		7683.61	0.430644	-4.50202
PFLUt36	(RNA product)	tRNA	NA	NA	22.0642	87.7768	3.97824	-1.81277	0.00956325	0.0409833		45.9385	0.699577	-2.59123
PFLU4525	PFLU4525	conserved hypothetical protein	3.5.3.11	10	17.4002	69.1823	3.97596	-1.93231	0.000181282	0.00221126		312.423	0.516142	-3.74377
PFLU2909	PFLU2909	putative chain length determinant protein	2.1.1.73	3	508.413	2020.72	3.97457	-1.95095	1.20576e-07	6.07493e-06		968.904	0.368616	-5.29262
PFLU2857	PFLU2857	hypothetical protein	2.1.1.73	8	283.396	1126.24	3.9741	-1.90389	0.000337298	0.00349161		505.431	0.531097	-3.58483
PFLU4058	PFLU4058	hypothetical protein	1.1.1.93	8	31.6234	125.587	3.97134	-1.87299	2.76575e-05	0.000521979		59.9641	0.446808	-4.19194
PFLUs39	(RNA product)	PrrF RNA	NA	NA	70.4016	279.462	3.96954	-1.82153	0.00955573	0.0409814		398.006	0.702884	-2.5915
PFLUt76	(RNA product)	tRNA	NA	NA	93.4804	368.841	3.94565	-1.88115	0.000794963	0.0064965		141.295	0.560777	-3.35454
PFLU5887	PFLU5887	conserved hypothetical protein	3.4.11.9	10	190.861	748.128	3.91976	-1.91151	1.10005e-05	0.000254949		300.389	0.434779	-4.39651
PFLU0810	PFLU0810	putative protease	2.7.1.69	13	1186.88	4636.91	3.90681	-1.87375	0.000924705	0.00725981		1708.56	0.565664	-3.31249
PFLU4126C	PFLU4126C	hypothetical protein	2.7.3.-	8	3310.25	12911.8	3.90053	-1.85528	0.00235395	0.0143933		5543.85	0.609987	-3.04151
PFLU4834	PFLU4834	conserved hypothetical protein	6.2.1.3	10	146.003	568.17	3.89148	-1.8763	0.000384763	0.00386375		232.867	0.528488	-3.55032
PFLU3352	PFLU3352	putative transposase (pseudogene)	1.4.99.1	11	31.5099	122.259	3.88002	-1.81416	0.00254499	0.0152489		44.3579	0.601125	-3.01794
PFLU2255	PFLU2255	putative regulatory protein	2.7.8.5	9	275.888	1068.03	3.87125	-1.86339	0.000649393	0.00572692		453.484	0.546432	-3.4101
PFLU2564	potF	putrescine ABC transporter, substrate-binding	4.4.1.11	3	144.332	556.494	3.85565	-1.88619	0.000106508	0.00147281		393.269	0.486726	-3.87527
PFLU1937	PFLU1937	hypothetical protein	4.2.1.11	8	345.228	1331.06	3.85561	-1.84781	0.00145104	0.010105		508.153	0.580287	-3.1843
PFLU3894	PFLU3894	conserved hypothetical protein	6.4.1.4	10	238.54	919.229	3.85357	-1.85244	0.00107985	0.00812331		422.875	0.566695	-3.26885
PFLU3818	nuoA	NADH-quinone oxidoreductase chain A	1.6.99.5	1	2376.28	9143.59	3.84787	-1.84455	0.00182247	0.011945		3923.18	0.591632	-3.11773
PFLU2258	PFLU2258	putative AraC-family regulatory protein	2.7.8.5	9	412.336	1586.1	3.84663	-1.85516	0.000713808	0.0061		640.693	0.548179	-3.38422
PFLU1591A	PFLU1591A	hypothetical protein	1.-.-.-	8	310.685	1193.41	3.84124	-1.884	1.89491e-05	0.000403643		459.933	0.440503	-4.27693
PFLUt29	(RNA product)	tRNA	NA	NA	17.3145	66.4814	3.83963	-1.7955	0.00563854	0.0275736		34.4449	0.64864	-2.76809
PFLU5081	PFLU5081	hypothetical protein	3.1.3.25	8	41.1126	157.823	3.83879	-1.83324	0.000654574	0.00575346		64.1416	0.537933	-3.40793
PFLU3154	PFLU3154	conserved hypothetical protein	3.1.1.3	10	1628.83	6246.14	3.83474	-1.85765	0.000530264	0.00491576		2535.24	0.536122	-3.46498
PFLU4235	PFLU4235	putative phosphoglycolate phosphatase	3.1.3.18	7	287.051	1094.97	3.81454	-1.81705	0.00378375	0.02061		406.891	0.627509	-2.89565
PFLU4298	PFLU4298	putative phage integrase (pseudogene)	2.6.1.1	11	10.7523	40.8601	3.80012	-1.75637	0.000287033	0.00307976		18.33	0.484284	-3.62673
PFLU5450	PFLU5450	conserved hypothetical protein (pseudogene)	3.6.1.1	11	113.993	432.734	3.79616	-1.82468	0.00116327	0.00854248		171.196	0.561831	-3.24774
PFLU3971	PFLU3971	putative leucine-responsive regulatory protein	4.3.1.12	9	636.718	2412.72	3.7893	-1.82377	0.00178323	0.0117213		2017.12	0.583768	-3.12414
PFLU3133	PFLU3133	hypothetical protein	1.2.2.4	8	41.5965	157.546	3.78748	-1.85901	0.00038786	0.00387697		326.584	0.52393	-3.54821
PFLU4652	PFLU4652	putative glycine betaine/L-proline-binding	EC	3	1094.22	4143.97	3.78715	-1.82145	0.00221536	0.0138019		1477.44	0.595296	-3.05973
PFLU1883	PFLU1883	hypothetical protein	1.3.99.-	8	3025.41	11449.1	3.78431	-1.87605	2.49751e-06	7.77988e-05		4456.51	0.398453	-4.70833
PFLU3060	PFLU3060	putative exported family S43 non-peptidase	2.4.-.-	3	57.5957	217.88	3.78292	-1.80736	0.00149401	0.0103174		89.8678	0.569094	-3.17584
PFLU3054	PFLU3054	hypothetical protein	2.4.-.-	8	102.55	387.348	3.77718	-1.83213	0.000288473	0.00308379		150.539	0.505353	-3.62544
PFLU1667	PFLU1667	putative aminotransferase	2.7.4.14	13	2050.18	7742.8	3.77664	-1.87033	4.63155e-06	0.000124815		3294.06	0.408296	-4.58082
PFLU3541	PFLU3541	conserved hypothetical protein	1.3.99.-	10	83.5567	314.727	3.76663	-1.82062	0.000677202	0.00585502		137.557	0.535689	-3.39865
PFLU3411	PFLU3411	putative acetyltransferase	4.2.99.9	13	153.043	575.309	3.75914	-1.82644	0.000385442	0.00386375		253.148	0.514512	-3.54986
PFLU3616	PFLU3616	putative membrane protein	1.1.2.3	3	140.491	527.796	3.7568	-1.86126	2.17784e-06	7.01022e-05		1160.49	0.392988	-4.73618
PFLU3388	PFLU3388	putative methyl-accepting chemotaxis protein	EC	0	74.2664	278.94	3.75594	-1.81145	0.000668715	0.00581762		131.951	0.53245	-3.40209
PFLU1878	PFLU1878	putative integrase	1.3.99.-	12	249.183	934.885	3.7518	-1.80926	0.00211991	0.0134406		370.238	0.588779	-3.0729
PFLU4122A	PFLU4122A	hypothetical protein	2.7.3.-	8	422.699	1585.62	3.75118	-1.80268	0.00234201	0.0143898		1171.82	0.592393	-3.04304
PFLU5451	PFLU5452	conserved hypothetical protein (pseudogene)	3.6.1.1	11	138.958	521.09	3.74999	-1.82709	0.000251688	0.00279364		226.143	0.499132	-3.66054
PFLU4848	PFLU4848	putative membrane protein	1.1.1.49	3	165.407	617.841	3.73528	-1.83345	8.972e-05	0.00127096		283.845	0.468094	-3.91683
PFLU1900	PFLU1900	putaive cytochrome D oxidase subunit I	1.3.99.-	1	615.742	2298.18	3.73238	-1.84193	3.88845e-05	0.000674541		1214.04	0.447721	-4.11401
PFLU1893	PFLU1893	hypothetical protein	1.3.99.-	8	558.388	2074.65	3.71542	-1.84766	3.64021e-06	0.000102525		1042.36	0.398983	-4.63093
PFLU4320	PFLU4320	putative asparagine synthetase	4.2.1.2	7	495.046	1834.32	3.70536	-1.78321	0.0034557	0.0192953		1795.97	0.609855	-2.924
PFLU3484	rstA	two-component system, response regulator	1.3.99.3	9	148.698	550.075	3.69928	-1.81475	0.000484951	0.0045987		340.743	0.520143	-3.48893
PFLU5042	PFLU5042	putative regulatory protein	2.7.1.69	9	256.408	943.971	3.68152	-1.80247	0.000460996	0.00440761		362.067	0.51463	-3.50245
PFLU1445	PFLU1445	conserved hypothetical protein	3.2.2.-	10	1201.85	4422.64	3.67985	-1.79611	0.00103665	0.00793444		1892.34	0.547529	-3.28039
PFLU5262	yhbY	conserved hypothetical protein	3.4.24.-	10	1363.48	5016.43	3.67914	-1.77671	0.00336954	0.0189914		2292.8	0.606004	-2.93185
PFLU0225	PFLU0225	conserved hypothetical protein (pseudogene)	3.1.6.1	11	56.2675	206.551	3.67088	-1.72867	0.0092223	0.0397279		106.902	0.663926	-2.6037
PFLU4709	PFLU4709	conserved hypothetical protein	1.1.1.100	10	5007.41	18354.5	3.66546	-1.79149	0.001051	0.00794423		9742.48	0.546768	-3.27651
PFLU0211	PFLU0211	putative transport-related membrane protein	3.1.6.1	3	139.862	512.279	3.66274	-1.77313	0.00169256	0.0113111		235.241	0.564786	-3.13947
PFLUt49	(RNA product)	tRNA	NA	NA	20.993	76.7962	3.65818	-1.71856	0.0103297	0.0436546		45.2529	0.670112	-2.56459
PFLU0809	PFLU0809	hypothetical protein	2.7.1.69	8	4.95324	18.099	3.65397	-1.68723	0.0054349	0.0268227		7.84753	0.606905	-2.78006
PFLU1891	PFLU1891	putative cytochrome C oxidase (monoheme and	1.3.99.-	1	1379.12	5037.27	3.65252	-1.81518	4.7355e-05	0.000772887		2177.92	0.446176	-4.06831
PFLU0831	PFLU0831	putative ABC transport system, ATP-binding	2.7.1.69	3	864.615	3156.47	3.65073	-1.8402	1.02858e-08	7.09473e-07		1461.08	0.321379	-5.72595
PFLU3539	PFLU3539	putative membrane protein	1.3.99.-	3	97.9948	357.741	3.65061	-1.79094	0.00117188	0.00857311		205.076	0.551798	-3.24564
PFLU2843	PFLU2843	hypothetical protein	2.1.1.73	8	32.5651	118.482	3.63831	-1.72455	0.00397709	0.0214123		64.7776	0.598809	-2.87997
PFLU3052	PFLU3052	hypothetical protein	2.4.-.-	8	498.245	1803.34	3.61939	-1.74868	0.00497881	0.0251252		745.607	0.622659	-2.8084
PFLU5837	PFLU5837	putative exported protein	1.1.1.95	3	127.818	461.277	3.60886	-1.72041	0.0108897	0.0451323		259.731	0.675672	-2.54622
PFLUt63	(RNA product)	tRNA	NA	NA	139.198	501.605	3.60352	-1.76671	0.000865313	0.00690581		297.785	0.530382	-3.33101
PFLU1601	PFLU1601	conserved hypothetical chain length determinant	1.-.-.-	10	779.748	2786.71	3.57386	-1.74263	0.00315705	0.0179685		1181.16	0.590319	-2.95202
PFLU3048	ytfH	conserved hypothetical protein	2.4.-.-	10	90.4341	321.676	3.55702	-1.70014	0.00855462	0.0374075		285.862	0.6466	-2.62936
PFLU4493	PFLU4493	putative exported protein	2.5.1.17	3	281.586	998.756	3.54689	-1.71341	0.00752439	0.0341664		771.293	0.641078	-2.6727
PFLU4234	PFLU4234	putative membrane protein	2.6.1.57	3	154.681	548	3.54278	-1.74874	0.000465098	0.0044395		242.249	0.499626	-3.50009
PFLU3606	PFLU3606	putative Rhs protein	2.7.7.7	10	85.3965	302.165	3.53837	-1.74371	0.000165667	0.00206424		158.161	0.462974	-3.76633
PFLU3971A	PFLU3971A	putative transposase	4.3.1.12	12	8.72336	30.8491	3.53638	-1.72249	0.00319262	0.0181176		12.0868	0.584181	-2.94856
PFLU4335	PFLU4335	putative LuxR-family regulatory protein	6.2.1.-	9	139.655	492.525	3.52672	-1.74403	0.000320662	0.0033476		287.121	0.484722	-3.59801
PFLU3181	PFLU3181	conserved hypothetical protein	2.6.1.1	10	55.9082	196.937	3.5225	-1.71671	0.00152432	0.0104648		97.6982	0.541545	-3.17001
PFLU4151	PFLU4151	putative lipoprotein	6.1.1.3	3	1232.82	4342.1	3.52209	-1.76737	3.66192e-05	0.000643446		2085.55	0.428159	-4.12784
PFLU5910	PFLU5910	putative exported protein	4.1.1.-	3	43.7331	153.619	3.51265	-1.7285	3.38737e-05	0.000609516		86.037	0.416935	-4.14573
PFLU5085	PFLU5085	hypothetical protein	3.1.3.25	8	2139.31	7504.76	3.50802	-1.74891	0.000306494	0.00322878		2952.7	0.484496	-3.60975
PFLU4849	PFLU4849	putative membrane protein	1.1.1.49	3	196.129	687.882	3.50729	-1.76329	8.65978e-06	0.000208194		295.59	0.396406	-4.44819
PFLU5084	PFLU5084	hypothetical protein	3.1.3.25	8	3223.15	11300.1	3.50591	-1.73075	0.00155946	0.0106175		4446.99	0.54712	-3.16338
PFLU1652	PFLU1652	putative membrane protein	2.7.4.14	3	544.961	1910.28	3.50535	-1.72023	0.00266533	0.0157223		827.211	0.572665	-3.00391
PFLU2894	PFLU2894	putative phage-related protein	2.1.1.73	12	324.513	1136.07	3.50084	-1.7323	0.000911909	0.00718857		475.847	0.522347	-3.31638
PFLU0722	rspG	hypothetical protein	6.3.2.4	10	141.541	495.305	3.49937	-1.69182	0.00716109	0.0328254		180.098	0.629103	-2.68926
PFLU0726	rscJ	putative type III secretion protein	6.3.2.4	3	77.7153	271.855	3.49809	-1.72721	0.000216171	0.00252519		107.928	0.466899	-3.69933
PFLUt62	(RNA product)	tRNA	NA	NA	177.517	620.321	3.49442	-1.72591	0.00102346	0.00786459		357.766	0.525551	-3.284
PFLU1217	PFLU1217	hypothetical protein	1.18.1.2	8	627.753	2187.44	3.48456	-1.76206	2.19685e-06	7.03236e-05		1007.52	0.372181	-4.73442
PFLU1481	PFLU1481	hypothetical protein	6.3.2.6	8	167.199	581.454	3.47762	-1.6965	0.00433082	0.0227909		231.078	0.594636	-2.853
PFLU2993	PFLU2993	putative regulatory protein	4.4.1.5	9	5029.31	17470.5	3.47374	-1.73337	0.000402239	0.00399755		8411.02	0.489846	-3.53861
PFLU2261	PFLU2261	conserved hypothetical protein	2.7.8.5	10	910.573	3157.31	3.46739	-1.70617	0.00289664	0.0167878		1297.34	0.572828	-2.9785
PFLU5603	PFLU5603	conserved hypothetical protein	1.3.3.11	10	300.99	1042.64	3.46403	-1.76317	1.96268e-07	9.17079e-06		926.425	0.338885	-5.20284
PFLU5382	PFLU5382	putative membrane protein	3.6.1.-	3	96.7128	334.608	3.45981	-1.70891	0.000766136	0.0063913		124.38	0.507886	-3.36475
PFLUt64	(RNA product)	tRNA	NA	NA	377.263	1299.12	3.44354	-1.70659	0.00144378	0.0100665		668.372	0.535694	-3.18575
PFLU1918	PFLU1918	hypothetical protein	4.2.1.11	8	54.0932	186.191	3.44204	-1.67465	0.00183613	0.0120074		83.4155	0.537517	-3.11553
PFLU1100	PFLU1100	putative exported protein	1.1.5.2	3	170.299	585.377	3.43734	-1.69176	0.00214228	0.0135211		306.619	0.551104	-3.06976
PFLU1159	nth	endonuclease III	4.2.99.18	2	523.812	1800.33	3.43697	-1.71057	0.000838147	0.00675661		749.316	0.512166	-3.33988
PFLU4520	PFLU4520	conserved hypothetical protein	3.5.3.11	10	1889.62	6479.4	3.42895	-1.7354	1.70605e-05	0.000367466		3273.84	0.403558	-4.30025
PFLU0096	PFLU0096	conserved hypothetical membrane protein	2.7.7.7	3	448.83	1536.86	3.42416	-1.73287	1.54745e-05	0.000339027		666.218	0.400957	-4.32182
PFLU2169	PFLU2169	putative LuxR-family regulatory protein	5.99.1.2	9	320.54	1094.79	3.41544	-1.70026	0.001088	0.00816377		1173.37	0.520479	-3.26672
PFLU1593	PFLU1593	hypothetical protein	1.-.-.-	8	26.4798	90.3896	3.41354	-1.65053	0.000279835	0.00302494		76.1843	0.45428	-3.63329
PFLU2904	PFLU2904	conserved hypothetical protein	2.1.1.73	10	1731.41	5902.73	3.40921	-1.65333	0.0122522	0.0495042		2823.95	0.660065	-2.5048
PFLU2517	PFLU2517	conserved hypothetical protein	1.1.1.14	10	1201.91	4067.11	3.38387	-1.70356	0.000207646	0.00244533		1876.07	0.459238	-3.70953
PFLU4127	PFLU4127	hypothetical protein	2.7.3.-	8	344.909	1165.26	3.37846	-1.68546	0.000956608	0.00744971		603.092	0.510285	-3.30299
PFLU2007	PFLU2007	putative transposase (pseudogene)	6.4.1.2	11	94.3203	318.309	3.37477	-1.68123	0.000447947	0.00431848		210.059	0.478971	-3.51009
PFLU0143	PFLU0143	conserved hypothetical protein	1.6.1.2	10	590.499	1987.83	3.36637	-1.66992	0.00262424	0.0155787		1217.26	0.555042	-3.00864
PFLU2360	PFLU2360	hypothetical protein	3.5.1.10	8	553.622	1863.28	3.36561	-1.70414	4.9725e-05	0.000802526		1188.69	0.420059	-4.05692
PFLU0703	PFLU0703	conserved hypothetical exported protein	4.2.1.1	3	59.0085	197.873	3.3533	-1.65049	0.000927619	0.00727284		81.4937	0.498395	-3.31161
PFLU4200	PFLU4200	hypothetical protein	4.2.1.33	8	56.3022	188.752	3.35248	-1.65499	0.000407219	0.00403321		83.6168	0.468124	-3.53536
PFLU0564	PFLU0564	putative exported protein	2.4.2.11	3	34.321	114.799	3.34486	-1.61561	0.00213413	0.0134844		44.4137	0.526102	-3.0709
PFLU4133	PFLU4133	putative tail fiber assembly protein	2.7.3.-	11	68.5135	228.933	3.34143	-1.65206	0.00215278	0.0135578		159.853	0.538429	-3.0683
PFLU5003	PFLU5003	conserved hypothetical protein	3.1.-.-	10	1045.74	3485.53	3.33308	-1.67706	0.000469544	0.00446722		5163.88	0.479496	-3.49755
PFLU5319	PFLU5319	putative lipoprotein	1.3.1.26	3	941.776	3136.31	3.3302	-1.69055	5.37801e-05	0.000846744		1843.27	0.418603	-4.03856
PFLU3023	PFLU3023	putative two-component sensor histidine kinase	2.7.1.31	9	586.378	1948.17	3.32237	-1.62663	0.010806	0.0449461		1256.42	0.638167	-2.54891
PFLU5292	PFLU5292	conserved hypothetical protein	1.3.1.26	10	1114.48	3702.45	3.32212	-1.646	0.00486236	0.0247012		1507.78	0.584515	-2.81601
PFLU4147	infC	translation initiation factor IF-3	6.1.1.20	2	17384	57708.7	3.31964	-1.64133	0.00558636	0.0274532		26603.8	0.592296	-2.77112
PFLU5850	PFLU5850	putative integrase (pseudogene)	1.1.1.95	11	27.4099	90.9465	3.31801	-1.65552	0.000789478	0.00648729		39.412	0.493236	-3.35646
PFLU3245	PFLU3245	hypothetical protein	4.2.1.84	8	861.254	2856.41	3.31657	-1.63129	0.00874694	0.0380421		1092.91	0.622205	-2.62179
PFLU3134	PFLU3134	conserved hypothetical protein	1.2.2.4	10	74.8769	248.219	3.31503	-1.64227	0.00479708	0.0245099		614.625	0.582291	-2.82035
PFLU5106	PFLU5106	putative detoxification-related protein	2.7.3.-	0	54.6309	181.025	3.31361	-1.64075	0.000190322	0.00229734		79.8562	0.439699	-3.73153
PFLU4982	PFLU4982	conserved hypothetical protein	1.2.1.12	10	718.688	2381.16	3.3132	-1.63455	0.00596953	0.0286414		1657.03	0.594499	-2.74945
PFLU0448	PFLU0448	conserved hypothetical protein	1.8.1.8	10	155.695	515.298	3.30966	-1.63831	0.00441436	0.0231674		325.927	0.575465	-2.84693
PFLU1892	PFLU1892	putative cytochrome C subunit protein	1.3.99.-	1	1200.43	3969.29	3.30657	-1.68756	1.55907e-05	0.000339595		1936.57	0.390622	-4.32017
PFLU3483	rstB	two componentsystem, sensor kinase	1.3.99.3	9	160.632	530.98	3.30557	-1.67173	0.000385024	0.00386375		347.493	0.47089	-3.55014
PFLU2000	PFLU2000	putative membrane protein	6.4.1.2	3	56.2049	185.5	3.30042	-1.68675	3.45278e-07	1.46025e-05		329.044	0.330937	-5.09689
PFLU3022	PFLU3022	hypothetical protein	2.7.1.31	8	898.982	2951.66	3.28334	-1.6691	7.70685e-05	0.00113089		1445.9	0.422201	-3.95334
PFLU1881A	PFLU1881A	hypothetical protein	1.3.99.-	8	891.597	2923.94	3.27945	-1.63762	0.00264071	0.0156445		1368.72	0.544651	-3.00673
PFLU5207	PFLU5207	putative membrane protein	1.2.1.27	3	118.12	386.631	3.2732	-1.64575	0.000250912	0.00279364		158.9	0.449495	-3.66133
PFLU2180	PFLU2180	putative LuxR-family regulatory protein	3.6.3.2	9	197.484	645.249	3.26735	-1.61597	0.00484489	0.0246889		704.154	0.573615	-2.81717
PFLU5928	PFLU5928	putative isomerase	4.2.1.24	13	547.572	1787.16	3.26379	-1.66408	4.9289e-05	0.000799704		727.539	0.409977	-4.05897
PFLU3063	ybhH	conserved hypothetical protein	2.4.-.-	10	118.803	387.61	3.26262	-1.63069	0.000808868	0.00658539		208.616	0.486811	-3.34974
PFLU1443	PFLU1443	conserved hypothetical protein	3.2.2.-	10	480.196	1565.38	3.25987	-1.64447	0.000595014	0.00536995		813.588	0.478895	-3.43388
PFLU3538	PFLU3538	putative short chain dehydrogenase	1.3.99.-	13	57.8866	188.657	3.25908	-1.6141	0.00928604	0.0399134		124.32	0.620488	-2.60134
PFLU5200	PFLU5200	conserved hypothetical protein	1.18.1.3	10	32.2918	105.229	3.2587	-1.58187	0.00378478	0.02061		155.166	0.546307	-2.89556
PFLU5282	PFLU5282	putative phage-related helicase (pseudogene)	1.3.1.26	11	390.589	1271.78	3.25605	-1.6496	0.000266778	0.00291644		569.546	0.452491	-3.64559
PFLU5314	PFLU5314	putative chemotaxis-related protein	1.3.1.26	0	254.033	826.164	3.25219	-1.61579	0.00381191	0.0207187		578.868	0.558454	-2.89332
PFLU2107	PFLU2107	putative lipoprotein	2.7.1.25	3	54.1019	175.859	3.25051	-1.61112	0.000226075	0.00260413		75.1855	0.436861	-3.68794
PFLU0977	PFLU0977	putative exported protein	1.1.1.215	3	145.247	471.683	3.24746	-1.62411	0.00167148	0.0112075		210.245	0.516717	-3.14314
PFLU2504	PFLU2504	hypothetical protein	1.1.1.14	8	452.33	1465.75	3.24045	-1.62672	0.00162394	0.0109791		684.951	0.516161	-3.15157
PFLU2817	PFLU2817	putative phage integrase	2.3.2.2	12	108.163	349.263	3.22905	-1.63709	2.13865e-05	0.000433263		227.093	0.385206	-4.2499
PFLU5830	PFLU5830	conserved hypothetical protein	1.1.1.95	10	2210.23	7115.13	3.21918	-1.62312	0.00144091	0.0100586		3779.71	0.509402	-3.18633
PFLU4081	PFLU4081	putative exported protein	1.1.1.93	3	85.7091	275.795	3.2178	-1.63457	0.000275611	0.00298484		139.244	0.449403	-3.63721
PFLU5890	PFLU5890	putative ABC transport system, membrane protein	3.4.11.9	3	457.185	1470.58	3.21661	-1.65855	2.71808e-06	8.42167e-05		743.552	0.353557	-4.69105
PFLU1974	PFLU1974	conserved hypothetical protein	5.99.1.2	10	7.28307	23.4203	3.21571	-1.41607	0.0107872	0.0449003		13.2132	0.555427	-2.54952
PFLU5280	PFLU5280	putative exported protein	1.3.1.26	3	571.531	1831.14	3.20392	-1.62386	0.000732529	0.00620508		4356.86	0.480845	-3.37711
PFLU5313	PFLU5313	hypothetical protein	1.3.1.26	8	716.636	2294.8	3.20218	-1.61268	0.00175004	0.0115618		909.126	0.515287	-3.12967
PFLU2912	PFLU2912	putative membrane protein	2.1.1.73	3	65.976	211.09	3.1995	-1.61096	0.000741643	0.00624576		1055.71	0.477504	-3.3737
PFLU2165	PFLU2165	conserved hypothetical protein	5.99.1.2	10	28.994	92.7401	3.19859	-1.55722	0.00192327	0.0124647		53.794	0.502032	-3.10183
PFLU5083	PFLU5083	putative ATP-binding protein	3.1.3.25	13	6420.43	20530.9	3.19775	-1.60384	0.0034872	0.0193719		7904.61	0.549041	-2.92117
PFLU4013	PFLU4013	putative short-chain	2.7.1.12	7	62.9544	201.177	3.19559	-1.62637	0.00136277	0.00966446		167.786	0.507855	-3.20242
PFLU2257	PFLU2257	putative short-chain dehydrogenase	2.7.8.5	6	189.071	603.684	3.19289	-1.61613	0.000245873	0.00275631		285.58	0.440779	-3.66652
PFLU1748	PFLU1748	putative glutathione-regulated potassium-efflux	1.11.1.9	3	158.385	505.473	3.19142	-1.65473	1.72959e-06	5.69389e-05		258.655	0.345982	-4.7827
PFLU5870	PFLU5870	putative exported protein	3.5.1.16	3	4276.07	13634.4	3.18853	-1.62831	0.000140812	0.00182504		8036.48	0.427744	-3.80674
PFLU0158	PFLU0158	hypothetical protein	1.6.1.2	8	38.0734	121.075	3.18003	-1.56538	0.00401031	0.0215146		53.1802	0.544035	-2.87735
PFLU2519	PFLU2519	putative phage integrase (pseudogene)	1.1.1.14	11	36.3993	115.723	3.17928	-1.56065	0.00263481	0.0156255		55.4565	0.518935	-3.00741
PFLU5323	PFLU5323	putative exported protein	1.3.1.26	3	331.385	1051.23	3.17224	-1.63094	4.57677e-05	0.000755699		726.315	0.400108	-4.07625
PFLU4927	PFLU4927	conserved hypothetical protein	6.1.1.12	10	6369.4	20202.2	3.17176	-1.62564	6.47034e-05	0.000980441		8561.55	0.406923	-3.99497
PFLU2609	PFLU2609	putative RNA polymerase sigma factor	1.1.1.18	9	17.6065	55.5146	3.15307	-1.6523	0.0030124	0.0173153		27.1586	0.556991	-2.96647
PFLU1908	PFLU1908	putative chloride transport-related membrane	4.2.1.11	3	183.589	578.392	3.15047	-1.59345	0.000500183	0.00472965		311.555	0.4578	-3.48066
PFLU2003	PFLU2003	hypothetical protein	6.4.1.2	8	269.475	848.569	3.14898	-1.57454	0.00485752	0.0247012		434.561	0.559075	-2.81633
PFLU6029	PFLU6029	hypothetical protein	3.6.1.-	8	234.388	737.811	3.14782	-1.58376	0.00236948	0.0144665		353.938	0.521054	-3.03953
PFLU5826	PFLU5826	conserved hypothetical protein	5.3.1.6	10	277.103	871.157	3.1438	-1.62246	2.89003e-08	1.70866e-06		448.343	0.292442	-5.54797
PFLU1542	acnA	aconitate hydratase 1	4.2.1.3	1	1517.31	4758.13	3.13591	-1.56565	0.0069271	0.0320061		3627.81	0.579799	-2.70033
PFLUt61	(RNA product)	tRNA	NA	NA	45.2823	141.895	3.13357	-1.55004	0.00793118	0.0354578		88.7629	0.583823	-2.65499
PFLU2804	PFLU2804	putative TetR family transcriptional regulator	1.3.99.16	9	142.207	445.409	3.13211	-1.61278	1.75606e-07	8.33985e-06		259.588	0.308756	-5.22346
PFLU4223	PFLU4223	hypothetical protein	2.6.1.57	8	600.539	1879.33	3.1294	-1.58098	0.00186199	0.0121354		822.373	0.508123	-3.11141
PFLU5297	PFLU5297	hypothetical protein	1.3.1.26	8	736.577	2304.69	3.12892	-1.56815	0.00513882	0.0257563		1120.05	0.560415	-2.7982
PFLU5495	PFLU5495	hypothetical protein	2.1.1.144	8	272.466	852.349	3.12827	-1.58235	0.00109757	0.00821619		361.529	0.484754	-3.26424
PFLU2259	PFLU2259	putative phage integrase (pseudogene)	2.7.8.5	11	188.264	588.366	3.12521	-1.58481	0.000483677	0.00459414		242.684	0.454147	-3.48964
PFLU1901	PFLU1901	putative cytochrome D oxidase subunit II	1.3.99.-	1	344.724	1075.45	3.11975	-1.59481	0.000132405	0.00174751		587.134	0.417276	-3.82194
PFLU5656	PFLU5656	putative oxidase	4.1.2.5	13	507.753	1581.73	3.11516	-1.56959	0.00272621	0.01602		895.313	0.523714	-2.99703
PFLUt78	(RNA product)	tRNA	NA	NA	244.958	762.725	3.11369	-1.54669	0.0113189	0.0465119		499.473	0.610689	-2.5327
PFLU4665	PFLU4665	conserved hypothetical protein	4.2.1.17	10	75.4856	234.318	3.10414	-1.56415	0.00420737	0.0223647		249.131	0.546491	-2.86218
PFLU6113	PFLU6113	hypothetical protein	3.5.4.19	8	44.1241	136.634	3.09659	-1.53514	0.00219996	0.0137355		57.2654	0.501382	-3.06182
PFLU4074	PFLU4074	putative general secretion pathway protein K	1.1.1.93	3	3.95619	12.2471	3.09567	-1.59415	0.00603489	0.02879		7.73193	0.58056	-2.74588
PFLU1920	PFLU1920	putative membrane protein	4.2.1.11	3	249.613	770.791	3.08794	-1.57093	0.00045459	0.00436799		401.075	0.448047	-3.50618
PFLU3056	PFLU3056	conserved hypothetical protein (pseudogene)	2.4.-.-	11	285.392	880.572	3.08548	-1.55377	0.00341233	0.0191654		374.316	0.530674	-2.92792
PFLU0653	PFLU0653	conserved hypothetical protein	4.1.1.19	10	92.5736	285.142	3.08017	-1.59009	6.05131e-05	0.000927547		242.862	0.396453	-4.0108
PFLU4149	PFLU4149	conserved hypothetical protein	6.1.1.3	10	873.986	2691.88	3.08001	-1.55839	0.00277612	0.0161657		2164.51	0.52094	-2.9915
PFLU2589	PFLU2589	hypothetical protein	1.1.1.18	8	47.4595	145.88	3.07377	-1.57	0.000261882	0.00286833		83.3333	0.430096	-3.65035
PFLU0390	PFLU0390	conserved hypothetical protein	2.1.1.-	10	435.669	1338.12	3.07141	-1.54927	0.00344686	0.0192953		603.796	0.529701	-2.92479
PFLU4655	PFLU4655	putative LysR family regulatory protein	EC	9	861.367	2645.06	3.07077	-1.544	0.00553858	0.0272569		1080.48	0.556613	-2.77392
PFLU4201	PFLU4201	putative filamentous adhesin	4.2.1.33	0	60.7367	186.429	3.06947	-1.52673	0.00134556	0.00956585		87.4251	0.476198	-3.20608
PFLU5299	PFLU5299	putative putative AraC-family regulatory	1.3.1.26	9	733.375	2249.17	3.06688	-1.56913	0.00033747	0.00349161		1034.21	0.437731	-3.5847
PFLU3341	PFLU3341	hypothetical protein	1.4.99.1	8	520.129	1584.25	3.04588	-1.54718	0.00181053	0.0118802		750.251	0.495945	-3.11967
PFLU5540	secE	preprotein translocase SecE subunit	2.7.7.6	3	3330.88	10103.5	3.03329	-1.53061	0.00478866	0.0244885		6698.29	0.542592	-2.82092
PFLU2260	PFLU2260	conserved hypothetical protein	2.7.8.5	10	36.9253	111.689	3.02472	-1.49018	0.00422583	0.0224422		50.6385	0.520899	-2.86079
PFLU5312	PFLU5312	hypothetical protein	1.3.1.26	8	810.253	2449.46	3.02308	-1.52941	0.00363807	0.0199801		1109.67	0.525941	-2.90795
PFLU0981	algJ	alginate biosynthesis protein precursor	2.7.7.22	3	78.3692	236.785	3.0214	-1.57982	0.000164384	0.00205267		103.692	0.419244	-3.76827
PFLU2116	PFLU2116	putative 6-pyruvoyl tetrahydrobiopterin	3.5.4.1	6	142.154	429.119	3.01869	-1.51539	0.00901709	0.0390471		228.074	0.580297	-2.61141
PFLU1312	PFLU1312	putative ATP-dependent DNA ligase	2.1.1.77	2	64.4818	194.523	3.01672	-1.58114	4.67099e-05	0.000766678		204.18	0.388342	-4.07151
PFLU3342	PFLU3342	hypothetical protein	1.4.99.1	8	221.31	667.275	3.01511	-1.52846	0.00233818	0.0143815		323.22	0.5022	-3.04353
PFLU3873	ppiB	peptidyl-prolyl cis-trans isomerase B	5.2.1.8	0	5205.64	15685.6	3.01319	-1.52613	0.00414496	0.0220938		6226.76	0.532324	-2.86691
PFLU1386	PFLU1386	putative LuxR-family regulatory protein	4.1.3.27	9	238.713	717.325	3.00497	-1.52476	0.00165594	0.0111373		366.458	0.484685	-3.14587
PFLU3833	PFLU3833	conserved hypothetical protein	1.6.5.3	10	1168.04	3509.51	3.0046	-1.51652	0.00646518	0.0304053		1760.45	0.556887	-2.72321
PFLU2195	PFLU2195	putative transport-related membrane protein	2.7.8.5	3	145.305	435.93	3.00011	-1.52004	0.00207271	0.0132699		332.19	0.493583	-3.07961
PFLU2830	PFLU2830	putative membrane protein	2.1.1.73	3	286.582	858.908	2.99708	-1.51812	0.00274282	0.0160201		425.583	0.506854	-2.99518
PFLUs34	(RNA product)	PrrF RNA	NA	NA	169.64	506.998	2.98866	-1.51245	0.00262271	0.0155787		460.273	0.502673	-3.00881
PFLU4654	PFLU4654	putative gamma-butyrobetaine dioxygenase	EC	13	227.109	678.031	2.9855	-1.50107	0.0065193	0.0306101		328.276	0.551771	-2.72045
PFLU5489	PFLU5489	putative membrane protein	1.1.1.193	3	109.049	325.379	2.98379	-1.5156	0.00572241	0.0277647		311.303	0.54848	-2.76328
PFLU1752	PFLU1752	putative lipoprotein	1.11.1.9	3	3523.05	10505.5	2.98192	-1.53636	0.00020869	0.00245264		6775.14	0.414308	-3.70826
PFLU0776	PFLU0776	putative type IV pilus related protein	1.17.1.2	3	204.691	610.242	2.98128	-1.54419	2.42289e-05	0.000469647		389.734	0.36576	-4.22187
PFLU2487	PFLU2487	conserved hypothetical protein	1.1.1.14	10	758.691	2257.24	2.97518	-1.52936	0.000346385	0.00355454		1062.72	0.427449	-3.57789
PFLU3351	PFLU3351	putative methyl-accepting chemotaxis protein	1.4.99.1	0	546.205	1624.62	2.97438	-1.52379	0.000590086	0.00534977		794.279	0.44346	-3.43613
PFLU0520	hfq	Hfq protein (host factor-I protein)	2.5.1.8	2	6634.51	19730.5	2.97391	-1.52216	0.00110416	0.00825462		10794.4	0.466555	-3.26255
PFLU1395	PFLU1395	conserved hypothetical membrane protein	4.1.3.27	3	18.063	53.5808	2.96633	-1.41716	0.00913375	0.039405		33.2685	0.543598	-2.60701
PFLU0934	PFLU0934	hypothetical protein	1.1.1.29	8	27.9824	82.6844	2.95487	-1.48247	0.00140966	0.00993624		56.2801	0.464337	-3.19267
PFLU1428	PFLU1428	conserved hypothetical protein	2.1.1.63	10	70.012	206.822	2.95409	-1.49437	0.000783451	0.00648474		123.781	0.444942	-3.35858
PFLU0186	PFLU0186	conserved hypothetical protein	2.6.1.22	10	22.8127	67.3517	2.95237	-1.42533	0.00266068	0.0157146		35.2536	0.474406	-3.00444
PFLU3387	PFLU3387	hypothetical protein	EC	8	36.5183	107.764	2.95096	-1.45785	0.003485	0.0193719		95.4043	0.499031	-2.92137
PFLU4347	PFLU4347	putative noncomposite transposon	4.6.1.4	12	65.8829	194.013	2.94481	-1.50062	0.000396557	0.00394785		91.339	0.423621	-3.54236
PFLU3774	PFLU3774	putative biopolymer transport protein	2.7.1.130	3	622.742	1831.92	2.9417	-1.52183	4.387e-05	0.000732515		1075.08	0.37244	-4.08609
PFLU4649	PFLU4649	putative membrane protein	EC	3	16.8494	49.5511	2.94082	-1.55335	0.000469101	0.00446722		23.9324	0.444093	-3.49781
PFLU0275	PFLU0275	putative exported protein	4.1.1.49	3	346.11	1015.2	2.93318	-1.48601	0.00396974	0.021396		485.75	0.515876	-2.88056
PFLU4283	PFLU4283	conserved hypothetical protein	3.5.1.16	10	58.2832	170.713	2.92902	-1.50275	0.00425121	0.0225357		179.248	0.525639	-2.85889
PFLU0813	PFLU0813	putative amino acid ABC transport system,	2.7.1.69	3	418.62	1223.78	2.92336	-1.5002	0.00146992	0.0102086		706.423	0.47168	-3.18056
PFLU2826	PFLU2826	hypothetical protein	2.3.2.2	8	37.3278	109.096	2.92264	-1.44175	0.00755695	0.0342489		48.6933	0.539729	-2.67125
PFLU3101	PFLU3101	hypothetical protein	4.1.3.18	8	313.701	916.441	2.92138	-1.51846	2.2247e-06	7.08236e-05		504.112	0.320901	-4.73186
PFLU3128	PFLU3128	putative two-component system, sensory histidine	1.2.2.4	9	82.7325	241.596	2.92021	-1.51043	2.42362e-05	0.000469647		143.568	0.357768	-4.2218
PFLU2903	PFLU2903	hypothetical protein	2.1.1.73	8	237.458	693.117	2.9189	-1.47804	0.00454492	0.0236597		485.638	0.52087	-2.83763
PFLU1861	PFLU1861	hypothetical protein	4.1.1.23	8	71.9741	209.854	2.91569	-1.46301	0.00607376	0.0289165		181.78	0.533211	-2.74377
PFLU1591	PFLU1591	presumed portal vertex protein	1.-.-.-	12	24.9871	72.6574	2.9078	-1.44335	0.000137771	0.00179381		34.9956	0.37862	-3.81214
PFLU1886	PFLU1886	hypothetical protein	1.3.99.-	8	280.76	815.916	2.9061	-1.46291	0.00936426	0.04019		378.634	0.56299	-2.59846
PFLU5754	PFLU5754	conserved hypothetical protein	6.3.2.3	10	219.003	635.756	2.90296	-1.50547	2.3824e-06	7.46347e-05		303.38	0.319094	-4.71794
PFLU5600	pqqC	pyrroloquinoline-quinone synthase	1.3.3.11	7	228.925	664.124	2.90105	-1.46531	0.0110365	0.0456059		388.046	0.576542	-2.54154
PFLU3589	PFLU3589	conserved hypothetical protein	1.-.-.-	10	98.0904	284.526	2.90066	-1.49989	5.65425e-07	2.21356e-05		142.472	0.299818	-5.00267
PFLU0110	PFLU0110	putative hydrolase	2.7.7.7	13	3642.17	10561.4	2.89977	-1.483	0.0024284	0.0147331		4958.87	0.489095	-3.03212
PFLU2761	pepB	putative alpha-amylase	1.1.1.67	5	245.2	709.306	2.89277	-1.46747	0.00703437	0.0324241		1583.97	0.544473	-2.69521
PFLU1686	PFLU1686	putative RHS repeat-like protein	2.7.3.-	13	126.181	364.68	2.89015	-1.47642	0.000357838	0.00365656		180.416	0.413637	-3.56937
PFLU0006	PFLU0006	putative exported protein	5.99.1.3	3	377.337	1086.07	2.87825	-1.48645	0.000100276	0.0014		541.997	0.382129	-3.88992
PFLU4886	PFLU4886	putative two-component system, sensor kinase	4.2.1.70	9	221.869	638.53	2.87796	-1.49259	8.28728e-07	2.96398e-05		323.759	0.30285	-4.92848
PFLU5341	fpr	ferredoxin--NADP reductase	1.18.1.2	1	5299.03	15190.1	2.86658	-1.47895	0.000567331	0.00516842		8460.58	0.429084	-3.44677
PFLU4666	PFLU4666	conserved hypothetical protein	4.2.1.17	10	227.2	649.937	2.86064	-1.45595	0.00505681	0.0254112		867.035	0.519355	-2.80339
PFLU5882	PFLU5882	conserved hypothetical protein	3.4.11.9	10	455.888	1303.7	2.85969	-1.46457	0.00167278	0.0112075		583.354	0.465992	-3.14291
PFLU3607	PFLU3607	conserved hypothetical protein	2.7.7.7	10	125.415	358.41	2.8578	-1.44033	0.00491213	0.0248567		191.279	0.512075	-2.81274
PFLU1758	ccmA	cytochrome C biogenesis ATP-binding export	3.6.3.41	7	485.724	1386.62	2.85474	-1.46741	0.00116824	0.00856088		806.132	0.451993	-3.24652
PFLU3897	PFLU3897	putative catalase	1.11.1.6	13	161.395	459.055	2.84429	-1.45436	0.00583095	0.0281069		295.262	0.527488	-2.75714
PFLU5699	PFLU5699	hypothetical protein	2.4.1.-	8	236.714	672.168	2.83958	-1.4786	3.41348e-06	9.88884e-05		335.751	0.318374	-4.64423
PFLU4166	PFLU4166	putative membrane protein	3.1.21.1	3	392.405	1111.76	2.83319	-1.43376	0.00762546	0.0343975		564.023	0.537346	-2.66822
PFLU1390	PFLU1390	conserved hypothetical protein	4.1.3.27	10	170.428	482.657	2.83203	-1.47612	0.000233196	0.00265972		284.102	0.401115	-3.68004
PFLU5909	PFLU5909	putative fimbrial chaperone	4.1.1.-	3	28.8502	81.5532	2.82678	-1.37876	0.000441796	0.00427272		38.225	0.392388	-3.51377
PFLU3162	PFLU3162	hypothetical protein	3.1.1.3	8	28.3414	80.0505	2.82451	-1.37828	0.00817607	0.0361619		37.5265	0.521147	-2.64471
PFLUt75	(RNA product)	tRNA	NA	NA	113.09	319.132	2.82193	-1.426	0.0105617	0.0442475		212.706	0.557712	-2.55688
PFLU4563	PFLU4563	putative ferredoxin	1.9.3.1	0	3725.01	10485.7	2.81493	-1.45051	0.00104675	0.00794423		5393.62	0.442545	-3.27765
PFLU3438	proP	proline/betaine transporter	1.7.99.4	3	584.401	1642.29	2.81022	-1.45589	0.000380383	0.00383294		3518.62	0.409726	-3.55333
PFLU4302	PFLU4302	putative adhesin (pseudogene)	2.6.1.1	11	321.751	903.813	2.80905	-1.42327	0.00670929	0.0312825		469.712	0.52501	-2.71094
PFLU5768	PFLU5768	conserved hypothetical protein	2.1.3.2	10	520.302	1461.15	2.80827	-1.42762	0.00637342	0.029998		595.94	0.523334	-2.72792
PFLU3348	PFLU3348	putative membrane protein	1.4.99.1	3	172.942	485.413	2.80679	-1.42464	0.00456307	0.0236904		248.214	0.502278	-2.83636
PFLU2565	PFLU2565	putative oxidoreductase	4.4.1.11	13	160.76	449.118	2.79372	-1.45117	0.000253228	0.00280001		234.655	0.396605	-3.65897
PFLU3067	PFLU3067	putative 3-oxoacyl-[acyl-carrier-protein]	2.4.-.-	13	72.3464	201.783	2.78913	-1.39367	0.00738918	0.0336051		119.674	0.520263	-2.67878
PFLU0272	PFLU0272	hypothetical exported protein	4.1.1.49	3	807.334	2244.31	2.7799	-1.44935	3.10673e-05	0.000571442		1229.29	0.347942	-4.1655
PFLU3543	PFLU3543	putative protein phosphatase	1.3.99.-	13	15.9164	43.9759	2.76294	-1.24626	0.00374145	0.0204316		23.7715	0.429868	-2.89918
PFLU5301	PFLU5301	putative flavin-binding monooxygenase-like	1.3.1.26	13	1911.09	5275.94	2.7607	-1.41557	0.00300796	0.017307		2426.28	0.477116	-2.96692
PFLU2458	PFLU2458	conserved hypothetical protein	2.1.1.152	10	190.805	526.107	2.7573	-1.40237	0.00347218	0.0193382		354.219	0.47985	-2.92251
PFLU6053	PFLU6053	putative membrane protein	3.6.3.27	3	1608.18	4431.17	2.75539	-1.40335	0.00731115	0.0333287		3698.43	0.523183	-2.68233
PFLU1973	PFLU1973	putative single-strand binding protein	5.99.1.2	2	24.4202	67.2745	2.75487	-1.34102	0.000430481	0.00421189		37.4234	0.3809	-3.52066
PFLU5602	pqqE	coenzyme PQQ synthesis protein E	1.3.3.11	7	747.358	2052.55	2.74641	-1.41196	0.00261821	0.0155787		1656.87	0.469193	-3.00933
PFLU2588	PFLU2588	conserved hypothetical protein	1.1.1.18	10	182.742	501.114	2.7422	-1.39553	0.00530771	0.0263295		512.613	0.500596	-2.78774
PFLU2197	PFLU2197	putative acetyltransferase	2.7.8.5	13	31.2425	85.4815	2.73606	-1.33956	0.00856098	0.0374075		40.7903	0.509511	-2.62911
PFLU2908	PFLU2908	hypothetical protein	2.1.1.73	8	678.18	1854.28	2.7342	-1.41809	0.000284664	0.00306569		1009.6	0.39078	-3.62887
PFLU1895	PFLU1895	putative cytochrome C dehydrogenase-related	1.3.99.-	1	2667.36	7287.54	2.73212	-1.40468	0.00232606	0.014368		4881.67	0.461293	-3.0451
PFLU1894	PFLU1894	conserved hypothetical protein	1.3.99.-	10	231.651	632.687	2.7312	-1.41846	0.000343555	0.00353562		436.331	0.396213	-3.58003
PFLU2824	PFLU2824	hypothetical protein	2.3.2.2	8	15.4265	42.1084	2.72962	-1.31246	0.00123268	0.0089613		108.72	0.406182	-3.23121
PFLU4744	PFLU4744	putative DNA-binding protein	2.7.3.-	13	8571.09	23389.9	2.72893	-1.38571	0.0101104	0.0429787		15906.9	0.538761	-2.57203
PFLU3788	PFLU3788	conserved hypothetical protein	1.1.1.28	10	345.547	941.141	2.72362	-1.40356	0.000880975	0.00697318		595.667	0.421995	-3.32601
PFLU0678	PFLU0678	putative paraquat-inducible protein	1.2.1.27	0	257.384	700.631	2.72212	-1.4236	2.88972e-06	8.76266e-05		561.275	0.304286	-4.67851
PFLU4233	PFLU4233	putative LysR-family transcriptional regulator	2.6.1.57	9	361.763	984.613	2.72171	-1.39787	0.00178429	0.0117213		553.452	0.447465	-3.12397
PFLU6030	PFLU6030	putative membrane protein	3.6.1.-	3	2455.08	6681.08	2.72133	-1.4094	0.000500747	0.00472965		3094.24	0.404957	-3.48036
PFLU4136	PFLU4136	putative phage-related tail protein	2.7.3.-	11	12.7813	34.7711	2.72046	-1.22886	0.0113767	0.046716		15.2458	0.485542	-2.53091
PFLU3898	PFLU3898	putative RNA polymerase sigma factor	1.11.1.6	9	67.8787	184.562	2.719	-1.38075	0.000106396	0.00147281		128.616	0.356274	-3.87552
PFLU4569	PFLU4569	conserved hypothetical protein	1.9.3.1	10	825.245	2234.98	2.70827	-1.3929	0.00277012	0.0161469		1269.65	0.465517	-2.99216
PFLU2482	PFLU2482	putative oxidoreductase	1.1.1.14	13	420.934	1138.21	2.70401	-1.39454	0.000813137	0.00659848		531.034	0.416495	-3.34828
PFLU3140	PFLU3140	putative lipoprotein	3.3.2.3	3	835.208	2258.18	2.70373	-1.3779	0.00721691	0.032925		1226.83	0.512868	-2.68667
PFLU2254	PFLU2254	conserved hypothetical protein	2.7.8.5	10	1184.55	3199.71	2.7012	-1.37365	0.00912129	0.0393806		1709.51	0.526811	-2.60747
PFLU0851	PFLU0851	putative sugar ABC transport system, membrane	4.2.1.41	3	280.6	757.738	2.70042	-1.38267	0.0021084	0.0134242		403.002	0.449717	-3.07452
PFLU2597	PFLU2597	putative Rhs protein	1.1.1.18	10	76.5102	206.449	2.69833	-1.3588	0.00565314	0.0275942		118.549	0.49103	-2.76725
PFLU0829	PFLU0829	putative two-component system, sensor kinase	2.7.1.69	9	618.935	1667.08	2.69346	-1.38543	0.00322442	0.0182801		825.653	0.470358	-2.94549
PFLU4823	PFLU4823	conserved hypothetical protein	2.7.1.12	10	89.3106	240.375	2.69145	-1.36831	0.0006415	0.00567028		127.605	0.400862	-3.41343
PFLU0149	PFLU0149	hypothetical protein	1.6.1.2	8	723.133	1945.4	2.69024	-1.40988	7.75665e-08	4.20019e-06		1044.1	0.262416	-5.3727
PFLU2183	dkgB	2,5-diketo-D-gluconic acid reductase B	1.1.1.274	6	284.191	763.619	2.68699	-1.39481	0.000666494	0.00580701		600.897	0.409877	-3.403
PFLU0114	PFLU0114	putative LysR-family regulatory protein	1.6.1.2	9	177.64	477.028	2.68536	-1.36269	0.00598985	0.0286634		249.569	0.495825	-2.74834
PFLU2615	PFLU2615	putative membrane protein	3.4.-.-	3	1709.62	4589.32	2.68441	-1.38842	0.00108096	0.00812331		2542.08	0.424782	-3.26856
PFLU1458	PFLU1458	putative phage integrase	3.2.2.-	12	329.024	882.473	2.68209	-1.38756	0.000163118	0.00204383		515.491	0.368034	-3.7702
PFLU5955	PFLU5955	putative membrane protein	5.1.1.7	3	78.66	210.93	2.68155	-1.39553	0.00100313	0.00771863		129.649	0.42422	-3.28965
PFLU5348	PFLU5348	putative dehydrogenase	1.18.1.2	13	202.536	543.089	2.68144	-1.39233	0.00131705	0.00941135		392.337	0.433445	-3.21224
PFLU5591	dnaG	DNA primase	2.7.7.-	2	1440.98	3860.3	2.67895	-1.37256	0.00420533	0.0223647		2093.11	0.479526	-2.86233
PFLU5295	PFLU5295	putative TetR-family regulatory protein	1.3.1.26	9	1076.9	2882.45	2.67663	-1.38022	0.00133977	0.00953642		1459.67	0.430334	-3.20732
PFLU3042	pmrF	putative glycosyl transferase	2.4.-.-	13	107.35	286.934	2.67288	-1.37632	0.00131895	0.00941135		386.287	0.428517	-3.21182
PFLU5930	PFLU5930	putative membrane protein	4.2.1.24	3	555.309	1480.17	2.66548	-1.3774	0.000539481	0.00497731		729.014	0.398054	-3.46035
PFLU5954	PFLU5954	conserved hypothetical protein	5.1.1.7	10	315.966	840.175	2.65907	-1.39367	2.70402e-05	0.000513676		451.989	0.332058	-4.19706
PFLU2949A	PFLU2949A	hypothetical protein	2.7.8.8	8	167.476	442.987	2.64508	-1.3488	0.00353917	0.0195481		248.908	0.462463	-2.91656
PFLU2028	PFLU2028	conserved hypothetical protein	5.2.1.8	10	218.859	576.826	2.6356	-1.3608	0.000756453	0.00634282		741.58	0.404006	-3.36826
PFLU1986	PFLU1986	conserved hypothetical protein	5.99.1.2	10	1560.04	4098.61	2.62724	-1.37258	1.32262e-05	0.000295879		2400.75	0.315078	-4.35633
PFLU3439	PFLU3439	conserved hypothetical GAF domain protein	1.7.99.4	10	158.498	413.774	2.61059	-1.34639	0.0048711	0.0247138		596.083	0.478215	-2.81544
PFLU3057	PFLU3057	conserved hypothetical protein	2.4.-.-	10	372.682	972.671	2.60992	-1.32795	0.00817605	0.0361619		435.897	0.502116	-2.64471
PFLU1910	PFLU1910	putative transposase	4.2.1.11	12	91.859	239.71	2.60954	-1.30679	0.0104592	0.0439451		117.056	0.510413	-2.56027
PFLU1673	PFLU1673	putative membrane protein	2.7.4.14	3	569.417	1484.21	2.60654	-1.33539	0.00352761	0.0195401		1115.08	0.457705	-2.91758
PFLU3021	PFLU3021	putative two-component system, response	2.7.1.31	9	536.559	1398.47	2.60638	-1.34156	0.001528	0.0104648		1175.78	0.423295	-3.16931
PFLU5349	PFLU5349	putative oxidoreductase	1.18.1.2	13	42.3044	110.242	2.60592	-1.36786	0.00370039	0.0202456		128.762	0.471249	-2.90263
PFLU5601	pqqD	coenzyme PQQ synthesis protein D	1.3.3.11	7	82.9867	215.264	2.59395	-1.35339	0.00212292	0.0134406		125.781	0.44049	-3.07247
PFLU1269	map1	methionine aminopeptidase	3.4.11.18	0	2231.15	5786.55	2.59353	-1.34817	0.000190889	0.0022994		3114.48	0.361363	-3.73078
PFLU4284	PFLU4284	putative histidine kinase in two-component	3.5.1.16	9	82.7123	214.437	2.59256	-1.35277	0.00220282	0.0137386		114.276	0.441874	-3.06143
PFLU1389	PFLU1389	putative ArsR-family regulatory protein	4.1.3.27	9	130.715	338.238	2.58759	-1.30771	0.0110866	0.0457518		176.005	0.514855	-2.53996
PFLU1350	PFLU1350	conserved hypothetical protein	1.4.3.5	10	64.9371	167.521	2.57974	-1.29504	0.00226472	0.0140641		92.7613	0.424168	-3.05312
PFLU4587	PFLU4587	conserved hypothetical protein	2.7.7.7	10	235.763	607.501	2.57675	-1.33198	0.00267851	0.0157717		529.093	0.443636	-3.00241
PFLU5871	PFLU5871	putative exported protein	3.5.1.16	3	131.98	339.965	2.57588	-1.32031	0.00567753	0.0276434		255.759	0.477363	-2.76585
PFLU2209	PFLU2209	putative sigma-54 dependent regulatory protein	2.7.8.5	9	259.788	667.755	2.57038	-1.31416	0.00235096	0.0143933		344.481	0.432021	-3.04189
PFLU2725	PFLU2725	putative RNA polymerase sigma factor	2.7.3.-	9	17.2215	44.2276	2.56817	-1.36972	0.000163323	0.00204383		41.6776	0.363333	-3.76988
PFLU1515	PFLU1515	conserved hypothetical protein	4.2.1.51	10	78.5771	201.56	2.56513	-1.29405	0.000879777	0.00697318		146.353	0.389024	-3.32639
PFLU2225	PFLU2225	Putative bi-functional protein (ATP-binding and	2.7.8.5	3	88.0754	225.666	2.56219	-1.29107	0.00065774	0.00575671		173.859	0.378988	-3.40661
PFLU5681	PFLU5681	putative glycine betaine/L-proline ABC transport	4.3.1.17	3	119.437	305.989	2.56193	-1.33516	7.87897e-05	0.001147		277.819	0.338181	-3.94805
PFLU2949	PFLU2949	conserved hypothetical protein	2.7.8.8	10	38.0894	97.4766	2.55915	-1.27141	0.00986664	0.0420657		49.4238	0.492706	-2.58047
PFLU3386	PFLU3386	hypothetical protein	EC	8	428.746	1089.85	2.54196	-1.30165	0.0040725	0.0217877		568.179	0.453144	-2.87249
PFLU3896	PFLU3896	putative type-b cytochrome	6.4.1.4	7	65.2187	165.73	2.54114	-1.33071	0.00569226	0.0276918		107.021	0.481271	-2.765
PFLU4128	PFLU4128	hypothetical protein	2.7.3.-	8	63.6449	161.104	2.5313	-1.28185	0.00202183	0.0130161		96.7973	0.415239	-3.08701
PFLU4653	PFLU4653	conserved hypothetical protein	EC	10	910.018	2301.52	2.52909	-1.29	0.00854738	0.0374045		1059.93	0.490559	-2.62965
PFLU2171	PFLU2171	putative lipoprotein	5.99.1.2	3	50.4784	127.386	2.52358	-1.30521	5.20016e-05	0.00082774		83.6716	0.322557	-4.04644
PFLU1423	PFLU1423	conserved hypothetical protein	2.5.1.18	10	875.233	2208.56	2.52339	-1.30976	0.000428591	0.00420178		7434.44	0.371898	-3.52182
PFLU0299	PFLU0299	putative lipoprotein	4.2.1.46	3	643.593	1619.94	2.51702	-1.29738	0.00183499	0.0120074		817.122	0.416399	-3.11572
PFLU1682	PFLU1682	putative lipoprotein	2.7.3.-	3	1664.88	4181.69	2.51171	-1.29961	0.000571463	0.0051979		3552.34	0.377266	-3.44481
PFLU3399	PFLU3399	putative betalactamase	EC	0	815.138	2044.4	2.50804	-1.29354	0.000983228	0.00758565		993.591	0.392544	-3.29528
PFLU4057	PFLU4057	conserved hypothetical protein	1.1.1.93	10	31.4256	78.7702	2.50656	-1.27863	0.00265453	0.0156942		55.24	0.425481	-3.00515
PFLU1517	PFLU1517	conserved hypothetical protein	4.2.1.51	10	245.271	612.364	2.49668	-1.29108	0.000553357	0.00508106		413.462	0.373846	-3.4535
PFLU4959	PFLU4959	conserved hypothetical protein	2.7.1.40	10	139.641	347.218	2.48651	-1.26829	0.000678067	0.00585502		211.784	0.373214	-3.3983
PFLU0962	PFLU0962	conserved hypothetical protein	3.5.1.-	10	303.463	753.794	2.48397	-1.27017	0.00515768	0.0258062		377.584	0.454117	-2.79702
PFLU1501	PFLU1501	putative transport-related memebrane protein	6.3.2.6	3	70.9219	175.983	2.48136	-1.31054	0.00130838	0.00938214		87.8975	0.407742	-3.21413
PFLU5288	PFLU5288	hypothetical protein	1.3.1.26	8	884.404	2180.82	2.46586	-1.26466	0.00341364	0.0191654		1029.22	0.431949	-2.9278
PFLU4613	PFLU4613	putative RNA polymerase sigma factor	2.1.1.107	9	5168.28	12738.8	2.46481	-1.28465	1.55061e-05	0.000339027		9331.78	0.297279	-4.32137
PFLU3814	ycfD	conserved hypothetical protein	4.3.2.2	10	882.921	2171.84	2.45983	-1.25588	0.00967769	0.0414125		1392.62	0.485431	-2.58714
PFLU2182	PFLU2182	hypothetical protein	3.6.3.2	8	54.6746	134.455	2.45918	-1.26575	0.000526143	0.00490109		89.4444	0.365076	-3.46708
PFLU0099	PFLU0099	putative membrane protein	2.7.7.7	3	368.986	903.948	2.44982	-1.24721	0.00708382	0.0325485		465.033	0.463152	-2.69288
PFLU5209	PFLU5209	putative putative lipoprotein	1.2.1.27	3	475.129	1163.97	2.4498	-1.25862	0.00358252	0.0197311		850.718	0.432105	-2.91276
PFLU1373	PFLU1373	putative hemolysin-like protein	4.1.1.44	0	211.612	518.342	2.44948	-1.24313	0.00562023	0.0275496		287.041	0.448922	-2.76915
PFLU3113	PFLU3113	putative AsnC family transcriptional regulatory	4.1.3.18	9	311.936	763.859	2.44877	-1.24689	0.00514448	0.0257624		467.982	0.445662	-2.79784
PFLU1620	PFLU1620	putative membrane protein	1.1.99.16	3	132.89	325.128	2.4466	-1.2441	0.00130162	0.00935674		204.207	0.386892	-3.21562
PFLU0263	PFLU0263	conserved EAL domain protein	6.3.2.2	9	483.874	1183.65	2.44619	-1.2639	0.00023369	0.00266011		770.106	0.343497	-3.6795
PFLU0979	algA	alginate biosynthesis protein	2.7.7.22	3	455.553	1114.29	2.44602	-1.26773	0.000765812	0.0063913		575.019	0.376755	-3.36486
PFLU1232	PFLU1232	putative lipoprotein	6.1.1.6	3	682.156	1667.35	2.44423	-1.27063	1.10671e-05	0.000255469		967.802	0.289094	-4.3952
PFLU4790	PFLU4790	putative exported protein	3.1.4.46	3	804.013	1965.07	2.44408	-1.25912	0.00225739	0.0140336		4368.65	0.412272	-3.0541
PFLU5261	ftsJ	cell division protein	3.4.24.-	0	1783.38	4352.32	2.4405	-1.25182	0.00333395	0.0188091		2454.94	0.426494	-2.93514
PFLU0282	PFLU0282	putative hydrolase	4.1.1.49	13	312.877	763.236	2.43941	-1.2647	0.000601724	0.00540526		719.404	0.368628	-3.43084
PFLU2005	PFLU2005	conserved hypothetical protein (pseudogene)	6.4.1.2	11	167.764	408.479	2.43485	-1.22686	0.0114173	0.0468483		255.728	0.484991	-2.52966
PFLU0667	PFLU0667	putative adenosine deaminase	3.6.3.-	7	829.274	2015.34	2.43025	-1.26705	1.94502e-05	0.000406838		1210.84	0.296656	-4.27111
PFLU3956	PFLU3956	putative transmembrane efflux pump protein	3.5.2.2	3	622.967	1512.52	2.42793	-1.2448	0.0045801	0.023715		1049.96	0.439057	-2.83517
PFLU3099	PFLU3099	conserved hypothetical protein (pseudogene)	4.1.3.18	11	117.397	284.35	2.42213	-1.26591	0.000374962	0.0037849		190.904	0.355882	-3.55711
PFLU4977	PFLU4977	putative AcrB/AcrD/AcrF RND family transmembrane	1.2.1.12	3	367.315	888.722	2.41951	-1.23695	0.0021229	0.0134406		446.539	0.402589	-3.07248
PFLU3384	PFLU3384	putative membrane protein	EC	3	76.0264	183.705	2.41633	-1.20494	0.000838454	0.00675661		105.743	0.360785	-3.33978
PFLU2870	PFLU2870	hypothetical protein	2.1.1.73	8	80.7615	194.595	2.40951	-1.21017	0.00139423	0.00985145		93.1292	0.378671	-3.19584
PFLU2732	PFLU2732	conserved hypothetical protein	2.7.3.-	10	229.525	552.449	2.40692	-1.23477	0.000212456	0.00249184		308.332	0.333387	-3.70373
PFLU3565	PFLU3565	conserved hypothetical protein	1.3.99.-	10	110.157	264.224	2.39861	-1.19767	0.00875899	0.0380421		166.982	0.456895	-2.62132
PFLU3016	PFLU3016	putative two-component response regulator	2.7.1.31	9	397.02	949.644	2.39193	-1.21935	0.00551106	0.0271523		1119.54	0.439322	-2.77554
PFLU3062	PFLU3062	putative aerobic C4-dicarboxylate transport	2.4.-.-	3	176.128	420.873	2.38958	-1.21136	0.00361036	0.0198467		256.612	0.416228	-2.91034
PFLU4813	PFLU4813	hypothetical protein	2.7.1.12	8	192.491	458.366	2.38124	-1.20153	0.00826383	0.0363283		268.475	0.454936	-2.6411
PFLU0355	fbp	fructose-1,6-bisphosphatase	3.1.3.11	6	2851.79	6770.14	2.374	-1.21263	0.0057264	0.0277647		4360.06	0.438873	-2.76305
PFLU4926	PFLU4926	putative transmembrane protein	6.1.1.12	3	3192.29	7570.85	2.3716	-1.21107	0.00584881	0.0281696		4531.14	0.439409	-2.75614
PFLU0929	PFLU0929	putative inner membrane paraquat-inducible	1.1.1.29	3	144.585	341.733	2.36354	-1.187	0.0102266	0.0432999		247.503	0.462215	-2.56807
PFLU3257	PFLU3257	putative ArsR-family transcriptional regulator	4.2.1.84	9	220.434	520.366	2.36064	-1.20471	0.000651829	0.00573966		341.61	0.353383	-3.40908
PFLU2186	PFLU2186	putative acetyltransferase	2.5.1.54	13	93.9891	221.422	2.35582	-1.22043	4.47691e-05	0.00074538		191.289	0.299025	-4.08138
PFLUt67	(RNA product)	tRNA	NA	NA	28.4345	66.9778	2.35552	-1.11709	0.00806936	0.0358542		36.6715	0.42168	-2.64915
PFLU3760	PFLU3760	putative sensory box GGDEF/EAL domain protein	2.2.1.1	9	551.212	1291.86	2.34368	-1.19356	0.00611628	0.0290473		966.362	0.435369	-2.74148
PFLU0928	PFLU0928	putative inner membrane paraquat-inducible	1.1.1.29	3	142.828	334.715	2.34347	-1.17105	0.00972331	0.0415731		199.255	0.452925	-2.58552
PFLU2968	PFLU2968	conserved hypothetical protein	1.20.4.1	10	97.358	227.982	2.34169	-1.22412	0.00116874	0.00856088		323.834	0.37707	-3.2464
PFLU1987	PFLU1987	putative cobalamin biosynthesis-related protein	5.99.1.2	7	2450.18	5737.22	2.34155	-1.19396	0.00520168	0.02587		3322.42	0.427288	-2.79427
PFLU0778	PFLU0778	putative membrane protein	1.17.1.2	3	104.06	243.536	2.34035	-1.22056	1.33061e-07	6.53352e-06		160.716	0.231403	-5.27458
PFLU5205	PFLU5205	hypothetical protein	1.2.1.27	8	94.6314	221.391	2.33951	-1.16087	0.0122742	0.0495242		114.914	0.463577	-2.50416
PFLU0718	rscU	putative type III secretion protein	6.3.2.4	3	117.471	273.624	2.32929	-1.15784	0.0119074	0.0484833		137.13	0.460395	-2.51488
PFLU3055	PFLU3055	hypothetical protein	2.4.-.-	8	105.548	245.688	2.32773	-1.17213	0.00756298	0.0342489		132.874	0.438839	-2.67098
PFLU2179	PFLU2179	putative cation transport-related membrane	3.6.3.2	3	39.9005	92.8371	2.32671	-1.12669	0.00360499	0.019836		52.4857	0.38707	-2.9108
PFLU1112	PFLU1112	putative two-component system, sensor kinase	1.1.5.2	9	448.89	1044.03	2.3258	-1.20294	1.01829e-08	7.09473e-07		606.519	0.210023	-5.72765
PFLU0890	PFLU0890	putative ABC transport system, substrate-binding	5.3.1.13	3	1608.44	3734.19	2.32162	-1.18896	0.00152581	0.0104648		2367.28	0.375097	-3.16973
PFLU1152	PFLU1152	putative alkyl hydroperoxide reductase	2.1.3.3	13	20061.1	46393.8	2.31262	-1.18436	0.00184592	0.0120578		23722.7	0.380339	-3.11396
PFLU1988	PFLU1988	putative 3-oxoacyl-[acyl-carrier-protein]	5.99.1.2	7	332.04	767.353	2.31103	-1.17871	0.00128774	0.00929163		1104.63	0.366208	-3.2187
PFLU3410	PFLU3410	putative exported protein	4.2.99.9	3	208.839	482.211	2.30901	-1.18586	0.000102095	0.00142197		309.86	0.305196	-3.88556
PFLU2099	PFLU2099	hypothetical protein	2.7.1.25	8	153.022	353.033	2.30707	-1.18249	3.14715e-06	9.25932e-05		189.817	0.2537	-4.66098
PFLU1048	PFLU1048	conserved hypothetical protein	4.3.1.17	10	69.3013	159.457	2.30093	-1.17162	0.000766647	0.0063913		94.1608	0.348223	-3.36456
PFLU5315	PFLU5315	conserved hypothetical protein	1.3.1.26	10	156.179	358.98	2.29851	-1.14784	0.0120762	0.0491357		250.102	0.457323	-2.50991
PFLU5215	PFLU5215	putative putative membrane protein	1.2.1.27	3	146.521	336.737	2.29822	-1.17567	0.00170332	0.0113698		411.557	0.374703	-3.13761
PFLU4564	PFLU4564	putative membrane protein	1.9.3.1	3	1905.32	4372.34	2.29481	-1.17509	0.00130323	0.00935674		2337.38	0.365472	-3.21527
PFLU4519	PFLU4519	putative transmembrane protein	3.5.3.11	3	172.661	395.965	2.29331	-1.18574	0.000627215	0.00557737		351.854	0.346751	-3.41956
PFLU0679	PFLU0679	putative paraquat-inducible protein	1.2.1.27	0	1485.9	3405.38	2.29181	-1.19284	3.44373e-13	6.43644e-11		2038.61	0.163946	-7.2758
PFLU1442	PFLU1442	conserved hypothetical protein	3.2.2.-	10	697.501	1597.45	2.29025	-1.16178	0.0045009	0.0234684		997.328	0.408971	-2.84074
PFLU1558	PFLU1558	hypothetical protein	5.99.1.2	8	703.66	1610.14	2.28823	-1.15663	0.0104443	0.0439451		1103.78	0.451673	-2.56076
PFLU4612	ompA	putative outer membrane porin A protein	2.1.1.107	3	208165	475478	2.28414	-1.1745	0.000215936	0.00252519		240290	0.317467	-3.6996
PFLU2265	PFLU2265	putative AraC-family regulatory protein	2.7.8.5	9	65.9151	150.159	2.27806	-1.10719	0.00233281	0.0143773		79.9886	0.363703	-3.04423
PFLU3550	PFLU3550	conserved hypothetical protein	1.3.99.-	10	48.7111	110.464	2.26775	-1.13178	0.000255226	0.0028153		121.272	0.309487	-3.65696
PFLU0235	PFLU0235	putative exported protein	3.1.6.1	3	148.735	336.867	2.26488	-1.1705	0.000612117	0.00548162		219.957	0.341634	-3.42619
PFLU2063	PFLU2063	putative membrane protein	2.8.1.7	3	305.492	691.509	2.26359	-1.13955	0.00753918	0.0342068		531.8	0.42647	-2.67204
PFLU1746	PFLU1746	conserved hypothetical protein	1.11.1.9	10	1024.3	2315.11	2.26019	-1.16008	0.000300497	0.00317715		2434.53	0.320918	-3.61487
PFLU5807	PFLU5807	conserved hypothetical protein	1.5.1.3	10	41.8801	94.5909	2.25861	-1.107	0.000966898	0.00749961		68.598	0.335457	-3.29999
PFLU5545	PFLU5545	putative peptidase	6.1.1.1	5	1958.72	4422.51	2.25785	-1.14436	0.00573576	0.0277784		3228.73	0.414245	-2.76252
PFLU0927	PFLU0927	putative membrane protein	1.1.1.29	3	282.286	636.529	2.25491	-1.15357	2.01261e-08	1.25388e-06		386.662	0.205594	-5.61091
PFLU0540	PFLU0540	putative membrane protein	3.6.1.-	3	140.585	316.991	2.2548	-1.13542	0.000848049	0.00681497		168.09	0.340292	-3.33662
PFLU2237	PFLU2237	conserved hypothetical protein	2.7.8.5	10	38.2872	86.1051	2.24893	-1.05673	0.00316554	0.0179992		51.9958	0.358069	-2.95119
PFLU1880	PFLU1880	hypothetical protein	1.3.99.-	8	1894.7	4255.65	2.24608	-1.1353	0.00825332	0.0363283		2243.33	0.429791	-2.64153
PFLU1049	PFLU1049	putative nucleoid-associated protein	4.3.1.17	0	812.466	1821.21	2.24159	-1.14926	0.000361938	0.00367262		1068.55	0.322249	-3.56639
PFLU3240	PFLU3240	putative general secretion pathway protein J/W	4.2.1.84	3	73.2879	164.178	2.24018	-1.111	0.0103897	0.043844		88.3608	0.433548	-2.56258
PFLU4346	PFLU4346	conserved hypothetical protein	4.6.1.4	10	813.414	1821.57	2.23942	-1.14046	0.000787468	0.00648729		971.898	0.33971	-3.35716
PFLU2447	PFLU2447	putative exported protein	2.1.1.152	3	257.431	575.794	2.23669	-1.13506	0.00244864	0.0148107		370.88	0.374655	-3.02962
PFLU4184	cvpA	putative colicin V production protein	4.2.99.-	12	709.142	1586.1	2.23665	-1.12938	0.00560285	0.0274876		1089.25	0.407694	-2.77016
PFLU1359	pitA	low-affinity inorganic phosphate transport	3.6.1.-	3	1461.26	3252.91	2.22611	-1.12577	0.00781587	0.0351048		2346.74	0.423236	-2.65992
PFLU5761	PFLU5761	putative exported protein	2.1.3.2	3	1573.75	3500.97	2.22459	-1.12612	0.00543236	0.0268227		1969.01	0.40505	-2.78021
PFLU5744	PFLU5744	hypothetical protein	2.6.1.62	8	891.28	1982.3	2.22411	-1.1179	0.0105763	0.0442767		1037.97	0.437294	-2.5564
PFLU4985	PFLU4985	putative sulfatase	1.2.1.12	13	168.113	373.704	2.22294	-1.11461	0.00147121	0.0102086		211.117	0.350474	-3.1803
PFLU5108	PFLU5108	conserved hypothetical protein	2.7.3.-	10	106.509	236.401	2.21954	-1.12924	0.00176413	0.0116284		180.284	0.36109	-3.12731
PFLU0156	PFLU0156	putative membrane protein	1.6.1.2	3	97.6329	216.686	2.2194	-1.12082	0.000948789	0.00739877		136.803	0.339099	-3.30529
PFLU5680	PFLU5680	putative glycine betaine/L-proline ABC transport	4.3.1.17	3	277.293	614.274	2.21525	-1.12705	0.00517172	0.0258352		945.027	0.403073	-2.79614
PFLU5447	PFLU5447	conserved hypothetical protein	4.3.1.7	10	214.243	474.552	2.21502	-1.13501	0.00165227	0.0111317		284.249	0.36072	-3.14652
PFLU4463	PFLU4463	conserved hypothetical integral membrane	1.14.16.1	3	192.545	426.393	2.21451	-1.13286	0.0040461	0.0216664		274.737	0.394099	-2.87455
PFLU2407	cpo	non-heme chloroperoxidase	1.11.1.10	0	63.8628	141.152	2.21023	-1.12082	0.00227272	0.0140987		311.976	0.367233	-3.05207
PFLU1411	PFLU1411	conserved hypothetical protein	3.2.1.21	10	690.102	1525.19	2.21009	-1.1338	1.92372e-08	1.22484e-06		946.382	0.201789	-5.61872
PFLU5300	PFLU5300	putative putative GMC oxidoreductase	1.3.1.26	13	497.396	1095.53	2.20253	-1.1129	0.00211778	0.0134406		701.18	0.36213	-3.0732
PFLU5446	dedA	membrane-related protein DedA	4.3.1.7	3	529.575	1161.59	2.19344	-1.1072	0.00686992	0.0318521		743.23	0.409606	-2.70308
PFLU1859	PFLU1859	putative dipeptidase	4.1.1.23	2	200.288	439.256	2.19312	-1.09441	0.00443281	0.0232431		249.583	0.384598	-2.8456
PFLU5002	PFLU5002	putative lipoprotein	3.1.-.-	3	350.237	767.359	2.19097	-1.10918	0.00197125	0.0127329		591.926	0.358431	-3.09453
PFLU1884	PFLU1884	putative transposase	1.3.99.-	12	196.423	429.987	2.18909	-1.10161	0.000727008	0.00617637		284.255	0.325999	-3.37919
PFLU4286	PFLU4286	hypothetical protein	3.5.1.16	8	93.4747	203.865	2.18096	-1.07391	0.0107115	0.0446169		136.431	0.420816	-2.55197
PFLU0086	PFLU0086	putative membrane-bound	2.7.7.7	5	644.47	1405.34	2.18061	-1.1062	0.000283667	0.00306065		1165.44	0.304756	-3.62978
PFLU2985	galU	UTP--glucose-1-phosphate uridylyltransferase	2.7.7.9	7	12884.8	28088.8	2.18	-1.09433	0.010706	0.0446169		18955.2	0.428786	-2.55215
PFLU1906	PFLU1906	conserved hypothetical protein	4.2.1.11	10	53.9522	117.295	2.17405	-1.03661	0.0122394	0.0494871		62.8375	0.413788	-2.50517
PFLU0560	PFLU0560	putative urease/membrane protein	2.4.2.11	3	74.9364	162.866	2.17339	-1.07254	0.00472813	0.0242837		105.788	0.379662	-2.825
PFLU5109	PFLU5109	putative lipoprotein	2.7.3.-	3	420.116	912	2.17083	-1.08757	0.0102696	0.0434321		668.785	0.423738	-2.56662
PFLU1099	PFLU1099	putative exported protein	1.1.5.2	3	135.333	293.426	2.16818	-1.06964	0.00488157	0.0247453		195.414	0.380013	-2.81475
PFLU1984	PFLU1984	putative oxidase	5.99.1.2	13	498.487	1080.13	2.16683	-1.08278	0.00874804	0.0380421		552.624	0.413001	-2.62175
PFLU1881	PFLU1881	hypothetical protein	1.3.99.-	8	1317.13	2853.47	2.16643	-1.08491	0.011425	0.0468483		1504.53	0.428915	-2.52942
PFLU1762	ccmE	cytochrome C biogenesis protein	3.6.3.41	7	478.555	1036.4	2.16569	-1.09524	0.00345677	0.0192953		605.96	0.374582	-2.9239
PFLU2198	PFLU2198	putative diaminobutyrate--2-oxoglutarate	2.7.8.5	7	154.733	335.099	2.16566	-1.07715	0.00383105	0.0207644		233.009	0.37249	-2.89175
PFLU0712	rspO	nodulation-related hypothetical protein	6.3.2.4	0	16.1271	34.9048	2.16436	-1.1417	0.00398089	0.0214123		21.1527	0.396467	-2.87967
PFLU3771	PFLU3771	conserved hypothetical protein	2.7.7.38	10	142.043	307.2	2.16272	-1.10885	0.000141114	0.00182504		183.63	0.291327	-3.80621
PFLU4253	PFLU4253	putative glutathione S transferase	3.1.3.18	7	266.711	576.792	2.16261	-1.10188	0.00187244	0.0121898		416.831	0.35433	-3.10975
PFLU4566	PFLU4566	putative cytochrome maturation protein	1.9.3.1	7	126.257	272.773	2.16045	-1.08046	0.0035702	0.0197007		151.345	0.370804	-2.91383
PFLU4565	PFLU4565	putative P-type cation-transporting ATPase	1.9.3.1	3	1648.5	3557.68	2.15814	-1.08204	0.0111835	0.0461189		2191.82	0.426519	-2.53691
PFLU0007	PFLU0007	putative two-component system, sensor kinase	5.99.1.3	9	455.564	982.567	2.15682	-1.08462	0.00104362	0.00794423		634.717	0.330828	-3.2785
PFLU3610	PFLU3610	putative exported protein	2.7.7.7	3	230.054	495.54	2.15401	-1.10102	3.94365e-08	2.26233e-06		288.547	0.200428	-5.49336
PFLU3066	PFLU3066	putative aminotransferase	2.4.-.-	13	86.2161	185.314	2.14942	-1.053	0.00314538	0.0179197		105.127	0.356566	-2.95316
PFLU2108	PFLU2108	putative lipase	2.7.1.25	13	321.52	689.879	2.14568	-1.08083	0.000971721	0.00752694		420.678	0.327665	-3.29859
PFLU0811	PFLU0811	putative ornithine decarboxylase	2.7.1.69	7	1786.9	3832.59	2.14482	-1.0803	0.00250548	0.0150432		3395.65	0.357398	-3.02268
PFLU4196	leuC	3-isopropylmalate dehydratase large subunit	4.2.1.33	7	1822.42	3867.96	2.12243	-1.05697	0.0110433	0.0456059		2935.95	0.415915	-2.54132
PFLU4285	PFLU4285	putative kinase	3.5.1.16	13	162.038	343.83	2.12191	-1.07035	0.00301766	0.0173284		224.655	0.360882	-2.96593
PFLU0630	PFLU0630	putative membrane protein	4.1.1.19	3	451.974	957.262	2.11796	-1.05756	0.002921	0.0168568		891.962	0.355371	-2.97593
PFLU2243	PFLU2243	hypothetical protein	2.7.8.5	8	92.1242	194.911	2.11574	-1.02814	0.00892217	0.0386649		116.815	0.393168	-2.61502
PFLU1618	PFLU1618	conserved hypothetical protein	1.1.99.16	10	183.774	388.137	2.11204	-1.0405	0.00142582	0.00997729		226.116	0.32624	-3.18937
PFLU2827	PFLU2827	hypothetical protein	2.3.2.2	8	50.6628	106.98	2.11162	-1.03091	0.000958022	0.00745071		68.6498	0.312152	-3.30257
PFLU4148	thrS	putative threonyl-tRNA synthetase	6.1.1.3	2	7396.35	15605.3	2.10987	-1.06638	7.00422e-05	0.00104594		9245.79	0.268195	-3.97614
PFLU3447	PFLU3447	putative two-component regulator sensor	1.7.99.4	9	127.592	268.649	2.10552	-1.04187	0.000829176	0.00670984		178.07	0.31167	-3.34287
PFLU5847	PFLU5847	putative glutamine synthetase	1.1.1.95	7	1925.82	4053.41	2.10477	-1.04784	0.0109666	0.0454184		3291.35	0.411926	-2.54376
PFLU1555	PFLU1555	conserved hypothetical protein	2.3.1.16	10	262.643	552.256	2.10269	-1.03927	0.0105282	0.0442032		389.869	0.406287	-2.55798
PFLU0274	PFLU0274	putative ATP-dependent DNA helicase	4.1.1.49	2	683.444	1435.58	2.1005	-1.06333	2.908e-06	8.76266e-05		903.666	0.227343	-4.67721
PFLU1427	PFLU1427	putative phage-related protein	2.1.1.63	12	190.673	400.426	2.10006	-1.03526	0.0106382	0.0444716		231.316	0.405291	-2.55436
PFLU1265	PFLU1265	conserved hypothetical protein	3.5.1.18	10	841.774	1765.48	2.09733	-1.04261	0.00785543	0.0351734		1114.27	0.392221	-2.65822
PFLU1694	PFLU1694	putaitve ABC transport system, ATP-binding	2.7.3.-	3	104.829	219.846	2.09719	-1.01978	0.00349708	0.0194081		144.041	0.349204	-2.92029
PFLU1058	lepA	GTP-binding protein	3.4.11.1	2	3482.26	7301.55	2.09679	-1.04356	0.00858286	0.0374748		4706.47	0.397055	-2.62824
PFLU5350	PFLU5350	putative dehydrogenase	1.18.1.2	13	43.7389	91.4535	2.0909	-1.09478	0.00616416	0.0292268		126.643	0.399712	-2.73892
PFLU5247	PFLU5247	putative membrane protein	6.2.1.1	3	1168.76	2435.71	2.08401	-1.04562	0.000144221	0.00186106		1954.66	0.275105	-3.80082
PFLU5289	PFLU5289	putative integrase (pseudogene)	1.3.1.26	11	218.654	455.546	2.08341	-1.02148	0.011004	0.045541		228.077	0.40175	-2.54257
PFLU5302	PFLU5302	putative dehydrogenase	1.3.1.26	13	334.636	693.33	2.07189	-1.02655	0.000508183	0.00476442		385.855	0.295291	-3.47641
PFLU1747	PFLU1747	putative ammonia transport-related membrane	1.11.1.9	3	112.724	233.423	2.07076	-1.02175	0.000529111	0.00491368		358.761	0.294829	-3.46557
PFLU0453	PFLU0453	conserved hypothetical protein	1.5.1.12	10	134.974	278.872	2.06611	-0.997598	0.00810196	0.0359439		167.022	0.376766	-2.64779
PFLU0567	PFLU0567	putative membrane protein	2.4.2.11	3	1296.53	2662.76	2.05375	-1.02389	0.000792717	0.00648729		2087.91	0.305154	-3.35533
PFLU0677	PFLU0677	putative paraquat-inducible protein	1.2.1.27	0	475.049	972.601	2.04737	-1.01161	0.00573883	0.0277784		846.61	0.366215	-2.76234
PFLU0004	gyrB	DNA gyrase subunit B	5.99.1.3	2	13207.2	26818.7	2.03061	-1.00583	0.00250538	0.0150432		14490.8	0.332759	-3.02269
PFLU5722	PFLU5722	conserved hypothetical protein	1.5.1.20	10	245.251	497.208	2.02734	-1.01773	0.000126706	0.00169156		321.498	0.265532	-3.83277
PFLU2064	mrdA	penicillin-binding protein	2.8.1.7	0	257.928	521.719	2.02273	-0.987119	0.00472486	0.0242837		350.616	0.349396	-2.82522
PFLU4608	PFLU4608	putative response regulator protein	1.3.3.1	9	23.2953	47.0911	2.02149	-0.989109	0.00311352	0.0177732		37.4814	0.334576	-2.9563
PFLU2001	PFLU2001	putative exported protein	6.4.1.2	3	275.146	555.816	2.02007	-0.985818	0.0029111	0.0168332		344.486	0.331148	-2.97697
PFLU4833	PFLU4833	conserved hypothetical protein	6.2.1.3	10	314.175	632.626	2.01361	-0.999043	0.000460766	0.00440761		49115.7	0.28523	-3.50259
PFLU5457	PFLU5457	conserved hypothetical protein	3.6.1.1	10	27.3415	55.0354	2.01289	-0.932949	0.00259854	0.0154897		33.9818	0.309783	-3.01162
PFLU0345	PFLU0345	putative lipoprotein	2.7.3.-	3	60.5012	121.54	2.00889	-0.950368	0.00795013	0.0355125		79.0865	0.358064	-2.65418
PFLU3098	PFLU3098	putative cytochrome b-561 membrane protein	4.1.3.18	1	32.3311	64.908	2.0076	-1.01884	0.00239771	0.0145928		41.7864	0.335591	-3.03596
PFLU1400	PFLU1400	conserved hypothetical protein	3.2.1.21	10	596.995	1197.1	2.00522	-0.989064	0.00562505	0.0275499		1010.51	0.357208	-2.76887
PFLU5556	crp	catabolite gene activator (cAMP receptor	1.2.1.38	9	942.504	1883.59	1.9985	-0.975891	0.00799175	0.0356041		1298.93	0.367925	-2.65242
PFLU0174	PFLU0174	conserved hypothetical protein	1.6.1.2	10	452.246	899.451	1.98885	-0.966864	0.00428256	0.0226398		506.026	0.338471	-2.85656
PFLU5328	PFLU5328	putative putative membrane protein	1.4.1.4	3	181.702	360.345	1.98316	-0.970473	0.000788304	0.00648729		243.645	0.289101	-3.35687
PFLU6099	PFLU6099	conserved hypothetical protein	3.5.4.19	10	90.7452	179.75	1.98082	-0.934755	0.00209042	0.0133244		118.618	0.30378	-3.07708
PFLU1094	PFLU1094	putative exported fimbrial chaperone	1.1.5.2	0	26.1788	51.7695	1.97753	-0.903185	0.00311313	0.0177732		35.2279	0.305508	-2.95634
PFLU5239	pcnB	putative polynucleotide adenylyltransferase	2.7.7.19	2	1785.8	3516.08	1.96891	-0.965442	0.000776041	0.00645105		2413.19	0.287231	-3.3612
PFLU4245	PFLU4245	hypothetical protein	3.1.3.18	8	58.975	116.11	1.96881	-1.00538	0.00105056	0.00794423		76.162	0.306835	-3.27662
PFLU1097	PFLU1097	putative exported fimbrial protein	1.1.5.2	3	21.2954	41.8368	1.96459	-0.876453	0.00966225	0.041377		29.2693	0.338701	-2.58769
PFLU3532	PFLU3532	putative fatty acid transport system, membrane	1.3.99.-	3	340.736	669.251	1.96414	-0.953581	0.00241333	0.014657		544.25	0.314298	-3.034
PFLU5682	PFLU5682	putative glycine betaine/L-proline ABC transport	4.3.1.17	3	219.266	429.36	1.95817	-0.960266	0.00460492	0.023801		444.297	0.338904	-2.83345
PFLU0905	PFLU0905	hypothetical protein	1.1.99.16	8	377.148	738.167	1.95724	-0.949445	0.00721392	0.032925		648.361	0.353374	-2.6868
PFLU1970	PFLU1970	conserved hypothetical protein	1.2.1.16	10	63.539	124.288	1.95609	-0.892897	0.00388708	0.0210091		107.57	0.309262	-2.88718
PFLU1760	ccmC	cytochrome C biogenesis, heme exporter protein	3.6.3.41	7	901.139	1758.28	1.95118	-0.952252	0.00244394	0.0148107		1118.64	0.314254	-3.0302
PFLU2612	PFLU2612	conserved hypothetical protein	1.1.1.18	10	2950.39	5723.53	1.93992	-0.939663	0.00610398	0.0290147		4179.74	0.342675	-2.74214
PFLU4656	PFLU4656	conserved hypothetical protein	EC	10	203.282	394.268	1.93951	-0.926905	0.00655891	0.0307214		281.579	0.340968	-2.71845
PFLU4152	PFLU4152	hypothetical protein	6.1.1.3	8	298.572	577.837	1.93533	-0.931538	0.00461229	0.0238178		379.103	0.328825	-2.83293
PFLU4885	PFLU4885	putative exported protein	4.2.1.70	3	71.592	138.54	1.93513	-0.922156	0.000913523	0.00719151		89.7122	0.278102	-3.31589
PFLU5711	PFLU5711	putative exported DNA-ligase protein	2.5.1.6	13	189.3	366.28	1.93492	-0.915691	0.000271674	0.00294772		233.711	0.2515	-3.64091
PFLU0373	mdoG	glucans biosynthesis protein G precursor	3.1.-.-	0	5835.73	11289.1	1.93447	-0.93872	0.00253229	0.0151885		7585.49	0.310891	-3.01946
PFLU0539	PFLU0539	hypothetical protein	3.6.1.-	8	369.838	714.091	1.93082	-0.934507	0.000316401	0.00332106		461.259	0.259478	-3.60149
PFLU1578	PFLU1578	putative GTP cyclohydrolase I	1.6.1.1	13	865.618	1654.32	1.91115	-0.927644	0.000245947	0.00275631		1231.07	0.253009	-3.66644
PFLU3105	PFLU3105	putative carboxyvinyl-carboxyphosphonate	4.1.3.18	13	819.329	1547.09	1.88824	-0.907901	0.00331667	0.0187298		1119.16	0.309151	-2.93675
PFLU3239	PFLU3239	putative general secretory pathway protein H/U	4.2.1.84	3	37.1418	70.0369	1.88566	-0.921298	0.00398386	0.0214123		47.7003	0.319958	-2.87944
PFLU4280	PFLU4280	putative membrane protein	3.5.1.16	3	256.447	482.475	1.88139	-0.905342	0.00110698	0.00825462		342.963	0.277557	-3.26182
PFLU3879	PFLU3879	putative exported protein	5.2.1.8	3	745.852	1397.11	1.87317	-0.892399	0.0021778	0.0136708		1020.95	0.291172	-3.06485
PFLU1581	PFLU1581	putative exported protein	1.6.1.1	3	2764.51	5123.63	1.85336	-0.876713	0.00684653	0.0318114		3799.77	0.324202	-2.70422
PFLU1257	PFLU1257	conserved hypothetical protein	2.7.4.3	10	616.918	1141.75	1.85073	-0.868322	0.00863109	0.0376287		726.48	0.330622	-2.62633
PFLU2207	PFLU2207	conserved hypothetical protein	2.7.8.5	10	46.7635	86.3593	1.84673	-0.797375	0.00806115	0.0358452		65.5466	0.300953	-2.6495
PFLU6078	PFLU6078	putative cation transport-related, membrane	3.6.1.-	3	1858.82	3432.49	1.8466	-0.877897	0.00072939	0.00618754		2012.88	0.259865	-3.37829
PFLU0624	PFLU0624	conserved hypothetical protein	4.2.1.10	10	598.268	1100.77	1.83993	-0.872367	0.00785433	0.0351734		710.557	0.328171	-2.65827
PFLU3773	exbD	biopolymer transport protein	2.7.1.130	3	290.928	535.28	1.83991	-0.856486	0.00384638	0.020828		379.506	0.296311	-2.89049
PFLU1051	PFLU1051	conserved hypothetical protein	4.3.1.17	10	714.088	1308.95	1.83304	-0.866668	0.00523617	0.0259969		918.071	0.310396	-2.79213
PFLU2119	PFLU2119	putative exported protein	3.5.4.1	3	38.1374	69.8166	1.83066	-0.843464	0.00174196	0.0115348		293.549	0.269389	-3.13103
PFLU2148	PFLU2148	putative lipoprotein	4.2.1.24	3	756.11	1384.11	1.83056	-0.862563	0.00918473	0.0395955		966.968	0.331106	-2.6051
PFLU5120	PFLU5120	putative phytochrome/sensor histidine kinase	2.7.3.-	9	1834.63	3355.69	1.82908	-0.86009	0.00678324	0.0315933		2650.9	0.317693	-2.7073
PFLU1712	PFLU1712	conserved hypothetical protein	2.5.1.54	10	122.299	223.56	1.82799	-0.858583	0.000360839	0.0036679		151.726	0.240689	-3.56718
PFLU3093	smvA	putative methyl viologen resistance protein	4.1.3.18	0	41.9818	76.0136	1.81063	-0.847649	0.00134837	0.00957406		57.3433	0.264437	-3.20548
PFLU0155	PFLU0155	putative membrane protein	1.6.1.2	3	79.8197	143.403	1.79658	-0.855634	0.0108832	0.0451323		101.235	0.336014	-2.54643
PFLU5496	ssb	single-strand binding protein	2.1.1.144	2	8402.17	15089.4	1.7959	-0.832781	0.00797351	0.0355647		8719.58	0.313879	-2.65319
PFLU3880	PFLU3880	putative exported protein	5.2.1.8	3	412.934	740.871	1.79416	-0.835825	0.00124717	0.00905526		584.922	0.25894	-3.22787
PFLU1219	wspA	putative methyl-accepting chemotaxis protein	1.18.1.2	0	1076.72	1929.22	1.79176	-0.832552	0.00394527	0.0213037		1692.45	0.288829	-2.8825
PFLU4238	PFLU4238	conserved hypothetical protein	3.1.3.18	10	52.8969	94.1481	1.77984	-0.773818	0.00762728	0.0343975		65.8596	0.290022	-2.66814
PFLU3895	PFLU3895	conserved hypothetical protein	6.4.1.4	10	623.43	1104.63	1.77186	-0.822353	0.00023719	0.00268939		719.136	0.223726	-3.67571
PFLU3553	PFLU3553	putative membrane protein	1.3.99.-	3	203.223	359.909	1.771	-0.794718	6.49792e-05	0.000980441		264.224	0.19898	-3.99396
PFLU0631	PFLU0631	putative penicillin-binding protein	4.1.1.19	3	274.757	485.239	1.76607	-0.821267	0.00212489	0.0134406		319.469	0.267322	-3.0722
PFLU2181	PFLU2181	putative two-component system, sensor kinase	3.6.3.2	9	602.921	1053.68	1.74763	-0.787434	0.00701565	0.032377		870.706	0.292064	-2.6961
PFLU5592	rpoD	RNA polymerase sigma factor (sigma-70)	2.7.7.-	9	22882.2	39916.1	1.74442	-0.792785	0.00701856	0.032377		29071.7	0.294064	-2.69596	Mutated in 6B4, Re6.9 and Re6.10
PFLU5653	PFLU5653	putative TraX protein	2.1.2.1	12	94.9705	165.555	1.74323	-0.788703	0.0116089	0.047468		175.796	0.312504	-2.52381
PFLU0891	PFLU0891	putative ABC transport system, exported protein	5.3.1.13	3	3625.75	6311.84	1.74084	-0.792303	0.000871019	0.00693226		4566.03	0.237987	-3.32918
PFLU1193	PFLU1193	conserved hypothetical protein	6.1.1.10	10	248.658	431.988	1.73728	-0.77726	0.00566977	0.0276288		267.187	0.280975	-2.76629
PFLU2067	polB	DNA polymerase II	2.7.7.7	2	391.984	680.287	1.73549	-0.793322	0.000172797	0.00213473		584.587	0.211226	-3.75579
PFLU3518	PFLU3518	conserved hypothetical protein	3.2.2.20	10	246.859	424.817	1.72089	-0.771156	0.00400167	0.0214881		482.254	0.267946	-2.87803
PFLU2224	PFLU2224	putative hydrolase	2.7.8.5	13	45.4917	78.2785	1.72072	-0.777639	0.00762871	0.0343975		66.7343	0.291461	-2.66808
PFLU1514	PFLU1514	putative glutamine synthetase	4.2.1.51	7	75.2226	129.09	1.7161	-0.804061	0.00410078	0.0219188		96.367	0.280131	-2.8703
PFLU1268	glnD	uridylyltransferase	2.7.7.59	7	2217.37	3777.12	1.70343	-0.760375	0.00445202	0.0233017		2457.96	0.26734	-2.84422
PFLU5934	hemC	porphobilinogen deaminase	2.5.1.61	7	2938.88	4995.53	1.69981	-0.75581	0.0104589	0.0439451		3361.48	0.295207	-2.56028
PFLU4403	PFLU4403	putative sensor kinase protein	6.3.4.14	9	242.1	408.958	1.68921	-0.748701	0.00416419	0.0221758		319.149	0.261286	-2.86545
PFLU5585	cca	multifunctional cca protein [includes:	3.1.3.-	2	1247.19	2105.46	1.68816	-0.749994	0.000907723	0.00716532		1488.29	0.22606	-3.31767
PFLU5872	PFLU5872	putative aminotransferase	3.5.1.16	13	410	690.844	1.68499	-0.753324	0.00219875	0.0137355		569.196	0.246025	-3.06198
PFLU0165	PFLU0165	conserved hypothetical protein	1.6.1.2	10	255.528	429.891	1.68236	-0.753051	0.00067201	0.00582939		299.802	0.221437	-3.40075
PFLU3258	PFLU3258	putative ABC transport membrane protein	4.2.1.84	3	216.584	364.276	1.68191	-0.74563	0.000737092	0.00622552		301.377	0.220901	-3.3754
PFLU5210	PFLU5210	putative signalling-related membrane protein	1.2.1.27	9	246.155	413.695	1.68062	-0.758725	0.0018868	0.0122558		344.913	0.24416	-3.10749
PFLU0372	dtd	D-tyrosyl-tRNA(Tyr) deacylase	3.1.-.-	2	452.113	757.886	1.67632	-0.733688	0.00457901	0.023715		532.642	0.258774	-2.83525
PFLU0081	PFLU0081	putative cytochrome c5	2.7.7.7	1	2206.73	3685.46	1.6701	-0.730952	0.00779845	0.0350537		3200.75	0.274724	-2.66067
PFLU0543	PFLU0543	conserved hypothetical protein	3.6.1.-	10	472.093	787.024	1.6671	-0.726059	0.00083709	0.00675661		527.588	0.217368	-3.34023
PFLU5428	PFLU5428	putative 3-methyladenine DNA glycosylase	1.2.1.41	2	208.422	347.191	1.66581	-0.704167	0.00733344	0.0334041		250.6	0.26262	-2.68131
PFLU0623	PFLU0623	conserved hypothetical protein	4.2.1.10	10	2283.14	3801.95	1.66523	-0.729126	0.00822649	0.0362742		2558.97	0.275909	-2.64263
PFLU0708	ropE	putative type III secreted protein	6.3.2.4	0	491.641	818.608	1.66505	-0.725501	0.000174353	0.00214937		545.664	0.193284	-3.75354
PFLU5110	PFLU5110	putative two-component system, sensor kinase	2.7.3.-	9	290.401	483.045	1.66338	-0.715273	0.00104985	0.00794423		355.111	0.218283	-3.27682
PFLU1524	PFLU1524	conserved hypothetical protein	4.2.1.51	10	903.75	1483.25	1.64122	-0.708893	0.00115231	0.00847268		1349.44	0.218092	-3.25043
PFLU0167	PFLU0167	conserved hypothetical protein	1.6.1.2	10	95.8959	154.836	1.61462	-0.672576	0.00239769	0.0145928		107.5	0.221536	-3.03596
PFLU1723	aroH	phospho-2-dehydro-3-deoxyheptonate aldolase	2.5.1.54	7	578.127	923.892	1.59808	-0.675451	0.00707647	0.0325405		659.995	0.250796	-2.69322
PFLU3065	PFLU3065	putative glutamine synthetase	2.4.-.-	7	201.028	320.252	1.59307	-0.649165	0.00394976	0.0213081		255.228	0.225237	-2.88215
PFLU2361	PFLU2361	putative GGDEF domain membrane protein	3.5.1.10	9	364.579	578.373	1.58641	-0.660687	0.00111702	0.00827626		527.429	0.202711	-3.25926
PFLU1078	PFLU1078	putative cobalamin synthesis-related protein	3.4.21.53	7	68.9397	107.797	1.56365	-0.595375	0.0103665	0.043778		80.3769	0.232263	-2.56336
PFLU5375	PFLU5375	putative acetyltransferase	3.1.2.-	13	442.875	674.838	1.52377	-0.611795	0.000786933	0.00648729		479.125	0.182225	-3.35735
PFLU1575	PFLU1575	putative heavy metal two-component system,	1.6.1.1	9	97.512	147.692	1.5146	-0.589611	0.0120907	0.0491605		111.675	0.234953	-2.50948
PFLU4239	PFLU4239	conserved hypothetical protein	3.1.3.18	10	305.929	461.932	1.50993	-0.589407	0.00689574	0.0319352		407.273	0.21815	-2.70184
PFLU5320	PFLU5320	conserved hypothetical protein	1.3.1.26	10	274.795	407.914	1.48443	-0.546451	0.00155142	0.0105877		1143.86	0.172661	-3.16489
PFLU5369	PFLU5369	putative membrane protein	1.1.1.25	3	664.556	952.926	1.43393	-0.515724	0.0121854	0.0494068		687.908	0.205736	-2.50673
PFLU4719	phoQ	two-component system sensor kinase, regulator of	1.1.1.100	9	398.566	537.194	1.34782	-0.433742	0.00388431	0.0210091		411.888	0.150218	-2.88741
PFLU2256	PFLU2256	conserved hypothetical protein (pseudogene)	2.7.8.5	11	105.477	342.692	3.24898	-1.58674	0.0124729	0.0502209		138.1	0.635083	-2.49848
PFLU5062	PFLU5062	conserved hypothetical protein	2.7.4.6	10	302.681	942.309	3.11321	-1.54197	0.0125802	0.0505476		453.73	0.617915	-2.49544
PFLU4903	PFLU4903	putative fatty acid transport system, membrane	2.1.2.10	3	94.5051	160.155	1.69468	-0.699827	0.0127634	0.0511026		107.585	0.281021	-2.4903
PFLU5828	PFLU5828	putative oxidase	5.3.1.6	13	2491.81	4066.07	1.63178	-0.698537	0.012837	0.051283		2682.49	0.280733	-2.48826
PFLU4125	PFLU4125	putative methyl-accepting chemotaxis protein	2.7.3.-	0	331.259	1224.02	3.69506	-1.74078	0.0131408	0.0523286		785.942	0.701948	-2.47993
PFLUt30					18.5281	63.0379	3.40229	-1.62258	0.0131324	0.0523286		32.6649	0.654224	-2.48016
PFLUt74					1.18743	7.65163	6.44384	-2.22879	0.0133004	0.0528189		5.79333	0.900295	-2.47562
PFLU2852	PFLU2852	hypothetical protein	2.1.1.73	8	51.5074	132.162	2.56588	-1.26157	0.0133706	0.0529921		65.5992	0.509985	-2.47374
PFLU2572	PFLU2572	putative two-component response regulator	4.4.1.11	9	224.194	510.543	2.27724	-1.1386	0.0133715	0.0529921		412.066	0.460279	-2.47372
PFLU4976	PFLU4976	putative HlyD-family secretion protein	1.2.1.12	3	33.6188	83.6074	2.48692	-1.20807	0.0134978	0.0533466		40.8551	0.489027	-2.47036
[truncated: 2,278 more rows]

## Sheet: CompB_raw_normalised_basemeans
Locus	Gene Name	Product	EC Number	Colour in SBW25 Genome Annotation	6A4 rep 1	6A4 rep 2	6A4 rep 3	6B4_cap+ rep 1	6B4_cap+ rep 2	6B4_cap+ rep 3		6A4 Mean	6B4_cap+ Mean	6A4 Stdev	6B4_Cap+ Stdev	6A4 Stdev/Mean	6B4_cap+ Stdev/Mean
[truncated: 6,033 more rows]

[truncated: 1 more sheets: CompB_summary]
