# Supplementary material for: Repeated Phenotypic Evolution by Different Genetic Routes in Pseudomonas fluorescens SBW25
Source: Mol Biol Evol. 2019 Mar 5;36(5):1071–85. doi: 10.1093/molbev/msz040 (PMC6519391; doi:10.1093/molbev/msz040)
Supplement: Supplementary Data [file msz040_supp.zip › supplementary_table_S5.xlsx]

## Sheet: CompC_6B4_cap- higher
Locus	Gene Name	Product	EC Number	Colour in SBW25 genome annotation	6B4_cap+ Base Mean	6B4_cap- Base Mean	Fold Change (6B4_cap-/6B4_cap+)	Log2 Fold Change	P-value	Adjusted P-value		Base Mean	lfcSE	Stat	Notes
PFLU4456	flgF	flagellar basal-body rod protein	3.2.1.-	0	41.4483	2973.93	71.7504	-5.52751	1.66792e-13	1.20799e-10		2963.41	0.749694	-7.37303
PFLU2990	ahpF	alkyl hydroperoxide reductase subunit	1.8.1.7	0	147.048	10058.5	68.4029	-5.38872	1.35428e-10	6.03592e-08		4740.14	0.83924	-6.42095
PFLU4427	fliN	probable flagellar motor switch protein	2.7.3.-	0	38.0059	1873.75	49.3015	-5.09674	1.5288e-12	9.84206e-10		1524.48	0.720709	-7.07185
PFLU4426	fliO	flagellar protein FliO	2.7.3.-	0	12.5315	552.742	44.1084	-4.82677	2.0007e-10	7.92866e-08		454.697	0.758773	-6.36129
PFLU4455	flgG	flagellar basal-body rod protein	3.2.1.-	0	122.14	4682.41	38.3364	-4.90621	1.32167e-14	1.27629e-11		4207.48	0.636863	-7.70371
PFLU4442	PFLU4442	putative two-component system, sensor kinase	3.6.3.14	9	61.5556	2175.07	35.3351	-4.71258	1.68509e-11	8.13619e-09		1842.63	0.700131	-6.73099
PFLU4429	fliL	flagellar basal body-associated protein FliL	2.7.3.-	0	51.0786	1667.22	32.6403	-4.66249	3.83343e-12	2.22109e-09		1066.92	0.671519	-6.94319
PFLU0964	PFLU0964	conserved hypothetical protein	3.5.1.-	10	41.2234	1116.05	27.0731	-4.21554	1.57532e-07	3.25978e-05		1104.72	0.80395	-5.24353
PFLU4453	flgI	flagellar P-ring protein precuror	3.2.1.-	0	74.6853	1808.91	24.2205	-4.30323	4.34112e-12	2.28659e-09		1716.25	0.62135	-6.92561
PFLU4730	flgC	putative flagellar basal-body rod protein	1.17.4.1	0	34.9577	841.251	24.0648	-4.32911	7.15312e-15	8.28903e-12		817.519	0.556315	-7.78174
PFLU4729	flgD	flagellar biosynthesis, initiation of hook	1.17.4.1	0	64.843	1538.62	23.7284	-4.39291	1.10401e-19	2.13222e-16		1363.57	0.483897	-9.07818
PFLU4454	flgH	flagellar L-ring protein	3.2.1.-	0	100.262	2348.18	23.4205	-4.3447	1.12351e-15	1.62741e-12		2205.04	0.542236	-8.01255
PFLU4419	flhF	putative flagellar biosynthesis protein	2.7.3.-	0	208.329	4244.37	20.3734	-4.13063	1.29647e-13	1.07311e-10		3944.02	0.557701	-7.40653
PFLU4428	fliM	flagellar motor switch protein	2.7.3.-	0	171.489	3343.26	19.4955	-3.98176	2.24248e-09	7.21829e-07		2489.8	0.665936	-5.97919
PFLU0279	PFLU0279	conserved hypothetical protein	4.1.1.49	10	79.7359	1379.98	17.3068	-3.79216	5.21644e-08	1.20896e-05		1279.16	0.696606	-5.44377
PFLU5500	katA	catalase	1.11.1.6	0	1724.4	28662.1	16.6214	-3.57294	3.37124e-05	0.00415595		12209	0.861609	-4.14682
PFLU4451	flgK	putative flagellar hook-associated protein	3.6.3.14	0	283.746	4657.8	16.4154	-3.93487	4.71918e-22	2.73429e-18		3837.01	0.407582	-9.65418
PFLU4423	fliR	flagellar biosynthetic protein FliR	2.7.3.-	0	22.1327	359.816	16.2572	-3.66528	1.28743e-07	2.76272e-05		321.468	0.6941	-5.28063
PFLU4425	fliP	flagellar biosynthesis	2.7.3.-	0	55.9767	878.6	15.6958	-3.63379	6.98995e-07	0.000122727		747.527	0.732377	-4.96164
PFLU4731	flgB	putative flagellar basal-body rod protein	1.17.4.1	0	69.8744	1034.68	14.8078	-3.67289	4.56977e-10	1.65483e-07		1062.09	0.589245	-6.23321
PFLU0278	PFLU0278	putative molybdopterin oxidoreductase	4.1.1.49	13	298.591	4353.11	14.5788	-3.58826	9.42746e-08	2.10087e-05		2929.08	0.672282	-5.33743
PFLU4439	fliF	flagellar M-ring protein	3.6.3.14	0	345.291	5024.79	14.5523	-3.643	1.27469e-09	4.34444e-07		3927.41	0.60011	-6.07056
PFLU4452	flgJ	peptidoglycan hydrolase	3.2.1.-	0	109.484	1490.04	13.6097	-3.58995	2.05264e-10	7.92866e-08		1659.99	0.564693	-6.35735
PFLU4438	fliG	flagellar motor switch protein	3.6.3.14	0	240.478	3124.47	12.9927	-3.48864	4.77513e-09	1.45616e-06		2358.75	0.595858	-5.85482
PFLU4728	flgE	putative flagellar hook protein	1.17.4.1	0	408.062	4980.75	12.2059	-3.53796	2.30872e-21	6.68836e-18		4594.13	0.372806	-9.49007
PFLU4437	fliH	flagellar assembly protein	3.6.3.14	0	111.367	1321.24	11.8639	-3.36022	1.48965e-08	4.31551e-06		1006.28	0.593389	-5.66275
PFLU4440	fliE	flagellar biosynthesis; basal-body component	3.6.3.14	0	214.597	2454.6	11.4382	-3.31812	3.76246e-08	9.0832e-06		2176.66	0.603114	-5.50165
PFLU4436	fliI	flagellum-specific ATP synthase	3.6.3.14	0	150.588	1681.27	11.1647	-3.25207	4.9961e-07	9.04607e-05		1403.51	0.646989	-5.02646
PFLU3033	PFLU3033	putative membrane protein	1.3.99.-	3	83.5416	925.194	11.0746	-3.22963	4.26969e-06	0.000668611		373.322	0.702428	-4.5978
PFLU4435	fliJ	flagellar protein	2.7.3.-	0	17.3344	179.621	10.3621	-3.14509	2.51965e-07	4.70932e-05		129.393	0.609959	-5.15623
PFLU4424	fliQ	flagellar biosynthetic protein FliQ	2.7.3.-	0	23.7594	228.932	9.6354	-3.06461	1.32709e-06	0.00021969		172.328	0.633754	-4.83565
PFLU4422	flhB	flagellar biosynthetic protein flhb	2.7.3.-	0	71.5259	644.738	9.01405	-3.00563	1.71243e-07	3.42133e-05		478.475	0.574898	-5.22812
PFLU0091	PFLU0091	conserved hypothetical exported protein	2.7.7.7	3	371.852	3261.84	8.77188	-3.00114	1.64168e-08	4.52948e-06		17657.3	0.531546	-5.64606
PFLU4695	PFLU4695	putative lipoprotein	4.2.1.17	3	119.107	1030.84	8.65478	-2.88707	2.06133e-05	0.00277752		778.997	0.678011	-4.25814
PFLU2533	PFLU2533	putative methyl-accepting chemotaxis protein	6.3.1.5	0	120.235	881.447	7.33105	-2.60958	0.000522389	0.0388041		1106.84	0.752256	-3.46901
PFLU4409	PFLU4409	putative chromosome partitioning protein	6.3.4.14	0	230.224	1598.17	6.94184	-2.69228	2.33516e-08	5.88257e-06		1460.91	0.482044	-5.58514
PFLU5162	trxB	thioredoxin reductase	1.6.4.5	0	1880.64	12546.8	6.67157	-2.53323	0.000289735	0.0239817		9576.8	0.698956	-3.62431
PFLU4408	PFLU4408	putative chemotaxis-related protein	6.3.4.14	0	161.963	1004.71	6.20334	-2.55307	1.81619e-08	4.78318e-06		959.455	0.453585	-5.62866
PFLU4420	flhA	flagellar biosynthesis protein FlhA	2.7.3.-	0	736.443	4321.24	5.86772	-2.41513	4.33156e-05	0.00512184		3925.22	0.590635	-4.08904
PFLU5338	PFLU5338	putative ankyrin domain protein	2.1.2.1	13	53.8559	295.939	5.49502	-2.3844	2.97841e-05	0.00383486		115.113	0.571098	-4.17511
PFLU4734	flgA	putative flagella basal body P-ring formation	2.7.3.-	0	489.023	2591.49	5.29932	-2.26756	0.000235744	0.0206955		2400.53	0.616644	-3.67727
PFLU2989	ahpC	alkyl hydroperoxide reductase protein	1.8.1.7	0	2538.93	13360.3	5.2622	-2.2686	0.00013545	0.0122625		7859.9	0.594445	-3.81633
PFLU0526	PFLU0526	putative methyl-accepting chemotaxis protein	6.3.4.4	0	115.638	579.219	5.00889	-2.22429	5.11209e-05	0.00580773		1114.1	0.549148	-4.05044
PFLU4406	PFLU4406	conserved hypothetical protein	6.3.4.14	10	253.202	1007.94	3.98079	-1.95695	1.96229e-06	0.00031582		1004.69	0.41136	-4.75727
PFLU4430	PFLU4430	putative flagellar hook-length control protein	2.7.3.-	0	198.716	734.767	3.69757	-1.80897	8.03475e-05	0.00838284		759.585	0.458739	-3.94336
PFLU4450	flgL	putative flagellar hook-associated protein 3	3.6.3.14	0	1246.49	4378.11	3.51236	-1.75369	0.000259811	0.0224679		3213.77	0.480148	-3.65239
PFLU3877	PFLU3877	putative exported protein	5.2.1.8	3	76.3035	237.709	3.1153	-1.58533	0.00030931	0.0252414		166.899	0.439469	-3.60738
PFLU3026	PFLU3026	putative membrane protein	2.7.1.31	3	288.625	787.847	2.72966	-1.44632	9.65554e-07	0.000164542		375.667	0.295257	-4.89853
PFLU0585	PFLU0585	putative amino acid ABC transport system,	3.5.1.5	3	23.5198	60.5025	2.57241	-1.24925	8.10215e-05	0.00838284		41.5733	0.316959	-3.94136
PFLU1229	PFLU1229	putative TetR-family regulatory protein	6.1.1.6	9	72.3433	161.557	2.2332	-1.16284	0.000456768	0.0348226		142.849	0.331774	-3.50491
PFLU4810	PFLU4810	putative gluconate permease	1.-.-.-	3	265.78	591.725	2.22637	-1.12003	0.000144029	0.0128386		625.967	0.294655	-3.80114
PFLU2961	arsB	arsenical pump membrane protein	1.20.4.1	0	204.04	403.268	1.97642	-0.950086	0.000119517	0.0111691		263.92	0.246961	-3.84711
PFLU4441	PFLU4441	two-component response regulator	3.6.3.14	9	614.689	2074.27	3.37451	-1.68242	0.00113045	0.0727761		2182.28	0.516735	-3.25587
PFLU0561	ureG	urease accessory protein	2.4.2.11	7	51.3782	177.105	3.44709	-1.68437	0.00151355	0.0913493		61.8786	0.530999	-3.17207
PFLU3876	emrA	putative multidrug resistance protein A	5.2.1.8	0	114.082	290.801	2.54906	-1.29636	0.00176547	0.101394		189.506	0.414557	-3.12709
PFLU5339	katB	catalase precursor	1.11.1.6	0	543.783	2871.15	5.27996	-2.22097	0.00183437	0.103355		1323.12	0.712805	-3.11582
PFLU1001	PFLU1001	putative amino acid ABC transport system,	3.1.1.1	3	107.3	280.535	2.6145	-1.35294	0.00229048	0.117349		207.654	0.443626	-3.04973
PFLU4089	fecD	iron(III) dicitrate transport system permease	1.1.1.93	3	10.0897	35.6001	3.52836	-1.53842	0.00271212	0.119954		49.1312	0.513045	-2.99861
PFLU3136	PFLU3136	conserved hypothetical protein	1.2.2.4	10	29.3737	70.4864	2.39964	-1.13202	0.002772	0.121674		96.9211	0.378355	-2.99195
PFLU1685	PFLU1685	putative membrane protein	2.7.3.-	3	64.4942	769.293	11.9281	-2.90755	0.00297558	0.12866		832.092	0.978891	-2.97025
PFLU1250	PFLU1250	putative lipoprotein	2.7.4.3	3	167.634	463.776	2.76659	-1.42978	0.00306039	0.130382		489.446	0.482771	-2.96161
PFLU4833	PFLU4833	conserved hypothetical protein	6.2.1.3	10	632.626	1135.56	1.79499	-0.832233	0.00316904	0.132097		49115.7	0.282032	-2.95085
PFLU4331	PFLU4331	putative ankyrin-like protein.	1.-.-.-	13	547.485	2367.02	4.32344	-1.96616	0.00327951	0.132328		1567.05	0.668706	-2.94025
PFLU2613	PFLU2613	putative phosphoglycerate mutase family protein	1.1.1.18	13	332.051	1183.93	3.56551	-1.73535	0.00392924	0.148653		977.468	0.601761	-2.88379
PFLU4644	PFLU4644	putative racemase	EC	13	48.2858	89.7917	1.85959	-0.855618	0.00425253	0.150528		129.168	0.299293	-2.8588
PFLU3878	PFLU3878	putative transcriptional regulator (MarR	5.2.1.8	9	54.6293	130.693	2.39236	-1.25097	0.00457288	0.150528		83.5182	0.441154	-2.83568
PFLU0302	wssC	cyclic di-GMP binding protein	2.4.1.12	7	490.728	1498.5	3.05363	-1.54124	0.00465181	0.150528		927.583	0.544568	-2.83021
PFLU2730	PFLU2730	luciferase-like monooxygenase	2.7.3.-	13	7.40056	19.2436	2.60029	-1.27173	0.00471482	0.150528		25.7365	0.450028	-2.8259
PFLU0587	PFLU0587	putative amino acid ABC transport system,	3.5.1.5	3	22.6785	48.3521	2.13207	-1.02754	0.00480524	0.150528		37.7753	0.364401	-2.81981
PFLU1124	PFLU1124	putative membrane protein	1.1.5.2	3	2.62959	12.7751	4.85823	-1.78627	0.00534823	0.1581		13.3191	0.641326	-2.78528
PFLU4818	PFLU4818	conserved hypothetical protein	2.7.1.12	10	128.227	318.072	2.48055	-1.2743	0.00589642	0.164351		364.824	0.462793	-2.75349
PFLU4812	PFLU4812	putative LacI family transcriptional regulator	2.7.1.12	9	127.053	250.316	1.97017	-0.949373	0.00633206	0.169069		353.506	0.347747	-2.73007
PFLU0090	PFLU0090	conserved hypothetical membrane protein	2.7.7.7	3	385.722	1389.1	3.60129	-1.73529	0.00680368	0.173845		18569	0.641202	-2.7063
PFLU4487	PFLU4487	putative cobalamin biosynthesis aminotransferase	2.-.-.-	7	134.018	245.292	1.83029	-0.828099	0.006811	0.173845		359.369	0.306029	-2.70595
PFLU2960	arsC	putative arsenate reductase	1.20.4.1	0	58.084	133.58	2.29978	-1.10573	0.00722737	0.17606		104.331	0.411637	-2.68618
PFLU3911	PFLU3911	putative aminotransferase	1.11.1.6	13	30.0158	64.0916	2.13526	-0.985781	0.00751536	0.176292		40.6704	0.368778	-2.6731
PFLU5326	gdhA	NADP-specific glutamate dehydrogenase	1.4.1.4	7	282.325	424.342	1.50303	-0.587047	0.00848341	0.185067		567.6	0.223025	-2.6322
PFLU2329	PFLU2329	putative amino acid transport-related protein	3.5.1.10	3	16.2098	33.046	2.03864	-0.909101	0.00861875	0.185067		38.2772	0.346085	-2.62682
PFLU4090	fecC	iron(III) dicitrate transport system permease	1.1.1.93	3	12.7079	31.4404	2.47408	-1.1277	0.0106945	0.203506		41.5008	0.441796	-2.55252
PFLU4407	cheW	chemotaxis protein CheW	6.3.4.14	0	1041.36	2979.94	2.86159	-1.44686	0.0107632	0.203506		2610.73	0.567332	-2.5503
PFLU4021	PFLU4021	conserved hypothetical protein	2.7.1.12	10	0.980075	6.43242	6.56319	-2.09385	0.0107859	0.203506		4.7024	0.821259	-2.54956
PFLU4330	PFLU4330	conserved hypothetical protein	1.-.-.-	10	300.65	1306.6	4.34591	-1.92514	0.0108429	0.203506		877.693	0.755632	-2.54772
PFLU3108	PFLU3108	putative 3-oxoacyl-[acyl-carrier-protein]	4.1.3.18	7	112.33	196.042	1.74523	-0.747063	0.0108814	0.203506		172.736	0.29337	-2.54649
PFLU0415	gltD	glutamate synthase [NADPH] small chain	1.4.1.13	7	469.593	822.828	1.75221	-0.799457	0.0114666	0.207616		1108.62	0.316222	-2.52815
PFLU2948	PFLU2948	putative TonB-dependent receptor	2.7.8.8	3	26.1918	49.26	1.88074	-0.818701	0.0117355	0.210513		44.7839	0.324881	-2.52
PFLU2332	purU2	formyltetrahydrofolate deformylase	3.5.1.10	7	9.98198	22.1707	2.22108	-1.00679	0.0119154	0.211772		20.8587	0.400373	-2.51464
PFLU4741	PFLU4741	hypothetical protein	2.7.3.-	8	100.605	312.388	3.10509	-1.55673	0.012075	0.211772		5846.63	0.620225	-2.50995
PFLU2333	PFLU2333	putative aminomethyltransferase	3.5.1.10	5	4.94283	14.0352	2.8395	-1.30556	0.0135229	0.221332		14.3748	0.528632	-2.46969
PFLU4416	cheY1	chemotaxis protein CheY	2.7.3.-	0	2122.07	4287.62	2.02049	-0.989659	0.0135648	0.221393		3229.36	0.400901	-2.46859
PFLU3791	yheM	conserved hypothetical protein	1.1.1.28	10	22.9202	41.6852	1.81871	-0.725743	0.0140339	0.223652		53.9559	0.295451	-2.45639
PFLU1276	dxr	1-deoxy-D-xylulose 5-phosphate reductoisomerase	1.1.1.267	7	918.613	1604.67	1.74684	-0.789394	0.0141113	0.224002		1588.48	0.321622	-2.45442
PFLU0049		conserved hypothetical protein	3.4.24.70	10	2847.31	6448.5	2.26477	-1.14147	0.0146229	0.227755		4971.33	0.467511	-2.44159
PFLU4122	baeR	two-component system response regulator	2.7.3.-	9	400.505	958.955	2.39437	-1.21509	0.0152884	0.229964		726.701	0.500971	-2.42547
PFLU4097	atrC	putative ABC transport system, ATP-binding	1.1.1.93	3	9.95917	18.7402	1.8817	-1.14223	0.015787	0.231467		25.5174	0.473209	-2.4138
PFLU4415	cheZ	chemotaxis protein CheZ	2.7.3.-	0	2368.58	5120.32	2.16177	-1.07784	0.0169796	0.239788		3427.85	0.45152	-2.38715
PFLU2768	PFLU2768	putative LysR family transcriptional regulator	2.4.1.18	9	51.4631	92.68	1.8009	-0.760312	0.0183826	0.25239		146.096	0.322464	-2.35782
PFLU2959	PFLU2959	AraC-family transcriptional regulator	2.7.8.8	9	75.2602	138.546	1.84089	-0.841172	0.0188048	0.254568		116.5	0.35804	-2.34938
PFLU4838	zwf	glucose 6-phosphate dehydrogenase	1.1.1.49	1	1660.71	5170.76	3.11358	-1.52909	0.0196734	0.260841		4900.28	0.655554	-2.33252
PFLU2054	PFLU2054	conserved hypothetical protein	4.2.1.33	10	20.3216	41.2499	2.02985	-1.01256	0.0199572	0.262496		45.7209	0.435107	-2.32715
PFLU1940	PFLU1940	putative ornithine cyclodeaminase	1.2.1.16	7	33.2128	59.9536	1.80514	-0.748357	0.0211608	0.268995		58.0165	0.324652	-2.3051
PFLU0680	PFLU0680	conserved hypothetical protein	1.2.1.27	10	3711.86	5730.07	1.54372	-0.618499	0.0235604	0.283313		3512.99	0.273162	-2.26422
PFLU0041	PFLU0041	putative oxidoreductase	4.2.1.20	13	684.982	1193.18	1.74192	-0.782384	0.023924	0.285624		1074.21	0.346441	-2.25835
PFLU1178	PFLU1178	putative phage tail-related protein	6.1.1.10	12	189.691	603.413	3.18103	-1.54586	0.0244156	0.286551		552.37	0.686888	-2.25053
PFLU1634	PFLU1634	putative peptide ABC transport system,	2.6.1.11	3	141.005	319.742	2.26759	-1.12824	0.0244315	0.286551		203.274	0.501379	-2.25027
PFLU4398	SC10G8.25c	conserved hypothetical protein	6.3.4.14	10	114.455	209.372	1.82929	-0.833984	0.0248384	0.288404		217.907	0.371666	-2.24391
PFLU4761	hisP	histidine transport ATP-binding protein	2.6.1.11	3	782.525	1319.24	1.68587	-0.736489	0.0252226	0.290536		1251.07	0.329087	-2.23798
PFLU4054	PFLU4054	putative ferredoxin containing dehydrogenase	1.1.1.93	13	20.3387	40.5951	1.99595	-0.89594	0.0263074	0.294832		27.78	0.403278	-2.22164
PFLU0147	PFLU0147	putative exported adhesin activator	1.6.1.2	3	981.302	1908.48	1.94485	-0.935304	0.0267864	0.296184		908.341	0.422332	-2.21462
PFLU2394	PFLU2394	putative transport-related membrane protein	3.2.2.-	3	32.8634	52.5118	1.59788	-0.648936	0.0272596	0.298567		52.1967	0.293931	-2.20778
PFLU5198	PFLU5198	putative dioxygenase	1.18.1.3	13	270.031	451.389	1.67162	-0.717343	0.0276249	0.300862		371.709	0.325684	-2.20257
PFLU1275	cdsA	phosphatidate cytidylyltransferase	2.7.7.41	3	499.456	894.543	1.79103	-0.818205	0.0282801	0.30513		799.688	0.373034	-2.19338
PFLU2153	PFLU2153	putative LysR-family regulatory protein	2.8.3.5	9	102.011	184.628	1.80988	-0.798867	0.0294688	0.313864		163.743	0.366931	-2.17716
PFLU3198	PFLU3198	putative acyl CoA oxidase	1.1.1.100	13	98.3969	206.592	2.09957	-1.00884	0.0314897	0.322923		304.018	0.469047	-2.15083
PFLU5705	pgk	phosphoglycerate kinase	2.7.2.3	1	1121.72	2058.2	1.83487	-0.8526	0.0328184	0.327844		1769.24	0.399475	-2.1343
PFLU2215	PFLU2215	putative monoxygenase	2.7.8.5	13	60.7663	103.163	1.69771	-0.664835	0.0332506	0.328831		87.5435	0.312269	-2.12904
PFLU1173	PFLU1173	putative phage baseplate assembly protein	6.1.1.10	12	84.399	232.8	2.75833	-1.35854	0.033533	0.328974		231.899	0.639121	-2.12564
PFLU5064	hscA	DnaK-homologue chaperone Hsc66	2.7.4.6	0	907.688	1709.66	1.88354	-0.88738	0.0336639	0.328974		2105.15	0.417773	-2.12407
PFLU2129	PFLU2129	putative membrane protein	3.5.4.1	3	280.024	516.6	1.84484	-0.849017	0.033752	0.329224		412.78	0.39991	-2.12302
PFLU0304	wssE	cellulose synthase operon protein C precursor	3.2.1.4	7	1062.69	2763.55	2.60054	-1.30288	0.0342017	0.330826		2148.32	0.615236	-2.11769
PFLU5577	pdxA	4-hydroxythreonine-4-phosphate dehydrogenase	1.1.1.262	7	277.187	407.19	1.46901	-0.535029	0.0344939	0.33089		483.658	0.253058	-2.11425
PFLU2569	PFLU2569	putative short-chain dehydrogenase	4.4.1.11	13	413.103	699.472	1.69321	-0.742622	0.0349597	0.332731		670.705	0.35215	-2.10883
PFLU5098	PFLU5098	putative membrane protein	2.7.3.-	3	124.108	211.922	1.70756	-0.747138	0.0358719	0.336313		132.507	0.356055	-2.09838
PFLU1123	PFLU1123	putative membrane protein	1.1.5.2	3	2.94022	11.8583	4.03312	-1.5751	0.036646	0.338083		8.55752	0.75375	-2.08969
PFLU3852	PFLU3852	ABC transporter ATP-binding protein	2.3.1.118	3	10.5069	20.9514	1.99405	-0.835253	0.0370173	0.339364		19.2669	0.400491	-2.08557
PFLU1223	wspE	putative chemotaxis-related two-component	1.18.1.2	9	1049.74	1645.09	1.56714	-0.635105	0.0371203	0.339771		1131.59	0.304689	-2.08444
PFLU3578	PFLU3578	putative LacI-family transcriptional regulator	2.1.1.14	9	3.95705	8.62404	2.17941	-1.23772	0.0376918	0.341763		8.40844	0.595578	-2.07819
PFLU5033	PFLU5033	conserved hypothetical protein	5.3.4.1	10	163.227	367.48	2.25135	-1.10772	0.0397093	0.348701		362.488	0.538577	-2.05676
PFLU0303	wssD	endoglucanase precursor	3.2.1.4	7	403.441	1008.8	2.5005	-1.25122	0.0405579	0.350029		782.763	0.610939	-2.04802
PFLU4694	PFLU4694	conserved hypothetical protein	4.2.1.17	10	333.234	703.278	2.11046	-1.04322	0.0412474	0.352563		716.537	0.511121	-2.04103
PFLU4414	cheA1	chemotaxis histidine kinase	2.7.3.-	0	2008.08	3966.73	1.97538	-0.949207	0.0415938	0.353149		3516.34	0.465854	-2.03756
PFLU3841	PFLU3841	putative exported protein	2.3.1.118	3	2.05647	7.2297	3.51559	-1.4179	0.041685	0.353149		6.32772	0.696192	-2.03665
PFLU0989	PFLU0989	putative alginate biosynthesis-related protein	5.1.3.-	3	398.804	688.925	1.72748	-0.764448	0.0418284	0.353801		369.667	0.375609	-2.03522
PFLU1002	PFLU1002	putative amino acid ABC transport system,	3.1.1.1	3	161.669	287.203	1.77649	-0.798714	0.0425322	0.356115		292.977	0.39379	-2.02828
PFLU3720	PFLU3720	putative nitrilotriacetate monooxygenase	2.7.1.112	13	10.5551	20.5186	1.94395	-0.805057	0.0426902	0.356922		19.3456	0.39722	-2.02673
PFLU2337	PFLU2337	putative two-component system, sensor kinase	3.5.1.10	9	11.8401	21.672	1.83039	-0.762198	0.0428639	0.356938		27.9117	0.376388	-2.02503
PFLU4748	alaS	alanyl-tRNA synthetase	6.1.1.7	2	3863.28	6220.11	1.61006	-0.674955	0.0447842	0.366497		5312.74	0.336355	-2.00668
PFLU2033	PFLU2033	putative dehydrogenase	3.4.21.102	13	250.5	424.757	1.69564	-0.731532	0.0449844	0.367022		413.204	0.36489	-2.0048
PFLU1842	PFLU1842	putative phosphohistidine phosphatase	4.2.1.60	2	211.083	368.554	1.74601	-0.76503	0.0466791	0.374079		515.253	0.384592	-1.9892
PFLU3196	PFLU3196	putative 2-hydroxyhepta-2,4-diene-1,7-dioate	1.1.1.100	6	43.4401	78.9115	1.81656	-0.809481	0.0469692	0.375662		109.235	0.407475	-1.98658
PFLU3916	PFLU3916	putative hydrolase	1.3.1.34	13	374.98	539.735	1.43937	-0.507815	0.0471862	0.375662		619.096	0.255874	-1.98463
PFLU4837	pgl	putative 6-phosphogluconolactonase	3.1.1.31	1	488.513	1616.23	3.30847	-1.55192	0.047382	0.376586		1762.12	0.782666	-1.98287
PFLU0611	purD	phosphoribosylamine--glycine ligase	6.3.4.13	7	695.596	1317.5	1.89406	-0.892628	0.0483487	0.382172		1284.14	0.452126	-1.97429
PFLU4411		putative chemotaxis protein	6.3.4.14	0	330.864	564.265	1.70543	-0.750544	0.050397	0.392424		545.939	0.3836	-1.95658
PFLU3639	PFLU3639	putative transmembrane transporter	2.3.-.-	3	124.971	202.17	1.61773	-0.635799	0.0505536	0.392424		228.113	0.325176	-1.95525
PFLU2671	PFLU2671	putative magnesium chelatase protein	2.1.1.133	13	132.914	245.133	1.84429	-0.828712	0.0506582	0.392424		429.837	0.424031	-1.95436
PFLU1083	PFLU1083	putative signal transduction GGDEF domain	3.4.21.53	9	51.289	97.1138	1.89346	-0.893744	0.0512497	0.394344		365.754	0.458476	-1.94938
PFLU4552	PFLU4552	conserved hypothetical protein	3.1.4.14	10	128.578	261.787	2.03602	-0.966472	0.0518219	0.397538		191.095	0.497001	-1.94461
PFLU0232	PFLU0232	putative lipoprotein	3.1.6.1	3	508.017	1092.26	2.15004	-1.05172	0.0519393	0.397538		748.558	0.541111	-1.94364
PFLU5704	PFLU5704	conserved hypothetical protein	4.1.2.13	10	185.978	287.35	1.54507	-0.613817	0.0550474	0.412607		253.398	0.319946	-1.9185
PFLU3576	PFLU3576	putative membrane protein	2.1.1.14	3	5.35549	13.9688	2.60831	-1.04932	0.0558588	0.415821		10.2465	0.548766	-1.91214
PFLU0963	PFLU0963	putative exported protein	3.5.1.-	3	123.983	318.486	2.56878	-1.277	0.0562665	0.41689		278.719	0.668946	-1.90897
PFLU4392	PFLU4392	conserved hypothetical protein	2.6.1.76	10	238.641	470.033	1.96962	-0.942956	0.0563762	0.416936		435.763	0.494182	-1.90812
PFLU1626	PFLU1626	putative transport-related membrane protein	2.6.1.11	3	994.823	3798.35	3.81812	-1.68891	0.0585451	0.427217		2616.27	0.89285	-1.89159
PFLU2789	PFLU2789	putative sulfate ester ABC transporter	2.7.8.24	3	25.4021	35.9843	1.41659	-0.665482	0.0593625	0.430449		43.8414	0.352948	-1.8855
PFLU4539	PFLU4539	putative 3-oxoacyl-[acyl-carrier-protein]	3.1.4.14	7	1328.69	1846.03	1.38936	-0.47088	0.0593956	0.430449		2336.7	0.24977	-1.88525
PFLU3135	PFLU3135	conserved hypothetical protein	1.2.2.4	10	42.3295	70.8423	1.67359	-0.752724	0.0601172	0.432832		139.597	0.4004	-1.87993
PFLU5421	PFLU5421	putative peptidoglycan-related protein	2.3.1.-	3	1743.92	2826.77	1.62093	-0.681945	0.0602601	0.432832		2341.61	0.362952	-1.87889
PFLU2875	PFLU2875	conserved hypothetical protein	2.1.1.73	10	7.04176	14.9199	2.11878	-0.987026	0.0604351	0.432832		12.9088	0.525683	-1.87761
PFLU5708	PFLU5708	putative ArsR-family regulatory protein	2.2.1.1	9	766.374	1088.66	1.42054	-0.498125	0.0615898	0.438115		1157.01	0.266486	-1.86924
PFLU4271	PFLU4271	LysR-family transcriptional regulator	3.5.1.16	9	22.8321	37.0054	1.62076	-0.795752	0.0620867	0.439768		34.3506	0.426522	-1.86568
PFLU0306	wssG	cell morphology-related protein	3.2.1.4	0	268.198	806.836	3.00835	-1.44401	0.0631002	0.44429		599.69	0.776984	-1.85848
PFLU4085	PFLU4085	putative TonB-dependent receptor	1.1.1.93	0	127.577	191.834	1.50367	-0.53598	0.0635488	0.445765		184.738	0.288886	-1.85533
PFLU3032	PFLU3032	putative hydratase	1.3.99.-	13	256.439	572.945	2.23423	-1.10007	0.0645836	0.447386		871.812	0.595233	-1.84813
PFLU4413	cheB1	chemotaxis response regulator protein-glutamate	3.1.1.61	0	499.041	888.383	1.78018	-0.803578	0.0648668	0.447386		924.779	0.435267	-1.84618
PFLU0535	PFLU0535	putative membrane protein	2.1.1.-	3	8963.84	18226.9	2.03338	-0.981067	0.0649381	0.447386		16007.6	0.531547	-1.84568
PFLU3322	PFLU3322	putative AraC-family transcriptional regulator	3.-.-.-	9	102.488	149.402	1.45776	-0.535228	0.0652121	0.448691		229.618	0.290285	-1.8438
PFLU4052	PFLU4052	probable LysR-family transcriptional regulator	1.1.1.93	9	76.2177	132.269	1.73541	-0.758759	0.0652972	0.448691		146.718	0.411649	-1.84322
PFLU3231					131.943	272.919	2.06846	-1.00913	0.0656193	0.449939		237.212	0.548138	-1.84102
PFLU2528	PFLU2528	putative ABC transport system, ATP-binding	6.3.1.5	3	15.4657	27.5456	1.78107	-0.722079	0.0663537	0.451809		35.9268	0.393284	-1.83603
PFLU3111	PFLU3111	putative transmembrane protein	4.1.3.18	3	47.1943	71.6358	1.51789	-0.544241	0.0708953	0.471064		84.367	0.301327	-1.80615
PFLU2765	PFLU2765	putative sensor kinase/response regulator fusion	2.4.1.18	9	803.335	1147.07	1.42789	-0.505126	0.0710885	0.471266		1167.47	0.279862	-1.80491
PFLU4391	PFLU4391	putative TetR-family transcriptional regulator	2.6.1.76	9	199.232	305.117	1.53146	-0.585641	0.0722222	0.474198		448.93	0.325769	-1.79771
PFLU4069	PFLU4069	putative outer membrane protein	1.1.1.93	3	26.7432	45.7165	1.70946	-0.687616	0.0736946	0.480841		69.285	0.384464	-1.7885
PFLU3129	PFLU3129	putative two-component response regulator	1.2.2.4	9	23.546	42.229	1.79347	-0.80434	0.0743442	0.481286		41.6744	0.450739	-1.78449
PFLU4022	PFLU4022	putative allophanate hydrolase subunit 2	2.7.1.12	13	11.9903	22.4437	1.87183	-0.760885	0.0748948	0.48323		18.7445	0.427198	-1.78111
PFLU4343	PFLU4343	conserved hypothetical protein	4.6.1.4	10	505.499	778.023	1.53912	-0.608791	0.0752262	0.484828		883.606	0.342194	-1.77908
PFLU0283	nudE	ADP compounds hydrolase	3.6.1.-	7	463.796	717.716	1.54748	-0.61223	0.0755567	0.486316		469.689	0.344516	-1.77707
PFLU4186	folC	dihydrofolate:folylpolyglutamate synthetase;	6.3.2.12	7	911.348	1409.61	1.54673	-0.616919	0.0756566	0.486316		1318.32	0.347274	-1.77646
PFLU3315	PFLU3315	putative ABC transporter ATP-binding protein	3.-.-.-	3	44.4228	73.2678	1.64933	-0.742108	0.0762785	0.487445		65.3439	0.418632	-1.7727
PFLU4484		putative bifunctional cobalamin biosynthesis	2.-.-.-	7	122.234	187.18	1.53133	-0.590012	0.0773	0.489482		280.529	0.333987	-1.76657
PFLU3480	PFLU3480	conserved hypothetical protein	1.3.99.3	10	14.566	25.6206	1.75893	-0.69647	0.077504	0.489703		21.742	0.394521	-1.76536
PFLU0035	trpA	tryptophan synthase alpha chain	4.2.1.20	7	272.139	443.676	1.63033	-0.677501	0.0779035	0.490887		559.025	0.384292	-1.76298
PFLU3912	PFLU3912	putative hydrolase	1.11.1.6	13	43.5168	73.4254	1.68729	-0.654796	0.0782735	0.491884		48.501	0.371876	-1.76079
PFLU2350	PFLU2350	putative lactonase	3.5.1.10	6	19.4023	33.63	1.73331	-0.573365	0.0790711	0.493872		41.5775	0.326499	-1.7561
PFLU0525	purA	adenylosuccinate synthetase	6.3.4.4	7	2386.04	3980.13	1.66809	-0.718907	0.0791172	0.493872		3980.76	0.40944	-1.75583
PFLU1629	PFLU1629	putative peptidase	2.6.1.11	2	1517.83	3992.76	2.63057	-1.28699	0.0791183	0.493872		1567.99	0.732982	-1.75583
PFLU5099	PFLU5099	putative membrane protein	2.7.3.-	3	499.85	942.411	1.88539	-0.879411	0.079985	0.49593		566.718	0.502299	-1.75077
PFLU0307	wssH	cell morphology-related protein	3.2.1.4	0	378.187	1015.5	2.68518	-1.3079	0.0802925	0.495967		702.333	0.7478	-1.74899
PFLU1000	PFLU1000	putative amino acid ABC transport system,	3.1.1.1	3	527.845	981.815	1.86004	-0.863372	0.0808286	0.497684		1613.19	0.494514	-1.7459
PFLU3122	PFLU3122	putative long-chain-fatty-acid-CoA ligase	1.2.2.4	13	12.45	21.38	1.71727	-0.802295	0.0824203	0.501543		28.5618	0.461935	-1.73681
PFLU3479	PFLU3479	conserved hypothetical protein	1.3.99.3	10	165.297	249.226	1.50774	-0.592875	0.0824458	0.501543		219.541	0.341387	-1.73667
PFLU6097	PFLU6097	putative cyclopropane-fatty-acyl-phospholipid	3.5.4.19	3	1886.78	4325.45	2.2925	-1.11899	0.0825175	0.501543		4422.5	0.644483	-1.73626
PFLU5604	PFLU5604	putative aminotransferase	1.3.3.11	6	501.191	1057.66	2.11029	-1.01956	0.0831188	0.501543		1168.25	0.588365	-1.73287
PFLU2291	PFLU2291	putative LysR-family regulatory protein	3.2.1.82	9	40.0989	65.5617	1.635	-0.637032	0.0836396	0.502705		89.8103	0.368238	-1.72995
PFLU0557	PFLU0557	putative amino acid oxidase	2.4.2.11	13	747.793	1143.92	1.52973	-0.594629	0.0850845	0.508586		1537.13	0.34533	-1.72192
PFLU1179	PFLU1179	putative phage tail-related protein	6.1.1.10	12	87.0123	214.995	2.47086	-1.21924	0.0851448	0.508586		193.143	0.708206	-1.72158
PFLU3603	PFLU3603	conserved hypothetical protein	2.7.7.7	10	51.3508	89.777	1.74831	-0.736497	0.085625	0.509355		99.9017	0.42846	-1.71894
PFLU3199	PFLU3199	3-oxoacyl-[acyl-carrier-protein] synthase II	1.1.1.100	7	46.8594	104.659	2.23346	-1.05285	0.0858035	0.509893		154.288	0.612849	-1.71796
PFLU2956	PFLU2956	conserved hypothetical protein	2.7.8.8	10	6.68866	13.7325	2.0531	-0.863239	0.086397	0.511322		9.11436	0.503429	-1.71472
PFLU4259	PFLU4259	putative GntR-family transcriptional regulator	3.1.3.18	9	312.231	420.566	1.34697	-0.402916	0.0870067	0.513881		291.819	0.23543	-1.7114
PFLU4168	PFLU4168	putative glycerol phosphatase	3.1.21.1	7	158.811	242.323	1.52586	-0.578993	0.0875305	0.514235		290.026	0.338875	-1.70857
PFLU5906	PFLU5906	putative ABC transport system, ATP-binding	4.1.1.-	3	76.3574	104.259	1.36541	-0.405325	0.0875993	0.514235		72.8625	0.237282	-1.7082
PFLU0562	PFLU0562	putative urease accessory protein	2.4.2.11	7	33.365	76.9764	2.3071	-1.08185	0.0878661	0.515279		33.9307	0.633859	-1.70676
PFLU2815	PFLU2815	putative membrane protein	2.3.2.2	3	102.207	145.437	1.42296	-0.467888	0.0879766	0.515406		195.421	0.274233	-1.70617
PFLU5491	PFLU5491	conserved hypothetical protein	1.1.1.193	10	214.673	297.015	1.38357	-0.456955	0.0886348	0.516785		1192.39	0.26838	-1.70264
PFLU3499	tag	putative DNA-3-methyladenine glycosylase I	3.2.2.20	2	218.468	350.333	1.60359	-0.666919	0.0892706	0.519311		319.688	0.392477	-1.69926
PFLU3451	PFLU3451	putative membrane protein	1.7.99.4	3	1.90629	5.05722	2.65291	-1.32685	0.0899659	0.522307		7.66093	0.782535	-1.69558
PFLU5161	PFLU5161	conserved hypothetical protein	5.-	10	701.122	1442.58	2.05753	-0.987522	0.0912636	0.526674		1119.09	0.584758	-1.68877
PFLU1635	PFLU1635	putative peptide ABC transport system,	2.6.1.11	3	128.583	209.51	1.62938	-0.702035	0.0915611	0.52679		159.131	0.41609	-1.68722
PFLU4023	PFLU4023	putative allophanate hydrolase subunit 1	2.7.1.12	13	8.19369	16.1202	1.96739	-0.74809	0.0916143	0.52679		9.58789	0.443459	-1.68694
PFLU4677	etfB	electron transfer flavoprotein beta-subunit	4.2.1.17	1	5112.51	7101.73	1.38909	-0.468088	0.0918654	0.52679		8233.03	0.277692	-1.68564
PFLU0240	PFLU0240	putative monooxygenase	3.1.6.1	13	43.8839	67.0732	1.52843	-0.593928	0.0918693	0.52679		63.2851	0.35235	-1.68562
PFLU5026	PFLU5026	putative phosphosugar-binding protein	5.3.4.1	13	34.2467	57.1417	1.66853	-0.632011	0.0921805	0.52724		72.8555	0.375302	-1.68401
PFLU1182	PFLU1182	putatice phage hypothetical protein	6.1.1.10	12	129.098	272.924	2.11408	-1.01775	0.0927905	0.529411		270.398	0.605492	-1.68086
PFLU0305	wssF	cell morphology-related protein	3.2.1.4	0	639.464	1398.91	2.18763	-1.06298	0.0938023	0.532609		1090.6	0.634362	-1.67567
PFLU4367	PFLU4367	conserved hypothetical protein	3.5.3.19	10	292.902	414.77	1.41607	-0.487373	0.0947146	0.536963		358.848	0.29166	-1.67104
PFLU0183	PFLU0183	conserved GGDEF domain protein	2.6.1.22	9	879.015	1550.3	1.76368	-0.791052	0.0948622	0.537274		1271.8	0.473602	-1.67029
PFLU0030	PFLU0030	putative 2-dehydro-3-deoxygalactonokinase	1.1.1.25	6	168.019	409.454	2.43695	-1.18029	0.0957371	0.539068		611.872	0.708509	-1.66588
PFLU4282	PFLU4282	putative endonuclease	3.5.1.16	5	54.4136	99.4537	1.82774	-0.816828	0.0960975	0.540047		61.7427	0.49086	-1.66407
PFLU1633	PFLU1633	putative peptide ABC transport system, permease	2.6.1.11	3	144.356	248.543	1.72173	-0.761927	0.0964772	0.54049		130.533	0.458391	-1.66218
PFLU4574	PFLU4574	putative acyl-CoA dehydrogenase	2.4.2.7	13	213.593	328.363	1.53733	-0.621166	0.0980003	0.542904		405.138	0.375412	-1.65463
PFLU6056	PFLU6056	putative LysR-family regulatory protein	4.1.1.21	9	650.563	949.513	1.45952	-0.531695	0.0983278	0.543617		982.585	0.321651	-1.65302
PFLU4964	edd	phosphogluconate dehydratase	2.7.1.2	7	2670.54	4513.67	1.69017	-0.733972	0.0995318	0.548048		3964.72	0.445607	-1.64713
PFLU4229	PFLU4229	putative membrane protein	2.6.1.57	3	9.31825	18.1093	1.94343	-0.729676	0.0995446	0.548048		13.4982	0.443016	-1.64707
PFLU4100	PFLU4100	putative GntR-family transcriptional regulator	1.1.1.93	9	21.7993	34.6282	1.5885	-0.695602	0.0998272	0.548048		45.0942	0.42268	-1.64569
PFLU4272	PFLU4272	putative endoribonuclease	3.5.1.16	13	1.95445	4.72022	2.41512	-1.28953	0.0998886	0.548048		4.07369	0.783721	-1.64539
PFLU5337	radA	DNA repair protein	2.1.2.1	2	513.15	871.558	1.69845	-0.737264	0.100009	0.548048		692.08	0.448236	-1.64481
PFLU2456	PFLU2456	conserved hypothetical protein	2.1.1.152	10	501.348	744.077	1.48415	-0.550976	0.100993	0.548048		564.38	0.335949	-1.64006
PFLU6008	PFLU6008	putative ABC transport system, membrane protein	3.6.1.-	3	725.841	1074.09	1.47979	-0.552484	0.101249	0.548048		777.241	0.337122	-1.63883
PFLU0558	PFLU0558	putative cation transport-related membrane	2.4.2.11	3	401.565	544.153	1.35508	-0.427633	0.102096	0.550722		674.144	0.261585	-1.63478
PFLU1325	PFLU1325	putative exported protein	2.1.1.77	3	772.527	1217.31	1.57576	-0.635475	0.102472	0.551318		1110.77	0.389149	-1.63299
PFLU5676	PFLU5676	conserved hypothetical protein	4.1.2.5	10	37.4064	48.9509	1.30863	-0.552712	0.102575	0.551318		48.8335	0.338569	-1.6325
PFLU1932	PFLU1932	putative membrane protein	4.2.1.11	3	10.5069	18.8554	1.79457	-0.678098	0.103157	0.553418		13.3233	0.416078	-1.62974
PFLU1251	PFLU1251	putative transport-related membrane protein	2.7.4.3	3	819.841	1174.32	1.43238	-0.512915	0.103751	0.554553		938.35	0.315265	-1.62693
PFLU1808	PFLU1808	putative lipoprotein	4.1.1.47	3	579.887	973.108	1.6781	-0.721421	0.104749	0.558419		651.01	0.444703	-1.62225
PFLU3420	PFLU3420	putative high-affinity branched-chain amino acid	4.2.99.9	3	6.83772	10.5939	1.54933	-0.854301	0.106948	0.565924		9.1867	0.529942	-1.61206
PFLU4840	hexR	hex regulon repressor	1.1.1.49	9	556.378	917.6	1.64924	-0.698884	0.106953	0.565924		909.101	0.43354	-1.61204
PFLU5199	PFLU5199	conserved hypothetical protein	1.18.1.3	10	145.573	211.574	1.45339	-0.506995	0.107099	0.56618		206.206	0.314636	-1.61137
PFLU3513	sbcC	exonuclease	3.2.2.20	5	523.37	717.354	1.37064	-0.451235	0.108351	0.567829		639.602	0.281029	-1.60565
PFLU4975	PFLU4975	putative exported protein	1.2.1.12	3	325.102	429.62	1.32149	-0.397683	0.110862	0.574025		540.873	0.249436	-1.59433
PFLU2535	PFLU2535	putative regulatory protein	3.5.1.49	9	2.36711	7.14859	3.01997	-1.23757	0.111156	0.574352		4.4436	0.776871	-1.59302
PFLU2675	PFLU2675	putative phosphatase	2.7.1.23	13	412.425	624.768	1.51486	-0.579645	0.111543	0.575497		695.177	0.36426	-1.59129
PFLU0301	wssB	cellulose synthase catalytic subunit	2.4.1.12	7	441.374	824.367	1.86773	-0.861085	0.111846	0.575807		685.886	0.541579	-1.58995
PFLU3478	PFLU3478	putative membrane protein	1.3.99.3	3	251.774	356.096	1.41435	-0.505929	0.112245	0.575807		366.641	0.318558	-1.58818
PFLU3581	PFLU3581	putative transcriptional regulator	2.1.1.14	9	107.842	146.813	1.36136	-0.43759	0.112274	0.575807		157.734	0.275551	-1.58806
PFLU0308	wssI	cell morphology-related protein	3.2.1.4	0	317.017	698.722	2.20405	-1.06585	0.113024	0.577478		513.977	0.672566	-1.58475
PFLU2102	PFLU2102	putative transport-related membrane protein	2.7.1.25	3	619.53	868.661	1.40213	-0.475624	0.11337	0.578012		822.878	0.300415	-1.58323
PFLU5702	PFLU5702	putative lipoprotein	4.1.2.13	3	476.829	698.478	1.46484	-0.54726	0.114019	0.579494		603.222	0.346282	-1.58039
PFLU2161	PFLU2161	putative LysR-family regulatory protein	5.99.1.2	9	231.284	324.488	1.40299	-0.473664	0.114689	0.580528		216.971	0.300269	-1.57746
PFLU5016	PFLU5016	probable membrane transport protein	5.3.4.1	3	164.618	250.407	1.52114	-0.571425	0.114723	0.580528		301.752	0.362277	-1.57732
PFLU1632	PFLU1632	putative peptide ABC transport system, permease	2.6.1.11	3	135.198	240.583	1.77949	-0.783413	0.115609	0.5845		129.608	0.497887	-1.57348
PFLU3232					225.757	451.988	2.0021	-0.951429	0.116326	0.587253		358.627	0.605858	-1.57038
PFLU0992	PFLU0992	conserved hypothetical protein	1.1.1.132	10	845.197	1760.23	2.08262	-0.995133	0.11666	0.587253		1349.18	0.634268	-1.56895
PFLU1788	phnN	phosphorous compounds metabolism-related	3.6.3.28	7	50.1377	87.6786	1.74876	-0.700396	0.116683	0.587253		190.832	0.446439	-1.56885
PFLU0201	PFLU0201	putative ABC sulfu transport system,	3.1.6.1	3	25.2231	40.2761	1.59679	-0.54921	0.116964	0.587253		30.4058	0.350341	-1.56764
PFLU1169	PFLU1169	putative membrane protein	6.1.1.10	12	50.1473	89.931	1.79334	-0.825057	0.117232	0.588088		112.612	0.526689	-1.5665
PFLU0137	PFLU0137	putative membrane protein	1.6.1.2	3	237.676	496.922	2.09076	-1.00053	0.117915	0.590075		543.187	0.639894	-1.56359
PFLU4213	PFLU4213	LysR-family transcriptional regulator	2.6.1.57	9	99.6206	142.753	1.43296	-0.474699	0.118402	0.590897		174.889	0.303999	-1.56152
PFLU4762	PFLU4762	conserved hypothetical protein	2.6.1.11	10	568.735	910.823	1.60149	-0.657519	0.118944	0.592225		974.36	0.421697	-1.55922
PFLU3466	PFLU3466	putative HTH-type transcriptional regulator	3.1.1.45	9	119.748	159.743	1.33399	-0.397558	0.118976	0.592225		189.153	0.254995	-1.55908
PFLU5186	PFLU5186	LysR-family transcriptional regulator	3.5.1.81	9	72.6995	107.112	1.47335	-0.528764	0.119555	0.593039		115.775	0.339682	-1.55664
PFLU1122	PFLU1122	conserved hypothetical protein	1.1.5.2	10	59.0538	115.945	1.96338	-0.887029	0.119736	0.593039		87.526	0.570113	-1.55588
PFLU5645	PFLU5645	putative membrane protein	2.7.3.-	3	468.287	773.259	1.65125	-0.7014	0.120682	0.59465		672.021	0.451957	-1.55192
PFLU5152	PFLU5152	conserved hypothetical protein	1.10.3.-	10	270.752	355.715	1.3138	-0.396586	0.120695	0.59465		305.516	0.255555	-1.55186
PFLU3684	PFLU3684	putative LysR-family transcriptional regulator	2.7.1.112	9	279.356	384.53	1.37649	-0.452899	0.120879	0.594833		394.364	0.291987	-1.55109
PFLU1449	PFLU1449	putative transport-related exported protein	3.2.2.-	3	47.9512	69.533	1.45008	-0.573944	0.121083	0.594833		105.98	0.370228	-1.55024
PFLU0130	PFLU0130	putative ABC transport system, lipoprotein	1.6.1.2	3	14.7587	26.7267	1.81092	-0.755362	0.12115	0.594833		30.9142	0.487341	-1.54997
PFLU0668	PFLU0668	putative calcium/proton antiporter membrane	3.6.3.-	3	493.336	725.162	1.46992	-0.545562	0.121246	0.594833		562.731	0.352074	-1.54957
PFLU2929	PFLU2929	outer membrane component of multidrug efflux	2.7.8.8	3	44.8662	71.2215	1.58742	-0.562954	0.12162	0.595343		82.8801	0.363663	-1.54801
PFLU4836	eda	KHG/KDPG aldolase	6.2.1.3	7	965.199	2535.24	2.62665	-1.24753	0.121923	0.595343		2631.2	0.80655	-1.54675
PFLU4679	PFLU4679	AraC-family regulatory protein	4.2.1.17	9	124.938	174.305	1.39514	-0.461629	0.122583	0.595343		156.178	0.298978	-1.54402
PFLU2362	PFLU2362	putative phosphoesterase	3.5.1.10	13	154.743	267.619	1.72944	-0.741173	0.122648	0.595343		212.08	0.480111	-1.54375
PFLU2123	PFLU2123	putative methyl-accepting chemotaxis protein	3.5.4.1	0	77.8296	129.355	1.66203	-0.735596	0.123001	0.595859		250.86	0.476948	-1.5423
PFLU4785	PFLU4785	putative LysR family transcriptional regulator	1.17.4.1	9	131.443	172.336	1.31111	-0.37681	0.1231	0.595859		226.691	0.244382	-1.54189
PFLU1605	PFLU1605	putative two-component system, sensor kinase	1.-.-.-	9	275.984	448.188	1.62396	-0.672218	0.124809	0.600901		841.474	0.437956	-1.5349
PFLU4421	PFLU4421	hypothetical protein	2.7.3.-	8	73.0162	98.9665	1.3554	-0.494425	0.125283	0.600901		76.7569	0.322527	-1.53297
PFLU4852	PFLU4852	putative chromosome initiation inhibitor	1.1.1.49	2	84.8998	124.528	1.46677	-0.500621	0.12549	0.600901		132.198	0.326748	-1.53213
PFLU3556	PFLU3556	putative diaminopimelate epimerase	1.3.99.-	7	280.502	388.901	1.38645	-0.44912	0.125862	0.601453		276.27	0.293422	-1.53062
PFLU2531	PFLU2531	putative lyase (pseudogene)	6.3.1.5	11	6.88588	11.6833	1.6967	-0.884807	0.125917	0.601453		72.6146	0.578152	-1.5304
PFLU3305	PFLU3305	putative oxidoreductase	1.14.13.-	13	24.955	39.7026	1.59097	-0.575066	0.126458	0.603538		48.3744	0.376297	-1.52822
PFLU1274	uppS	undecaprenyl pyrophosphate synthetase	2.5.1.31	3	956.139	1480.85	1.54878	-0.612604	0.127109	0.604655		1388.51	0.401549	-1.5256
PFLU3875	emrB	multidrug resistance protein B	5.2.1.8	0	225.588	415.692	1.84271	-0.844132	0.128995	0.608631		292.44	0.556054	-1.51808
PFLU4760	PFLU4760	putative AraC family regulatory protein	2.6.1.11	9	598.883	797.893	1.3323	-0.401285	0.129187	0.608713		787.227	0.26447	-1.51731
PFLU4489		putative oxidoreductase	2.-.-.-	13	221.664	338.989	1.5293	-0.588087	0.129223	0.608713		500.127	0.38762	-1.51717
PFLU4109	PFLU4109	IclR-family transcriptional regulator	1.1.1.93	9	21.1481	35.5403	1.68054	-0.566014	0.130033	0.610546		41.6104	0.373861	-1.51397
PFLU2729	PFLU2729	putative Acyl-CoA dehydrogenase	2.7.3.-	13	26.6572	38.4316	1.4417	-0.477513	0.130945	0.612299		61.9148	0.316153	-1.51038
PFLU2532	PFLU2532	putative GntR-family regulatory protein	6.3.1.5	9	343.063	512.681	1.49442	-0.561257	0.130978	0.612299		619.075	0.37163	-1.51026
PFLU4005	PFLU4005	putative 4-amino- 4-deoxy-l-arabinose lipid A	2.7.1.12	13	32.3647	44.8403	1.38547	-0.497642	0.131192	0.612299		47.8498	0.329692	-1.50942
PFLU5143	norR	nitric oxide reductase sigma-54-dependent	1.10.3.-	9	108.253	175.215	1.61857	-0.657444	0.131239	0.612299		213.156	0.435615	-1.50923
PFLU4829	fadD	acyl-CoA synthetase (long-chain-fatty-acid--CoA	6.2.1.3	7	1773.5	2459.59	1.38686	-0.463997	0.13233	0.612884		2048.07	0.308308	-1.50498
PFLU0352	glgP	glycogen phosphorylase	2.4.1.1	6	4157.44	6497.76	1.56292	-0.627101	0.132853	0.61416		4860.68	0.417248	-1.50295
PFLU5974	PFLU5974	putative phospholipase D	1.4.99.1	7	301.82	429.426	1.42279	-0.489791	0.133119	0.614574		354.712	0.326111	-1.50192
PFLU3031	PFLU3031	acyl-CoA dehydrogenase	1.3.99.-	7	314.093	583.231	1.85687	-0.845963	0.133793	0.61544		929.857	0.564235	-1.49931
PFLU3294	vanB	putative vanillate O-demethylase oxidoreductase	1.14.13.-	6	40.4093	54.9804	1.36059	-0.378005	0.133831	0.61544		65.7034	0.252144	-1.49916
PFLU4405	PFLU4405	putative diacylglycerol kinase	6.3.4.14	13	420.293	749.023	1.78214	-0.790899	0.134365	0.616041		622.328	0.528284	-1.49711
PFLU4349	PFLU4349	conserved hypothetical protein	4.6.1.4	10	65.9086	101.151	1.53472	-0.517802	0.134548	0.616261		89.5516	0.34603	-1.49641
PFLU0292	PFLU0292	putative aminotransferase	4.2.1.46	13	682.429	927.409	1.35898	-0.428036	0.134738	0.616561		1525.62	0.286182	-1.49568
PFLU0200	PFLU0200	putative ABC sulfur transport system, membrane	3.1.6.1	3	26.46	41.8067	1.58	-0.554964	0.134826	0.616561		36.6557	0.371129	-1.49534
PFLU0036	trpB	tryptophan synthase beta chain	4.2.1.20	7	327.383	445.294	1.36016	-0.425973	0.135365	0.618127		608.779	0.28526	-1.49328
PFLU5609	PFLU5609	putative dehydrogenase	1.3.3.11	13	11803.2	27973.6	2.37	-1.13501	0.135821	0.618688		18717.5	0.760965	-1.49153
PFLU2320	folD	folD bifunctional protein	3.5.4.9	7	10.202	18.5037	1.81373	-0.617484	0.13616	0.618688		33.4108	0.414351	-1.49024
PFLU1220	wspB	putative chemotaxis-related protein	1.18.1.2	0	180.882	260.765	1.44163	-0.494605	0.13629	0.618688		189.736	0.332005	-1.48975
PFLU4954	dctD	putative two-component system, response	2.7.1.40	9	333.575	454.235	1.36172	-0.425148	0.136341	0.618688		330.818	0.285419	-1.48956
PFLU1398	PFLU1398	putative phospholipase	4.1.3.27	13	139.271	193.836	1.39179	-0.442006	0.136359	0.618688		209.5	0.296751	-1.48949
PFLU5429	PFLU5429	putative membrane protein	1.2.1.41	3	715.02	1000.62	1.39942	-0.471288	0.1368	0.619483		744.965	0.316765	-1.48782
PFLU4075	PFLU4075	putative general secretion pathway protein J	1.1.1.93	3	6.28741	13.0075	2.06882	-0.741496	0.136968	0.619483		8.78706	0.498593	-1.48718
PFLU3915	fadH	putative 2,4-dienoyl-CoA reductase	1.3.1.34	7	137.138	212.2	1.54734	-0.601342	0.137069	0.619483		383.427	0.404456	-1.48679
PFLU0247	dcyD	D-cysteine desulfhydrase	4.4.1.15	6	397.559	540.362	1.3592	-0.427571	0.137999	0.620888		630.464	0.28826	-1.48328
PFLU2208	PFLU2208	putative dehydrogenase	2.7.8.5	13	75.7692	100.874	1.33133	-0.354113	0.138165	0.620888		93.5369	0.238836	-1.48266
PFLU0207	PFLU0207	putative transport-related membrane protein	3.1.6.1	3	53.0049	84.7783	1.59944	-0.624635	0.138423	0.620888		61.2946	0.42157	-1.48169
PFLU1183	PFLU1183	putative phage-related protein	6.1.1.10	12	32.0369	60.4635	1.88731	-0.902236	0.138451	0.620888		49.5516	0.608968	-1.48158
PFLU1174	PFLU1174	putative phage tail-related protein	6.1.1.10	12	61.7393	119.202	1.93074	-0.886212	0.138585	0.620919		121.17	0.598355	-1.48108
PFLU3205	PFLU3205	hypothetical protein	1.1.1.100	8	2.36711	7.38534	3.11998	-1.24006	0.139166	0.621221		8.64802	0.8385	-1.4789
PFLU5951	PFLU5951	conserved hypothetical protein	5.1.1.7	10	2414.74	3727.65	1.54371	-0.610296	0.139295	0.621304		2873.61	0.412802	-1.47842
PFLU5557	PFLU5557	conserved hypothetical protein	1.2.1.38	10	357.592	482.084	1.34814	-0.40782	0.139832	0.622264		436.433	0.276223	-1.47642
PFLU3516	PFLU3516	putative exported protein	3.2.2.20	3	89.2927	167.478	1.87561	-0.877878	0.140343	0.622488		116.559	0.595367	-1.47452
PFLU4182	metZ	O-succinylhomoserine sulfhydrylase	4.2.99.-	7	938.858	1376.15	1.46577	-0.534919	0.140653	0.622568		1763.74	0.36306	-1.47336
PFLU1132	PFLU1132	putative two-component system, response	1.1.5.2	9	289.51	393.649	1.35971	-0.419026	0.14076	0.622568		447.405	0.284478	-1.47297
PFLU5765	PFLU5765	conserved hypothetical membrane protein	2.1.3.2	3	1171.9	1701.02	1.45151	-0.525755	0.14088	0.622624		1393.55	0.357044	-1.47252
PFLU5733	PFLU5733	putative hemolysin	2.6.1.62	0	324.361	461.007	1.42128	-0.50063	0.14141	0.623357		524.917	0.340435	-1.47056
PFLU0629	PFLU0629	putative lipoprotein	4.1.1.19	3	3674.3	5210.85	1.41819	-0.495225	0.141474	0.623357		2941.58	0.336814	-1.47032
PFLU0300	wssA	putative cell morphology-related protein	4.2.1.46	0	555.438	845.059	1.52143	-0.591972	0.141703	0.623357		734.516	0.402844	-1.46948
PFLU4486	cobQ	putative cobyric acid synthase protein	2.-.-.-	7	351.945	482.626	1.37131	-0.439323	0.142997	0.624337		913.101	0.299936	-1.46472
PFLU4053	PFLU4053	putative metal-activated pyridoxal enzyme	1.1.1.93	13	26.8006	37.7959	1.41026	-0.543672	0.143693	0.624337		36.6444	0.371824	-1.46218
PFLU2754	PFLU2754	putative short chain dehydrogenase	1.1.1.67	13	547.536	876.012	1.59992	-0.651311	0.144052	0.624729		1396.03	0.445839	-1.46087
PFLU4448	fliC	flagellin	3.6.3.14	0	825.488	2153.55	2.60883	-1.1942	0.145074	0.627751		29585.7	0.819546	-1.45715
PFLU3195	PFLU3195	putative FAD-binding oxidase	1.1.1.100	13	68.3914	104.125	1.52248	-0.544119	0.145428	0.628174		122.753	0.373741	-1.45587
PFLU0203	PFLU0203	putative taurine dioxygenase	3.1.6.1	7	63.1542	89.5655	1.4182	-0.405881	0.145673	0.628174		102.848	0.278959	-1.45499
PFLU2709	PFLU2709	conserved hypothetical protein	3.5.5.1	10	92.9708	122.122	1.31355	-0.409853	0.145714	0.628174		113.255	0.281717	-1.45484
PFLU1180	PFLU1180	putative phage hypothetical protein	6.1.1.10	12	62.0032	130.736	2.10853	-1.0061	0.146627	0.62994		118.848	0.693125	-1.45155
PFLU1186	PFLU1186	putative phage-related hypothetical protein	6.1.1.10	12	44.9192	69.22	1.54099	-0.669531	0.146802	0.62994		65.6706	0.461453	-1.45092
PFLU1503	PFLU1503	putative acetolactate synthase large subunit	6.3.2.6	7	78.5498	189.403	2.41125	-1.13632	0.147008	0.62994		127.679	0.783567	-1.45018
PFLU0607		putative precorrin-3B C17-methyltransferase,	2.1.1.130	7	580.166	870.831	1.501	-0.569061	0.14705	0.62994		956.244	0.392448	-1.45003
PFLU4190	PFLU4190	putative membrane protein	4.2.1.70	3	2691.11	3528.45	1.31115	-0.385448	0.147116	0.62994		4499.15	0.265863	-1.4498
PFLU2277	PFLU2277	putative mandelate racemase	2.7.8.5	6	50.4212	68.28	1.35419	-0.45716	0.148362	0.632155		142.615	0.316299	-1.44534
PFLU5027	PFLU5027	putative multiphosphoryl transfer protein	5.3.4.1	3	66.0545	92.2173	1.39608	-0.432461	0.148492	0.632155		119.086	0.299306	-1.44488
PFLU6033	PFLU6033	putative nitric oxide detoxification-related	3.6.1.-	0	590.639	784.267	1.32783	-0.398783	0.148912	0.632177		1043.86	0.276283	-1.44339
PFLU2676	PFLU2676	putative cell division protein FtsH	2.7.1.23	0	620.73	929.432	1.49732	-0.563686	0.149203	0.6322		1172.66	0.390811	-1.44235
PFLU2434	PFLU2434	putative transport-related membrane protein	1.11.1.10	3	16.0115	23.8379	1.4888	-0.516763	0.149241	0.6322		21.8823	0.358311	-1.44222
PFLU3453	PFLU3453	putative secreted amidase	1.7.99.4	13	530.405	795.497	1.49979	-0.562614	0.150312	0.634772		1206.54	0.391131	-1.43843
PFLU5644	PFLU5644	conserved hypothetical protein	2.7.3.-	10	1048.25	2095.24	1.9988	-0.93544	0.151483	0.636966		1533.39	0.652186	-1.43431
PFLU4798	PFLU4798	putative LysR-family transcriptional regulator	3.1.4.46	9	124.888	179.136	1.43437	-0.502144	0.151491	0.636966		248.763	0.350101	-1.43428
PFLU0132	PFLU0132	putative exported protein	1.6.1.2	3	128.321	191.46	1.49204	-0.556248	0.15244	0.638348		116.722	0.388723	-1.43096
PFLU3871	cysS	cysteinyl-tRNA synthetase	2.3.1.118	2	2173.29	3034.47	1.39625	-0.471549	0.152789	0.638715		2455.01	0.329812	-1.42975
PFLU2797	maiA2	maleate cis-trans isomerase	5.2.1.1	6	7.65733	12.3421	1.6118	-0.710162	0.153039	0.63894		16.8444	0.497006	-1.42888
PFLU1129	PFLU1129	putative lipase	1.1.5.2	13	18.6561	26.4733	1.41901	-0.544097	0.153174	0.63894		25.4269	0.38091	-1.42841
PFLU0294	PFLU0294	hypothetical protein	4.2.1.46	8	83.0172	159.229	1.91802	-0.910698	0.153968	0.640458		245.362	0.638793	-1.42565
PFLU0845	sspB	stringent starvation protein B	1.10.2.2	0	2159.26	3533.52	1.63645	-0.686316	0.154	0.640458		2152.51	0.481441	-1.42554
PFLU1419	PFLU1419	putative membrane protein	1.1.1.1	3	34.5003	45.6336	1.3227	-0.475396	0.15431	0.640458		48.9082	0.333735	-1.42447
PFLU0052	PFLU0052	putative dehydrogenase	3.4.24.70	13	405.634	619.759	1.52788	-0.593535	0.154311	0.640458		375.679	0.416671	-1.42447
PFLU4799	PFLU4799	putative LysR-family transcriptional regulator	3.1.4.46	9	102.685	157.196	1.53085	-0.573764	0.154569	0.641067		194.4	0.403043	-1.42358
PFLU2677	PFLU2677	putative membrane protein	2.7.1.23	3	130.74	186.315	1.42508	-0.475776	0.155895	0.644998		166.824	0.335286	-1.41902
PFLU6059	PFLU6059	putative L-asparaginase	4.3.1.1	7	324.316	550.821	1.69841	-0.725509	0.15718	0.647426		630.478	0.512865	-1.41462
PFLU0233	PFLU0233	putative lipoprotein	3.1.6.1	3	342.3	580.97	1.69726	-0.724598	0.157353	0.647426		322.884	0.512435	-1.41403
PFLU2461	PFLU2461	putative membrane protein	2.1.1.152	3	8.99621	14.941	1.66082	-0.692674	0.158721	0.649914		13.8003	0.491472	-1.40939
PFLU2540	PFLU2540	putative transport-related, membrane protein	3.5.1.49	3	173.562	248.299	1.4306	-0.495209	0.15884	0.649942		381.351	0.351465	-1.40898
PFLU3723	PFLU3723	glycerol kinase	2.7.1.112	7	60.216	94.0873	1.5625	-0.548252	0.159165	0.650815		154.56	0.389416	-1.40788
PFLU5371	PFLU5371	putative metallopeptidase	1.1.1.25	13	921.586	1437.71	1.56004	-0.618642	0.159867	0.652204		1046.65	0.440152	-1.40552
PFLU1172	PFLU1172	hypothetical phage-related protein	6.1.1.10	12	24.8906	49.9569	2.00706	-0.919493	0.160162	0.652204		51.0294	0.654663	-1.40453
PFLU0605	cobH	precorrin-8X methylmutase	5.4.1.2	7	166.205	262.721	1.5807	-0.629317	0.161692	0.655593		281.094	0.449703	-1.3994
PFLU0808	PFLU0808	putative transport-related membrane protein	2.7.1.69	3	489.106	606.685	1.24039	-0.304347	0.162135	0.656472		427.073	0.217713	-1.39793
PFLU2218	PFLU2218	putative peptidase	2.7.8.5	13	33.09	57.283	1.73113	-0.717811	0.162838	0.658855		51.5023	0.514342	-1.39559
PFLU3194	fabG	3-oxoacyl-[acyl-carrier protein] reductase	1.1.1.100	7	29.5193	53.0543	1.79727	-0.707139	0.162989	0.658964		67.937	0.506878	-1.39509
PFLU6053	PFLU6053	putative membrane protein	3.6.3.27	3	4431.17	7481	1.68827	-0.725324	0.165376	0.663108		3698.43	0.522863	-1.38721
PFLU5719	PFLU5719	putative thioesterase	2.5.1.6	13	1324.89	2815.54	2.12511	-1.00309	0.166073	0.665441		1524.15	0.72429	-1.38493
PFLU1075	PFLU1075	putative dehydrogenase	3.4.21.53	13	22.605	35.5003	1.57046	-0.459464	0.166207	0.665515		34.5255	0.331863	-1.3845
PFLU0988	PFLU0988	putative alginate biosynthesis-related protein	5.1.3.-	3	311.416	543.467	1.74515	-0.762523	0.166463	0.665937		163.02	0.551092	-1.38366
PFLU4784	PFLU4784	putative membrane protein	1.17.4.1	3	41.8938	60.0139	1.43252	-0.402084	0.166625	0.665937		65.6473	0.290706	-1.38313
PFLU4681	PFLU4681	putative IclR-family regulatory protein	4.2.1.17	9	350.838	470.433	1.34089	-0.407053	0.1683	0.669788		632.138	0.295461	-1.37769
PFLU1134	PFLU1134	putative two-component system, response	1.1.5.2	9	226.989	313.995	1.3833	-0.440549	0.169057	0.67136		388.692	0.320343	-1.37524
PFLU2920	PFLU2920	putative exported protein	2.7.8.8	3	34.8244	60.8217	1.74653	-0.740139	0.170002	0.67363		59.7159	0.539383	-1.3722
PFLU1204	kup	low affinity potassium transport system protein	1.18.1.2	3	1577.27	1999.08	1.26743	-0.337221	0.170489	0.67363		1445.51	0.246033	-1.37063
PFLU5211	PFLU5211	putative putative membrane protein	1.2.1.27	3	158.898	209.533	1.31866	-0.389086	0.170806	0.67363		227.077	0.284083	-1.36962
PFLU1818	sdhA	succinate dehydrogenase flavoprotein subunit	1.3.99.1	1	4793.68	6434.76	1.34234	-0.418219	0.170813	0.67363		8100.32	0.30536	-1.3696
PFLU2230	PFLU2230	putative ABC transport system, exported	2.7.8.5	3	40.9793	51.4542	1.25562	-0.428016	0.170997	0.67363		53.8357	0.312647	-1.36901
PFLU5242	panC	pantoate--beta-alanine ligase	2.7.6.3	7	302.67	444.901	1.46992	-0.53063	0.171006	0.67363		468.296	0.38761	-1.36898
PFLU2200	PFLU2200	putative dehydrogenase	2.7.8.5	13	16.4609	23.1173	1.40438	-0.492864	0.171372	0.67363		21.9175	0.360331	-1.36781
PFLU4169	PFLU4169	conserved hypothetical exported protein	3.1.21.1	10	30.7815	47.1985	1.53334	-0.524926	0.171793	0.674063		68.8106	0.384149	-1.36646
PFLU2462	PFLU2462	putative membrane protein	2.1.1.152	3	16.4837	27.051	1.64108	-0.518972	0.171948	0.674063		32.6761	0.379928	-1.36597
PFLU1365	pcaF	beta-ketoadipyl CoA thiolase	2.3.1.-	6	46.3861	67.8551	1.46283	-0.482858	0.172901	0.676438		132.895	0.354277	-1.36294
PFLU3857	PFLU3857	conserved hypothetical protein	2.3.1.118	10	10.5494	16.6491	1.5782	-0.600055	0.173024	0.676438		13.1643	0.44039	-1.36255
PFLU3999	PFLU3999	putative exported protein	2.7.1.12	3	1358.93	5241.63	3.85717	-1.50567	0.173137	0.676438		4081.11	1.10533	-1.36219
PFLU4974	PFLU4974	conserved hypothetical protein	1.2.1.12	10	231.31	356.429	1.54091	-0.591393	0.173427	0.677077		418.891	0.434441	-1.36127
PFLU2361	PFLU2361	putative GGDEF domain membrane protein	3.5.1.10	9	578.373	698.441	1.2076	-0.271541	0.174294	0.677246		527.429	0.199878	-1.35853
PFLU3721	PFLU3721	putative aliphatic sulfonates binding protein	2.7.1.112	3	13.4472	22.0046	1.63637	-0.533492	0.174484	0.677246		19.6663	0.39287	-1.35794
PFLU0534	rpsR	30S ribosomal protein S18	2.1.1.-	2	3222.77	5271.16	1.6356	-0.68307	0.174492	0.677246		4364.55	0.503031	-1.35791
PFLU1177	PFLU1177	hypothetical phage-related protein	6.1.1.10	12	22.7301	54.8409	2.4127	-1.1468	0.17471	0.677246		52.4408	0.844958	-1.35722
PFLU1870	PFLU1870	putative TetR-family regulatory protein	1.3.99.-	9	279.741	372.828	1.33276	-0.398573	0.17478	0.677246		279.731	0.293716	-1.357
PFLU1646	hisC	histidinol-phosphate aminotransferase	2.6.1.9	7	957.751	1392.64	1.45407	-0.523885	0.174833	0.677246		1434.68	0.386107	-1.35684
PFLU1224	wspF	putative chemotaxis-related two-component	1.18.1.2	9	375.385	479.819	1.2782	-0.338065	0.174864	0.677246		498.119	0.249174	-1.35674
PFLUt43					0.358798	2.72051	7.58228	-1.72081	0.17528	0.678405		1.61749	1.26957	-1.35543
PFLU3937	PFLU3937	putative membrane protein	3.4.99.-	3	19.2897	31.8418	1.65071	-0.606743	0.175547	0.678521		44.0972	0.447915	-1.3546
PFLU2327	PFLU2327	putative ammonium transport-related membrane	3.5.1.10	3	42.8348	61.0246	1.42465	-0.476351	0.176306	0.678829		67.6547	0.352274	-1.35222
PFLU2416	PFLU2416	putative type II secretion pathway protein H	1.11.1.10	3	0.310638	1.77814	5.72414	-1.44294	0.177013	0.678829		2.31681	1.06884	-1.35001
PFLU1921	PFLU1921	putative membrane protein	4.2.1.11	3	7.29854	11.208	1.53566	-0.666815	0.177371	0.67888		11.8245	0.494342	-1.34889
PFLU2357	PFLU2357	putatove DeoR-family regulatory protein	3.5.1.10	9	280.914	391.594	1.394	-0.453371	0.177489	0.67888		556.223	0.336197	-1.34853
PFLU0590	PFLU0590	putative iron ABC transport system, permease	3.5.1.5	3	48.414	89.4985	1.84861	-0.833756	0.177723	0.67888		131.676	0.618605	-1.3478
PFLU2873	PFLU2873	putative phage-related coat protein	2.1.1.73	12	80.5714	112.059	1.3908	-0.441864	0.177863	0.67888		118.133	0.327947	-1.34736
PFLU3263	PFLU3263	putative efflux protein	4.2.1.84	3	7.07484	14.2864	2.01933	-0.65194	0.178209	0.679406		16.1331	0.484249	-1.34629
PFLU3046	PFLU3046	probable transporter	2.4.-.-	3	87.1353	118.248	1.35706	-0.427874	0.178587	0.679406		132.328	0.318094	-1.34512
PFLU1647	PFLU1647	putative bifunctional protein (prephenate	2.6.1.9	7	1428.78	2282.26	1.59734	-0.649813	0.17927	0.681555		2162.83	0.48385	-1.34301
PFLU1162	PFLU1162	putativ ATP-binding protein	6.1.1.10	13	784.875	1349.45	1.71932	-0.744071	0.18162	0.683517		1006.12	0.55703	-1.33578
PFLU4483		putative	2.-.-.-	7	297.862	437.845	1.46996	-0.526564	0.182044	0.683517		734.463	0.394581	-1.33449
PFLU4698	PFLU4698	putative deoxyribonuclease	4.2.1.17	13	148.484	212.497	1.43112	-0.480287	0.182401	0.683517		302.919	0.360198	-1.3334
PFLU2305	PFLU2305	putative IclR-family regulatory protein	5.3.1.5	9	110.323	168.699	1.52914	-0.570043	0.182603	0.683517		298.949	0.427709	-1.33278
PFLU4258	PFLU4258	conserved hypothetical protein	3.1.3.18	10	128.193	200.942	1.56749	-0.594555	0.182883	0.683517		136.514	0.446385	-1.33193
PFLU4953	PFLU4953	putative two-component system, sensor histidine	2.7.1.40	9	313.757	428.002	1.36412	-0.424132	0.183036	0.683517		265.381	0.318546	-1.33146
PFLU3868	phaF	pH adaptation potassium efflux system protein F	2.3.1.118	0	46.3256	61.6175	1.3301	-0.380903	0.183198	0.683517		108.665	0.286184	-1.33097
PFLU2530	PFLU2530	putative LuxR-family regulatory protein	6.3.1.5	9	29.8382	44.2261	1.4822	-0.505478	0.183207	0.683517		152.125	0.379789	-1.33095
PFLU3646	PFLU3646	putative efflux protein	2.3.-.-	3	58.3986	76.0802	1.30278	-0.423242	0.183589	0.683704		74.0309	0.318279	-1.32979
PFLU5650	soxD	sarcosine oxidase delta subunit	1.5.3.1	7	17.2495	28.7608	1.66734	-0.573945	0.183651	0.683704		45.8318	0.431669	-1.3296
PFLU4334	PFLU4334	conserved hypothetical protein	6.2.1.-	10	1934.6	3682.57	1.90353	-0.869103	0.183847	0.683704		24210.5	0.653951	-1.329
PFLU3714	PFLU3714	putative AraC-family transcriptional regulator	2.7.1.112	9	58.685	78.9847	1.34591	-0.406967	0.184349	0.683814		81.0903	0.30657	-1.32748
PFLU5340	mscL	large-conductance mechanosensitive channel	1.11.1.6	0	5907.13	7966.54	1.34863	-0.424143	0.185504	0.686724		7669.27	0.320351	-1.324
PFLU1023	PFLU1023	putative penicillin-binding exported protein	3.1.1.1	0	198.227	279.781	1.41142	-0.468751	0.185823	0.687082		343.67	0.354299	-1.32304
PFLU4088	fecE	iron(III) dicitrate transport ATP-binding	1.1.1.93	3	24.5526	36.6535	1.49286	-0.547754	0.186708	0.688962		61.1984	0.414846	-1.32038
PFLU0591	PFLU0591	putative iron ABC transport system, periplasmic	3.5.1.5	3	57.712	118.448	2.0524	-0.964232	0.186807	0.688962		171.151	0.730433	-1.32008
PFLU2202	PFLU2202	putative TonB-dependent receptor	2.7.8.5	0	30.8012	41.5313	1.34837	-0.437125	0.187256	0.689187		43.6928	0.331472	-1.31874
PFLU1299	surE	acid phosphatase	3.1.3.2	0	894.216	1260.17	1.40925	-0.482687	0.187289	0.689187		1236.08	0.366049	-1.31864
PFLU4916	PFLU4916	conserved hypothetical protein	3.1.22.4	10	765.388	1177.2	1.53804	-0.598845	0.18782	0.689187		1371.1	0.454684	-1.31706
PFLU5764	PFLU5764	putative pyrroline-5-carboxylate reductase	2.1.3.2	7	771.327	1228.67	1.59293	-0.64397	0.188686	0.690308		1233.87	0.489906	-1.31448
PFLU1003	PFLU1003	putative amino acid ABC transport system,	3.1.1.1	3	381.68	546.535	1.43192	-0.50155	0.1889	0.690308		663.428	0.381743	-1.31384
PFLU0354	PFLU0354	putative exported protein	2.4.1.1	3	432.901	594.005	1.37215	-0.436045	0.188904	0.690308		538.368	0.331889	-1.31383
PFLU2536		putative carbon-nitrogen hydrolase	3.5.1.49	6	29.9252	48.3816	1.61675	-0.596633	0.188976	0.690308		44.8522	0.454191	-1.31362
PFLU1602	PFLU1602	putative transport-related, membrane protein	1.-.-.-	3	412.062	646.083	1.56793	-0.626561	0.189316	0.690308		425.326	0.477342	-1.3126
PFLU3866	phaD	putative pH adaptation potassium efflux protein	2.3.1.118	0	214.829	300.055	1.39671	-0.452005	0.189677	0.690752		317.824	0.344637	-1.31154
PFLU4254	PFLU4254	putative integral membrane protein	3.1.3.18	3	83.0142	126.652	1.52567	-0.545893	0.190056	0.691668		70.4044	0.416581	-1.31041
PFLU3609	PFLU3609	putative dehydrogenase	2.7.7.7	13	187.445	267.851	1.42896	-0.481162	0.190707	0.6926		295.097	0.367723	-1.30849
PFLU2294	lsc	levansucrase	2.4.1.10	5	683.332	1706.03	2.49663	-1.1501	0.191384	0.6926		1461.73	0.880292	-1.30649
PFLU3149	PFLU3149	putative GerE familyregulatory protein	3.1.1.3	9	44.2333	64.6015	1.46047	-0.486464	0.192096	0.6926		94.7916	0.37294	-1.3044
PFLU1187	PFLU1187	putative phage-related hypothetical protein	6.1.1.10	12	49.9248	74.7354	1.49696	-0.54697	0.192225	0.6926		111.816	0.419448	-1.30402
PFLU1364	gctB	glutaconate CoA-transferase subunit B	2.8.3.12	6	40.3876	59.1546	1.46467	-0.502427	0.192395	0.6926		76.6963	0.385437	-1.30353
PFLU1631	PFLU1631	putative proline iminopeptidase	2.6.1.11	2	551.568	865.686	1.5695	-0.62625	0.192412	0.6926		495.083	0.480446	-1.30348
PFLU2135	PFLU2135	conserved hypothetical protein	3.5.4.1	10	364.229	496.692	1.36368	-0.429759	0.19258	0.6926		643.92	0.329826	-1.30299
PFLU5144	PFLU5144	putative membrane protein	1.10.3.-	3	81.1121	105.515	1.30086	-0.354015	0.192694	0.6926		285.723	0.271765	-1.30265
PFLU1314	PFLU1314	putative pinecillin acylase protein	2.1.1.77	0	531.974	718.223	1.35011	-0.419796	0.193432	0.693399		939.44	0.322798	-1.30049
PFLU4417	fliA	RNA polymerase sigma factor for flagellar	2.7.3.-	9	5729.72	7733.04	1.34964	-0.425029	0.195699	0.696913		8590.21	0.328486	-1.2939
PFLU2330	PFLU2330	putative aminomethyltransferase-like protein	3.5.1.10	5	13.57	22.2558	1.64008	-0.558072	0.198303	0.702505		20.9034	0.433824	-1.2864
PFLU0493	PFLU0493	putative membrane transport-related permease	2.-.-.-	3	118.826	181.225	1.52513	-0.589956	0.199072	0.7044		201.322	0.459396	-1.2842
PFLU4675	PFLU4675	conserved hypothetical protein	4.2.1.17	10	209.76	269.982	1.2871	-0.350579	0.199258	0.7044		327.284	0.273107	-1.28367
PFLU2234	PFLU2234	putative ABC transport system, membrane protein	2.7.8.5	3	12.654	19.6421	1.55224	-0.548137	0.199838	0.705391		13.7379	0.42756	-1.28201
PFLU4181	PFLU4181	putative dehydrogenase/oxidoreductase	1.-.-.-	13	475.279	716.427	1.50738	-0.565646	0.200142	0.705391		887.093	0.441515	-1.28115
PFLU4446	PFLU4446	putative flagellar hook associated protein	3.6.3.14	0	3663.64	6267.71	1.71079	-0.737059	0.200149	0.705391		6605.5	0.575321	-1.28113
PFLU5646	fdhA	glutathione-independent formaldehyde	1.2.1.46	6	281.706	429.626	1.52509	-0.584052	0.200367	0.705731		922.326	0.456111	-1.28051
PFLU0424	PFLU0424	putative lipoprotein	1.1.1.100	3	64.1379	93.738	1.46151	-0.504423	0.200718	0.706345		82.4671	0.394231	-1.27951
PFLU0815	PFLU0815	putative amino acid ABC transport system,	2.7.1.69	3	464.744	775.577	1.66883	-0.706514	0.200899	0.706345		406.028	0.552398	-1.27899
PFLU1171	PFLU1171	putative phage assembly-related protein	6.1.1.10	12	67.6419	116.375	1.72045	-0.750996	0.200907	0.706345		115.514	0.587188	-1.27897
PFLU5109	PFLU5109	putative lipoprotein	2.7.3.-	3	912	1336.6	1.46557	-0.538815	0.20196	0.70747		668.785	0.422273	-1.27599
PFLU3078	PFLU3078	putative membrane protein	2.4.-.-	3	33.6223	41.8815	1.24565	-0.395262	0.202098	0.707526		50.7094	0.309864	-1.2756
PFLU1081	PFLU1081	putative signal transduction GGDEF domain	3.4.21.53	9	183.067	255.052	1.39322	-0.493367	0.20274	0.707885		208.258	0.387324	-1.27378
PFLU2786	PFLU2786	putative catabolic threonine dehydratase	2.7.8.24	6	113.256	167.277	1.47699	-0.526515	0.203312	0.708328		230.69	0.413871	-1.27217
PFLU1546	pdxB	erythronate-4-phosphate dehydrogenase	1.1.1.-	7	556.125	796.908	1.43297	-0.49909	0.203427	0.708328		629.698	0.392414	-1.27185
PFLU2986	gor	glutathione reductase	1.8.1.7	7	1203.9	1676.01	1.39216	-0.463918	0.204176	0.709851		2009.01	0.365364	-1.26974
PFLU6104	PFLU6104	conserved hypothetical membrane protein	3.5.4.19	3	231.785	325.461	1.40415	-0.468768	0.204355	0.709851		239.519	0.369329	-1.26924
PFLU0353	PFLU0353	putative membrane protein	2.4.1.1	3	742.23	1041.31	1.40294	-0.471794	0.204727	0.710717		830.898	0.372019	-1.2682
PFLU0249	PFLU0249	putative choline/betaine transport-related	2.3.1.30	3	1708.91	3229.96	1.89007	-0.85665	0.205348	0.711123		1609.96	0.676412	-1.26646
PFLU4315	PFLU4315	putative membrane protein	4.2.1.2	3	160.672	206.891	1.28766	-0.346411	0.205365	0.711123		185.562	0.273537	-1.26641
PFLU4340	PFLU4340	putative membrane protein	4.6.1.4	3	145.61	227.965	1.56559	-0.616505	0.205465	0.711123		479.595	0.486919	-1.26614
PFLU1801	glxR	2-hydroxy-3-oxopropionate reductase	1.1.1.60	6	52.4694	71.8994	1.37031	-0.387859	0.205961	0.712016		79.7586	0.306669	-1.26475
PFLU2631	PFLU2631	putative ABC transport system, ATP-binding	6.2.1.16	3	201.192	291.924	1.45097	-0.505846	0.206603	0.713046		272.295	0.400523	-1.26296
PFLU2264	gabP	GABA permease	2.7.8.5	3	1123.34	1669.38	1.48609	-0.553989	0.206932	0.713668		2028.96	0.438961	-1.26205
PFLU1170	PFLU1170	hypothetical phage-related protein	6.1.1.10	12	58.8084	98.1635	1.66921	-0.69927	0.20717	0.714066		134.972	0.554367	-1.26138
PFLU2298	xylH	xylose ABC transport system, permease protein	3.6.3.17	3	46.98	62.8689	1.33821	-0.359662	0.207464	0.714654		106.274	0.285318	-1.26057
PFLU2417	PFLU2417	putative type II secretion system membrane	1.11.1.10	3	3.75414	8.63877	2.30113	-0.86499	0.207963	0.715484		7.50654	0.686944	-1.25919
PFLU5389	hrpB	ATP-dependent RNA helicase	3.6.1.-	2	595.436	866.551	1.45532	-0.523393	0.208126	0.715484		631.988	0.415809	-1.25873
PFLU1131	PFLU1131	putative two-component system, sensor kinase	1.1.5.2	9	325.802	403.409	1.2382	-0.290877	0.208403	0.715484		350.281	0.231228	-1.25797
PFLU5779	ftsE	cell division ATP-binding protein	2.4.2.-	0	574.733	794.095	1.38167	-0.450428	0.208806	0.715484		672.623	0.358377	-1.25686
PFLU3124	PFLU3124	putative dehydrogenase	1.2.2.4	13	8.98683	17.0775	1.90028	-0.637685	0.208845	0.715484		14.109	0.507409	-1.25675
PFLU1222	wspD	putative chemotaxis-related protein	1.18.1.2	0	192.88	277.635	1.43942	-0.493074	0.20902	0.715484		186.359	0.392493	-1.25626
PFLU2383	PFLU2383	putative exported protein	3.2.2.-	3	26.8188	40.5722	1.51283	-0.496829	0.209044	0.715484		41.0458	0.395501	-1.2562
PFLU3280	PFLU3280	GerR family regulatory protein	4.1.2.-	9	51.7851	72.403	1.39814	-0.371839	0.209367	0.7161		82.0251	0.296214	-1.25531
PFLU5804	PFLU5804	putative membrane protein	1.5.1.3	3	440.912	592.927	1.34477	-0.411167	0.210152	0.717397		396.456	0.328107	-1.25315
PFLU1803	gcl	glyoxylate carboligase	4.1.1.47	6	51.6752	69.222	1.33956	-0.41322	0.210466	0.717397		89.5996	0.329973	-1.25229
PFLU5412		putaitve DNA polymerase III, delta subunit	6.1.1.4	2	458.58	646.284	1.40932	-0.478187	0.210823	0.717397		578.22	0.382151	-1.25131
PFLU3424	PFLU3424	putative nitrite reductase	1.7.1.4	1	2.00831	5.16801	2.57331	-0.899197	0.210861	0.717397		5.72448	0.718666	-1.2512
PFLU0761	cysN	sulfate adenylyltransferase subunit 1	2.7.7.4	7	1292	1974.32	1.52811	-0.589674	0.211871	0.719335		1536.21	0.472329	-1.24844
PFLU3297	PFLU3297	putative acetyl-CoA acetyltransferase	1.14.13.-	13	6.02493	12.0245	1.99578	-0.66862	0.211938	0.719335		12.8188	0.535645	-1.24825
PFLU2282	PFLU2282	putative ABC transport system, ATP-binding	2.7.8.5	3	27.6843	36.351	1.31305	-0.445039	0.212093	0.719335		41.7215	0.35665	-1.24783
PFLU2656	PFLU2656	conserved hypothetical protein	1.2.2.2	10	196.952	310.592	1.577	-0.616266	0.212338	0.719335		478.947	0.494135	-1.24716
PFLU1511	PFLU1511	putative transport related membrane protein	1.14.13.2	3	623.688	898.076	1.43995	-0.506844	0.212898	0.719679		665.54	0.406895	-1.24564
PFLU4950	PFLU4950	enoyl-CoA hydratase/isomerase family protein	2.7.1.40	13	146.047	192.862	1.32055	-0.382941	0.214123	0.72004		331.552	0.30825	-1.24231
PFLU4801	PFLU4801	putative LysR-family transcriptional regulatory	1.-.-.-	9	115.293	153.722	1.33332	-0.393384	0.214905	0.721118		215.64	0.317196	-1.24019
PFLU4972	ydjA	conserved hypothetical protein	1.2.1.12	10	444.234	596.213	1.34211	-0.406301	0.215212	0.721118		516.205	0.327831	-1.23936
PFLU3969	PFLU3969	putative acetyltransferase	2.6.1.42	13	235.966	306.014	1.29686	-0.354023	0.215305	0.721118		338.154	0.285707	-1.23911
PFLU3514	PFLU3514	putative glutathione-S-transferase domain	3.2.2.20	13	120.706	165.38	1.37011	-0.440814	0.215368	0.721118		235.116	0.3558	-1.23894
PFLU3481	PFLU3481	conserved hypothetical protein	1.3.99.3	10	240.807	365.056	1.51597	-0.576209	0.21557	0.721118		344.674	0.465287	-1.23839
PFLU5673	PFLU5673	putative exported protein	4.1.2.5	3	24.7509	34.8393	1.4076	-0.433779	0.216409	0.722114		84.2125	0.350916	-1.23613
PFLU5391	PFLU5391	putative cation transport membrane protein	3.6.1.-	3	399.194	580.661	1.45458	-0.515054	0.216842	0.722114		498.666	0.417059	-1.23497
PFLU5786	PFLU5786	putative sulfurtransferase	2.4.2.-	7	360.419	537.301	1.49077	-0.54797	0.216859	0.722114		770.988	0.443728	-1.23492
PFLU5805	PFLU5805	conserved hypothetical protein	1.5.1.3	10	318.643	453.954	1.42465	-0.483324	0.217958	0.723281		333.816	0.392316	-1.23198
PFLU2342	PFLU2342	putative polyamine ABC transport system,	3.5.1.10	3	15.4384	22.4268	1.45267	-0.502973	0.218575	0.723372		36.5411	0.408813	-1.23033
PFLU5025	PFLU5025	putative N-acetylglucosamine-6-phosphate	5.3.4.1	6	27.9262	39.7534	1.42351	-0.47081	0.219371	0.724687		40.7407	0.383332	-1.2282
PFLU4739	PFLU4739	putative membrane protein	2.7.3.-	3	738.348	915.791	1.24032	-0.299975	0.219382	0.724687		870.303	0.244245	-1.22817
PFLU4749	ltaA	L-allo-threonine aldolase	6.1.1.7	7	607.696	1090.51	1.7945	-0.79114	0.219968	0.724968		1070.25	0.644979	-1.22661
PFLU4535	PFLU4535	conserved hypothetical protein	3.1.4.14	10	223.658	321.791	1.43876	-0.494203	0.221199	0.727941		425.774	0.403977	-1.22335
PFLU5836	PFLU5836	conserved hypothetical protein	1.1.1.95	10	397.303	540.897	1.36142	-0.430953	0.221901	0.72804		589.191	0.35281	-1.22149
PFLU4226	PFLU4226	hypothetical protein	2.6.1.57	8	157.826	222.656	1.41077	-0.453534	0.221926	0.72804		254.182	0.371316	-1.22142
PFLU3742	PFLU3742	putative integral membrane protein	2.2.1.1	3	7.86595	14.2803	1.81545	-0.844519	0.222095	0.72804		79.8287	0.691675	-1.22098
PFLU1377	hscC	chaperone	4.1.1.44	0	837.571	1162.94	1.38846	-0.46286	0.222276	0.72804		1126.71	0.379239	-1.2205
PFLU0756	hemH	ferrochelatase	4.99.1.1	0	1979.39	3183.82	1.60848	-0.655293	0.222282	0.72804		2184.49	0.536913	-1.22048
PFLU0466	PFLU0466	putative lipopolysaccharide core biosynthesis	2.-.-.-	3	218.191	305.633	1.40076	-0.468154	0.222435	0.728131		327.227	0.383708	-1.22008
PFLU2403	PFLU2403	putative dehydrogenase	3.2.2.-	13	217.731	301.808	1.38615	-0.439856	0.222933	0.728439		457.613	0.360902	-1.21877
PFLU1722	PFLU1722	conserved hypothetical protein	2.5.1.54	10	307.776	397.068	1.29012	-0.345596	0.223031	0.728439		370.727	0.283623	-1.21851
PFLU4418	PFLU4418	ParA family ATPase	2.7.3.-	0	2535.81	3988.1	1.57271	-0.628684	0.223393	0.728439		4138.83	0.51635	-1.21755
PFLU5492	PFLU5492	putative AraC-family regulatory protein	1.1.1.193	9	270.757	348.759	1.28809	-0.348208	0.223478	0.728439		364.572	0.286042	-1.21733
PFLU1855	PFLU1855	putative methyl-accepting chemotaxis protein	4.1.1.23	0	205.535	271.827	1.32254	-0.380963	0.223996	0.728439		491.34	0.313299	-1.21597
PFLU4077	PFLU4077	putative general secretion pathway protein H	1.1.1.93	3	9.58643	17.1436	1.78832	-0.581291	0.224054	0.728439		10.1705	0.478107	-1.21582
PFLU4118	ibeB	probable outer membrane efflux lipoprotein	1.1.1.1	0	108.683	144.913	1.33335	-0.365708	0.22426	0.728439		133.42	0.300926	-1.21528
PFLU0284	PFLU0284	putative sulphur metabolism-related protein	3.6.1.-	7	685.677	1040.68	1.51774	-0.576788	0.22429	0.728439		719.906	0.474644	-1.2152
PFLU0470	PFLU0470	putative ABC transport system, ATP-binding	2.-.-.-	11	1.33887	3.85896	2.88225	-1.03613	0.224783	0.729631		5.20766	0.853551	-1.21391
PFLU2525	PFLU2525	conserved hypothetical protein	6.3.1.5	10	0	0.735522	#DIV/0!	-1.54514	0.224931	0.729705		0.617383	1.27327	-1.21352
PFLU2836	PFLU2836	putative phage-related protein	2.1.1.73	12	43.7052	59.7791	1.36778	-0.485054	0.227071	0.733573		64.4683	0.401556	-1.20794
PFLU3176	aatB	aspartate aminotransferase	2.6.1.1	7	423.146	677.734	1.60165	-0.654324	0.227137	0.733573		732.857	0.541763	-1.20777
PFLU3838	PFLU3838	putative membrane protein	2.3.1.118	3	102.494	140.142	1.36732	-0.395202	0.227273	0.733604		127.337	0.327313	-1.20741
PFLU5267	dapB	dihydrodipicolinate reductase	1.3.1.26	7	1353.09	2085.41	1.54122	-0.599398	0.228028	0.734292		1476.54	0.497239	-1.20545
PFLU3947	PFLU3947	putative copper resistance protein D	3.5.2.2	0	185.808	261.958	1.40983	-0.457346	0.228427	0.734292		289.454	0.379723	-1.20442
PFLU2812	PFLU2812	LysR-family transcriptional regulator	2.3.2.2	9	187.367	242	1.29159	-0.338602	0.228557	0.734292		311.478	0.281211	-1.20408
PFLU3363	PFLU3363	putative 2-hydroxyacid dehydrogenase	1.4.99.1	13	115.611	174.777	1.51177	-0.561022	0.228601	0.734292		309.021	0.465977	-1.20397
PFLU3087	ilvX	putative acetohydroxyacid synthase	4.1.3.18	7	69.4998	108.823	1.56581	-0.596694	0.228627	0.734292		133.983	0.495632	-1.2039
PFLU1589	PFLU1589	putative capsid scafolding protein	1.-.-.-	12	73.8702	97.2927	1.31708	-0.397122	0.229177	0.734595		80.7619	0.330253	-1.20248
PFLU0430	PFLU0430	putative histidine ammonia-lyase	1.1.1.100	13	234.465	344.344	1.46864	-0.52869	0.229354	0.734595		381.914	0.439833	-1.20202
PFLU1024	PFLU1024	putative regulatory protein	3.1.1.1	9	101.276	138.052	1.36313	-0.403138	0.230086	0.734595		236.476	0.33591	-1.20014
PFLU6013	PFLU6013	putative membrane protein	3.6.1.-	3	3984.01	5885.38	1.47725	-0.54612	0.230199	0.734595		3901.03	0.455158	-1.19985
PFLU2570	PFLU2570	conserved hypothetical protein	4.4.1.11	10	675.655	1058.61	1.56679	-0.618309	0.230222	0.734595		918.709	0.515349	-1.19979
PFLU3950	PFLU3950	conserved hypothetical protein	3.5.2.2	10	141.732	201.146	1.4192	-0.485026	0.231202	0.734595		144.581	0.405111	-1.19727
PFLU3004	garK	glycerate kinase	2.7.1.31	7	245.297	471.598	1.92256	-0.862935	0.231217	0.734595		480.065	0.720777	-1.19723
PFLU5325	PFLU5325	putative transcription elongation factor	1.3.1.26	2	133.527	196.394	1.47082	-0.508864	0.231442	0.734595		309.706	0.42524	-1.19665
PFLU1690	PFLU1690	conserved hypothetical membrane protein	2.7.3.-	3	206.488	263.742	1.27727	-0.354572	0.231486	0.734595		280.556	0.296331	-1.19654
PFLU4676	etfA	electron transfer flavoprotein alpha-subunit	4.2.1.17	1	4314.75	6531.67	1.5138	-0.577038	0.231578	0.734595		8298.52	0.48235	-1.1963
PFLU0655	PFLU0655	putative thiolase	4.1.1.19	7	502.312	727.114	1.44754	-0.512324	0.231675	0.734595		643.775	0.428345	-1.19605
PFLU2364	PFLU2364	putative xenobiotic reductase	3.5.1.10	0	250.301	346.172	1.38302	-0.439386	0.231764	0.734595		252.155	0.367433	-1.19583
PFLU1738	PFLU1738	conserved hypothetical protein	1.11.1.9	10	168.757	239.249	1.41771	-0.461158	0.232215	0.735623		328.118	0.386012	-1.19467
PFLU6071	accC	biotin carboxylase	6.4.1.2	7	11051.2	13986.6	1.26562	-0.336093	0.232442	0.73594		13199.6	0.281464	-1.19409
PFLU1645	pheA	chorismate mutase/prephenate dehydratase	4.2.1.51	7	1167.47	1582.79	1.35574	-0.427693	0.23303	0.736363		1753.06	0.358625	-1.19259
PFLU4204	PFLU4204	conserved hypothetical protein	1.-.-.-	10	69.0583	114.577	1.65913	-0.657077	0.233618	0.73676		238.572	0.551661	-1.19109
PFLU3998	PFLU3998	putative exported protein	2.7.1.12	3	26.5769	42.6509	1.60481	-0.638393	0.23373	0.73676		80.7258	0.536102	-1.1908
PFLUs32					127.817	196.05	1.53384	-0.581334	0.234333	0.73676		233.991	0.488815	-1.18927
PFLU2408	PFLU2408	putative exported protein	1.11.1.10	3	17.5005	25.8169	1.47521	-0.461107	0.23453	0.73676		60.0684	0.387886	-1.18877
PFLU0666	PFLU0666	putative ArsR-family regulatory protein	3.6.3.-	9	116.236	155.978	1.34191	-0.365483	0.234608	0.73676		145.942	0.307497	-1.18857
PFLU2280	PFLU2280	putative ABC transport system, substrate-binding	2.7.8.5	3	28.1508	35.9074	1.27554	-0.348362	0.235274	0.73676		48.9678	0.29351	-1.18688
PFLU3583	PFLU3583	putative inner membrane component of	2.1.1.14	3	10.1735	12.4127	1.2201	-0.554314	0.235371	0.73676		12.7534	0.467131	-1.18664
PFLU3125	PFLU3125	putative exported protein	1.2.2.4	3	29.2252	34.8138	1.19122	-0.396439	0.235802	0.737311		43.9535	0.334394	-1.18554
PFLU5065	hscB	chaperone protein HscB	2.7.4.6	0	564.488	780.97	1.3835	-0.460665	0.235958	0.737402		1143.24	0.388698	-1.18515
PFLU1447	PFLU1447	putative transport-related membrane protein	3.2.2.-	3	107.711	137.399	1.27562	-0.365854	0.236732	0.738169		130.793	0.309209	-1.18319
PFLU5005	thrC	threonine synthase	4.2.3.1	7	3203.73	4190.4	1.30798	-0.380074	0.237092	0.738169		3233.9	0.321474	-1.18229
PFLU5222	PFLU5222	conserved hypothetical protein	2.2.1.6	10	1205.43	1816.41	1.50686	-0.568649	0.237174	0.738169		1715.6	0.481058	-1.18208
PFLU2302	xylR	xylose operon regulatory protein	5.3.1.5	9	58.0144	81.8822	1.41141	-0.491608	0.237232	0.738169		130.982	0.415935	-1.18193
PFLU2284	PFLU2284	putative glucarate dehydratase	2.7.8.5	6	22.3724	28.7995	1.28728	-0.414027	0.23871	0.740808		28.4437	0.351401	-1.17822
PFLU1007	PFLU1007	putative transport-related membrane protein	3.1.1.1	3	89.4177	123.675	1.38312	-0.44018	0.239129	0.741285		139.637	0.373932	-1.17717
PFLU1492	PFLU1492	putative exported protein	6.3.2.6	3	88.7088	115.843	1.30587	-0.389533	0.239623	0.741285		237.483	0.331256	-1.17593
PFLU2405	PFLU2405	putative LysR-family regulatory protein	3.2.2.-	9	34.1034	53.0871	1.55665	-0.509578	0.239677	0.741285		60.7302	0.43339	-1.1758
PFLU6014	PFLU6014	putative membrane protein	3.6.1.-	3	1005.46	1531.27	1.52294	-0.583063	0.239809	0.741285		1020.82	0.496028	-1.17546
PFLU4841	PFLU4841	conserved hypothetical protein	1.1.1.49	10	230.163	347.123	1.50816	-0.56476	0.239888	0.741285		300.204	0.480537	-1.17527
PFLU5736	PFLU5736	putative malonate transport-related membrane	2.6.1.62	3	16.6592	22.9661	1.37858	-0.421145	0.240151	0.741308		31.0108	0.35854	-1.17461
PFLU3316	pstA	phosphate transport system permease protein	3.-.-.-	3	56.9565	69.3796	1.21811	-0.379568	0.240924	0.742109		60.5838	0.323676	-1.17268
PFLU3933	PFLU3933	putative lipoprotein	3.4.99.-	3	230.005	313.234	1.36186	-0.411233	0.241468	0.742398		377.508	0.351084	-1.17133
PFLU1869	PFLU1869	putative ABC transport system, membrane protein	1.3.99.-	3	477.653	628.348	1.31549	-0.381287	0.243904	0.746925		482.185	0.327205	-1.16528
PFLU3264	PFLU3264	conserved hypothetical exported protein	4.2.1.84	10	23.9085	29.8229	1.24738	-0.441915	0.24564	0.751533		32.189	0.380631	-1.16101
PFLU3197	PFLU3197	conserved hypothetical protein	1.1.1.100	10	14.5122	24.1641	1.66509	-0.664423	0.245749	0.751533		30.1444	0.572415	-1.16074
PFLU5665	PFLU5665	conserved hypothetical protein	4.1.2.5	10	30.1982	52.1533	1.72704	-0.692236	0.245798	0.751533		98.1668	0.596438	-1.16062
PFLU5074	secF	protein-export membrane protein SecF	3.1.3.25	3	1338.49	1994.53	1.49013	-0.554765	0.246825	0.752841		2097.89	0.479032	-1.1581
PFLU1401	PFLU1401	conserved hypothetical protein	3.2.1.21	10	454.856	701.09	1.54134	-0.592879	0.246876	0.752841		407.99	0.511997	-1.15797
PFLU0618	accB	biotin carboxyl carrier protein of acetyl-CoA	6.4.1.2	7	981.109	1366.15	1.39245	-0.467127	0.247431	0.753345		1014.28	0.403875	-1.15661
PFLU5108	PFLU5108	conserved hypothetical protein	2.7.3.-	10	236.401	315.793	1.33584	-0.409547	0.247696	0.753497		180.284	0.35429	-1.15596
PFLU1684	PFLU1684	conserved hypothetical protein	2.7.3.-	10	507.444	891.665	1.75717	-0.756501	0.247919	0.753497		898.444	0.654741	-1.15542
PFLU2534	fmdA	formamidase	3.5.1.49	6	77.2348	110.439	1.42991	-0.532709	0.248131	0.753497		90.6986	0.46126	-1.1549
PFLU4329	PFLU4329	putative membrane protein	1.-.-.-	3	541.901	764.453	1.41069	-0.478877	0.248514	0.753841		588.126	0.414984	-1.15397
PFLU4680	PFLU4680	putative NADP-dependent alcohol dehydrogenase	4.2.1.17	13	98.3946	142.184	1.44504	-0.466366	0.249049	0.754107		174.409	0.404599	-1.15266
PFLU4491	cobO	putative cob(I)yrinic acid a,c-diamide	2.5.1.17	7	199.842	279.737	1.39979	-0.45262	0.24906	0.754107		409.393	0.392683	-1.15263
PFLU3148	PFLU3148	putative amino acid permease	3.1.1.3	3	70.5043	93.0585	1.3199	-0.371154	0.249341	0.754404		94.0517	0.322196	-1.15195
PFLU0583	PFLU0583	putative uerase accessory protein	3.5.1.5	7	101.488	131.121	1.29198	-0.348328	0.249899	0.754908		132.518	0.302737	-1.1506
PFLU3722	PFLU3722	putative phosphorous compounds	2.7.1.112	7	45.3398	57.8157	1.27516	-0.340323	0.250658	0.756414		60.6894	0.296255	-1.14875
PFLU6022	PFLU6022	conserved hypothetical protein	3.6.1.-	10	249.67	369.097	1.47834	-0.540486	0.250868	0.756651		302.518	0.470707	-1.14824
PFLU0325	PFLU0325	putative membrane protein	3.2.2.-	3	1353.68	2759.28	2.03835	-0.921965	0.251502	0.757697		2657.78	0.80401	-1.14671
PFLU5263	PFLU5263	conserved hypothetical membrane protein	3.4.24.-	3	262.135	337.012	1.28564	-0.347897	0.251607	0.757697		359.865	0.303454	-1.14646
PFLU4670	PFLU4670	conserved hypothetical protein	4.2.1.17	10	418.996	571.738	1.36454	-0.440343	0.252911	0.759043		539.415	0.385148	-1.14331
PFLU0467	PFLU0467	putative lipopolysaccharide biosynthesis-related	2.-.-.-	3	228.226	319.003	1.39775	-0.465157	0.252971	0.759043		374.843	0.406903	-1.14316
PFLU0231	PFLU0231	conserved hypothetical protein	3.1.6.1	10	357.967	476.406	1.33087	-0.393577	0.254585	0.759883		368.553	0.34546	-1.13928
PFLU3208	PFLU3208	putative glutamyl-tRNA amidotransferase subunit	1.1.1.100	2	92.3673	147.606	1.59803	-0.6387	0.254893	0.759883		150.284	0.560979	-1.13855
PFLU2384	PFLU2384	conserved hypothetical protein	3.2.2.-	10	16.7544	19.8681	1.18584	-0.433066	0.255127	0.759883		18.9949	0.380556	-1.13798
PFLU4962	PFLU4962	putative two-component response regulator	2.7.1.40	9	399.22	593.091	1.48563	-0.54315	0.255372	0.759883		650.68	0.477538	-1.1374
PFLU0681	PFLU0681	conserved hypothetical protein	1.2.1.27	10	491.155	658.703	1.34113	-0.409776	0.255549	0.759883		410.342	0.360409	-1.13697
PFLU1461	PFLU1461	hypothetical protein	3.2.2.-	8	9.8204	13.7514	1.40029	-0.571304	0.255803	0.759883		50.7714	0.502746	-1.13637
PFLU6103	PFLU6103	conserved hypothetical exported protein	3.5.4.19	3	95.3147	151.145	1.58575	-0.609532	0.256136	0.759883		113.022	0.536762	-1.13557
PFLU1535	PFLU1535	conserved hypothetical protein	4.2.1.51	10	631.596	1179.34	1.86723	-0.826427	0.256904	0.761039		1308.63	0.72894	-1.13374
PFLU1184	PFLU1184	putative phage-related tail protein X	6.1.1.10	12	11.1536	16.2395	1.45599	-0.646006	0.25692	0.761039		13.0895	0.56982	-1.1337
PFLU1806	PFLU1806	putative membrane protein	4.1.1.47	3	203.212	276.378	1.36004	-0.406689	0.257821	0.761422		174.706	0.359407	-1.13156
PFLU4029	PFLU4029	putative family S43 non-peptidase homologue	2.6.1.1	3	39.6358	49.1833	1.24088	-0.364914	0.257843	0.761422		124.661	0.322503	-1.13151
PFLU5175	fklB	FKBP-type peptidyl-prolyl cis-trans isomerase	2.5.1.-	2	3217.41	4974.13	1.546	-0.600997	0.259677	0.762658		5212.96	0.533198	-1.12715
PFLU4706	fabD	malonyl CoA-acyl carrier protein transacylase	1.1.1.100	7	1959.83	2766.05	1.41137	-0.481932	0.259852	0.762658		2493.16	0.427722	-1.12674
PFLU4221	PFLU4221	putative cobalamin ABC transport system,	2.6.1.57	3	135.171	189.777	1.40399	-0.454119	0.260149	0.762804		173.354	0.403288	-1.12604
PFLU5185	PFLU5185	putative putative membrane protein	3.5.1.81	3	22.6235	28.3409	1.25272	-0.427519	0.260738	0.763596		40.6051	0.380135	-1.12465
PFLU2412	PFLU2412	putative TonB-ferrisiderophore receptor protein	1.11.1.10	0	20.4935	28.4218	1.38687	-0.446286	0.261113	0.763596		29.6842	0.397134	-1.12376
PFLU5558	trpC	indole-3-glycerol phosphate synthase	4.1.1.48	7	1626.33	2121.05	1.30419	-0.374138	0.261728	0.763601		2240.46	0.333362	-1.12232
PFLU2216	PFLU2216	putative enterobactin receptor	2.7.8.5	3	79.2461	97.4347	1.22952	-0.325017	0.261847	0.763601		125.039	0.289667	-1.12204
PFLU4143	pheT	phenylalanyl-tRNA synthetase beta chain	2.7.3.-	2	3111.68	4077.18	1.31028	-0.382204	0.262147	0.763601		4009.55	0.340849	-1.12133
PFLU4251	PFLU4251	putative exported protein	3.1.3.18	3	259.538	323.584	1.24677	-0.284162	0.262846	0.764538		566.572	0.253786	-1.11969
PFLU5070	PFLU5070	putative serine acetyltransferase	4.4.1.-	7	489.799	721.755	1.47357	-0.537773	0.264553	0.766413		897.283	0.482007	-1.11569
PFLU2684	PFLU2684	conserved hypothetical protein	3.4.11.2	10	184.727	225.723	1.22193	-0.293408	0.264899	0.766413		189.101	0.263173	-1.11489
PFLU2946	PFLU2946	putative ABC transporter, permease protein	2.7.8.8	3	5.92291	10.0801	1.70189	-0.561667	0.265052	0.766413		14.5923	0.50395	-1.11453
PFLU4783	PFLU4783	putative MCP-type signal transduction protein	1.17.4.1	0	276.184	372.016	1.34699	-0.41905	0.265246	0.766413		408.08	0.37614	-1.11408
PFLU4931	PFLU4931	conserved hypothetical protein	1.1.1.169	10	691.217	971.932	1.40612	-0.472438	0.265736	0.766413		1179.31	0.424497	-1.11293
PFLU0414	gltB	glutamate synthase [NADPH] large chain	1.4.1.13	7	1913.68	2509.99	1.3116	-0.384893	0.265897	0.766413		2773.92	0.345952	-1.11256
PFLU0595	PFLU0595	putative outer membrane protein	3.5.1.5	3	333.55	1417.35	4.24928	-1.33595	0.265964	0.766413		2861.76	1.20095	-1.11241
PFLU2324	PFLU2324	putative glutamine amidotransferase	3.5.1.10	7	21.2478	27.5412	1.29619	-0.422197	0.266174	0.766413		36.4921	0.379702	-1.11192
PFLU3419	PFLU3419	conserved hypothetical protein	4.2.99.9	10	30.5615	40.9751	1.34074	-0.326868	0.26623	0.766413		57.6435	0.294003	-1.11179
PFLU1677	kdpB	potassium-transporting ATPase B chain	3.6.3.12	3	27.7071	37.8282	1.36529	-0.399453	0.26644	0.766511		39.6242	0.359447	-1.1113
PFLU5187	PFLU5187	putative amino acid transport, membrane protein	3.5.1.81	3	170.699	239.676	1.40409	-0.486161	0.267755	0.768608		214.279	0.438676	-1.10825
PFLU0464	rfaG	lipopolysaccharide core biosynthesis protein	2.-.-.-	3	426.189	575.667	1.35073	-0.425512	0.267897	0.768608		556.972	0.384064	-1.10792
PFLU2944	PFLU2944	putative ABC transporter, ATP-binding protein	2.7.8.8	3	20.7571	30.3769	1.46345	-0.382212	0.267992	0.768608		37.7568	0.34505	-1.1077
PFLU2670		putative cobalamin biosynthesis-related protein	2.1.1.133	7	614.096	896.94	1.46059	-0.526093	0.26805	0.768608		1741.84	0.475001	-1.10756
PFLU2945	PFLU2945	putative ABC transporter, permease protein	2.7.8.8	3	9.27009	15.1883	1.63842	-0.471812	0.268363	0.768608		18.0901	0.426269	-1.10684
PFLU0859	PFLU0859	putative lipoprotein A-like protein	4.1.1.44	3	88.4611	111.842	1.26431	-0.279671	0.2686	0.768906		113.198	0.2528	-1.10629
PFLU5034	purL	phosphoribosylformylglycinamidine synthase	6.3.5.3	7	4674.46	6252.36	1.33756	-0.410488	0.269284	0.769823		7124.81	0.371579	-1.10471
PFLU4055	PFLU4055	conserved hypothetical protein	1.1.1.93	10	28.5165	40.5634	1.42246	-0.393511	0.269395	0.769823		47.2336	0.356293	-1.10446
PFLU5873	gcvH	glycine cleavage system H protein	3.5.1.16	6	1536.76	2092.9	1.36189	-0.432808	0.269859	0.770607		2048.15	0.392254	-1.10339
PFLU5852	PFLU5852	putative TetR-family regulatory protein	1.1.1.95	9	68.0043	94.6654	1.39205	-0.433101	0.270344	0.771102		117.317	0.392917	-1.10227
PFLU2287	PFLU2287	putative LysR-family regulatory protein	3.2.1.82	9	58.8511	76.4813	1.29957	-0.354808	0.270594	0.771102		91.6537	0.322056	-1.1017
PFLU1561	PFLU1561	putative TetR-family regulatory protein	3.4.21.88	9	4649.61	8289.21	1.78277	-0.772037	0.270675	0.771102		6297.65	0.700891	-1.10151
PFLU5179	PFLU5179	RpiR family regulatory protein	3.5.1.81	9	131.398	173.641	1.32149	-0.374144	0.271374	0.771102		168.807	0.340161	-1.0999
PFLU4561	PFLU4561	putative cytochrome c	1.9.3.1	1	560.071	749.587	1.33838	-0.409919	0.271622	0.771102		1608.11	0.372879	-1.09933
PFLU0154	PFLU0154	putative signal peptidase	1.6.1.2	3	323.247	422.905	1.3083	-0.367316	0.271686	0.771102		220.169	0.334171	-1.09919
PFLU5653	PFLU5653	putative TraX protein	2.1.2.1	12	165.555	210.782	1.27318	-0.334702	0.272468	0.77197		175.796	0.304996	-1.0974
PFLU6096		putative cardiolipin synthase family protein	3.5.4.19	3	359.666	466.087	1.29589	-0.35437	0.272976	0.772653		391.338	0.323261	-1.09624
PFLU0131	PFLU0131	putative ABC transport system, lipoprotein	1.6.1.2	3	51.6614	72.6953	1.40715	-0.428024	0.273188	0.772875		68.4528	0.390621	-1.09575
PFLU3230					115.569	164.369	1.42225	-0.512602	0.27379	0.773587		135.579	0.468396	-1.09438
PFLU2301	xylA	xylose isomerase	5.3.1.5	5	44.6106	59.7901	1.34027	-0.446133	0.274563	0.773587		125.403	0.408317	-1.09261
PFLU1438	PFLU1438	putative methyl-accepting chemotaxis protein	5.4.99.-	0	705.924	1041.66	1.4756	-0.537364	0.275	0.773587		2423.44	0.492263	-1.09162
PFLU1079	PFLU1079	conserved hypothetical protein	3.4.21.53	10	284.233	391.978	1.37908	-0.436644	0.275217	0.773587		260.206	0.400177	-1.09113
PFLU0433	PFLU0433	conserved hypothetical protein	1.1.1.100	10	424.805	641.507	1.51012	-0.565432	0.275398	0.773587		702.595	0.518404	-1.09072
PFLU0199	PFLU0199	putative ABC sulfur transport system,	3.1.6.1	3	28.7402	39.3573	1.36942	-0.412968	0.2757	0.773587		32.33	0.378859	-1.09003
PFLU1069	PFLU1069	putaitve lipoprotein	3.1.26.3	3	201.287	290.531	1.44337	-0.50017	0.275996	0.773587		173.563	0.459142	-1.08936
PFLU0331	hisF	imidazole glycerol phosphate synthase subunit	4.1.3.-	7	431.506	640.383	1.48407	-0.543924	0.276109	0.773587		654.09	0.499425	-1.0891
PFLU0075		putative zinc transport-related regulatory	1.11.1.6	9	505.64	683.541	1.35183	-0.41866	0.277016	0.775753		692.146	0.385136	-1.08705
PFLU2630	PFLU2630	putative sigma-54 dependent transcriptional	6.2.1.16	9	187.725	255.859	1.36295	-0.422149	0.27724	0.776004		251.944	0.388526	-1.08654
PFLU3604	PFLU3604	conserved hypothetical protein	2.7.7.7	10	22.6899	33.3636	1.47042	-0.43892	0.278799	0.77887		42.2571	0.405273	-1.08302
PFLU2370	PFLU2370	putative aldehyde dehydrogenase	3.5.1.10	13	123.337	179.872	1.45838	-0.491768	0.278936	0.77887		181.656	0.4542	-1.08271
PFLU2751	PFLU2751	multidrug efflux system transmembrane protein	1.1.1.67	0	398.188	534.631	1.34266	-0.41943	0.27942	0.779846		587.773	0.387778	-1.08162
PFLU3448	PFLU3448	putative signalling-related membrane protein	1.7.99.4	9	227.421	258.632	1.13724	-0.194465	0.280035	0.780435		317.832	0.18002	-1.08024
PFLU4037	PFLU4037	putative 2-hydroxyacid dehydrogenase	2.6.1.1	13	53.4142	80.5829	1.50864	-0.580622	0.280911	0.781359		57.6417	0.538473	-1.07828
PFLU0870	PFLU0870	putative modulation of DNA gyrase-related	3.1.4.-	2	1975.33	2653.69	1.34342	-0.415261	0.281041	0.781359		2387.05	0.38522	-1.07798
PFLU0374	mdoH	glucans biosynthesis glucosyltransferase H	2.4.1.-	0	5798.97	8292.92	1.43007	-0.499675	0.281354	0.781583		5710.87	0.46383	-1.07728
PFLU3123	PFLU3123	conserved hypothetical protein	1.2.2.4	10	11.3633	16.1052	1.4173	-0.435546	0.281507	0.781583		12.8481	0.404429	-1.07694
PFLU1680	kdpE	two-component system, response regulator	2.7.3.-	9	110.492	139.909	1.26624	-0.298649	0.281526	0.781583		192.366	0.277324	-1.0769
PFLU4490	cobB	cobyrinic acid A,C-diamide synthase	2.-.-.-	7	217.914	309.579	1.42065	-0.477754	0.282452	0.782746		460.544	0.444493	-1.07483
PFLU2111		putative cytosine transport-related membrane	3.5.4.1	3	91.9608	122.45	1.33155	-0.398557	0.282666	0.782746		160.043	0.370975	-1.07435
PFLU0139	PFLU0139	putative exported protein	1.6.1.2	3	182.221	309.74	1.69981	-0.707688	0.28285	0.782746		274.053	0.658964	-1.07394
PFLU2906	PFLU2906	putative ABC transport system, membrane protein	2.1.1.73	3	305.058	404.051	1.32451	-0.396059	0.283062	0.782844		392.691	0.368953	-1.07347
PFLU5188	PFLU5188	conserved hypothetical protein	3.5.1.81	10	400.66	578.241	1.44322	-0.511176	0.283487	0.783252		867.59	0.476613	-1.07252
PFLU1945	PFLU1945	putative glyoxalase	1.2.1.16	13	16.4184	22.418	1.36542	-0.409213	0.283701	0.783252		20.773	0.381713	-1.07204
PFLU1258	rrmA	ribosomal RNA large subunit methyltransferase A	2.1.1.51	2	294.185	425.778	1.44732	-0.507642	0.28375	0.783252		340.307	0.473576	-1.07193
PFLU5401	hemL	glutamate-1-semialdehyde 2,1-aminomutase	5.4.3.8	7	1730.95	2338.57	1.35103	-0.421499	0.284613	0.785102		1881.92	0.39392	-1.07001
PFLU0133	PFLU0133	putative exported protein	1.6.1.2	3	1260.22	1591.13	1.26259	-0.327167	0.284691	0.785102		941.985	0.305809	-1.06984
PFLU0234	PFLU0234	putative transport-related membrane protein	3.1.6.1	3	1667.75	2703.76	1.62121	-0.658158	0.285218	0.785289		1224.24	0.615866	-1.06867
PFLU3994	rbsC	putative sugar transport system, permease	2.7.1.12	3	12.9108	18.2968	1.41717	-0.450437	0.285885	0.785404		59.6409	0.422077	-1.06719
PFLU0204	PFLU0204	putative sulfatase	3.1.6.1	7	53.6997	66.3931	1.23638	-0.282024	0.286494	0.786704		78.8958	0.264602	-1.06584
PFLU2442	PFLU2442	putative LysR-family regulatory protein	1.11.1.10	9	82.1834	117.626	1.43126	-0.452839	0.286915	0.787113		169.547	0.425235	-1.06491
PFLU0164	PFLU0164	putative lipoprotein	1.6.1.2	3	474.476	683.537	1.44061	-0.506031	0.287136	0.787347		709.906	0.475403	-1.06443
PFLU2863	PFLU2863	hypothetical protein	2.1.1.73	8	0.974373	1.41565	1.45288	-1.19112	0.287626	0.788057		1.51371	1.12016	-1.06334
PFLU5433	PFLU5433	putative membrane protein	1.2.1.41	3	139.735	171.857	1.22987	-0.268901	0.287923	0.788057		193.009	0.253038	-1.06269
PFLU5835	PFLU5835	conserved hypothetical protein	1.1.1.95	10	426.327	479.785	1.12539	-0.176574	0.289053	0.788982		610.123	0.166547	-1.0602
PFLU1437	PFLU1437	conserved hypothetical protein	5.4.99.-	10	44.716	59.0717	1.32104	-0.270476	0.289062	0.788982		89.7051	0.255122	-1.06018
PFLU2777	echA	putative enoyl-CoA hydratase	4.2.1.17	7	244.823	307.921	1.25773	-0.331747	0.28916	0.788982		265.667	0.312979	-1.05997
PFLU1562	nagZ	beta-hexosaminidase	3.2.1.52	7	374.948	539.068	1.43771	-0.497791	0.28923	0.788982		701.838	0.469697	-1.05981
PFLU3201	PFLU3201	3-oxoacyl-[acyl-carrier-protein] synthase	1.1.1.100	7	74.8811	98.8889	1.32061	-0.412829	0.290332	0.790501		143.776	0.390421	-1.05739
PFLU5926	PFLU5926	conserved hypothetical protein	4.2.1.24	10	204.103	263.095	1.28903	-0.332201	0.291212	0.791409		250.388	0.314743	-1.05547
PFLU0860	gatB	aspartyl/glutamyl-tRNA(Asn/Gln) amidotransferase	6.3.5.-	2	2029.34	2523.53	1.24352	-0.308208	0.291765	0.792168		2373.19	0.292346	-1.05426
PFLU2441	PFLU2441	putative LysR-family regulatory protein	1.11.1.10	9	13.8852	18.8809	1.35979	-0.447152	0.292076	0.792551		16.0476	0.424412	-1.05358
PFLU1368	kgtP	alpha-ketoglutarate permease	1.13.11.3	3	253.075	306.1	1.20952	-0.273288	0.292182	0.792551		534.558	0.259448	-1.05335
PFLU2771	PFLU2771	putative NAD(P)H dehydrogenase	2.4.1.18	7	108.295	140.329	1.2958	-0.345964	0.292339	0.792551		152.55	0.328549	-1.053
PFLU2938	PFLU2938	putative two-component system response	2.7.8.8	9	23.1231	35.5537	1.53758	-0.571173	0.292727	0.792551		59.1135	0.542858	-1.05216
PFLU5617	PFLU5617	putative regulatory protein	2.8.1.6	9	122.624	151.484	1.23535	-0.280544	0.292959	0.792749		215.712	0.266766	-1.05165
PFLU2334	PFLU2334	conserved hypothetical protein	3.5.1.10	10	1.64951	3.96975	2.40662	-0.777222	0.293206	0.792749		8.2534	0.739427	-1.05111
PFLU6021	PFLU6021	conserved hypothetical protein	3.6.1.-	10	6294.61	8111.36	1.28862	-0.36001	0.293646	0.793186		5642.01	0.342815	-1.05016
PFLU5960	PFLU5960	putative EAL/GGDEF domain protein	5.1.1.7	9	1167.61	1379.73	1.18167	-0.238336	0.294421	0.793883		1960.1	0.227317	-1.04847
PFLU5073	PFLU5073	conserved hypothetical protein	3.1.3.25	10	9328.81	13080.1	1.40212	-0.472437	0.294452	0.793883		23985.4	0.450625	-1.04841
PFLU2573	PFLU2573	putative transmembrane protein	4.4.1.11	3	221.281	291.97	1.31945	-0.416731	0.29465	0.794046		4473.49	0.397653	-1.04798
PFLU4231	PFLU4231	putative quinone oxidoreductase	2.6.1.57	13	337.299	489.645	1.45166	-0.509669	0.295724	0.795085		770.355	0.48742	-1.04565
PFLU1260	PFLU1260	putative beta-(1-3)-glucosyl transferase	3.5.1.18	7	2660.3	3528.97	1.32653	-0.398664	0.295858	0.795085		2931.99	0.381367	-1.04536
PFLU4103	PFLU4103	putative two-component system regulator	1.1.1.93	9	49.5397	68.1073	1.3748	-0.4113	0.296261	0.795603		114.099	0.393782	-1.04449
PFLU1070	lon	ATP-dependent protease	3.4.21.53	5	2687.95	4161.57	1.54823	-0.599569	0.297154	0.795842		2837.21	0.575096	-1.04256
PFLU0465	rfaP	lipopolysaccharide core biosynthesis protein	2.-.-.-	3	322.145	415.468	1.28969	-0.360342	0.297239	0.795842		469.873	0.345694	-1.04237
PFLU1611	PFLU1611	putative fimbria-related chaperone protein	1.-.-.-	3	30.0551	34.577	1.15046	-0.357672	0.297466	0.796083		25.7521	0.343294	-1.04188
PFLU1820	sucA	2-oxoglutarate dehydrogenase E1 component	1.2.4.2	1	17675.1	23519.7	1.33067	-0.40303	0.298033	0.796496		24781.8	0.387283	-1.04066
PFLU2339	PFLU2339	conserved hypothetical protein	3.5.1.10	10	6.84342	9.7882	1.43031	-0.591554	0.299176	0.797711		10.4237	0.569787	-1.0382
PFLU6102	PFLU6102	conserved hypothetical protein	3.5.4.19	10	127.239	178.719	1.40459	-0.457202	0.3002	0.79936		132.907	0.441313	-1.036
PFLU0143		conserved hypothetical protein	1.6.1.2	10	1987.83	3009.54	1.51398	-0.573288	0.300947	0.800287		1217.26	0.554221	-1.0344
PFLU0950	PFLU0950	putative cell division protein	6.3.2.4	0	835.39	1066.83	1.27704	-0.343575	0.301294	0.800287		1193.8	0.332386	-1.03366
PFLU4717	dctA1	citrate and C4-dicarboxylic acids transport	1.1.1.100	3	1201.8	1670.4	1.38992	-0.461271	0.302004	0.800287		3058.57	0.446904	-1.03215
PFLU2283	PFLU2283	putative ABC transport system, ATP-binding	2.7.8.5	3	37.9367	51.8759	1.36743	-0.295924	0.30232	0.800287		56.1651	0.286894	-1.03147
PFLU1188	PFLU1188	conserved hypothetical protein	6.1.1.10	10	296.291	358.12	1.20868	-0.253693	0.303162	0.800966		411.867	0.246381	-1.02968
PFLU0483	PFLU0483	putative lipopolysaccharide biosynthesis-related	2.7.7.-	3	1590.57	2241.34	1.40914	-0.478549	0.303417	0.801082		1546.04	0.465002	-1.02913
PFLU4281	PFLU4281	putative integral membrane transport protein	3.5.1.16	3	61.0504	88.3866	1.44776	-0.472935	0.304365	0.80218		97.1643	0.460448	-1.02712
PFLU1498	PFLU1498	putative LysR-family regulatory protein	6.3.2.6	9	309.266	384.184	1.24224	-0.297012	0.304452	0.80218		553.785	0.289223	-1.02693
PFLU1519	PFLU1519	putative nitroreductase	4.2.1.51	7	604.024	833.543	1.37998	-0.448992	0.304982	0.803127		1371.13	0.437696	-1.02581
PFLU1406	PFLU1406	conserved hypothetical protein	3.2.1.21	10	119.098	158.644	1.33204	-0.38205	0.305658	0.803127		186.37	0.372959	-1.02438
PFLU5663	PFLU5663	putative iron-binding membrane protein	4.1.2.5	3	82.808	104.194	1.25825	-0.324273	0.306196	0.803127		100.45	0.316909	-1.02324
PFLU4174	pcp	putative pyrrolidone-carboxylate peptidase	3.1.21.1	5	362.642	591.151	1.63012	-0.659274	0.306773	0.803584		539.842	0.645072	-1.02202
PFLU0742	PFLU0742	putative exported protein	2.1.1.-	3	5144.51	6817.33	1.32517	-0.396829	0.306851	0.803584		6668.11	0.388343	-1.02185
PFLU0990	algD	GDP-mannose 6-dehydrogenase	1.1.1.132	3	1984.3	2929.65	1.47642	-0.539405	0.306874	0.803584		875.579	0.527896	-1.0218
PFLU1379	acrB	acriflavine resistance protein B	4.1.1.44	0	2748.02	3822.68	1.39107	-0.460855	0.30809	0.805175		4624.17	0.452156	-1.01924
PFLU1528	PFLU1528	putative cyclic nucleotide-binding protein	4.2.1.51	13	304.094	396.335	1.30333	-0.380589	0.308534	0.805972		424.758	0.373748	-1.0183
PFLU2118	PFLU2118	conserved hypothetical protein	3.5.4.1	10	138.711	180.133	1.29862	-0.336261	0.308788	0.806272		187.166	0.33039	-1.01777
PFLU4952	PFLU4952	putative fumarate hydratase	2.7.1.40	1	3596.84	5040.3	1.40132	-0.471069	0.309429	0.806599		4006.34	0.463458	-1.01642
PFLU1610	PFLU1610	putative fimbrial usher outer membrane protein	1.-.-.-	3	66.9739	79.9356	1.19353	-0.253621	0.309678	0.806599		95.7655	0.249652	-1.0159
PFLU1363	PFLU1363	putative amino acid degradation-related	3.6.1.-	6	45.9232	59.3443	1.29225	-0.374577	0.311265	0.809133		98.5107	0.369926	-1.01257
PFLU4538	PFLU4538	putative putative ECF-family RNA polymerase	3.1.4.14	9	400.406	498.224	1.2443	-0.300587	0.312542	0.80935		644.336	0.29764	-1.0099
PFLU4497	PFLU4497	putative transmembrane protein	2.5.1.17	3	1067.94	1559.6	1.46038	-0.521782	0.312616	0.80935		1054.77	0.516744	-1.00975
PFLU5112	PFLU5112	conserved hypothetical protein	2.7.3.-	10	31.8765	36.3763	1.14116	-0.302631	0.312629	0.80935		28.0643	0.299717	-1.00972
PFLU2838	PFLU2838	hypothetical protein	2.1.1.73	8	3.85503	4.98687	1.2936	-0.762133	0.313016	0.80935		6.26464	0.7554	-1.00891
PFLU2371	PFLU2371	putative calcium-binding protein	3.5.1.10	13	69.6143	94.3295	1.35503	-0.357623	0.313619	0.80935		88.3623	0.354906	-1.00766
PFLU4410	PFLU4410	putative chemotaxis protein	6.3.4.14	0	375.16	477.776	1.27353	-0.345468	0.313788	0.80935		504.167	0.342963	-1.0073
PFLU4014	PFLU4014	hypothetical protein	2.7.1.12	8	27.1143	40.1101	1.4793	-0.446828	0.313799	0.80935		32.2813	0.443597	-1.00728
PFLU0468	PFLU0468	conserved hypothetical protein	2.-.-.-	10	520.284	673.589	1.29466	-0.361945	0.313973	0.80935		783.578	0.359458	-1.00692
PFLU1264	PFLU1264	putative lysine biosynthesis-related protein	3.5.1.18	7	2432.7	3418.25	1.40512	-0.473608	0.314571	0.80935		2797.16	0.470934	-1.00568
PFLU5952	PFLU5952	putative ammonium transport membrane protein	5.1.1.7	3	711.416	892.059	1.25392	-0.317046	0.315202	0.80935		793.495	0.315668	-1.00437
PFLU0536	rplI	50S ribosomal protein L9	2.1.1.-	2	8990.98	13053.3	1.45183	-0.517167	0.315259	0.80935		12315.1	0.51498	-1.00425
PFLU3379	PFLU3379	methyl-accepting chemotaxis protein	EC	0	30.9742	53.1451	1.71579	-0.687981	0.315385	0.80935		172.985	0.685248	-1.00399
PFLU0434	PFLU0434	putative membrane protein	1.1.1.100	3	70.2406	108.624	1.54646	-0.566474	0.315573	0.80935		124.533	0.564443	-1.0036
PFLU4913	ruvB	holliday junction DNA helicase	2.1.2.10	2	767.868	887.409	1.15568	-0.20425	0.315575	0.80935		819.986	0.203519	-1.00359
PFLU4991	PFLU4991	conserved hypothetical protein	1.2.1.12	10	1438.58	2039.97	1.41805	-0.486835	0.315851	0.80935		1461.7	0.485369	-1.00302
PFLU3234	PFLU3234	putative general secretory pathway protein L/Y	4.2.1.84	3	164.52	250.068	1.51999	-0.584644	0.31605	0.80935		200.134	0.583123	-1.00261
PFLU2411	PFLU2411	putative exported protein	1.11.1.10	3	54.4942	73.4903	1.34859	-0.457497	0.316253	0.80935		73.06	0.456498	-1.00219
PFLU5822	PFLU5822	putative membrane protein	3.6.1.-	3	231.293	306.612	1.32565	-0.377566	0.316554	0.809762		401.037	0.376976	-1.00157
PFLU0142	PFLU0142	putative membrane protein	1.6.1.2	3	2962.37	3768.6	1.27216	-0.339751	0.316993	0.809978		2715.67	0.339528	-1.00066
PFLU5706	epd	D-erythrose-4-phosphate dehydrogenase	1.2.1.-	7	505.985	665.47	1.3152	-0.384966	0.317047	0.809978		700.881	0.384757	-1.00054
PFLU1125	PFLU1125	putative fatty acid desaturase	1.1.5.2	6	53.2161	70.4828	1.32447	-0.414381	0.317683	0.810298		116.781	0.4147	-0.999231
PFLU5897	PFLU5897	putative iron-sulfur binding oxidoreductase	3.4.11.9	13	728.803	980.806	1.34578	-0.41327	0.318763	0.810879		1012.98	0.414512	-0.997002
PFLU1474	perM	putative permease protein	1.4.3.16	3	368.781	471.463	1.27844	-0.334788	0.318885	0.810879		551.789	0.335879	-0.996752
PFLU5785	PFLU5785	conserved hypothetical protein	2.4.2.-	10	241.086	314.52	1.3046	-0.359378	0.319055	0.810879		328.744	0.360676	-0.996401
PFLU1676	kdpA	potassium-transporting ATPase A chain	3.6.3.12	3	35.744	44.3155	1.2398	-0.294804	0.320668	0.811973		42.5217	0.296856	-0.993086
PFLU1964	PFLU1964	putative exported protein	1.2.1.16	3	33.1808	45.6143	1.37472	-0.339652	0.32129	0.811973		41.4469	0.342457	-0.99181
PFLU2163	PFLU2163	putative glutamine synthetase	5.99.1.2	7	70.3128	106.978	1.52145	-0.558961	0.321451	0.811973		155.636	0.563764	-0.99148
PFLU3483	rstB	two componentsystem, sensor kinase	1.3.99.3	9	530.98	739.319	1.39237	-0.462909	0.321692	0.811973		347.493	0.467119	-0.990987
PFLU6064	PFLU6064	putative GntR-family regulatory protein	4.3.1.1	9	214.386	276.992	1.29203	-0.349064	0.321781	0.811973		306.751	0.352304	-0.990806
PFLU4559	PFLU4559	putative cytochrome oxidase subunit	1.9.3.1	1	308.365	412.007	1.3361	-0.408356	0.322127	0.811973		766.39	0.412441	-0.990096
PFLU3237					166.433	220.271	1.32348	-0.389142	0.322134	0.811973		199.638	0.39304	-0.990082
PFLU1794	PFLU1794	utative transport-related membrane protein	3.6.3.28	3	270.431	342.862	1.26783	-0.317995	0.322588	0.811973		275.972	0.321482	-0.989154
PFLU4222	yjgM	conserved hypothetical protein	2.6.1.57	10	151.241	209.457	1.38493	-0.431105	0.322858	0.811973		184.57	0.436076	-0.988601
PFLU1451	tctD	two component system, response regulator	3.2.2.-	9	123.695	150.678	1.21814	-0.258877	0.322988	0.811973		240.354	0.261932	-0.988336
PFLU4191	PFLU4191	putative aspartate-semialdehyde dehydrogenase	4.2.1.70	7	240.56	317.185	1.31853	-0.381198	0.323187	0.811973		430.181	0.385856	-0.987929
PFLU3497	PFLU3497	putative monooxygenase	4.2.1.3	13	22.1969	29.6968	1.33788	-0.346473	0.323641	0.811973		30.6047	0.351035	-0.987003
PFLU3455	PFLU3455	putative membrane protein	1.7.99.4	3	198.321	268.131	1.35201	-0.406127	0.32396	0.811973		208.304	0.411746	-0.986353
PFLU6044	phoU	phosphate ABC transport system protein	2.7.3.-	3	437.536	602.411	1.37683	-0.447686	0.32451	0.811973		614.847	0.454396	-0.985231
PFLU1536	PFLU1536	putative hydrolase	4.2.1.51	13	498.872	910.638	1.82539	-0.78048	0.324511	0.811973		1098.01	0.79218	-0.985231
PFLU2422	PFLU2422	putative type II secretion pathway protein M	1.11.1.10	3	2.30754	2.76095	1.19649	-0.874659	0.324531	0.811973		3.27962	0.887808	-0.98519
PFLU0254	tauB	taurine ABC transport system, ATP-binding	1.14.11.17	3	30.1178	40.6491	1.34967	-0.303172	0.326126	0.815076		66.2401	0.308746	-0.981947
PFLU2300	xylF	D-xylose ABC transport syste, substrate-binding	3.6.3.17	3	37.9356	53.2724	1.40428	-0.431566	0.326332	0.815076		107.256	0.439687	-0.98153
PFLU4175	PFLU4175	putative membrane protein	3.1.21.1	3	519.85	904.731	1.74037	-0.73244	0.326509	0.815076		750.825	0.746496	-0.98117
PFLU0852	garD	D-galactarate dehydratase	4.2.1.42	6	389.088	524.952	1.34919	-0.408737	0.32738	0.816547		571.297	0.417332	-0.979405
PFLU5698	PFLU5698	putative GGDEF/EAL domain regulatory protein	2.4.1.-	9	1107.52	1401.31	1.26526	-0.333515	0.328727	0.817475		1370.68	0.341478	-0.97668
PFLU5937	PFLU5937	putative glutathione S-transferase domain	4.3.2.1	7	138.076	176.058	1.27508	-0.294274	0.330219	0.819747		214.044	0.302231	-0.973673
PFLU5548	argC	N-acetyl-gamma-glutamyl-phosphate reductase	1.2.1.38	7	1481.98	2143.71	1.44652	-0.509343	0.33089	0.820709		2697.21	0.523842	-0.972323
PFLU3830	nuoN	NADH dehydrogenase I chain N	1.6.5.3	1	2410.17	3538.3	1.46807	-0.529255	0.331541	0.82162		3528.14	0.545053	-0.971015
PFLU0719	rspV	hypothetical protein	6.3.2.4	10	15.8992	22.1558	1.39352	-0.405526	0.331998	0.822402		15.6138	0.418026	-0.970097
PFLU2778	nudC	putative NADH pyrophosphatase	3.6.1.-	7	234.928	348.655	1.48409	-0.532447	0.332439	0.82279		464.04	0.54936	-0.969213
PFLU2980	PFLU2980	putative cytochrome C	2.1.1.63	1	321.986	410.329	1.27437	-0.326353	0.332978	0.82342		557.57	0.337095	-0.968133
PFLU5494	tam	trans-aconitate 2-methyltransferase	2.1.1.144	7	319.202	375.684	1.17695	-0.219479	0.333294	0.8235		362.343	0.226852	-0.967499
PFLU2601	PFLU2601	putative transmembrane protein	1.1.1.18	3	16.8311	22.9212	1.36184	-0.343387	0.33685	0.8284		26.7968	0.357543	-0.960407
PFLU5392	PFLU5392	putative exported protein	3.6.1.-	3	1536.26	1853.02	1.20619	-0.264842	0.337227	0.828864		1668.99	0.275974	-0.95966
PFLU2780	pcs	putative transmembrane phosphatidylcholine	2.7.8.24	3	736.097	931.63	1.26563	-0.329262	0.337683	0.829104		1618.89	0.343428	-0.958752
PFLU4498	PFLU4498	conserved hypothetical protein	2.5.1.17	10	1408.98	1624.81	1.15319	-0.205235	0.338106	0.829408		1245.24	0.214252	-0.957914
PFLU1843	PFLU1843	putative AMP-binding protein	4.2.1.60	13	318.41	399.434	1.25446	-0.321115	0.338119	0.829408		412.169	0.335232	-0.957889
PFLU3865	phaC	putative pH adaptation potassium efflux protein	2.3.1.118	0	40.2075	55.5201	1.38084	-0.365424	0.338388	0.829543		62.7326	0.381702	-0.957356
PFLU3492	PFLU3492	putative 2-hydroxyacid dehydrogenase	4.2.1.3	13	255.769	343.378	1.34253	-0.394258	0.339313	0.830227		256.232	0.412609	-0.955524
PFLU3200	PFLU3200	putative acyl carrier protein	1.1.1.100	7	17.6268	26.441	1.50005	-0.642665	0.339459	0.830235		34.0535	0.672782	-0.955234
PFLU1283	lpxB	lipid-A-disaccharide synthase	2.4.1.182	0	652.359	847.008	1.29838	-0.365541	0.340436	0.831277		794.666	0.383446	-0.953305
PFLU3826	nuoJ	NADH dehydrogenase I chain J	1.6.5.3	1	572.399	851.421	1.48746	-0.54146	0.341081	0.832094		694.273	0.568742	-0.952032
PFLU4462	PFLU4462	putative AraC-family transcriptional regulator	1.14.16.1	9	191.3	264.464	1.38246	-0.43691	0.341513	0.832097		278.132	0.459335	-0.95118
PFLU1468	mucA	sigma factor negative regulatory protein	1.4.3.16	9	18203.9	23563.3	1.29441	-0.364088	0.342723	0.832944		40907.1	0.383736	-0.948798
PFLU5818	PFLU5818	conserved hypothetical protein	2.4.99.-	10	232.453	287.527	1.23692	-0.308501	0.343793	0.833769		455.047	0.325871	-0.946697
PFLU0821	dppC	dipeptide ABC transport system, permease	2.7.1.69	3	346.365	452.299	1.30585	-0.363461	0.344142	0.833769		375.083	0.384203	-0.946013
PFLU0987	algK	alginate biosynthesis protein precursor	5.1.3.-	3	297.249	438.481	1.47513	-0.527201	0.344451	0.833769		153.459	0.557644	-0.945407
PFLU3827	nuoK	NADH dehydrogenase I chain K	1.6.5.3	1	235.911	354.033	1.5007	-0.546612	0.344826	0.833769		291.065	0.578626	-0.944672
PFLU2720	PFLU2720	putative efflux system transmembrane protein	3.5.5.1	3	847.771	1459.14	1.72115	-0.713622	0.344941	0.833769		1605.43	0.755598	-0.944448
PFLU3382	PFLU3382	putative membrane protein	EC	3	16.3589	21.0666	1.28778	-0.413606	0.346167	0.833769		26.3105	0.439049	-0.942049
PFLU4119	PFLU4119	multidrug efflux protein	1.1.1.1	3	98.2943	112.46	1.14411	-0.203046	0.346195	0.833769		108.14	0.215549	-0.941996
PFLU5141	PFLU5141	disulfide bond formation protein B	1.10.3.-	13	485.076	640.73	1.32089	-0.385217	0.346264	0.833769		578.19	0.408996	-0.941861
PFLU3484	rstA	two-component system, response regulator	1.3.99.3	9	550.075	780.092	1.41816	-0.486234	0.3465	0.833769		340.743	0.516501	-0.941399
PFLU1137	gltK	glutamate/aspartate ABC transport system,	1.1.5.2	3	148.163	238.191	1.60763	-0.630418	0.346676	0.833769		558.816	0.669904	-0.941057
PFLU5902	PFLU5902	putative GntR-family regulatory protein	4.1.1.-	9	136.258	167.03	1.22584	-0.306282	0.347208	0.833769		176.824	0.325825	-0.940019
PFLU1207	mdoD	glucans biosynthesis protein D precursor	1.18.1.2	0	1659.97	1981.6	1.19376	-0.250029	0.347756	0.833769		2524.17	0.266286	-0.93895
PFLU2323	PFLU2323	putative glutamine synthetase III	3.5.1.10	7	20.3641	23.9788	1.1775	-0.320347	0.348095	0.833769		49.6519	0.341416	-0.938291
PFLU1876	PFLU1876	putative transport-related membrane protein	1.3.99.-	3	153.495	201.747	1.31435	-0.364185	0.348175	0.833769		237.638	0.3882	-0.938136
PFLU1711	PFLU1711	conserved hypothetical protein	2.5.1.54	10	161.357	199.675	1.23747	-0.267816	0.348449	0.833769		150.235	0.285639	-0.937603
PFLU1941	PFLU1941	putative GntR-family regulatory protein	1.2.1.16	9	238.302	318.416	1.33619	-0.392741	0.348662	0.833769		730.587	0.419064	-0.937187
PFLU0105	PFLU0105	putative exported protein	2.7.7.7	3	550.994	775.966	1.4083	-0.469893	0.348909	0.833769		838.931	0.501643	-0.936708
PFLU1488	PFLU1488	putative exported protein	6.3.2.6	3	63.7962	90.6961	1.42165	-0.456438	0.349039	0.833769		196.087	0.48741	-0.936456
PFLU0588	PFLU0588	putative amino acid ABC transport system,	3.5.1.5	3	126.825	150.234	1.18458	-0.27754	0.349451	0.834248		196.369	0.296627	-0.935654
PFLU0138	PFLU0138	conserved hypothetical membrane protein	1.6.1.2	3	21.194	33.9503	1.60188	-0.658542	0.350621	0.835345		32.7224	0.705541	-0.933386
PFLU1553	fadB	fatty oxidation complex alpha subunit	5.1.2.3	6	10665.3	15567.5	1.45964	-0.520134	0.351734	0.835529		13552.1	0.558544	-0.931231
PFLU0277	PFLU0277	putative membrane protein	4.1.1.49	3	681.608	981.339	1.43974	-0.499403	0.352275	0.835529		834.808	0.536885	-0.930186
PFLU0155	PFLU0155	putative membrane protein	1.6.1.2	3	143.403	180.031	1.25542	-0.304409	0.352508	0.835529		101.235	0.327414	-0.929736
PFLU2710	PFLU2710	putative transmembrane transport protein	3.5.5.1	3	113.312	160.603	1.41735	-0.475816	0.353264	0.836115		144.344	0.512579	-0.928277
PFLU3561	PFLU3561	putative lipoprotein	1.3.99.-	3	139.058	177.158	1.27399	-0.31573	0.353552	0.836138		250.206	0.340329	-0.927722
PFLU1944	PFLU1944	putative iron-sulfur cluster-binding protein	1.2.1.16	13	2.7202	4.27685	1.57225	-0.65659	0.353706	0.836138		5.76172	0.707971	-0.927424
PFLU2521	nadE	NH(3)-dependent NAD(+) synthetase	6.3.1.5	7	1150.07	1588.72	1.3814	-0.446784	0.353927	0.83632		1945.18	0.481968	-0.926998
PFLU1628	PFLU1628	putative transport-related membrane protein	2.6.1.11	3	85.0608	107.008	1.25801	-0.333984	0.35452	0.836773		118.175	0.360729	-0.925857
PFLU4866	PFLU4866	putative membrane protein	1.15.1.1	3	388.088	540.289	1.39218	-0.45472	0.354782	0.836773		417.726	0.491402	-0.925354
PFLU2682	PFLU2682	putative transcriptional regulator	3.4.11.2	9	76.4298	88.7364	1.16102	-0.234527	0.355597	0.837619		68.9127	0.253875	-0.923787
PFLU0515	PFLU0515	conserved hypothetical protein	3.1.-.-	10	762.125	965.342	1.26665	-0.328449	0.356322	0.837619		1009.3	0.356083	-0.922395
PFLU2335	PFLU2335	putative oxidoreductase	3.5.1.10	13	6.68296	9.90954	1.48281	-0.519286	0.356733	0.837619		13.1711	0.563457	-0.921607
PFLU4620	ppsA	putative phosphoenolpyruvate synthase	2.7.9.2	7	10245.9	13390.5	1.30691	-0.376494	0.356899	0.837619		11694.6	0.408659	-0.921291
PFLU1225	wspR	putative chemotaxis-related, two component	1.18.1.2	9	1053.57	1242.53	1.17935	-0.235866	0.357067	0.837619		1026.19	0.256107	-0.920968
PFLU2750	PFLU2750	multidrug efflux system transmembrane protein	1.1.1.67	0	457.112	628.65	1.37526	-0.446599	0.357301	0.837619		694.976	0.48516	-0.92052
PFLU1487	PFLU1487	putative LysR-family regulatory protein	6.3.2.6	9	127.088	153.577	1.20843	-0.217257	0.357322	0.837619		171.879	0.236026	-0.92048
PFLU2538	PFLU2538	putative transport-related. membrane protein	3.5.1.49	3	155.193	191.887	1.23644	-0.268211	0.357427	0.837619		200.403	0.291445	-0.920279
PFLU5823	ilvA	threonine dehydratase	4.3.1.19	7	924.258	1193.87	1.2917	-0.357583	0.357456	0.837619		972.365	0.388582	-0.920224
PFLU5237	PFLU5237	putative response regulator in two-component	2.2.1.6	9	2857.8	3433.38	1.20141	-0.260079	0.357929	0.838254		4498.83	0.282904	-0.919318
PFLU3724	PFLU3724	C-terminal region of transketolase	2.2.1.1	6	24.3921	35.8173	1.46839	-0.498373	0.358654	0.839613		77.5497	0.54293	-0.917932
PFLU2404	PFLU2404	putative transport-related membrane protein	3.2.2.-	3	18.8291	27.1978	1.44445	-0.346983	0.359218	0.839799		47.4279	0.378449	-0.916856
PFLU2382	PFLU2382	putative glutathione S-transferase	3.2.2.-	7	286.565	373.628	1.30382	-0.355137	0.359314	0.839799		388.834	0.387419	-0.916674
PFLU0010	glyS	glycyl-tRNA synthetase beta chain (ec 6.1.1.14)	6.1.1.14	2	4489.22	5818.51	1.29611	-0.364733	0.359848	0.840568		4531.78	0.39833	-0.915655
PFLU2106	PFLU2106	conserved hypothetical protein	2.7.1.25	10	31.7858	36.2613	1.1408	-0.276882	0.359933	0.840568		25.2267	0.30244	-0.915494
PFLU5472	ribE	riboflavin synthase alpha chain	2.5.1.9	7	1191.66	1453.97	1.22013	-0.279971	0.360587	0.841653		1233.89	0.306231	-0.914248
PFLU5432	PFLU5432	putative membrane protein	1.2.1.41	3	212.498	274.619	1.29234	-0.339038	0.361439	0.842728		380.65	0.371497	-0.912626
PFLU4811	idnK	putative gluconokinase	2.7.1.12	1	304.779	413.946	1.35818	-0.435863	0.361917	0.843164		439.846	0.478068	-0.911718
PFLU4510	speB	agmatinase	3.5.3.11	7	79.1294	100.486	1.2699	-0.335791	0.362094	0.843237		143.911	0.368442	-0.911382
PFLU5373	PFLU5373	putative hydrolase	1.1.1.25	13	385.018	513.263	1.33309	-0.391988	0.362501	0.843321		400.348	0.430468	-0.91061
PFLU5875	PFLU5875	putative iron (III) ABC transport system,	2.1.2.10	3	346.722	411	1.18539	-0.245517	0.362567	0.843321		486.943	0.269656	-0.910485
PFLU2764	PFLU2764	putative GGDEF domain signalling protein	2.4.1.18	9	303.588	430.524	1.41812	-0.473893	0.363938	0.844924		1000.79	0.521973	-0.907888
PFLU2130	PFLU2130	conserved hypothetical protein	3.5.4.1	10	32.2487	42.892	1.33004	-0.353437	0.365349	0.845115		44.7175	0.390443	-0.90522
PFLU0431	PFLU0432	putative glycosyl-transferase (pseudogene)	1.1.1.100	11	228.627	306.028	1.33855	-0.402033	0.365455	0.845115		324.412	0.444225	-0.90502
PFLU3602	dnaE	putative DNA polymerase III alpha subunit	2.7.7.7	2	97.1218	123.09	1.26737	-0.333043	0.365861	0.845115		178.221	0.368307	-0.904253
PFLU1850	PFLU1850	putative two-component system, response	4.2.1.60	9	167.678	203.498	1.21362	-0.255161	0.365888	0.845115		275.953	0.282194	-0.904202
PFLU4942	PFLU4942	putative transmembrane protein	3.1.11.1	3	203.193	231.268	1.13817	-0.180301	0.366668	0.846034		202.021	0.199728	-0.902732
PFLU0593	PFLU0593	putative TonB-dependent membrane receptor	3.5.1.5	3	205.836	340.482	1.65415	-0.663701	0.366946	0.846034		499.015	0.735639	-0.902209
PFLU3995	rbsA	putative sugar transport system, ATP-binding	2.7.1.12	3	15.8086	22.9001	1.44859	-0.40611	0.367814	0.847065		114.927	0.450945	-0.900575
PFLU4517	PFLU4517	putative exported protein	3.5.3.11	3	18.2937	26.4927	1.44819	-0.410124	0.367831	0.847065		34.8678	0.455418	-0.900543
PFLU2965	PFLU2965	conserved hypothetical protein	1.20.4.1	10	777.058	1039.86	1.3382	-0.406383	0.368347	0.847334		555.038	0.451751	-0.899574
PFLU1161	metG	methionyl-tRNA synthetase	6.1.1.10	2	1888.32	2603.85	1.37892	-0.445644	0.368387	0.847334		2788.25	0.495436	-0.899499
PFLU5799	PFLU5799	putative iron acquisition-related protein	4.2.1.9	3	110.443	133.679	1.21039	-0.245959	0.369429	0.848746		161.648	0.274035	-0.897544
PFLU4700	tmk	thymidylate kinase	2.7.4.9	7	185.602	235.939	1.27121	-0.311193	0.369457	0.848746		285.492	0.346736	-0.897491
PFLU2723	PFLU2723	sensor kinase protein	2.7.3.-	9	450.932	652.041	1.44599	-0.503716	0.369593	0.848746		569.01	0.561409	-0.897235
PFLU4192	asd	aspartate-semialdehyde dehydrogenase	1.2.1.11	7	1859.3	2543.65	1.36807	-0.434803	0.369734	0.848746		3415.36	0.484745	-0.896973
PFLU6117	atpC	ATP synthase epsilon chain	3.6.3.14	1	7309.33	9510.92	1.3012	-0.370403	0.370613	0.849057		9917.83	0.413707	-0.895326
PFLU5640	creC	two-component system, sensor kinase	2.7.3.-	9	402.613	493.317	1.22529	-0.282763	0.371099	0.849057		350.869	0.316143	-0.894416
PFLU4266	PFLU4266	conserved hypothetical protein	3.5.1.16	10	6.40541	11.3039	1.76474	-0.468634	0.371123	0.849057		11.6727	0.523981	-0.894372
PFLU5903	PFLU5903	putative ABC transport system, substrate-binding	4.1.1.-	3	30.4595	39.5509	1.29848	-0.321728	0.371125	0.849057		57.4726	0.359727	-0.894367
PFLU5716	PFLU5716	putative Na+/H+ antiporter membrane protein	2.5.1.6	3	682.243	897.657	1.31574	-0.381068	0.37113	0.849057		560.434	0.42608	-0.894358
PFLU0332	PFLU0332	putative exported protein	4.1.3.-	3	760.951	910.181	1.19611	-0.24852	0.371401	0.849057		685.696	0.278033	-0.893851
PFLU1272	pyrH	uridylate kinase	2.7.4.-	7	1941.37	2425.63	1.24944	-0.313716	0.371454	0.849057		2415.61	0.35101	-0.893753
PFLU3570	metE	5-methyltetrahydropteroyltriglutamate--homocyst	2.1.1.14	7	94.9999	121.406	1.27797	-0.354864	0.371718	0.849057		149.878	0.397269	-0.89326
PFLU4338	aroC	chorismate synthase	4.6.1.4	7	692.385	880.485	1.27167	-0.332528	0.371774	0.849057		1164.02	0.372307	-0.893156
PFLU4203	PFLU4203	putative thioesterase	1.-.-.-	13	433.2	536.48	1.23841	-0.294337	0.371951	0.849126		544.981	0.329669	-0.892825
PFLU1381	PFLU1381	putative TetR-family regulatory protein	4.1.1.44	9	815.99	1161.07	1.42289	-0.485276	0.372348	0.84934		1413.74	0.54398	-0.892084
PFLU0343	glnG	nitrogen regulation protein NR(I)	5.4.2.1	7	907.863	1339.33	1.47526	-0.529154	0.372781	0.84934		766.968	0.593703	-0.891277
PFLU2563	PFLU2563	putative AraC-type regulatory protein	4.4.1.11	9	122.147	153.915	1.26008	-0.342418	0.372798	0.84934		268.273	0.384202	-0.891244
PFLU1128	PFLU1128	putative aminotransferase	1.1.5.2	13	78.6401	94.1622	1.19738	-0.285675	0.373486	0.849951		82.7129	0.320996	-0.889963
PFLU2868	PFLU2868	putative phage-related conserved hypothetical	2.1.1.73	12	64.6937	76.9592	1.18959	-0.225779	0.374376	0.850642		65.7158	0.254168	-0.888306
PFLU5486	PFLU5486	putative transport-related membrane protein	1.1.1.193	3	677.819	872.899	1.2878	-0.351911	0.375331	0.850704		724.19	0.396953	-0.886532
PFLU1706	PFLU1706	conserved hypothetical protein	2.5.1.54	10	135.58	153.398	1.13142	-0.22667	0.375363	0.850704		148.306	0.255699	-0.886472
PFLU3710	PFLU3710	putative AraC family transcriptional regulator	2.7.1.112	9	199.985	236.93	1.18474	-0.22287	0.375446	0.850704		223.686	0.251456	-0.886318
PFLU4482	cobC	7 alpha-ribazole-5'-phosphate phosphatase	2.-.-.-	7	91.3196	122.089	1.33694	-0.360901	0.375874	0.850704		186.427	0.407556	-0.885523
PFLU3642	PFLU3642	putative transmembrane two-component sensor	2.3.-.-	9	24.5241	38.7127	1.57856	-0.637186	0.375878	0.850704		52.1014	0.719564	-0.885517
PFLU2644	PFLU2644	conserved hypothetical protein	3.1.2.6	10	323.376	407.871	1.26129	-0.310269	0.375981	0.850704		452.73	0.350457	-0.885325
PFLU5732	PFLU5732	putative LysR-family regulatory protein	2.6.1.62	9	224.768	267.942	1.19208	-0.249391	0.37634	0.850704		332.415	0.281906	-0.88466
PFLU5740	PFLU5740	putative malonate decarboxylase, beta subunit	2.6.1.62	7	35.5753	48.2004	1.35488	-0.304496	0.37658	0.850704		58.9936	0.344368	-0.884215
PFLU4011	PFLU4011	putative ABC transport system, membrane protein	2.7.1.12	3	46.9065	60.568	1.29125	-0.261379	0.376606	0.850704		84.2745	0.295622	-0.884167
PFLU3321	PFLU3321	conserved hypothetical protein	3.-.-.-	10	613.264	806.724	1.31546	-0.378719	0.377902	0.852634		931.293	0.429499	-0.881768
PFLU1073	PFLU1073	putative deacetylase	3.4.21.53	13	21.5528	25.1427	1.16657	-0.313652	0.378055	0.852646		39.5512	0.355822	-0.881486
PFLU1954	PFLU1954	putative dehydrogenase	1.2.1.16	13	41.4846	48.8039	1.17643	-0.240184	0.379384	0.853871		53.4157	0.273238	-0.879032
PFLU3785	PFLU3785	conserved hypothetical protein	1.1.1.28	10	418.513	575.709	1.3756	-0.435943	0.379846	0.853871		592.088	0.496417	-0.878179
PFLU3924	PFLU3924	putative acetyltransferase	1.2.4.1	13	120.227	164.035	1.36438	-0.423533	0.38008	0.853871		140.097	0.482522	-0.877748
PFLU4763	PFLU4763	putative histidine transport system permease	2.6.1.11	3	358.048	483.024	1.34905	-0.412853	0.380513	0.853871		462.492	0.470781	-0.876952
PFLU4531	PFLU4531	LysR-family transcriptional regulator	3.1.4.14	9	324.611	429.201	1.3222	-0.376934	0.380678	0.853871		347.925	0.429972	-0.876648
PFLU4096	PFLU4096	putative gamma-glutamyltranspeptidase	1.1.1.93	13	51.2762	67.1923	1.3104	-0.314673	0.381377	0.854169		88.4801	0.359477	-0.875363
PFLU1248	PFLU1248	conserved hypothetical protein	2.7.4.3	10	635.069	798.094	1.2567	-0.317682	0.38158	0.854169		686.425	0.36307	-0.874988
PFLU4225	PFLU4225	putative sensory protein	2.6.1.57	9	142.336	184.601	1.29694	-0.348072	0.381681	0.854169		197.911	0.397887	-0.874802
PFLU5559	trpD	anthranilate phosphoribosyltransferase (ec	2.4.2.18	7	882.844	1094.88	1.24018	-0.303397	0.383015	0.854169		1175.05	0.347791	-0.872355
PFLU0915	PFLU0915	conserved hypothetical protein	1.1.99.16	10	320.71	398.46	1.24243	-0.289519	0.383435	0.854169		352.11	0.332175	-0.871585
PFLU6011	PFLU6011	putative phosphatase	3.6.1.-	13	471.803	613.159	1.29961	-0.361568	0.383455	0.854169		429.448	0.414857	-0.871549
PFLU4314	fumC2	fumarase C (fumarate hydratase Class II)	4.2.1.2	1	972.832	1322.83	1.35978	-0.424053	0.383528	0.854169		1189.4	0.486626	-0.871415
PFLU0921	PFLU0921	putative transport-related LysE family membrane	1.1.1.29	3	450.848	594.283	1.31815	-0.390242	0.383742	0.854169		953.183	0.448028	-0.871022
PFLU2692	PFLU2692	glucose-6-phosphate 1-dehydrogenase	1.1.1.44	1	2090.49	2861.04	1.3686	-0.434691	0.38438	0.854219		2626.97	0.499729	-0.869855
PFLU2030	PFLU2030	conserved hypothetical protein	5.2.1.8	10	329.313	438.036	1.33015	-0.393778	0.384954	0.854219		513.332	0.453241	-0.868805
PFLU5899	PFLU5899	putative membrane protein	4.1.1.-	3	1128.8	1402.94	1.24286	-0.308534	0.384982	0.854219		1052.37	0.355147	-0.868753
PFLU2755	PFLU2755	putative GntR-family transcriptional regulator	1.1.1.67	9	232.701	293.267	1.26027	-0.305374	0.385145	0.854219		377.132	0.35163	-0.868455
PFLU2619	PFLU2619	putative ABC-type amino-acid transporter	3.4.-.-	3	13.2271	18.2458	1.37942	-0.347293	0.385326	0.854219		36.0383	0.40005	-0.868124
PFLU5999	exbB	biopolymer transport membrane protein	3.1.7.2	3	247.335	415.273	1.67899	-0.668636	0.385461	0.854219		963.343	0.770427	-0.867878
PFLU0804	PFLU0804	putative multiphosphoryl transfer protein, PTS	2.4.2.19	3	303.713	410.712	1.3523	-0.414019	0.385833	0.854219		663.54	0.477422	-0.867199
PFLU4965	gapA	glyceraldehyde 3-phosphate dehydrogenase 1	1.2.1.12	1	4103.97	6056.41	1.47575	-0.529235	0.386052	0.854219		7103.05	0.610563	-0.866799
PFLU3796	cysG	siroheme synthase	2.1.1.107	7	1142.98	1530.43	1.33898	-0.404715	0.386436	0.854219		1676.86	0.467285	-0.866098
PFLU1034	sdaC	serine transporter	1.13.11.5	3	467.18	715.793	1.53216	-0.577009	0.386546	0.854219		683.96	0.66637	-0.865899
PFLU0357	PFLU0357	putative lipoprotein	3.1.3.11	3	2902.36	3908.06	1.34651	-0.414434	0.387026	0.854219		3876.85	0.479101	-0.865023
PFLU3946	PFLU3946	putative copper resistance protein	3.5.2.2	0	171.075	221.208	1.29305	-0.335637	0.387354	0.854219		210.983	0.388278	-0.864426
PFLU3460	PFLU3460	putative GntR-family regulatory protein	1.7.99.4	9	46.8574	60.8373	1.29835	-0.303714	0.387657	0.854219		99.9498	0.351573	-0.863873
PFLU3834	nhoA	N-hydroxyarylamine O-acetyltransferase	2.3.1.118	13	367.985	428.23	1.16372	-0.217896	0.387733	0.854219		382.627	0.252272	-0.863736
PFLU0066	PFLU0066	putative protoheme IX farnesyltransferase	4.2.1.1	7	57.7026	75.3666	1.30612	-0.398592	0.387831	0.854219		86.8733	0.46157	-0.863557
PFLU4086	PFLU4086	putative nitrilotriacetate monooxygenase	1.1.1.93	6	41.299	54.104	1.31006	-0.30049	0.388082	0.854219		64.4342	0.348152	-0.8631
PFLU2879	PFLU2879	putative major tail protein	2.1.1.73	12	6.80666	11.3083	1.66135	-0.542263	0.388592	0.854219		10.4628	0.628948	-0.862173
PFLU1943	PFLU1943	putative hydrolase	1.2.1.16	13	15.7444	22.6506	1.43864	-0.384355	0.388861	0.854219		35.6278	0.44605	-0.861685
PFLU2389	PFLU2389	putative LacI-family regulatory protein	3.2.2.-	9	163.464	196.563	1.20249	-0.264476	0.388894	0.854219		534.212	0.30695	-0.861626
PFLU6009	PFLU6009	putative ABC transport system, ATP-binding	3.6.1.-	3	362.699	498.789	1.37521	-0.435167	0.388925	0.854219		385.985	0.505087	-0.861569
PFLU0814	PFLU0814	putative amino acid ABC transport system,	2.7.1.69	3	272.405	403.399	1.48088	-0.52893	0.389166	0.854424		188.133	0.614226	-0.861131
PFLU1678	kdpC	potassium-transporting ATPase C chain	3.6.3.12	3	40.0921	49.7119	1.23994	-0.301607	0.3902	0.855213		53.1	0.35101	-0.859254
PFLU4597	PFLU4597	putative transport related membrane protein	3.5.4.3	3	1248.06	1680.95	1.34685	-0.412391	0.39024	0.855213		1515.27	0.47998	-0.859183
PFLU6012	PFLU6012	conserved hypothetical protein	3.6.1.-	10	471.549	624.119	1.32355	-0.385857	0.390635	0.855213		456.098	0.449472	-0.858467
PFLU4048	PFLU4048	putative oxidoreductase	1.1.1.93	13	185.466	294.215	1.58635	-0.605565	0.391803	0.856644		232.319	0.707144	-0.856352
PFLU1817		putative succinate dehydrogenase hydrophobic	2.3.3.1	1	3499.56	4144.03	1.18416	-0.24082	0.392044	0.856759		4919.17	0.281359	-0.855916
PFLU2733	map2	methionine aminopeptidase	3.4.11.18	0	103.39	125.75	1.21626	-0.243037	0.392151	0.856759		215.48	0.284014	-0.855723
PFLU3605	lexA	SOS regulatory protein	2.7.7.7	2	43.9192	59.758	1.36063	-0.339761	0.392758	0.857761		91.3998	0.397555	-0.854627
PFLU0088	algB	alginate biosynthesis transcriptional regulatory	2.7.7.7	9	3431.62	4433.21	1.29187	-0.359088	0.393534	0.858163		4578.66	0.420859	-0.853225
PFLU2707	PFLU2707	putative LysR-family transcriptional regulator	1.1.1.44	9	158.974	201.853	1.26972	-0.312956	0.393878	0.858403		255.148	0.367059	-0.852605
PFLU5683	betT	high-affinity choline ABC transport system,	4.3.1.17	3	336.325	586.458	1.74372	-0.712927	0.394191	0.858403		798.661	0.836727	-0.852042
PFLU5921	PFLU5921	putative lipoprotein	4.2.1.24	3	153.203	230.236	1.50282	-0.552645	0.394339	0.858403		246.641	0.648816	-0.851774
PFLU5477	PFLU5477	putative thioredoxin	1.1.1.193	0	673.919	832.568	1.23541	-0.292575	0.395469	0.85863		962.645	0.34431	-0.849742
PFLU3989	PFLU3989	putative LysR-family transcriptional regulatory	3.5.1.87	9	77.8975	99.4072	1.27613	-0.292031	0.395593	0.85863		96.0235	0.343761	-0.849517
PFLU1414	PFLU1414	conserved hypothetical protein	1.1.1.1	10	884.851	1136.54	1.28444	-0.351673	0.395884	0.85863		724.194	0.414223	-0.848995
PFLU5771	PFLU5771	putative membrane protein	2.1.3.2	3	462.13	586.337	1.26877	-0.336133	0.395993	0.85863		513.703	0.396011	-0.848798
PFLU3010	ygeA	putative aspartate racemase	2.7.1.31	13	92.7778	116.971	1.26076	-0.294332	0.39663	0.85863		217.89	0.347231	-0.847655
PFLU4699	holB	DNA polymerase III, delta' subunit	2.7.7.7	2	263.823	325.315	1.23308	-0.278636	0.396846	0.85863		395.309	0.328864	-0.847268
PFLU2349	PFLU2349	putative aldehyde dehydrogenase	3.5.1.10	13	113.197	138.228	1.22113	-0.241812	0.3972	0.85863		124.656	0.285616	-0.846633
PFLU2469	PFLU2469	putative dehydrogenase	2.1.1.152	13	54.3768	68.772	1.26473	-0.236611	0.397314	0.85863		52.8141	0.27954	-0.846429
PFLU4012	PFLU4012	putative ABC transport system, ATP-binding	2.7.1.12	3	31.1082	40.5122	1.3023	-0.286291	0.398599	0.860784		56.2677	0.339157	-0.844126
PFLU2448	PFLU2448	putative potassium-efflux system, membrane	2.1.1.152	3	251.947	318.529	1.26427	-0.313883	0.399419	0.861236		283.626	0.372491	-0.84266
PFLU0594	PFLU0594	putative membrane protein	3.5.1.5	3	190.105	390.197	2.05253	-0.844088	0.399491	0.861236		757.093	1.00185	-0.842531
PFLUr7					4.20926	9.9333	2.35987	-0.914863	0.400625	0.862267		7.52083	1.08847	-0.840505
PFLU4693	PFLU4693	putative GntR-family regulatory protein	4.2.1.17	9	233.936	317.235	1.35608	-0.430307	0.400867	0.862291		636.005	0.512226	-0.840074
PFLU5784	PFLU5784	conserved hypothetical protein	2.4.2.-	10	174.124	221.987	1.27488	-0.320251	0.401083	0.862291		220.41	0.381392	-0.839689
PFLU5621	PFLU5621	putative membrane protein	2.8.1.6	3	413.79	481.329	1.16322	-0.210265	0.401615	0.862398		559.649	0.250691	-0.838741
PFLU0402	priA	primosomal protein N'	6.1.1.19	2	413.326	514.171	1.24398	-0.300392	0.402475	0.862398		541.753	0.358801	-0.837209
PFLU3082	PFLU3082	conserved hypothetical protein	2.4.-.-	10	83.7666	112.923	1.34807	-0.387954	0.402623	0.862398		120.363	0.463535	-0.836947
PFLU1353	PFLU1353	conserved hypothetical protein	3.6.1.-	10	179.701	247.622	1.37797	-0.443349	0.402699	0.862398		374.055	0.529808	-0.836811
PFLU2603	PFLU2603	putative AraC family transcriptional regulator	1.1.1.18	9	78.5809	96.7746	1.23153	-0.259677	0.402794	0.862398		97.7347	0.31038	-0.836642
PFLU4264	PFLU4264	putative Acyl-CoA dehydrogenase	4.2.1.40	13	38.723	48.5948	1.25493	-0.250975	0.402885	0.862398		45.7323	0.300037	-0.83648
PFLU5364	aroQ	3-dehydroquinate dehydratase	4.2.1.10	7	26.9952	35.3319	1.30882	-0.314808	0.403323	0.862398		43.8554	0.376699	-0.835701
PFLU2292	mmsA	methylmalonate-semialdehyde dehydrogenase	1.2.1.27	7	3383.15	4915.17	1.45284	-0.508914	0.403514	0.862398		3071.66	0.609214	-0.835362
PFLU4257	PFLU4257	putative methyl-accepting chemotaxis protein	3.1.3.18	0	155.987	197.821	1.26819	-0.323937	0.403665	0.862403		329.39	0.387906	-0.835093
PFLU1249	PFLU1249	putative TetR-family regulatory protein	2.7.4.3	9	1287.8	1862.87	1.44655	-0.50643	0.403856	0.862493		1112.68	0.606682	-0.834754
PFLU2691	gntZ	putative 6-phosphogluconate dehydrogenase,	1.1.1.44	1	2696.3	3145.03	1.16643	-0.218731	0.404765	0.862867		2810.05	0.262538	-0.833141
PFLU0559	PFLU0559	putative epimerase	2.4.2.11	3	445.263	558.92	1.25526	-0.310498	0.404776	0.862867		463.188	0.372692	-0.833122
PFLU2592	proX	glycine betaine/L-proline ABC transporter,	1.1.1.18	0	905.4	1102.29	1.21746	-0.275384	0.405837	0.864175		1151.39	0.331293	-0.831242
PFLU0652	PFLU0652	putative lipoprotein	4.1.1.19	3	152.087	206.735	1.35932	-0.402464	0.406241	0.8642		173.774	0.484589	-0.830526
PFLU0488	qacE	quaternary ammonium compound-resistance protein	2.7.7.-	0	61.9048	80.1249	1.29432	-0.335365	0.406852	0.864933		63.0959	0.404324	-0.829447
PFLU4026	nac	nitrogen assimilation regulatory protein	6.3.4.14	9	34.6711	41.5698	1.19898	-0.349594	0.406939	0.864933		42.7874	0.421557	-0.829292
PFLU0056	PFLU0056	putative transport-related membrane protein	4.2.1.1	3	759.377	1012.7	1.33359	-0.396564	0.407223	0.865218		606.276	0.478485	-0.828791
PFLU4961	PFLU4961	putative two-component sensor histidine kinase	2.7.1.40	9	295.415	372.968	1.26252	-0.32119	0.408192	0.865745		339.941	0.388342	-0.827079
PFLU2623	PFLU2623	conserved hypothetical protein	3.4.-.-	10	133.696	166.246	1.24346	-0.283265	0.408447	0.865745		193.608	0.342675	-0.82663
PFLU0021	PFLU0021	conserved hypothetical protein	3.5.1.88	10	1216.73	1592.43	1.30878	-0.373428	0.408551	0.865745		1576.34	0.451849	-0.826445
PFLU0286	PFLU0286	putative sigma-54 interactive two-component	3.6.1.-	9	237.43	304.25	1.28143	-0.333081	0.409214	0.865745		292.34	0.403599	-0.825278
PFLU4020	PFLU4020	conserved hypothetical protein	2.7.1.12	10	12.7834	18.8662	1.47583	-0.323047	0.409627	0.865745		18.5145	0.391786	-0.82455
PFLU2774	aroA	putative 3-phosphoshikimate	2.5.1.19	7	220	271.62	1.23463	-0.271415	0.410418	0.865745		350.13	0.329724	-0.823158
PFLU1378	oprM	outer membrane protein precursor	4.1.1.44	3	1755.46	2361.58	1.34528	-0.410229	0.410556	0.865745		2804.93	0.498506	-0.822916
PFLU1342	livF1	high-affinity branched-chain amino acid ABC	1.4.3.5	3	449.64	579.625	1.28909	-0.351722	0.410864	0.865745		731.021	0.427691	-0.822374
PFLU1573	lolD	lipoprotein releasing system ATP-binding	1.6.1.1	3	468.173	663.303	1.41679	-0.473515	0.411039	0.865745		578.421	0.576005	-0.822067
PFLU3854	PFLU3854	putative branched-chain amino acid ABC	2.3.1.118	3	20.5029	23.9273	1.16702	-0.326377	0.411115	0.865745		21.0018	0.397085	-0.821932
PFLU3003	yaeG	conserved hypothetical protein	4.4.1.5	10	220.318	275.644	1.25112	-0.313424	0.411599	0.865941		378.452	0.38172	-0.821084
PFLU4575	recR	recombination protein	2.4.2.7	2	212.763	284.714	1.33817	-0.394317	0.411785	0.866019		439.5	0.480431	-0.820756
PFLU1400	PFLU1400	conserved hypothetical protein	3.2.1.21	10	1197.1	1474.74	1.23193	-0.292054	0.41213	0.866159		1010.51	0.356097	-0.820151
PFLU1821	sucB	dihydrolipoyllysine-residue succinyltransferase	2.3.1.61	1	6697.77	8939.83	1.33475	-0.401533	0.412297	0.866159		8486.67	0.489759	-0.819858
PFLU3707	PFLU3707	putative AraC-family transcriptional regulator	2.7.1.112	11	8.38521	10.5983	1.26392	-0.48928	0.412599	0.866159		14.7707	0.597172	-0.819328
PFLU2110	PFLU2110	conserved hypothetical protein	3.5.4.1	10	70.9398	87.7131	1.23645	-0.243319	0.41316	0.867023		81.5846	0.29733	-0.818345
PFLU2204	PFLU2204	putative alcohol dehydrogenase	2.7.8.5	6	38.792	48.8865	1.26022	-0.27961	0.413426	0.867267		60.9807	0.341872	-0.817879
PFLU1371	pcaC	4-carboxymuconolactone decarboxylase	4.1.1.44	6	760.246	878.876	1.15604	-0.198172	0.414848	0.869619		917.306	0.243039	-0.815393
PFLU5268	dnaJ	chaperone protein DnaJ (HSP40)	1.3.1.26	0	3077.14	3991.71	1.29721	-0.363448	0.415676	0.870726		2618.78	0.446527	-0.813945
PFLU3117	PFLU3117	putative sugar ABC transport system,	4.1.3.18	3	20.6012	27.7566	1.34733	-0.342328	0.41642	0.871309		49.9445	0.421251	-0.812648
PFLU3301	PFLU3301	putative MarR-family regulatory protein	1.14.13.-	9	53.2363	68.0237	1.27777	-0.267221	0.41657	0.871309		98.803	0.328934	-0.812386
PFLU4678	PFLU4678	putative electron transport protein	4.2.1.17	1	4318.21	5696.17	1.31911	-0.38682	0.416971	0.871416		5255.39	0.476564	-0.811687
PFLU4083	PFLU4083	putative TetR-family transcriptional regulator	1.1.1.93	9	203.106	249.392	1.22789	-0.292504	0.417059	0.871416		346.203	0.360433	-0.811535
PFLU0051	PFLU0051	putative membrane-bound protein	3.4.24.70	3	371.227	491.487	1.32395	-0.395241	0.417257	0.871516		389.45	0.487236	-0.81119
PFLU0757	PFLU0757	putative TonB-dependent exported protein	4.99.1.1	3	593.715	743.5	1.25229	-0.312266	0.417746	0.872224		505.982	0.385353	-0.810337
PFLU2379	mug	G/U mismatch-specific DNA glycosylase	3.2.2.-	2	10.6617	14.745	1.38298	-0.445989	0.41805	0.87223		20.0363	0.550734	-0.809809
PFLU4629	PFLU4629	putative membrane protein	4.2.1.79	3	299.064	402.689	1.3465	-0.402562	0.419291	0.873875		679.163	0.498436	-0.807651
PFLU3317	pstC	phosphate transport system permease protein	3.-.-.-	3	49.9869	59.8172	1.19666	-0.281266	0.421381	0.875397		50.9496	0.349822	-0.804027
PFLU1504	PFLU1504	putative LysR-family regulatory protein	6.3.2.6	9	164.961	194.305	1.17788	-0.243253	0.421843	0.875972		315.802	0.302844	-0.803228
PFLU0951	ftsA	cell division protein	6.3.2.4	0	2484.05	3112.63	1.25305	-0.316128	0.422434	0.876642		3512.74	0.394073	-0.802205
PFLU1130	PFLU1130	conserved hypothetical protein	1.1.5.2	10	118.258	139.841	1.18251	-0.27082	0.423096	0.876835		122.94	0.338076	-0.801062
PFLU2800	PFLU2800	conserved hypothetical protein	5.2.1.1	10	27.3038	31.0419	1.1369	-0.258798	0.423133	0.876835		42.2204	0.323094	-0.800998
PFLU2805	ggt	putative gamma-glutamyltranspeptidase precursor	2.3.2.2	7	194.453	231.989	1.19303	-0.234544	0.423663	0.877474		410.745	0.29315	-0.800083
PFLU5438	PFLU5438	putative decarboxylase	1.2.1.41	13	332.755	395.599	1.18886	-0.227276	0.425051	0.878925		505.132	0.284918	-0.797689
PFLU1298		putative tRNA pseudouridine synthase D	4.6.1.12	2	675.568	870.466	1.2885	-0.351169	0.426644	0.880241		684.519	0.441751	-0.794947
PFLU0482	hldE	bifunctional protein HldE - core	2.7.7.-	3	3197.19	4646.54	1.45332	-0.506443	0.426652	0.880241		3270.43	0.637087	-0.794934
PFLU1063	pdxJ	pyridoxal phosphate biosynthetic protein	3.1.26.3	7	586.362	776.425	1.32414	-0.387706	0.427069	0.880241		595.092	0.488161	-0.794217
PFLU3425	nirB	putative nitrite reductase [NAD(P)H]	1.7.1.4	1	37.6275	43.0988	1.14541	-0.27459	0.427504	0.880241		45.3785	0.346063	-0.79347
PFLU4078	PFLU4078	putative export protein G for general secretion	1.1.1.93	3	16.9123	23.9383	1.41544	-0.323709	0.42772	0.880289		18.2616	0.408157	-0.7931
PFLUs41					140.451	177.921	1.26678	-0.311706	0.428597	0.880604		141.946	0.39377	-0.791595
PFLU3621	PFLU3621	conserved hypothetical protein	1.1.2.3	10	58.053	125.438	2.16075	-0.876171	0.428611	0.880604		82.8157	1.10688	-0.79157
PFLU4370	minD	cell division inhibitor	3.5.3.19	0	4820.33	6083.34	1.26202	-0.327066	0.428903	0.880604		4907.42	0.413448	-0.79107
PFLU0418	PFLU0418	putative LysR-family regulatory protein	4.1.1.37	9	135.507	174.591	1.28842	-0.336347	0.430384	0.883149		169.101	0.426547	-0.788535
PFLU2049	leuC	3-isopropylmalate dehydratase large subunit	4.2.1.33	7	38.635	46.8573	1.21282	-0.308304	0.430835	0.883349		69.6671	0.391367	-0.787763
PFLU3569	PFLU3569	putative membrane protein	1.3.99.-	3	84.0147	109.596	1.30448	-0.363187	0.43131	0.883349		111.86	0.461511	-0.786953
PFLU3121	PFLU3121	conserved hypothetical protein	1.2.2.4	10	2.05647	3.9847	1.93764	-0.560381	0.43151	0.883349		5.51619	0.712399	-0.786611
PFLU4457	tyrR	transcriptional regulation of aroF, aroG, tyrA	3.2.1.-	9	367.311	433.619	1.18052	-0.246989	0.431984	0.883349		688.425	0.314315	-0.785801
PFLU6120	atpA	ATP synthase alpha chain	3.6.3.14	1	27407	34807.2	1.27001	-0.335628	0.432004	0.883349		41295.3	0.427135	-0.785767
PFLU0031	PFLU0031	putative 2-dehydro-3-deoxy-6-phosphogalactonate	1.1.1.25	6	136.403	206.383	1.51304	-0.542069	0.432368	0.883349		275.772	0.690405	-0.785147
PFLU5248	osmY	osmotically inducible protein Y	6.2.1.1	0	11104.2	15887.2	1.43074	-0.487061	0.432392	0.883349		125895	0.620377	-0.785105
PFLU0089	PFLU0089	conserved hypothetical protein	2.7.7.7	10	910.139	1459.31	1.60339	-0.613536	0.432527	0.883349		49425.1	0.781699	-0.784875
PFLU4002	PFLU4002	putative ABC transporter ATP-binding protein	2.7.1.12	3	199.365	255.738	1.28276	-0.326408	0.433126	0.883896		185.089	0.416415	-0.783853
PFLU3748	PFLU3748	putative regulator of iron dicitrate transport	2.2.1.1	9	31.9805	45.4778	1.42205	-0.454541	0.433424	0.883896		175.653	0.580256	-0.783345
PFLU0182	PFLU0182	putative response regulator	2.6.1.22	9	121.021	142.568	1.17804	-0.23168	0.434826	0.885643		306.152	0.296661	-0.78096
PFLU1612	PFLU1612	putative fimbria protein precursor	1.-.-.-	3	152.652	209.125	1.36994	-0.412616	0.435751	0.886808		179.748	0.529411	-0.779388
PFLU5816	lgt	prolipoprotein diacylglyceryl transferase	2.4.99.-	3	918.57	1109.39	1.20773	-0.266609	0.436533	0.888086		1013.31	0.342658	-0.778062
PFLU2222	PFLU2222	putative ABC transport system, membrane protein	2.7.8.5	3	16.071	21.7529	1.35354	-0.295722	0.437728	0.888972		21.7792	0.381067	-0.776036
PFLU5008	xerD	integrase/recombinase	5.3.4.1	2	286.495	325.127	1.13484	-0.175882	0.438238	0.888972		316.51	0.226894	-0.775172
PFLU3126	PFLU3126	response regulator protein	1.2.2.4	9	60.5465	70.6275	1.1665	-0.252792	0.438509	0.888972		104.99	0.326305	-0.774713
PFLU3752	PFLU3752	conserved hypothetical protein	2.2.1.1	10	3.03084	4.46875	1.47442	-0.550861	0.438809	0.888972		5.59838	0.711518	-0.774205
PFLU1297	ispF	2-C-methyl-D-erythritol 2,4-cyclodiphosphate	4.6.1.12	7	598.222	761.033	1.27216	-0.332487	0.439128	0.888972		540.807	0.429755	-0.773667
PFLU1068	PFLU1068	putative membrane protein	3.1.26.3	3	172.287	212.041	1.23074	-0.269983	0.439596	0.888972		131.362	0.349323	-0.772875
PFLU1819	sdhB	succinate dehydrogenase iron-sulfur protein	1.3.99.1	1	6874.1	8070.26	1.17401	-0.228473	0.440523	0.889954		9906.97	0.296214	-0.771311
PFLU1689	PFLU1689	putative transglycosylase	2.7.3.-	13	508.81	611.188	1.20121	-0.262866	0.44074	0.890083		637.202	0.340966	-0.770944
PFLU4211	yneJ	putative transcriptional regulator (LysR	2.6.1.57	9	333.491	401.437	1.20374	-0.251865	0.441279	0.890328		495.116	0.327082	-0.770035
PFLU4558	PFLU4558	putative cytochrome C oxidase subunit	1.9.3.1	1	1210.47	1455.32	1.20228	-0.261995	0.44142	0.890328		2690.73	0.340343	-0.769798
PFLU3859	PFLU3859	hypothetical protein	2.3.1.118	8	0.310638	1.04261	3.35636	-0.937516	0.441476	0.890328		0.903538	1.21802	-0.769703
PFLU5113	PFLU5113	putative B-type cytochrome	2.7.3.-	1	6.6348	9.3701	1.41227	-0.458665	0.442114	0.890732		5.19369	0.596731	-0.768629
PFLU3511	PFLU3511	putative exported protein	3.2.2.20	3	311.89	377.729	1.21109	-0.258304	0.443149	0.89215		358.214	0.336822	-0.766886
PFLU4984	PFLU4984	putative two-component system, response	1.2.1.12	9	324.415	391.402	1.20648	-0.247748	0.443614	0.892154		513.652	0.323386	-0.766105
PFLU1335	PFLU1335	putative lipoprotein	1.4.3.5	3	223.329	267.81	1.19917	-0.240494	0.444083	0.892319		387.994	0.314241	-0.765316
PFLU2369	PFLU2369	conserved hypothetical protein	3.5.1.10	10	44.8731	52.1641	1.16248	-0.263058	0.444157	0.892319		93.7662	0.34378	-0.765192
PFLU4339	PFLU4339	conserved hypothetical protein	4.6.1.4	10	325.781	407.417	1.25058	-0.310259	0.444588	0.892565		355.926	0.405849	-0.764469
PFLU2523	PFLU2523	putative oxidoreductase	6.3.1.5	13	7.88876	12.5788	1.59453	-0.367686	0.445595	0.893463		10.2743	0.482034	-0.762779
PFLU4935	PFLU4935	conserved hypothetical protein	2.3.1.35	10	1644.35	1988.3	1.20917	-0.266145	0.445655	0.893463		1964.11	0.34896	-0.762679
PFLU5176	tar	methyl-accepting chemotaxis protein II	2.5.1.-	0	242.373	310.48	1.281	-0.350186	0.447326	0.894406		646.916	0.460844	-0.759881
PFLU0236	PFLU0236	conserved hypothetical protein	3.1.6.1	10	758.445	931.101	1.22765	-0.283783	0.448074	0.894406		572.427	0.374072	-0.758631
PFLU1491	PFLU1491	putative dehydrogenase	6.3.2.6	13	102.2	120.062	1.17478	-0.222126	0.449225	0.895073		283.387	0.293542	-0.756708
PFLU3732	PFLU3732	putative transaldolase B	2.2.1.1	7	290.323	366.308	1.26172	-0.315584	0.449575	0.895073		405.909	0.417371	-0.756123
PFLU0408	PFLU0408	putative fimbriae biogenesis-related protein	6.1.1.19	3	398.748	497.652	1.24804	-0.307598	0.450278	0.895073		489.488	0.40744	-0.754952
PFLU0239	PFLU0239	putative amino acid ABC transport system,	3.1.6.1	3	83.687	106.503	1.27264	-0.336136	0.45031	0.895073		96.3451	0.445273	-0.754899
PFLU5688	PFLU5688	conserved hypothetical protein	1.1.99.1	10	303.939	363.669	1.19652	-0.237314	0.450514	0.895073		550.579	0.314506	-0.754558
PFLU0920	hprA	glycerate dehydrogenase	1.1.1.29	7	271.55	331.149	1.21948	-0.261023	0.451627	0.896139		283.868	0.34678	-0.752705
PFLU0293	PFLU0293	conserved hypothetical protein	4.2.1.46	10	989.055	1370.1	1.38526	-0.44378	0.452156	0.896395		1509.7	0.590269	-0.751826
PFLU4967	PFLU4967	putative putative regulatory protein	1.2.1.12	9	331.369	422.472	1.27493	-0.334427	0.45222	0.896395		656.832	0.444884	-0.751719
PFLU4194	PFLU4194	putative methyltransferase	1.1.1.85	13	367.011	449.726	1.22537	-0.271895	0.45241	0.896398		454.187	0.36185	-0.751404
PFLU0054	PFLU0054	conserved SAM superfamily hypothetical protein	3.4.24.70	13	101.142	114.474	1.13181	-0.186197	0.452564	0.896398		133.095	0.247884	-0.751148
PFLU1354	PFLU1354	putative aminotransferase	3.6.1.-	13	48.6945	63.0265	1.29432	-0.327495	0.45284	0.896398		96.969	0.436259	-0.750688
PFLU2672	PFLU2672	conserved hypothetical protein	2.1.1.133	10	74.3972	94.3119	1.26768	-0.321144	0.454174	0.897368		179.648	0.429065	-0.748474
PFLU0755	PFLU0755	conserved hypothetical protein	4.1.99.3	10	1067.93	1250.36	1.17083	-0.222523	0.454769	0.89785		1375.29	0.297695	-0.747488
PFLU0358	PFLU0358	putative hydrolase	3.1.3.11	13	345.841	454.683	1.31472	-0.374283	0.454879	0.89785		1392.68	0.500843	-0.747306
PFLU4932	argJ	arginine biosynthesis bifunctional protein ArgJ	2.3.1.35	7	1053.8	1217.29	1.15514	-0.201071	0.454968	0.89785		1295.14	0.269115	-0.747158
PFLU4091	fecB	iron(III) dicitrate-binding periplasmic protein	1.1.1.93	3	42.1563	55.7324	1.32204	-0.330557	0.455507	0.897907		91.9702	0.442948	-0.746266
PFLU4755	astA	arginine N-succinyltransferase	2.3.1.109	6	3532.88	4450.61	1.25977	-0.322993	0.455751	0.897907		4098.1	0.433048	-0.745861
PFLU4250	PFLU4250	conserved hypothetical protein	3.1.3.18	10	129.74	169.775	1.30858	-0.344912	0.455772	0.897907		161.327	0.462456	-0.745827
PFLU4753	astB	succinylarginine dihydrolase	3.-.-.-	6	2091.04	2566.32	1.2273	-0.286794	0.456046	0.898006		2164.29	0.384765	-0.745373
PFLU5396	amn	AMP nucleosidase	3.2.2.4	7	2105.42	2524.31	1.19896	-0.254609	0.456971	0.898006		2940.87	0.342288	-0.743844
PFLU2425	PFLU2425	putative type II secretion system protein F	1.11.1.10	3	8.85743	12.3016	1.38885	-0.327975	0.457166	0.898006		17.4243	0.441111	-0.743521
PFLU3088	PFLU3088	putative IclR-family transcriptional regulator	4.1.3.18	9	225.257	267.745	1.18862	-0.22596	0.457226	0.898006		373.537	0.303946	-0.743423
PFLU1313	PFLU1313	conserved hypothetical protein	2.1.1.77	10	89.1487	120.757	1.35456	-0.383575	0.4576	0.898006		161.79	0.516388	-0.742804
PFLU0542	PFLU0542	conserved hypothetical protein	3.6.1.-	10	935.894	1148.51	1.22718	-0.283812	0.458227	0.898006		854.595	0.382615	-0.74177
PFLU2089	PFLU2089	putative dehydrogenase	2.7.7.7	13	297.382	400.125	1.34549	-0.399271	0.458557	0.898006		384.666	0.538663	-0.741226
PFLU1156	argG	argininosuccinate synthase	6.3.4.5	7	1848.99	2469.94	1.33583	-0.400043	0.458709	0.898006		2877.26	0.539889	-0.740974
PFLU4040	PFLU4040	putative acetylornithine deacetylase	1.1.1.93	13	67.6852	92.2846	1.36344	-0.399523	0.458758	0.898006		94.4765	0.539245	-0.740893
PFLU3084	PFLU3084	conserved hypothetical protein	2.4.-.-	10	120.93	173.578	1.43536	-0.473317	0.458788	0.898006		189.743	0.638889	-0.740843
PFLU3009	PFLU3009	putative acetyltransferase	2.7.1.31	13	77.6652	98.7895	1.27199	-0.312887	0.459058	0.898006		139.94	0.422592	-0.740399
PFLU3106	PFLU3106	putative MCP-type signal transduction protein	4.1.3.18	0	78.0154	108.366	1.38903	-0.463713	0.459066	0.898006		351.49	0.626312	-0.740386
PFLU2947	PFLU2947	putative ABC transporter, periplasmic binding	2.7.8.8	3	32.1768	37.167	1.15508	-0.246045	0.459436	0.898006		35.9109	0.332593	-0.739776
PFLU1720	PFLU1720	putative LysR-family regulatory protein	2.5.1.54	9	138.518	163.973	1.18377	-0.252232	0.459688	0.898006		272.997	0.341148	-0.739361
PFLU4352	PFLU4352	putative glutathione S-transferase protein	4.6.1.4	7	1048.39	1343.83	1.2818	-0.347042	0.459936	0.898006		1203.55	0.469641	-0.738951
PFLU5618	PFLU5618	conserved hypothetical protein	2.8.1.6	10	74.7743	92.4712	1.23667	-0.242675	0.460959	0.898313		104.487	0.329154	-0.737268
PFLU2739	frk	fructokinase	3.4.11.18	1	172.744	235.73	1.36462	-0.411367	0.461044	0.898313		295.048	0.558066	-0.737129
PFLU1607	PFLU1607	putative fimbria-related protein precursor	1.-.-.-	3	18.712	27.4818	1.46867	-0.420655	0.461236	0.898313		25.3961	0.570911	-0.736814
PFLU3000	PFLU3000	LysR family transcription regulatory protein	4.4.1.5	9	78.1012	95.2304	1.21932	-0.277568	0.461448	0.898397		122.622	0.376893	-0.736464
PFLU0492	thiC	thiamine biosynthesis protein	2.-.-.-	7	463.015	732.532	1.58209	-0.59498	0.462387	0.899621		982.849	0.809584	-0.734921
PFLU4507	cysM	cysteine synthase B (O-acetylserine	4.2.99.8	7	888.169	1064.65	1.1987	-0.253005	0.46281	0.900142		1115.69	0.344587	-0.734227
PFLU1402	PFLU1402	putative membrane protein	3.2.1.21	3	624.092	778.413	1.24727	-0.304164	0.46392	0.900327		493.961	0.415293	-0.732407
PFLU4027	aspC	aspartate aminotransferase	2.6.1.1	7	7.98508	12.6448	1.58355	-0.372794	0.464258	0.900327		15.9623	0.509383	-0.731854
PFLU0282	PFLU0282	putative hydrolase	4.1.1.49	13	763.236	924.607	1.21143	-0.268063	0.46441	0.900327		719.404	0.366404	-0.731605
PFLU1745	PFLU1745	putative membrane protein	1.11.1.9	3	810.092	1113.79	1.3749	-0.431904	0.464459	0.900327		1190.12	0.590417	-0.731524
PFLU4583	PFLU4583	conserved hypothetical protein	2.7.7.7	10	243.302	288.368	1.18523	-0.246936	0.464714	0.900464		311.686	0.337757	-0.731106
PFLU5372	PFLU5372	putative exported protein	1.1.1.25	3	503.612	583.515	1.15866	-0.201355	0.464841	0.900464		464.092	0.27549	-0.730899
PFLU4177	PFLU4177	putative lipoprotein	3.1.21.1	3	894.224	1096.09	1.22575	-0.287884	0.465333	0.900816		835.831	0.394311	-0.730093
PFLU2785	PFLU2785	conserved hypothetical protein	2.7.8.24	10	34.2504	42.4354	1.23898	-0.273053	0.466598	0.901948		57.3579	0.375059	-0.728026
PFLU5905	PFLU5905	putative ABC transport system, membrane protein	4.1.1.-	3	48.6765	56.287	1.15635	-0.197278	0.466696	0.901948		80.7866	0.271037	-0.727865
PFLUr22					0.974373	1.08306	1.11155	-0.848788	0.466995	0.902124		1.30484	1.16692	-0.727377
PFLU4344	PFLU4344	conserved hypothetical protein	4.6.1.4	10	497.523	618.093	1.24234	-0.29837	0.468674	0.902124		654.862	0.411751	-0.724638
PFLU5480	PFLU5480	putative ABC transport system, ATP-binding	1.1.1.193	3	87.6115	108.634	1.23995	-0.257161	0.468755	0.902124		98.7082	0.354946	-0.724506
PFLU4371	minE	putative cell division topological specificity	3.5.3.19	0	687.619	847.151	1.23201	-0.292469	0.469032	0.902124		755.628	0.403932	-0.724055
PFLU4512	PFLU4512	putative transmembrane transport protein	3.5.3.11	3	34.8762	44.593	1.27861	-0.351372	0.469138	0.902124		51.3692	0.4854	-0.723882
PFLU5479	PFLU5479	conserved hypothetical protein	1.1.1.193	10	52.5338	65.7402	1.25139	-0.269045	0.469183	0.902124		102.131	0.371707	-0.723809
PFLU6003	recG	ATP-dependent DNA helicase	3.6.1.-	2	1423.77	1700.72	1.19452	-0.248751	0.469197	0.902124		1274.72	0.34368	-0.723786
PFLU2622	PFLU2622	putative transcriptional regulator	3.4.-.-	9	104.192	125.503	1.20454	-0.194854	0.46925	0.902124		167.689	0.269247	-0.7237
PFLU4195	leuD	putative 3-isopropylmalate dehydratase small	4.2.1.33	7	459.24	569.846	1.24085	-0.292654	0.469363	0.902124		616.725	0.404488	-0.723516
PFLU5956	comM	putative magnesium chelatase protein	5.1.1.7	7	177.763	215.688	1.21335	-0.270017	0.469435	0.902124		343.128	0.373262	-0.723399
PFLU4087	ssuA	alkanesulfonate transport binding protein	1.1.1.93	3	46.5491	52.5815	1.12959	-0.222227	0.469712	0.902358		72.2463	0.307391	-0.722948
PFLU4797	PFLU4797	putative lactam utilization protein	3.1.4.46	13	127.839	181.295	1.41815	-0.455766	0.471463	0.904786		298.586	0.63292	-0.720101
PFLU0416	hemE	uroporphyrinogen decarboxylase	4.1.1.37	7	1136.34	1591.55	1.4006	-0.455493	0.471619	0.904786		1837.54	0.632763	-0.719847
PFLU0238	PFLU0238	putative amino acid ABC transport system,	3.1.6.1	3	28.3606	36.0694	1.27181	-0.290025	0.471931	0.904786		28.4457	0.403181	-0.71934
PFLU4716	PFLU4716	conserved hypothetical protein	1.1.1.100	10	1242.94	1567.99	1.26152	-0.321717	0.472164	0.904786		1369.87	0.447474	-0.718963
PFLU3644	PFLU3644	putative bicyclomycin resistance protein	2.3.-.-	0	20.52	24.8143	1.20928	-0.256876	0.472184	0.904786		32.9763	0.357304	-0.71893
PFLU6121	atpH	ATP synthase delta chain	3.6.3.14	1	6312.02	8114.19	1.28551	-0.349366	0.473013	0.905034		10119	0.486863	-0.717585
PFLU6006	PFLU6006	conserved hypothetical protein	3.6.1.-	10	8438.9	12257.5	1.4525	-0.500369	0.473068	0.905034		10607.9	0.697382	-0.717497
PFLU0444	PFLU0444	conserved hypothetical protein	1.8.1.8	10	213.293	239.604	1.12336	-0.158162	0.473176	0.905034		361.127	0.22049	-0.717321
PFLU5043	guaA	GMP synthase (glutamine-hydrolyzing)	6.3.5.2	7	2325.96	2897.28	1.24563	-0.307428	0.473503	0.905034		2883.04	0.428895	-0.716791
PFLU5829	serA	D-3-phosphoglycerate dehydrogenase	1.1.1.95	7	11535.4	14776	1.28092	-0.345163	0.473508	0.905034		8498.22	0.481544	-0.716783
PFLU1533	PFLU1533	putative LysR-family regulatory protein	4.2.1.51	9	540.407	597.005	1.10473	-0.147077	0.473604	0.905034		939.449	0.205235	-0.716627
PFLU2281	PFLU2281	putative ABC transport system, membrane protein	2.7.8.5	3	20.0763	25.1324	1.25185	-0.245574	0.473791	0.905092		24.8056	0.342825	-0.716325
PFLU2205	PFLU2205	putative CoA ligase	2.7.8.5	6	66.3124	79.7947	1.20332	-0.196008	0.474525	0.906028		98.1124	0.274085	-0.715136
PFLU3238	PFLU3238	putative general secretory pathway protein C	4.2.1.84	3	183.632	221.169	1.20441	-0.258248	0.47464	0.906028		207.91	0.361212	-0.714949
PFLU4588	ligA	DNA ligase	6.5.1.2	2	1106.38	1284.91	1.16136	-0.208454	0.475091	0.906167		1272.3	0.291862	-0.71422
PFLU5677	PFLU5677	conserved hypothetical protein	4.1.2.5	10	42.9681	53.1188	1.23624	-0.266231	0.475297	0.906177		129.938	0.372932	-0.713887
PFLU5150	PFLU5150	putative hydrolase	1.10.3.-	13	285.062	400.382	1.40454	-0.456132	0.47561	0.906449		495.996	0.639395	-0.71338
PFLU1518	PFLU1518	putative dehydrogenase	4.2.1.51	13	820.642	1085.75	1.32305	-0.384988	0.47659	0.907447		928.35	0.540866	-0.711798
PFLU2749	PFLU2749	multidrug efflux system inner membrane protein	1.1.1.67	0	289.014	365.633	1.26511	-0.323446	0.477579	0.908359		414.626	0.455428	-0.710201
PFLU3005	PFLU3005	histone deacetylase family protein	2.7.1.31	13	48.7013	69.6535	1.43022	-0.457354	0.477796	0.908359		70.6983	0.644294	-0.709853
PFLU6015	PFLU6015	conserved hypothetical protein	3.6.1.-	10	1410.37	1831.14	1.29835	-0.361118	0.477797	0.908359		1466.87	0.508724	-0.70985
PFLU2271	PFLU2271	putative exported isoquinoline 1-oxidoreductase,	2.7.8.5	6	138.362	184.247	1.33163	-0.37615	0.477853	0.908359		379.711	0.529968	-0.709761
PFLU4001	PFLU4001	putative ABC transport system, membrane protein	2.7.1.12	3	251.9	304.278	1.20793	-0.248159	0.478032	0.908402		190.569	0.34978	-0.709471
PFLU3799	ycaJ	conserevd hypothetical protein	6.1.1.11	10	889.372	1079.51	1.21378	-0.270734	0.479259	0.909325		1044.63	0.382665	-0.707494
PFLU2435	PFLU2435	putative transport-related membrane protein	1.11.1.10	3	1.02823	2.16612	2.10664	-0.681678	0.479303	0.909325		1.73617	0.963605	-0.707425
PFLU1366	pcaH	protocatechuate 3,4-dioxygenase beta chain	1.13.11.3	6	52.0833	64.9796	1.24761	-0.284912	0.479881	0.909827		122.319	0.403276	-0.706494
PFLU3079	PFLU3079	putative AraC family regulatory protein	2.4.-.-	9	48.3809	55.462	1.14636	-0.209495	0.480444	0.910349		80.1409	0.296908	-0.705589
PFLU0506	rhdA	thiosulfate sulfurtransferase	2.8.1.1	7	798.875	944.042	1.18171	-0.229908	0.480923	0.910349		849.942	0.326195	-0.704818
PFLU2470	PFLU2470	putative nucleoside-sepcific transport system,	2.1.1.152	3	305.307	394.405	1.29183	-0.348342	0.481099	0.910349		354.077	0.494427	-0.704536
PFLU2722	PFLU2722	response regulator protein	3.5.5.1	9	193.857	261.822	1.35059	-0.401403	0.481995	0.911126		205.619	0.570907	-0.703097
PFLU2368	PFLU2368	putative transport-related membrane protein	3.5.1.10	3	16.6581	18.5997	1.11656	-0.313238	0.482299	0.911126		33.7733	0.445821	-0.70261
PFLU5129	PFLU5129	putative LysR-family transcriptional regulator	2.7.3.-	9	357.668	407.453	1.13919	-0.18113	0.482522	0.911126		277.056	0.257927	-0.702253
PFLU1390	PFLU1390	conserved hypothetical protein	4.1.3.27	10	482.657	590.825	1.22411	-0.27872	0.482742	0.911126		284.102	0.397094	-0.701899
PFLU5802	PFLU5802	putative symporter membrane protein	4.2.1.9	3	421.859	530.264	1.25697	-0.315561	0.483197	0.911375		380.955	0.450049	-0.70117
PFLU1621	PFLU1621	putative reductase	1.1.99.16	13	8103.55	9479.16	1.16975	-0.222859	0.483783	0.911809		5777.55	0.318264	-0.700231
PFLU5414	PFLU5414	putative lipoprotein	6.1.1.4	3	1454.78	1775.38	1.22037	-0.277619	0.484523	0.912061		1324.88	0.397139	-0.699047
PFLU5606	PFLU5606	putative dehydrogenase	1.3.3.11	13	3868.95	4483.07	1.15873	-0.208914	0.484823	0.91233		4654.74	0.299061	-0.698566
PFLU1306	PFLU1306	putative ATP-dependent helicase	2.1.1.77	2	480.595	609.783	1.26881	-0.325385	0.486251	0.912615		491.502	0.467316	-0.696284
PFLUt79					0.310638	1.09801	3.53469	-0.76807	0.48649	0.912615		3.93853	1.1037	-0.695902
PFLU5374	tesB	acyl-CoA thioesterase II	3.1.2.-	7	993.914	1201.87	1.20923	-0.262856	0.486806	0.912615		1000.08	0.377994	-0.695398
PFLU4348	PFLU4348	conserved hypothetical protein	4.6.1.4	10	15.0257	17.8324	1.18679	-0.286783	0.486998	0.912615		18.183	0.412583	-0.695091
PFLU2226	PFLU2226	putative ABC transport system, substrate-binding	2.7.8.5	3	81.8676	95.8812	1.17117	-0.20273	0.487766	0.912615		70.749	0.292174	-0.693867
PFLU3701	PFLU3701	putative LysR-family transcriptional regulator	2.7.1.112	9	66.0051	86.6065	1.31212	-0.316595	0.488736	0.912615		111.249	0.457295	-0.69232
PFLU4696	moaA	putative molybdenum cofactor biosynthesis	4.2.1.17	7	845.739	961.796	1.13723	-0.176352	0.489428	0.912615		1383.88	0.255132	-0.691219
PFLU5623	glcB	malate synthase G	2.3.3.9	1	2405.78	2761.27	1.14776	-0.193716	0.489511	0.912615		4147.24	0.280307	-0.691087
PFLU3708	PFLU3708	putative transcriptional regulator	2.7.1.112	9	145.526	184.577	1.26835	-0.307013	0.489696	0.912615		320.131	0.444437	-0.690792
PFLU5017	purT	phosphoribosylglycinamide formyltransferase 2	5.3.4.1	7	1220.43	1546.03	1.2668	-0.327674	0.489779	0.912615		1304.35	0.474436	-0.69066
PFLU2975	ada	O6-methylguanine-DNA methyltransferase	2.1.1.63	2	98.8461	117.944	1.19321	-0.198254	0.489806	0.912615		128.683	0.287067	-0.690618
PFLU0603	cobL	precorrin-6Y C(5,15)-methyltransferase	2.1.1.132	7	474.98	584.829	1.23127	-0.284096	0.490012	0.912615		437.773	0.411561	-0.690289
PFLU4662	PFLU4662	putative acetyl CoA acetyltransferase	4.2.1.17	13	345.561	456.656	1.32149	-0.380951	0.490553	0.912615		610.848	0.55256	-0.68943
PFLU3332	PFLU3332	short chain dehydrogenase	1.4.99.1	13	145.029	190.979	1.31683	-0.361035	0.491301	0.912615		215.433	0.524576	-0.688241
PFLU4110	mhpA	3-(3-hydroxy-phenyl)propionate hydroxylase,	1.14.13.-	6	233.537	288.946	1.23726	-0.283539	0.491404	0.912615		326.229	0.412074	-0.688078
PFLU3284	PFLU3284	putatuve TetR-family regulatory protein	4.1.2.-	9	15.2608	18.4481	1.20885	-0.337335	0.49145	0.912615		42.558	0.490309	-0.688004
PFLU2819	PFLU2819	hypothetical protein	2.3.2.2	8	3.079	4.44303	1.44301	-0.480906	0.491857	0.912615		4.88428	0.699645	-0.687358
PFLU3303	mhpT	putative 3-hydroxyphenylpropionic transport	1.14.13.-	3	64.1348	73.5606	1.14697	-0.209612	0.492399	0.912615		57.5966	0.305335	-0.686498
PFLU1308	PFLU1308	putative amino acid ABC transport system related	2.1.1.77	3	125.162	149.31	1.19293	-0.211421	0.4933	0.912615		138.368	0.308612	-0.68507
PFLU0632	PFLU0632	conserved hypothetical protein	4.1.1.19	10	170.006	186.898	1.09936	-0.14344	0.493405	0.912615		219.581	0.209432	-0.684903
PFLU0896	hisD	histidinol dehydrogenase	1.1.1.23	7	555.594	702.739	1.26484	-0.322254	0.493602	0.912615		880.3	0.470725	-0.684592
PFLU4205	PFLU4205	putative tetR-family transcriptional regulator	1.-.-.-	9	120.09	144.232	1.20103	-0.256812	0.493751	0.912615		274.513	0.375262	-0.684356
PFLU1247	PFLU1247	hypothetical protein	2.7.4.3	8	76.6298	107.418	1.40177	-0.433065	0.494092	0.912615		264.334	0.633308	-0.683815
PFLU3697	PFLU3697	putative phytase domain protein	2.7.1.112	7	24.0276	28.7394	1.1961	-0.246871	0.49413	0.912615		25.5411	0.361052	-0.683755
PFLU5461	ispA	geranyltranstransferase	2.5.1.10	7	527.772	638.67	1.21012	-0.263852	0.494729	0.912615		941.48	0.386423	-0.682806
PFLU2214	PFLU2214	putative stationary-phase survival protein	2.7.8.5	0	16.4977	18.7446	1.1362	-0.2952	0.49473	0.912615		18.2106	0.432335	-0.682805
PFLU0661	PFLU0661	putative transport related, membrane protein	3.6.3.-	3	526.633	720.259	1.36767	-0.423157	0.494881	0.912615		825.106	0.61995	-0.682566
PFLU1585	talB	transaldolase B	2.2.1.2	7	4163.98	4966.8	1.1928	-0.248178	0.494905	0.912615		5267.71	0.363616	-0.682529
PFLU3851	PFLU3851	conserved hypothetical protein	2.3.1.118	10	171.932	221.297	1.28712	-0.327448	0.494945	0.912615		293.681	0.479803	-0.682464
PFLU4353	PFLU4353	putative aminotransferase	4.6.1.4	13	800.754	1117.37	1.3954	-0.449012	0.495138	0.912615		955.132	0.658221	-0.68216
PFLU6058	PFLU6058	putative amino acid transport-related membrane	4.3.1.1	3	1220.35	1819.15	1.49067	-0.522402	0.495234	0.912615		1795.08	0.765977	-0.682007
PFLU3085	PFLU3085	putative short chain dehydrogenase	2.4.-.-	13	107.155	148.682	1.38754	-0.427325	0.495402	0.912615		151.057	0.626813	-0.681742
PFLU3601	PFLU3601	putative sensor kinase/response regulator fusion	1.-.-.-	9	703.228	826.819	1.17575	-0.226472	0.495621	0.912615		1004.28	0.332364	-0.681397
PFLU5718	PFLU5718	conserved hypothetical protein	2.5.1.6	10	1095.12	1495.53	1.36563	-0.425616	0.496393	0.912615		969.382	0.625744	-0.680175
PFLU1704	aroG	phospho-2-dehydro-3-deoxyheptonate aldolase	2.5.1.54	7	1361.86	1681.89	1.235	-0.294068	0.496572	0.912615		1828.77	0.43252	-0.679893
PFLU3295	PFLU3295	GntR-family transcriptional regulator	1.14.13.-	9	137.077	165.694	1.20877	-0.240392	0.496712	0.912615		240.584	0.353689	-0.679672
PFLU0253	tauC	taurine ABC transport system, permease protein	1.14.11.17	3	35.375	42.0433	1.1885	-0.209999	0.496747	0.912615		30.2824	0.308996	-0.679618
PFLU0825	dppA2	dipeptide ABC transport system,	2.7.1.69	3	462.168	514.445	1.11311	-0.16069	0.496944	0.912615		575.9	0.23655	-0.679306
PFLU3092	PFLU3092	putative methyl-accepting chemotaxis protein	4.1.3.18	0	63.7518	68.5616	1.07545	-0.206698	0.496962	0.912615		74.3078	0.304291	-0.679277
PFLU2367	PFLU2367	putative dihydroxy-acid dehydratase	3.5.1.10	7	44.5661	48.3051	1.0839	-0.228215	0.496978	0.912615		121.913	0.33598	-0.679252
PFLU1294	PFLU1294	putative LysR-family regulatory protein	2.7.7.60	9	232.766	265.162	1.13918	-0.19795	0.497709	0.912615		307.771	0.291919	-0.678099
PFLU1155	PFLU1155	putative exported flagellar protein	3.5.2.3	0	91.7319	128.655	1.40251	-0.454956	0.497745	0.912615		671.929	0.670984	-0.678043
PFLU4930	PFLU4930	conserved hypothetical protein	1.1.1.169	10	329.662	382.856	1.16136	-0.196186	0.497814	0.912615		383.235	0.289388	-0.677934
PFLU0129	PFLU0129	putative ABC transport system, permease	1.6.1.2	3	48.5973	60.2271	1.23931	-0.276278	0.498725	0.912707		62.3665	0.408395	-0.676497
PFLU0604	PFLU0604	putative cobalamin biosynthesis protein	2.1.1.132	7	324.609	418.867	1.29037	-0.344054	0.498761	0.912707		440.961	0.508624	-0.676441
PFLU2708	PFLU2708	nitrilase	3.5.5.1	6	56.4861	72.0256	1.2751	-0.309103	0.499029	0.912707		77.7996	0.45724	-0.676019
PFLU1118	PFLU1118	putative LysR-family regulatory protein	1.1.5.2	9	167.47	202.253	1.20769	-0.236553	0.499105	0.912707		245.024	0.349983	-0.675898
PFLU2727	PFLU2727	conserved hypothetical protein	2.7.3.-	10	95.168	118.485	1.245	-0.304135	0.4992	0.912707		245.594	0.450071	-0.675748
PFLU1300	pcm	protein-L-isoaspartate O-methyltransferase	2.1.1.77	2	863.946	1022.07	1.18302	-0.238501	0.49974	0.912857		1011.73	0.353388	-0.674898
PFLU0504	PFLU0504	putative phosphatase	5.99.1.-	13	1436.31	1878.98	1.3082	-0.369316	0.499813	0.912857		1542.78	0.54731	-0.674785
PFLU0429	PFLU0429	conserved hypothetical protein	1.1.1.100	10	136.171	156.13	1.14657	-0.217415	0.499913	0.912857		180.964	0.322274	-0.674627
PFLU1955	PFLU1955	putative exported protein	1.2.1.16	3	60.4399	67.2862	1.11327	-0.183669	0.500154	0.912954		71.2393	0.272406	-0.674248
PFLU3456	PFLU3456	conserved hypothetical protein	1.7.99.4	10	113.648	151.166	1.33012	-0.366857	0.500515	0.912954		99.8735	0.544558	-0.673679
PFLU0584	PFLU0584	putative amina acid ABC transport system,	3.5.1.5	3	28.7402	34.3768	1.19612	-0.223012	0.501001	0.912954		31.7976	0.331411	-0.672915
PFLU5841	potI	putrescine ABC transport system, permease	1.1.1.95	3	716.42	896.587	1.25148	-0.307452	0.502926	0.913978		895.745	0.458957	-0.669893
PFLU5137	cyoD	cytochrome C oxidase (ubiquinol oxidase) subunit	2.7.3.-	1	1158.89	1389.72	1.19919	-0.256859	0.503059	0.913978		1008.64	0.383552	-0.669685
PFLU0494	PFLU0494	putative lipoprotein	2.-.-.-	3	1143.29	1427.34	1.24845	-0.309492	0.503087	0.913978		1136.91	0.462176	-0.669641
PFLU2359	PFLU2359	putative membrane protein	3.5.1.10	3	743.193	984.505	1.3247	-0.38361	0.503167	0.913978		671.032	0.572967	-0.669515
PFLU3780	PFLU3780	putative lipoprotein	1.1.1.28	3	334.404	410.341	1.22708	-0.281544	0.503248	0.913978		307.904	0.420599	-0.669387
PFLU0820	dppD	dipeptide ABC transport system, ATP-binding	2.7.1.69	3	471.176	596.442	1.26586	-0.320406	0.503384	0.913978		567.419	0.478808	-0.669175
PFLU1707	PFLU1707	putative 2-dehydropantoate 2-reductase	2.5.1.54	7	307.756	363.794	1.18209	-0.22016	0.503524	0.913978		380.904	0.32911	-0.668956
PFLU5399	PFLU5399	conserved hypothetical protein	3.2.2.4	10	569.533	678.153	1.19072	-0.238962	0.504706	0.914291		554.4	0.358208	-0.667103
PFLU0966	PFLU0966	putative chemotaxis protein	3.5.1.-	0	87.8108	118.386	1.34819	-0.386576	0.504801	0.914291		317.622	0.579614	-0.666955
PFLUs36					140.077	169.527	1.21024	-0.27167	0.506425	0.915633		237.892	0.408887	-0.664414
PFLU2719	PFLU2719	putative membrane protein	3.5.5.1	3	179.028	202.191	1.12938	-0.162326	0.506623	0.915633		162.406	0.244428	-0.664105
PFLU2632	PFLU2632	putative binding-protein-dependent transporter	6.2.1.16	3	137.422	167.891	1.22172	-0.267464	0.506648	0.915633		157.483	0.402767	-0.664066
PFLU0076	PFLU0076	putative zinc ABC transport system,	1.11.1.6	3	495.971	616.143	1.2423	-0.301014	0.507086	0.915698		676.359	0.453757	-0.663382
PFLU5253	infB	protein chain initiation factor 2	4.2.1.70	2	14354.2	18060.7	1.25822	-0.319987	0.507771	0.915698		17357.8	0.483136	-0.662313
PFLU4509	PFLU4509	putative LysR family regulatory protein	4.2.99.8	9	172.627	205.861	1.19252	-0.215075	0.507797	0.915698		319.087	0.324753	-0.662272
PFLU2206	PFLU2206	putative IclR-family regulatory protein	2.7.8.5	9	336.818	376.022	1.1164	-0.145647	0.508507	0.915834		524.093	0.220289	-0.661164
PFLU5160	PFLU5160	conserved hypothetical protein	5.-	10	319.721	418.19	1.30799	-0.36288	0.508716	0.915834		341.731	0.54912	-0.660839
PFLU3002	PFLU3002	putative transport system, membrane protein	4.4.1.5	3	408.898	608.326	1.48772	-0.517189	0.508972	0.915834		517.603	0.7831	-0.660439
PFLU2571	PFLU2571	putative two component sensor histidine kinase	4.4.1.11	9	160.485	181.612	1.13164	-0.161751	0.509868	0.916382		180.483	0.245434	-0.659043
PFLU5679	sdaA	L-serine dehydratase 1	4.3.1.17	7	1371.52	2009.41	1.46509	-0.5015	0.510595	0.916892		2045.51	0.76226	-0.657912
PFLU1307	aotP	arginine/ornithine ABC transport system,	2.1.1.77	3	84.7642	107.127	1.26383	-0.281404	0.511322	0.916892		104.264	0.428459	-0.656781
PFLU3515	PFLU3515	putative exported protein	3.2.2.20	3	33.0745	41.2112	1.24601	-0.365784	0.512109	0.916892		79.7137	0.557975	-0.655557
PFLU3867	phaE	putative pH adaptation potassium efflux protein	2.3.1.118	0	49.9455	57.0463	1.14217	-0.180014	0.512513	0.916892		54.3331	0.27486	-0.65493
PFLU0948	murC	UDP-N-acetylmuramate--L-alanine ligase	6.3.2.8	0	2257.52	2671.11	1.18321	-0.236286	0.512818	0.916892		3555.9	0.361042	-0.654456
PFLU2529	PFLU2529	putative IcrL-family regulatory protein	6.3.1.5	9	74.9706	87.0242	1.16078	-0.250859	0.513024	0.916892		172.847	0.383497	-0.654136
PFLU2381	PFLU2381	putative membrane protein	3.2.2.-	3	25.3733	34.2546	1.35002	-0.32056	0.513762	0.917408		33.6109	0.490911	-0.652991
PFLU2634	PFLU2634	putative substrate-binding transport protein	6.2.1.16	3	229.505	258.518	1.12641	-0.157826	0.514775	0.917527		224.692	0.24228	-0.651421
PFLU1688	PFLU1688	putative deoxyribonuclease	2.7.3.-	5	355.376	418.232	1.17687	-0.221352	0.515057	0.917527		295.627	0.340026	-0.650984
PFLU4732	cheR	chemotaxis protein methyltransferase	2.1.1.80	0	1616.57	1804.36	1.11617	-0.155386	0.515808	0.917527		1981.24	0.239121	-0.64982
PFLU1521	PFLU1521	conserved hypothetical protein	4.2.1.51	10	315.419	388.433	1.23149	-0.281514	0.515819	0.917527		767.217	0.433229	-0.649804
PFLU5603	PFLU5603	conserved hypothetical protein	1.3.3.11	10	1042.64	1217.53	1.16774	-0.218044	0.516412	0.917527		926.425	0.336028	-0.648886
PFLU3843	PFLU3843	conserved hypothetical protein	2.3.1.118	10	210.026	276.419	1.31612	-0.369387	0.516577	0.917527		273.148	0.569488	-0.64863
PFLU3138	PFLU3138	conserved hypothetical protein	3.3.2.3	10	83.557	98.9787	1.18456	-0.17098	0.516604	0.917527		116.22	0.263618	-0.64859
PFLU1457	PFLU1457	putatuve L-aspartate oxidase (pseudogene)	3.2.2.-	11	6.9936	9.67279	1.38309	-0.3913	0.516722	0.917527		17.8628	0.60348	-0.648406
PFLU5692	PFLU5692	conserved hypothetical protein	2.4.1.-	10	398.489	507.914	1.2746	-0.336633	0.51706	0.917845		336.516	0.519589	-0.647884
PFLU0631	PFLU0631	putative penicillin-binding protein	4.1.1.19	3	485.239	549.249	1.13191	-0.171117	0.517491	0.918243		319.469	0.264389	-0.647218
PFLU0335	ctpA	carboxy-terminal processing protease precursor	3.4.21.102	2	1272.84	1558.61	1.22452	-0.281354	0.517688	0.918243		1866.64	0.434918	-0.646914
PFLU2385	PFLU2385	putative oxidoreductase	3.2.2.-	13	9.05007	11.8945	1.3143	-0.308164	0.517759	0.918243		14.3394	0.476442	-0.646803
PFLU1071	PFLU1071	putative GntR-family regulatory protein	3.4.21.53	9	374.98	434.166	1.15784	-0.197005	0.518073	0.918378		335.097	0.304811	-0.646319
PFLU1679	kdpD	two-component system, sensor kinase	2.7.3.-	9	133.851	157.976	1.18023	-0.20443	0.518366	0.918474		215.154	0.31652	-0.645867
PFLU1136	gltL	glutamate/aspartate ABC transport system,	1.1.5.2	3	454.515	611.906	1.34628	-0.403489	0.518598	0.918604		1385.1	0.625071	-0.645509
PFLU4915	ruvC	crossover junction endodeoxyribonuclease	3.1.22.4	2	243.739	297.292	1.21972	-0.273945	0.519279	0.919134		316.191	0.425079	-0.644457
PFLU2272	PFLU2272	putative isoquinoline 1-oxidoreductase, alpha	2.7.8.5	6	37.2707	48.6929	1.30646	-0.355248	0.519857	0.919134		132.23	0.551999	-0.643565
PFLU1039	PFLU1039	putative LysR-family regulatory protein	4.3.1.17	9	73.0056	86.4949	1.18477	-0.198179	0.519891	0.919134		105.912	0.307964	-0.643514
PFLU3744	PFLU3744	putative ABC transport protein, inner membrane	2.2.1.1	3	15.0682	16.8961	1.12131	-0.257834	0.519959	0.919134		372.469	0.400732	-0.643408
PFLU5168	proB	glutamate 5-kinase	2.7.2.11	7	1327.46	1634.66	1.23142	-0.288638	0.520014	0.919134		1437.92	0.448667	-0.643324
PFLU6057	aspA	aspartate ammonia-lyase	4.3.1.1	7	9917.6	13176.9	1.32863	-0.388318	0.520677	0.919399		10085.3	0.604572	-0.642302
PFLU5636	PFLU5636	putative ABC transport system, ATP-binding	2.3.3.9	3	108.475	118.448	1.09194	-0.177923	0.520792	0.919399		110.831	0.277085	-0.642126
PFLU4780	PFLU4780	conserved hypothetical protein	1.17.4.1	10	729.191	851.117	1.16721	-0.220806	0.521271	0.919965		717.521	0.344263	-0.641387
PFLU0822	dppB	dipeptide ABC transport system, permease	2.7.1.69	3	509.411	621.038	1.21913	-0.272543	0.52192	0.920549		618.918	0.42559	-0.640389
PFLU5493	PFLU5493	putative hydrolase	1.1.1.193	13	319.367	381.003	1.19299	-0.236815	0.523187	0.921586		354.058	0.370927	-0.638441
PFLU1644	serC	phosphoserine aminotransferase	2.6.1.52	7	1312.18	1494.28	1.13878	-0.181713	0.523303	0.921586		1501.56	0.284699	-0.638262
PFLU2874	PFLU2874	hypothetical protein	2.1.1.73	8	12.1932	15.4655	1.26837	-0.321195	0.524405	0.922031		14.223	0.504571	-0.63657
PFLU1185	PFLU1185	putative phage-related tail protein	6.1.1.10	12	171.786	222.774	1.29681	-0.366591	0.524766	0.922031		231.257	0.576387	-0.636016
PFLU1502	PFLU1502	putative dehydrogenase	6.3.2.6	13	97.2769	130.256	1.33902	-0.377001	0.524988	0.922031		110.566	0.593071	-0.635676
PFLU4361	PFLU4361	putative allantoicase	4.6.1.4	6	566.571	716.853	1.26525	-0.320944	0.525236	0.922031		1107.22	0.50519	-0.635295
PFLU4477	PFLU4477	putative fatty acid transport system, membrane	3.6.1.-	3	4367.56	5347.34	1.22433	-0.283713	0.526111	0.922031		5166.31	0.44753	-0.633953
PFLU0163	PFLU0163	putative lipoprotein	1.6.1.2	3	284.638	362.372	1.2731	-0.335155	0.52635	0.922031		387.472	0.52898	-0.633588
PFLU0140	PFLU0140	putative lipoprotein	1.6.1.2	3	234.548	315.078	1.34334	-0.393688	0.526362	0.922031		304.397	0.62138	-0.633569
PFLU1513	pheC	cyclohexadienyl dehydratase precursor	4.2.1.51	7	327.725	383.243	1.1694	-0.224441	0.526556	0.922031		483.62	0.354415	-0.633271
PFLU0898	uraA	uracil permease	1.1.1.23	7	743.127	899.341	1.21021	-0.266492	0.52658	0.922031		788.524	0.420842	-0.633236
PFLU4028	PFLU4028	putative ABC transport system, membrane protein	2.6.1.1	3	23.1863	25.9787	1.12043	-0.213127	0.527194	0.922164		26.709	0.337069	-0.632295
PFLU4276	PFLU4276	putative methyl-accepting chemotaxis protein	3.5.1.16	0	190.191	251.144	1.32049	-0.379945	0.527451	0.922164		257.497	0.601273	-0.631901
PFLU1539	PFLU1539	putative membrane protein	4.2.1.51	3	352.221	421.599	1.19697	-0.249176	0.528735	0.923223		678.092	0.395556	-0.629939
PFLU5471	ribB	3,4-dihydroxy-2-butanone 4-phosphate synthase	2.5.1.9	7	1543.75	1815.92	1.1763	-0.226349	0.529007	0.923223		1770.66	0.359556	-0.629523
PFLU2203	PFLU2203	putative hydratase	2.7.8.5	13	7.45442	10.5833	1.41974	-0.308914	0.529648	0.923223		10.6784	0.491477	-0.628544
PFLU0053	adhB	alcohol dehydrogenase cytochrome C subunit	3.4.24.70	7	461.567	546.937	1.18496	-0.235872	0.530326	0.923223		373.725	0.375887	-0.627509
PFLU5221	PFLU5221	conserved hypothetical protein	2.2.1.6	10	504.277	599.77	1.18937	-0.244648	0.530384	0.923223		519.419	0.389926	-0.627421
PFLU4024	fabG	biotin carboxylase	6.3.4.14	7	27.3862	33.8116	1.23462	-0.2022	0.530408	0.923223		29.7357	0.32229	-0.627383
PFLU0449	PFLU0449	conserved hypothetical protein	1.8.1.8	10	133.792	174.573	1.30481	-0.36432	0.530985	0.923223		125.266	0.581514	-0.626503
PFLU2790	PFLU2790	putative integral membrane transport protein	2.7.8.24	3	9.15209	12.907	1.41028	-0.312856	0.531217	0.923223		14.1326	0.499651	-0.62615
PFLU0960	PFLU0960	putative conserved membrane protein	3.5.1.-	3	155.704	179.19	1.15084	-0.203363	0.531999	0.923223		185.923	0.325402	-0.624958
PFLU6002	PFLU6002	putative oxidative stress LysR-family regulatory	3.1.7.2	9	1200.85	1394.68	1.16141	-0.210309	0.53267	0.923223		948.976	0.337069	-0.623936
PFLU3462	PFLU3462	putative exported protein	1.7.99.4	3	78.5618	93.0302	1.18417	-0.237817	0.532754	0.923223		208.993	0.381235	-0.623808
PFLU2823	PFLU2823	phage-related conserved hypothetical protein	2.3.2.2	12	66.0317	75.8529	1.14873	-0.192122	0.532871	0.923223		58.1297	0.308071	-0.62363
PFLU1266	PFLU1266	putative Na+/H+ antiporter protein	3.5.1.18	3	589.233	682.297	1.15794	-0.205651	0.533121	0.923223		849.224	0.329967	-0.623248
PFLU5054	PFLU5054	conserved hypothetical protein	2.3.3.13	10	4856.24	5935.46	1.22223	-0.280323	0.533193	0.923223		5251.84	0.449855	-0.62314
PFLU0009	gmhB	D,D-heptose 1,7-bisphosphate phosphatase	3.1.3.-	7	1016.5	1184.34	1.16512	-0.217543	0.533513	0.923289		877.765	0.34938	-0.622653
PFLU3157	pgm	phosphoglucomutase	3.1.1.3	6	1894.81	2312.69	1.22054	-0.277212	0.534567	0.924343		2939.14	0.44636	-0.62105
PFLU2737	PFLU2737	putative membrane protein	3.4.11.18	3	172.181	213.469	1.2398	-0.292172	0.534871	0.924536		435.809	0.4708	-0.620587
PFLU5907	PFLU5907	putative exported protein	4.1.1.-	3	47.5898	54.7885	1.15126	-0.167856	0.535232	0.924615		51.849	0.270718	-0.620039
PFLU1355	PFLU1355	conserved hypothetical protein	3.6.1.-	10	8.32677	10.0502	1.20698	-0.28773	0.535527	0.924783		14.6635	0.464387	-0.619591
PFLU4831	PFLU4831	conserved hypothetical protein	6.2.1.3	10	598.729	676.128	1.12927	-0.171305	0.535736	0.924783		706.525	0.276622	-0.619273
PFLU2027	fklB	FKBP-type peptidyl-prolyl cis-trans isomerase	5.2.1.8	0	8526.13	10435.6	1.22396	-0.282647	0.536101	0.924783		6978.94	0.456825	-0.61872
PFLU1231	PFLU1231	conserved hypothetical protein	6.1.1.6	10	473.43	556.771	1.17604	-0.228371	0.536148	0.924783		804.048	0.369145	-0.618648
PFLU3641	PFLU3641	oxidative stress related two component system,	2.3.-.-	9	19.9318	27.1128	1.36028	-0.378897	0.536205	0.924783		66.0936	0.612544	-0.618562
PFLU1727	PFLU1727	putative aromatic ring dioxygenase	2.5.1.54	0	50.1562	60.3529	1.2033	-0.200792	0.536291	0.924783		99.7747	0.32468	-0.618431
PFLU2793	PFLU2793	putative aminotransferase	2.7.8.24	13	191.47	220.505	1.15164	-0.182333	0.536599	0.924981		259.458	0.295054	-0.617964
PFLU0027	PFLU0027	putative choline sulfatase	1.1.1.25	0	130.735	144.644	1.10639	-0.142305	0.536725	0.924981		116.992	0.230353	-0.617772
PFLU4351	PFLU4351	LysR family regulatory protein	4.6.1.4	9	201.167	235.267	1.16951	-0.23294	0.537061	0.925076		217.409	0.377376	-0.617263
PFLU5146	PFLU5146	putative LuxR-family regulatory protein	1.10.3.-	9	89.2442	101.196	1.13392	-0.188775	0.53715	0.925076		181.14	0.305893	-0.617128
PFLU2577	PFLU2577	conserved hypothetical protein	4.4.1.11	10	20.0649	27.3577	1.36346	-0.40618	0.537722	0.925222		65.3597	0.659103	-0.616262
PFLU4248	PFLU4248	hypothetical protein	3.1.3.18	8	274.416	306.469	1.11681	-0.148803	0.537923	0.925222		232.411	0.24158	-0.615958
PFLU0413	PFLU0413	conserved hypothetical protein	4.2.3.4	10	4391.7	5238.23	1.19276	-0.247473	0.538143	0.925222		4489.65	0.401987	-0.615624
PFLU1841	PFLU1841	conserved hypothetical protein	4.2.1.60	10	166.725	191.666	1.14959	-0.194424	0.539979	0.92558		269.89	0.317248	-0.612845
PFLU5265	carB	carbamoyl-phosphate synthase large chain	6.3.5.5	7	9251.95	10850.2	1.17275	-0.225242	0.54005	0.92558		11156	0.367599	-0.612737
PFLU5643	PFLU5643	putative acyltransferase	2.7.3.-	13	522.659	663.195	1.26889	-0.325441	0.540367	0.92558		626.864	0.531542	-0.612258
PFLU5671	PFLU5671	conserved hypothetical protein	4.1.2.5	10	315.317	354.437	1.12407	-0.159906	0.540606	0.92558		486.587	0.261328	-0.611897
PFLU4393	PFLU4393	putative short-chain dehydrogenase	2.6.1.76	13	120.361	147.748	1.22755	-0.257814	0.540921	0.92558		139.676	0.421664	-0.611421
PFLU5327	PFLU5327	conserved hypothetical ABC transport, membrane	1.4.1.4	3	9116.76	10549.1	1.15711	-0.206601	0.541023	0.92558		7502.6	0.337988	-0.611267
PFLU4066	PFLU4066	ABC transporter, substrate binding protein	1.1.1.93	3	19.7656	24.6952	1.2494	-0.265203	0.541903	0.925644		18.8459	0.434803	-0.609938
PFLU3310	PFLU3310	conserved hypothetical protein	1.14.13.-	10	71.972	77.2556	1.07341	-0.174807	0.542692	0.926568		85.3943	0.287158	-0.608747
PFLU2648	PFLU2648	putative acetyltransferase	2.7.7.7	13	238.136	271.627	1.14064	-0.165224	0.543143	0.926568		340.746	0.271721	-0.608067
PFLU5578	ksgA	dimethyladenosine transferase	2.1.1.-	2	362.192	419.334	1.15777	-0.206188	0.543256	0.926568		554.356	0.339182	-0.607897
PFLU4207	gltX	putative glutamyl-tRNA synthetase	6.1.1.17	2	2318.13	2758.34	1.1899	-0.243244	0.543593	0.926568		2698.52	0.400476	-0.607388
PFLU5424	PFLU5424	conserved hypothetical protein	2.3.1.-	10	385.521	500.609	1.29853	-0.353167	0.544143	0.926568		504.332	0.582246	-0.60656
PFLU0549	PFLU0549	putative dehydrogenase	2.4.2.11	13	401.723	567.429	1.41249	-0.451872	0.544278	0.926568		998.415	0.745225	-0.606356
PFLU3320	PFLU3320	hypothetical protein	3.-.-.-	8	38.1953	50.6336	1.32565	-0.330366	0.544926	0.926568		32.6431	0.545716	-0.605381
PFLU0462	rfaF	ADP-heptose--LPS heptosyltransferase II	2.-.-.-	3	552.112	713.125	1.29163	-0.346371	0.545269	0.926568		911.888	0.572642	-0.604865
PFLU4772	PFLU4772	conserved hypothetical protein	1.17.4.1	10	597.474	663.892	1.11117	-0.14558	0.54571	0.926568		887.775	0.240946	-0.604202
PFLU1795	PFLU1795	putative exported protein	3.6.3.28	3	588.946	733.291	1.24509	-0.298748	0.54624	0.926582		603.816	0.495104	-0.603405
PFLU3961	PFLU3961	metallo-beta-lactamase superfamily protein	3.5.2.2	13	400.532	478.515	1.1947	-0.241651	0.546474	0.926582		690.212	0.400713	-0.603052
PFLU0411	aroK	shikimate kinase I	2.7.1.71	7	1012.31	1261.89	1.24654	-0.304465	0.546727	0.926582		1394.92	0.505192	-0.602672
PFLU4252	PFLU4252	conserved hypothetical protein	3.1.3.18	10	518.371	623.277	1.20238	-0.258	0.54677	0.926582		758.831	0.428139	-0.602608
PFLU4807	PFLU4807	conserved hypothetical protein	1.-.-.-	10	486.607	543.892	1.11772	-0.154067	0.547264	0.927131		741.593	0.255983	-0.601866
PFLU4806	PFLU4806	putative acetyltransferase	1.-.-.-	13	235.499	271.695	1.1537	-0.179705	0.547429	0.927131		180.43	0.298704	-0.601617
PFLU2253	PFLU2253	conserved hypothetical protein	2.7.8.5	10	603.794	725.292	1.20122	-0.252997	0.547585	0.927131		614.051	0.420691	-0.601384
PFLU2678	PFLU2678	hypothetical protein	2.7.1.23	8	485.724	564.866	1.16294	-0.209157	0.548215	0.927458		646.636	0.348341	-0.600437
PFLU1848	PFLU1848	putative membrane protein	4.2.1.60	3	379.163	432.361	1.1403	-0.176296	0.548247	0.927458		431.932	0.293636	-0.600389
PFLU1280	lpxD	UDP-3-O-[3-hydroxymyristoyl] glucosamine	2.3.1.-	0	2014.46	2318.53	1.15094	-0.19703	0.549106	0.927509		2459.33	0.328877	-0.5991
PFLU0162	PFLU0162	putative lipoprotein	1.6.1.2	3	612.207	724.681	1.18372	-0.235395	0.549226	0.927509		848.572	0.393031	-0.59892
PFLU3299	PFLU3299	aldehyde dehydrogenase family protein	1.14.13.-	13	57.4319	68.3156	1.18951	-0.237199	0.550109	0.927509		102.587	0.396923	-0.597596
PFLU5439	mpl	UDP-Nacetylmuramate:l-alanyl-gamma-D-glutamyl-meso-diaminopimelate	6.3.2.-	3	1037.87	1252.81	1.20709	-0.260076	0.550138	0.927509		1860.41	0.435235	-0.597554
PFLU4673	PFLU4673	putative outer membrane protein	4.2.1.17	3	538.185	680.742	1.26488	-0.32092	0.55018	0.927509		907.374	0.537112	-0.597491
PFLU5684	betI	HTH-type transcriptional regulator TetR-family	4.3.1.17	9	1608.65	2319.77	1.44206	-0.475618	0.550613	0.927509		2115.32	0.796891	-0.596842
PFLU3636	PFLU3636	putative oxidoreductase	2.3.-.-	13	318.294	397.51	1.24888	-0.303318	0.550614	0.927509		362.131	0.508206	-0.59684
PFLU4224	PFLU4224	putative esterase	2.6.1.57	13	164.614	210.134	1.27653	-0.317285	0.550678	0.927509		244.986	0.531694	-0.596744
PFLU4619	PFLU4619	putative esterase/lipase	2.1.-.-	13	443.757	527.604	1.18895	-0.241802	0.552195	0.927949		434.617	0.406749	-0.594474
PFLU4981	inaA	pH-inducible protein involved in stress	1.2.1.12	0	953.167	1197.83	1.25668	-0.313084	0.552776	0.927949		909.26	0.527427	-0.593605
PFLU5075	secD	preprotein translocase, auxillary membrane	3.1.3.25	3	3282.05	4214.09	1.28398	-0.342605	0.553592	0.927949		3767.59	0.578347	-0.592386
PFLU6070	oadA	oxaloacetate decarboxylase alpha chain	4.1.1.3	7	3590.34	4411.75	1.22878	-0.286345	0.55367	0.927949		4706.97	0.483472	-0.592269
PFLU0796	nadC	nicotinate-nucleotide pyrophosphorylase	2.4.2.19	7	605.805	734.849	1.21301	-0.264321	0.553972	0.927949		880.713	0.446625	-0.591819
PFLU1966	PFLU1966	putative pilL-related (pseudogene)	1.2.1.16	11	151.544	181.264	1.19612	-0.219663	0.554078	0.927949		135.278	0.371264	-0.591661
PFLU6051	PFLU6051	putative aldose 1-epimerase	3.6.3.27	13	1896.59	2230.34	1.17597	-0.226432	0.554517	0.927949		2214.26	0.383132	-0.591004
PFLU4025	PFLU4025	putative biotin carboxyl carrier protein of	6.3.4.14	7	9.8375	13.1587	1.33761	-0.300458	0.554673	0.927949		14.4284	0.508585	-0.590772
PFLU5418		conserved hypothetical protein	2.3.1.-	10	2906.1	3367.77	1.15886	-0.20787	0.55488	0.927949		3683.84	0.352045	-0.590463
PFLU1085	PFLU1085	putative bacterial-like globin lipoprotein	3.4.21.53	3	28.4466	35.8456	1.2601	-0.258469	0.554914	0.927949		66.4202	0.437776	-0.590413
PFLU5139	cyoB	cytochrome C oxidase (ubiquinol oxidase) subunit	1.10.3.-	1	13727.2	16592.1	1.2087	-0.265375	0.555758	0.927949		12323.5	0.450434	-0.589154
PFLU1715	PFLU1715	putative exported lipase	2.5.1.54	13	76.8356	82.1888	1.06967	-0.147398	0.555825	0.927949		83.1354	0.250228	-0.589054
PFLU5987	argB	acetylglutamate kinase	2.7.2.8	7	4323.25	5246.76	1.21361	-0.269881	0.556851	0.927949		3604.14	0.459352	-0.587525
PFLU2724	PFLU2724	putative membrane protein	2.7.3.-	3	60.9498	78.1256	1.2818	-0.291557	0.557173	0.927949		63.2848	0.496652	-0.587046
PFLU0713	rspP	nodulation-related hypothetical protein	6.3.2.4	0	36.4591	46.3284	1.2707	-0.251686	0.558097	0.927949		30.7173	0.429739	-0.585671
PFLU1922	PFLU1922	putative exported protein	4.2.1.11	3	70.3133	78.2087	1.11229	-0.185545	0.558772	0.927949		71.6644	0.317351	-0.584667
PFLU3839	PFLU3839	putative membrane protein	2.3.1.118	3	82.4268	96.6576	1.17265	-0.178018	0.55904	0.927949		123.674	0.304686	-0.584268
PFLU0472	PFLU0472	putative lipoprotein	2.-.-.-	3	486.099	562.166	1.15649	-0.204098	0.559291	0.927949		355.882	0.349546	-0.583896
PFLU2791	PFLU2791	putative substrate-binding transport protein	2.7.8.24	3	15.6367	19.1434	1.22426	-0.228102	0.559479	0.927949		19.988	0.390844	-0.583615
PFLU1330	PFLU1330	putative membrane protein	1.4.3.5	3	1197.07	1387.9	1.15941	-0.207714	0.559668	0.927949		2484.56	0.35608	-0.583334
PFLU2375	PFLU2375	putative aldose 1-epimerase	3.6.3.17	6	101.332	114.15	1.1265	-0.163976	0.559856	0.927949		339.197	0.281236	-0.583055
PFLU5783	PFLU5783	conserved hypothetical protein	2.4.2.-	10	377.219	428.89	1.13698	-0.175451	0.560666	0.927949		438.46	0.301539	-0.581853
PFLU0378	PFLU0378	putative ABC transport system, ATP-binding	2.4.1.-	3	431.644	549.329	1.27264	-0.332031	0.560801	0.927949		641.758	0.570841	-0.581652
PFLU3938	PFLU3938	putative lipoprotein	3.4.99.-	3	30.8203	39.5617	1.28362	-0.230606	0.560904	0.927949		44.2055	0.396572	-0.581499
PFLU2668	PFLU2668	putative membrane protein	2.1.1.133	3	153.239	185.585	1.21108	-0.247936	0.561254	0.927949		289.217	0.426754	-0.580981
PFLU4803	PFLU4803	conserved hypothetical protein	1.-.-.-	10	28.4854	38.939	1.36698	-0.351197	0.561575	0.927949		165.287	0.604987	-0.580504
PFLU3695	PFLU3695	putative biopolymer transport protein	2.7.1.112	3	3.75414	5.86944	1.56346	-0.396593	0.561781	0.927949		3.93833	0.683547	-0.580198
PFLU2444	PFLU2444	putative phosphoglycerate mutase	1.11.1.10	13	100.641	112.901	1.12182	-0.150533	0.562352	0.927949		174.119	0.25983	-0.579351
PFLU2605	PFLU2605	putative membrane protein	1.1.1.18	3	219.142	268.841	1.22679	-0.285482	0.562504	0.927949		198.306	0.492954	-0.579126
PFLU0427	PFLU0427	putative membrane protein	1.1.1.100	3	291.077	355.619	1.22173	-0.276155	0.56284	0.927949		414.914	0.477257	-0.578629
PFLU2304	PFLU2304	putative glucose dehydrogenase	5.3.1.5	7	405.638	477.215	1.17645	-0.22178	0.562876	0.927949		600.505	0.383321	-0.578575
PFLU3239	PFLU3239	putative general secretory pathway protein H/U	4.2.1.84	3	70.0369	79.0555	1.12877	-0.173984	0.563076	0.927949		47.7003	0.300866	-0.578278
PFLU0764	slyD	peptidyl-prolyl cis-trans isomerase	5.2.1.8	0	3988.68	5461.71	1.3693	-0.416329	0.56409	0.927949		5578.67	0.721818	-0.576778
PFLU2919	ycdB	conserved hypothetical protein	2.7.8.8	10	58.3488	69.8551	1.1972	-0.232108	0.564445	0.927949		81.7325	0.40279	-0.576251
PFLU6111	PFLU6111	conserved hypothetical protein	3.5.4.19	10	3394.99	3774.19	1.11169	-0.152116	0.564507	0.927949		2360.02	0.264018	-0.57616
PFLU1835	fabB	3-oxoacyl-[acyl-carrier-protein] synthase I	2.3.1.41	7	4810.17	5619.8	1.16832	-0.21919	0.564595	0.927949		4848.06	0.380519	-0.576029
PFLU1744	PFLU1744	conserved hypothetical protein	1.11.1.9	10	1155.36	1519.18	1.31491	-0.368881	0.564609	0.927949		1011.98	0.640409	-0.576008
PFLU5812	PFLU5812	putative LysR-family regulatory protein	1.5.1.3	9	451.127	513.074	1.13732	-0.169711	0.565016	0.927949		442.681	0.294941	-0.575406
PFLU2104	PFLU2104	putative epimerase	2.7.1.25	13	325.226	359.515	1.10543	-0.149944	0.565451	0.927949		381.626	0.26088	-0.574764
PFLU3779	PFLU3779	conserved hypothetical protein	1.1.1.28	10	461.071	566.321	1.22827	-0.28153	0.565614	0.927949		434.268	0.490025	-0.574523
PFLU3829	nuoM	NADH dehydrogenase I chain M	1.6.5.3	1	2757.54	3445.29	1.2494	-0.307396	0.565624	0.927949		3107.42	0.53506	-0.574508
PFLU3020	PFLU3020	putative two-component system, response	2.7.1.31	9	476.816	545.901	1.14489	-0.192363	0.565834	0.927949		681.087	0.335012	-0.574197
PFLU1055	pepA	cytosol aminopeptidase	3.4.11.1	5	1303.91	1690.12	1.29619	-0.351147	0.566506	0.928258		3090.56	0.612604	-0.573205
PFLU6101	PFLU6101	putative cation-transport ATPase	3.5.4.19	3	347.142	402.268	1.1588	-0.201834	0.566864	0.928258		303.04	0.352441	-0.572676
PFLU3896	PFLU3896	putative type-b cytochrome	6.4.1.4	7	165.73	204.952	1.23666	-0.270973	0.566992	0.928258		107.021	0.473325	-0.572487
PFLU1245	PFLU1245	conserved hypothetical protein	2.7.4.3	10	271.401	322.048	1.18661	-0.224087	0.567168	0.928258		228.619	0.391605	-0.572227
PFLU5245	PFLU5245	conserved hypothetical protein	6.2.1.1	10	234.231	265.656	1.13416	-0.163487	0.567289	0.928258		448.592	0.285793	-0.572048
PFLU2835	PFLU2835	hypothetical protein	2.1.1.73	8	4.21383	4.9717	1.17985	-0.475917	0.567343	0.928258		4.31785	0.832069	-0.571968
PFLU1507	PFLU1507	putative LysR-family regulatory protein	6.3.2.6	9	154.279	187.562	1.21574	-0.267433	0.567464	0.928258		222.903	0.467712	-0.57179
PFLU5638	PFLU5638	putative glutathione S-transferase	2.3.3.9	13	351.365	419.819	1.19483	-0.236651	0.568016	0.928806		435.544	0.414468	-0.570976
PFLU2119	PFLU2119	putative exported protein	3.5.4.1	3	69.8166	75.9147	1.08734	-0.141952	0.568357	0.928806		293.549	0.248832	-0.570473
PFLU4288	PFLU4288	TetR-family regulatory protein	3.5.1.16	9	97.9469	119.319	1.2182	-0.273779	0.568417	0.928806		237.583	0.479989	-0.570385
PFLU1866	PFLU1866	conserved hypothetical protein	1.3.99.-	10	203.558	242.94	1.19346	-0.248056	0.568716	0.928806		341.531	0.43523	-0.569943
PFLU2199	PFLU2199	putative carboxypeptidase	2.7.8.5	2	55.5635	64.0071	1.15196	-0.170098	0.568761	0.928806		75.1581	0.298483	-0.569877
PFLU0037	trpI	HTH-type transcriptional regulator trpI (trpBA	4.2.1.20	9	201.564	245.236	1.21666	-0.258179	0.569136	0.928867		199.635	0.453483	-0.569325
PFLU2451	PFLU2451	putative transport-related membrane protein	2.1.1.152	3	177.068	255.655	1.44383	-0.469248	0.56928	0.928867		380.529	0.824526	-0.569112
PFLU6122	atpF	ATP synthase B chain	3.6.3.14	1	9535.12	11111.3	1.1653	-0.215836	0.569879	0.929583		15269	0.37984	-0.568229
PFLU2162	PFLU2162	conserved hypothetical protein	5.99.1.2	10	110.706	130.43	1.17816	-0.208339	0.5703	0.929854		127.819	0.367047	-0.567609
PFLU0772		putative type IV pilus related protein	1.17.1.2	3	1360.47	1589.25	1.16816	-0.215665	0.570527	0.929854		1798.94	0.380176	-0.567276
PFLU0592	PFLU0592	putative iron ABC transport system, ATP-binding	3.5.1.5	3	61.308	84.8632	1.38421	-0.443299	0.571044	0.929986		121.229	0.782503	-0.566515
PFLU5981	PFLU5981	putative transport-related, exported protein	1.2.1.3	3	364.778	419.952	1.15125	-0.191582	0.571246	0.929986		498.122	0.338354	-0.566217
PFLU1453	PFLU1453	conserved hypothetical protein	3.2.2.-	10	624.898	729.964	1.16813	-0.215801	0.57125	0.929986		850.747	0.381131	-0.566212
PFLU0191	PFLU0191	putative membrane protein	3.6.3.25	3	72.2194	87.1146	1.20625	-0.278509	0.571726	0.9305		247.071	0.49249	-0.565511
PFLU0248	srpH	serine acetyltransferase	2.3.1.30	7	165.533	191.868	1.15909	-0.202291	0.572252	0.930637		246.558	0.358203	-0.564738
PFLU6001	PFLU6001	putative exported protein	3.1.7.2	3	193.751	264.329	1.36427	-0.407991	0.572292	0.930637		519.818	0.722518	-0.564679
PFLU1873	PFLU1873	putative ABC transport system, membrane protein	1.3.99.-	3	351.289	434.617	1.23721	-0.291555	0.572882	0.93066		489.533	0.517113	-0.563813
PFLU3422	PFLU3422	putative branched-chain amino acid ABC	4.2.99.9	3	11.063	12.4127	1.122	-0.260554	0.572922	0.93066		15.4455	0.462176	-0.563754
PFLU4312	bolA	BolA protein	1.1.2.3	9	432.767	493.289	1.13985	-0.174322	0.574608	0.93066		533.11	0.31058	-0.561279
PFLU4125	PFLU4125	putative methyl-accepting chemotaxis protein	2.7.3.-	0	1224.02	1638.81	1.33888	-0.393385	0.574666	0.93066		785.942	0.70098	-0.561194
PFLU5181	PFLU5181	putative putative exported protein	3.5.1.81	3	240.351	277.544	1.15474	-0.208806	0.575171	0.93066		245.166	0.372567	-0.560453
PFLU0040	PFLU0040	conserved exported hypothetical protein	4.2.1.20	3	4458.4	5655.16	1.26843	-0.326129	0.575493	0.93066		4996.29	0.582394	-0.55998
PFLU1380	acrA	acriflavine resistance protein A precursor	4.1.1.44	0	1319.02	1581.92	1.19931	-0.252089	0.575876	0.93066		1793.44	0.450627	-0.559418
PFLU3828	nuoL	NADH-quinone oxidoreductase chain L	1.6.99.5	1	3427.26	4088.48	1.19293	-0.246747	0.57674	0.93066		3820.83	0.442078	-0.558153
PFLU5138	cyoC	cytochrome C oxidase (ubiquinol oxidase) subunit	2.7.3.-	1	3471.18	4064.41	1.1709	-0.222305	0.576802	0.93066		3067.43	0.398353	-0.558062
PFLU2721	PFLU2721	putative efflux system inner membrane protein	3.5.5.1	3	343.232	483.728	1.40933	-0.444443	0.577061	0.93066		443.382	0.796946	-0.557683
PFLU2999	PFLU2999	putative aldo/keto reductase	4.4.1.5	7	694.448	873.86	1.25835	-0.312582	0.577241	0.93066		1630.37	0.560768	-0.557419
PFLU3840	PFLU3840	putative membrane protein	2.3.1.118	3	122.373	140.026	1.14426	-0.172076	0.577251	0.93066		245.808	0.308709	-0.557404
PFLU5136	cyoE	protoheme IX farnesyltransferase	2.7.3.-	1	4384.61	5203.09	1.18667	-0.240201	0.578331	0.93066		4008.35	0.432153	-0.555824
PFLU4787	PFLU4787	conserved hypothetical protein	1.17.4.1	10	67.6761	94.6562	1.39867	-0.422107	0.578468	0.93066		84.6992	0.759701	-0.555623
PFLU4293	aspC	aspartate aminotransferase	2.6.1.1	7	44.9477	52.6263	1.17083	-0.252427	0.578794	0.93066		55.404	0.454703	-0.555147
PFLU5586	PFLU5586	putative	3.1.3.-	7	187.761	215.069	1.14545	-0.174488	0.578966	0.93066		257.491	0.314452	-0.554895
PFLU4926	PFLU4926	putative transmembrane protein	6.1.1.12	3	7570.85	9003.73	1.18926	-0.243701	0.579009	0.93066		4531.14	0.439233	-0.554833
PFLU1397	PFLU1397	conserved hypothetical protein	4.1.3.27	10	124.969	146.319	1.17084	-0.18717	0.579026	0.93066		163.458	0.33736	-0.554808
PFLU4363	PFLU4363	putative membrane protein	3.5.3.19	3	413.308	485.432	1.1745	-0.21586	0.579072	0.93066		609.219	0.389119	-0.554741
PFLU3227	PFLU3227	putative transport-related protein	4.2.1.84	3	90.5621	117.857	1.30139	-0.355806	0.579336	0.93066		241.075	0.641838	-0.554355
PFLU3759	PFLU3759	conserved hypothetical protein	2.2.1.1	10	848.3	1049.92	1.23767	-0.291703	0.579361	0.93066		1261.83	0.526238	-0.554318
PFLU3551	PFLU3551	putative aldo/keto reductase	1.3.99.-	13	430.516	530.735	1.23279	-0.283096	0.579485	0.93066		674.082	0.510877	-0.554137
PFLU5986	PFLU5986	putative phosphomannomutase/phosphoglucomutase	3.6.1.23	7	5856.79	6875.82	1.17399	-0.225278	0.579558	0.93066		4313.36	0.406617	-0.554031
PFLU1577	PFLU1577	putative exported protein	1.6.1.1	3	279.272	308.172	1.10348	-0.13254	0.579881	0.93066		286.027	0.239433	-0.553559
PFLU0518	mutL	DNA mismatch repair protein	3.5.1.28	2	1597.72	1836.46	1.14942	-0.195849	0.580285	0.93066		2508.29	0.354178	-0.552968
PFLU4720	phoP	two-component system, transcriptional regulatory	1.1.1.100	9	866.743	981.767	1.13271	-0.17428	0.580648	0.93066		1123.91	0.315474	-0.552438
PFLU3825	nuoI	NADH Dehydrogenase I chain I	1.6.5.3	1	952.898	1130.85	1.18675	-0.238201	0.581286	0.93066		1014.34	0.431909	-0.551508
PFLU3555	PFLU3555	putative two-component regulator sensor	1.3.99.-	9	158.375	176.051	1.1116	-0.122679	0.581956	0.930992		235.586	0.222838	-0.55053
PFLU5972	PFLU5972	conserved hypothetical protein	1.4.99.1	10	14.5065	17.2843	1.19149	-0.257954	0.582235	0.931004		16.9016	0.468903	-0.550122
PFLU5946	dapF	diaminopimelate epimerase	5.1.1.7	7	758.046	890.134	1.17425	-0.221608	0.582753	0.931183		1398.4	0.403387	-0.549369
PFLU2358	PFLU2358	putative methyl-accepting chemotaxis protein	3.5.1.10	0	208.531	258.416	1.23922	-0.286254	0.58407	0.931605		301.585	0.522887	-0.547449
PFLU1479	PFLU1479	putative hydrolase	4.2.1.52	13	897.08	1058.88	1.18036	-0.230913	0.584419	0.931605		1556.76	0.42219	-0.546941
PFLU5630	PFLU5630	putative membrane protein	2.3.3.9	3	25.2417	27.9782	1.10841	-0.239424	0.584641	0.931605		31.3453	0.438009	-0.546618
PFLU0612	purH	bifunctional purine biosynthesis protein PurH	3.5.4.10	7	1260.42	1512.09	1.19967	-0.25339	0.585259	0.931605		1465.09	0.464322	-0.54572
PFLU3907	PFLU3907	putative ATPase	1.11.1.6	13	72.874	81.3229	1.11594	-0.167483	0.585353	0.931605		105.187	0.30698	-0.545582
PFLU1701	PFLU1701	conserved hypothetical exported protein	2.7.3.-	3	1514.98	1632.72	1.07772	-0.10146	0.585484	0.931605		2278.67	0.186032	-0.545392
PFLU3719	PFLU3719	putative lipoprotein	2.7.1.112	3	31.1771	36.7557	1.17893	-0.179291	0.585609	0.931605		34.217	0.328848	-0.54521
PFLU2386	PFLU2386	putative sigma-54 dependent regulatory protein	3.2.2.-	9	110.012	130.379	1.18513	-0.203874	0.585911	0.931605		220.17	0.374239	-0.544771
PFLU4645	PFLU4645	putative LysR family transcriptional regulator	EC	9	92.7889	103.565	1.11613	-0.164232	0.586397	0.931768		156.318	0.301861	-0.544065
PFLU5346	PFLU5346	putative cytochrome oxidase subunit I	1.18.1.2	1	3034.39	4397.19	1.44912	-0.471561	0.586474	0.931768		3281.13	0.866914	-0.543953
PFLU2802	iorA	isoquinoline 1-oxidoreductase alpha subunit	1.3.99.16	7	3.197	4.73517	1.48113	-0.402913	0.586671	0.93179		21.1819	0.741103	-0.543667
PFLU3334	PFLU3334	TetR-family transcriptional regulator	1.4.99.1	9	225.172	260.404	1.15647	-0.208771	0.587658	0.932566		432.792	0.385021	-0.542233
PFLU3993	PFLU3993	putative zinc-binding dehydrogenase	2.7.1.12	13	22.1373	27.424	1.23882	-0.287724	0.587837	0.932566		144.159	0.530883	-0.541972
PFLU2594	PFLU2594	putative lipoprotein	1.1.1.18	3	82.9491	92.4613	1.11467	-0.195509	0.587964	0.932566		86.6191	0.360858	-0.541788
PFLU3812	PFLU3812	conserved hypothetical protein	2.1.1.61	10	206.99	246.304	1.18993	-0.234011	0.588177	0.932649		263.313	0.43217	-0.541479
PFLU2136	PFLU2136	conserved hypothetical protein	3.5.4.1	10	1002.03	1171.52	1.16915	-0.21704	0.588477	0.932742		707.352	0.40115	-0.541044
PFLU4702	pabC	4-amino-4-deoxychorismate lyase	4.-.-.-	7	162.469	193.088	1.18846	-0.215849	0.588558	0.932742		202.193	0.399036	-0.540927
PFLU1259	dapE	succinyl-diaminopimelate desuccinylase	3.5.1.18	7	916.403	1090.71	1.19021	-0.242103	0.588834	0.932824		992.263	0.447901	-0.540527
PFLU4630	acnA	aconitate hydratase	4.2.1.3	1	600.835	711.808	1.1847	-0.230896	0.589136	0.932824		1116.69	0.427515	-0.540089
PFLU5775	PFLU5775	conserved hypothetical protein	2.1.1.33	10	280.054	314.072	1.12147	-0.164728	0.589415	0.932824		381.541	0.305229	-0.539684
PFLU3686	PFLU3686	putative transferase	2.7.1.112	13	150.452	175.131	1.16403	-0.175029	0.590185	0.933568		122.994	0.324989	-0.538568
PFLU1545	norM	multidrug resistance protein	4.2.1.3	3	1219.76	1673.97	1.37238	-0.414881	0.590299	0.933568		1236.94	0.770579	-0.538402
PFLU4945	PFLU4945	putative regulatory protein	3.1.11.1	9	202.54	242.623	1.1979	-0.245797	0.590368	0.933568		262.033	0.456615	-0.538303
PFLU0524		putative ATP phosphoribosyltransferase	2.5.1.8	7	1591.66	2007.49	1.26125	-0.316115	0.591225	0.933577		2353	0.588601	-0.537061
PFLU5641	creB	two-component system, response regulator	2.7.3.-	9	364.022	438.277	1.20398	-0.24965	0.591756	0.933577		361.316	0.46551	-0.536293
PFLU0563	ureE	urease accessory protein	2.4.2.11	7	102.397	145.929	1.42513	-0.455191	0.591802	0.933577		79.6321	0.84888	-0.536226
PFLU3810	PFLU3810	putative hydrolase	1.1.1.42	13	75.5843	90.0661	1.1916	-0.191621	0.591874	0.933577		74.8051	0.35742	-0.536122
PFLU2579	PFLU2579	putative thiamine pyrophosphate-dependent	4.4.1.11	6	38.8219	50.247	1.2943	-0.354112	0.592177	0.933577		167.99	0.661046	-0.535684
PFLU5542	PFLU5542	putative regulatory protein	2.7.7.6	9	442.699	486.141	1.09813	-0.129729	0.592714	0.933577		531.279	0.242526	-0.534908
PFLU4202	dusC	conserved hypothetical protein	1.-.-.-	2	353.462	413.443	1.1697	-0.212605	0.592873	0.933577		431.033	0.397633	-0.534677
PFLU2340	PFLU2340	putative polyamine ABC transport system,	3.5.1.10	3	28.5014	36.4961	1.2805	-0.235578	0.592953	0.933577		60.1974	0.440694	-0.534562
PFLU1505	PFLU1505	conserved hypothetical protein	6.3.2.6	10	117.135	155.515	1.32765	-0.367494	0.593639	0.933577		373.419	0.688746	-0.53357
PFLU5895	PFLU5895	putative TonB-dependent membrane receptor	3.4.11.9	0	406.161	436.327	1.07427	-0.107335	0.593696	0.933577		457.887	0.201195	-0.533488
PFLU0398	hslU	ATP-dependent hsl protease ATP-binding subunit	2.3.1.-	0	4094.76	5363.82	1.30992	-0.362616	0.594348	0.933577		4053.99	0.680911	-0.532546
PFLU0834	PFLU0834	putative tryptophanyl-tRNA synthetase	2.7.1.69	2	1352.21	1535.89	1.13583	-0.177024	0.594726	0.933577		1337.56	0.332752	-0.532
PFLU3582	PFLU3582	putative amino acid ABC transporter, periplasmic	2.1.1.14	3	24.2089	27.9268	1.15358	-0.229685	0.594968	0.933577		31.6504	0.432021	-0.531651
PFLU1877	rdgC	recombination associated protein	1.3.99.-	2	921.041	1152.13	1.2509	-0.305312	0.595463	0.933577		1234.86	0.575044	-0.530937
PFLU1096	PFLU1096	putative exported fimbrial protein	1.1.5.2	3	31.1278	34.2317	1.09971	-0.17501	0.595495	0.933577		27.3077	0.329653	-0.530889
PFLU2666	PFLU2666	putative cobalamin biosynthesis protein	2.1.1.133	7	116.314	145.827	1.25373	-0.286505	0.595578	0.933577		182.867	0.539791	-0.53077
PFLU2042	PFLU2042	putative ABC transport system, membrane protein	3.4.21.102	3	159.088	204.805	1.28737	-0.332717	0.595625	0.933577		151.336	0.626936	-0.530703
PFLU1802	hyi	hydroxypyruvate isomerase	5.3.1.22	7	93.769	102.686	1.0951	-0.186874	0.595671	0.933577		105.517	0.352169	-0.530636
PFLU2310	PFLU2310	putative monooxygenase	5.3.1.5	13	102.542	131.474	1.28215	-0.325391	0.595956	0.933577		236.737	0.613684	-0.530225
PFLU1564	PFLU1564	conserved hypothetical protein	3.2.1.52	10	270.564	299.018	1.10517	-0.124696	0.596459	0.933577		322.136	0.235499	-0.5295
PFLU3756	PFLU3756	putative lipoprotein	2.2.1.1	3	747.742	926.382	1.23891	-0.296817	0.596466	0.933577		589.695	0.560573	-0.529489
PFLU0412	aroB	3-dehydroquinate synthase	4.2.3.4	7	3474.93	4049.41	1.16532	-0.214425	0.597076	0.933577		3826.21	0.405639	-0.528611
PFLU1478	PFLU1478	putative lipoprotein	4.2.1.52	3	2109.07	2471.68	1.17193	-0.221954	0.597283	0.933577		4562.49	0.420118	-0.528312
PFLU5474		conserved hypothetical protein	1.1.1.193	10	361.721	422.908	1.16916	-0.213193	0.597464	0.933577		445.579	0.403735	-0.528051
PFLU2347	PFLU2347	putative GntR-family regulatory protein	3.5.1.10	9	458.834	510.453	1.1125	-0.134407	0.598058	0.934131		483.406	0.254946	-0.527196
PFLU5588	PFLU5588	conserved hypothetical membrane protein	4.1.2.25	3	436.735	499.703	1.14418	-0.186138	0.59814	0.934131		753.526	0.353152	-0.527077
PFLU4102	PFLU4102	putative two-component system sensor kinase	1.1.1.93	9	56.6915	60.8881	1.07403	-0.138737	0.598614	0.934403		79.059	0.263561	-0.526395
PFLU4999	recJ	single-stranded-DNA-specific exonuclease	3.1.-.-	5	1058.05	1255.33	1.18646	-0.236612	0.598674	0.934403		906.023	0.449569	-0.526308
PFLU0861	gatA	glutamyl-tRNA(Gln) amidotransferase subunit A	6.3.5.-	2	1692.76	1908.53	1.12747	-0.168258	0.599381	0.934414		1563.31	0.320314	-0.525291
PFLU0360		conserved hypothetical protein	3.1.3.11	10	673.363	781.137	1.16005	-0.203079	0.599452	0.934414		942.728	0.386678	-0.525189
PFLU1845	PFLU1845	putative hydrolase	4.2.1.60	13	322.805	375.948	1.16463	-0.202195	0.600487	0.934414		460.979	0.386088	-0.5237
PFLU2424	PFLU2424	putative type II secretion pathway protein E	1.11.1.10	3	20.9233	26.8652	1.28399	-0.192955	0.60059	0.934414		27.0825	0.368549	-0.523552
PFLU4018	PFLU4018	putative amino acid ABC transporter, permease	2.7.1.12	3	20.74	24.593	1.18577	-0.199071	0.601056	0.934414		35.4306	0.380718	-0.522883
PFLU5462	dxs	1-deoxy-D-xylulose-5-phosphate synthase	2.2.1.7	7	3322.68	3848.94	1.15838	-0.206458	0.601199	0.934414		4373.72	0.395001	-0.522677
PFLU3211	PFLU3211	putative cobalamin biosynthesis protein	4.2.1.84	7	57.4928	69.3202	1.20572	-0.219072	0.601254	0.934414		87.6471	0.419198	-0.522598
PFLU4805	PFLU4805	conserved hypothetical protein	1.-.-.-	10	19.7325	22.2815	1.12918	-0.191602	0.602132	0.934468		27.3835	0.36752	-0.521337
PFLU4599	PFLU4599	family S13 unassigned peptidase	3.5.4.3	3	976.998	1118.31	1.14464	-0.18733	0.602332	0.934468		1056.02	0.359524	-0.52105
PFLU4400	PFLU4400	conserved hypothetical protein	6.3.4.14	10	790.14	902.497	1.1422	-0.182564	0.60255	0.934468		924.11	0.350588	-0.520737
PFLU5178	dan	D-aminoacylase	3.5.1.81	6	198.581	233.953	1.17813	-0.207503	0.603085	0.935047		251.483	0.399067	-0.51997
PFLU1052	valS	valyl-tRNA synthetase	6.1.1.9	2	2890.72	3502.91	1.21178	-0.265514	0.603654	0.93543		4247.62	0.511438	-0.519153
PFLU3801	ftsK	putative cell division protein	6.1.1.11	0	2172.27	2441.66	1.12401	-0.166517	0.604451	0.935854		2744.13	0.321455	-0.518011
PFLU3040	PFLU3040	conserved hypothetical protein	1.3.99.-	10	137.756	168.519	1.22332	-0.256304	0.605204	0.936187		168.167	0.495818	-0.516932
PFLU5386	PFLU5386	conserved hypothetical protein	3.6.1.-	10	1242.91	1595.63	1.28378	-0.338255	0.605274	0.936187		1350.96	0.654478	-0.516832
PFLU5748	PFLU5748	putative sensor kinase/response regulatory	2.6.1.62	9	1352.27	1572.45	1.16282	-0.209664	0.60553	0.936333		1819.63	0.40596	-0.516465
PFLU4099	PFLU4099	putative substrate-binding component of ABC	1.1.1.93	3	33.0617	38.8002	1.17357	-0.187492	0.606275	0.936672		60.2891	0.363781	-0.515398
PFLU6016	PFLU6016	putative lipoprotein	3.6.1.-	3	452.693	528.404	1.16724	-0.211533	0.606446	0.936672		365.092	0.410621	-0.515154
PFLU5759	pyrC	dihydroorotase-like protein	2.1.3.2	7	1887.19	2208.56	1.17029	-0.218426	0.606522	0.936672		2969.84	0.424091	-0.515044
PFLU1757	PFLU1757	conserved hypothetical protein	1.11.1.9	10	268.055	314.99	1.1751	-0.22452	0.606649	0.936672		403.081	0.436077	-0.514863
PFLU4537	PFLU4537	hypothetical protein	3.1.4.14	8	90.9049	107.323	1.18061	-0.193715	0.606826	0.936672		131.917	0.376431	-0.514609
PFLU0794	PFLU0794	putative pilus biosynthesis-related protein	2.1.1.-	0	900.917	1035.76	1.14968	-0.192169	0.606881	0.936672		819.366	0.373484	-0.514531
PFLU4080	PFLU4080	general secretion pathway protein	1.1.1.93	3	69.8172	83.0993	1.19024	-0.182818	0.607365	0.936707		54.0659	0.35579	-0.513838
PFLU6043	PFLU6043	putative chemotaxis-related response regulator	2.7.3.-	9	579.834	655.737	1.1309	-0.181782	0.607511	0.936707		1819.1	0.353917	-0.51363
PFLU1138	gltJ	glutamate/aspartate ABC transport system,	1.1.5.2	3	214.108	279.756	1.30661	-0.351956	0.608709	0.937116		749.262	0.687527	-0.511917
PFLU4350	citM	Mg(2+)/citrate complex transporter	4.6.1.4	3	99.2333	104.697	1.05506	-0.133818	0.608744	0.937116		98.7114	0.261431	-0.511867
PFLU0651	PFLU0651	putative exported protein	4.1.1.19	3	120.43	153.6	1.27543	-0.322956	0.608818	0.937116		399.12	0.631067	-0.511762
PFLU6010	PFLU6010	putative serine/threonine protein kinase	3.6.1.-	9	2906.3	3409.24	1.17305	-0.223496	0.608878	0.937116		2597.24	0.436792	-0.511676
PFLU2581	PFLU2581	putative oxidoreductase	1.1.1.18	13	46.5143	58.771	1.2635	-0.303491	0.609577	0.937551		115.781	0.59429	-0.510677
PFLU4256	PFLU4256	putative exported protein	3.1.3.18	3	56.3566	66.2199	1.17501	-0.197903	0.610325	0.937905		122.621	0.388343	-0.509609
PFLU1683	PFLU1683	conserved hypothetical protein	2.7.3.-	10	2143.78	2458.97	1.14703	-0.192028	0.610359	0.937905		2504.18	0.376851	-0.509561
PFLU3632	PFLU3632	putative iron(III) dicitrate sensor protein	2.3.-.-	9	27.0482	35.9883	1.33052	-0.360046	0.610744	0.938136		79.4997	0.707342	-0.509012
PFLU5707	tktA	transketolase 1	2.2.1.1	7	1993.4	2317.85	1.16276	-0.210765	0.612115	0.938998		3712.36	0.415664	-0.507056
PFLU3288	PFLU3288	conserved hypothetical protein	4.1.2.-	10	43.3763	47.6544	1.09863	-0.227441	0.612683	0.939372		73.8631	0.449269	-0.506247
PFLU1506	PFLU1506	putative hydrolase	6.3.2.6	13	52.8294	64.4694	1.22033	-0.228602	0.612894	0.939446		83.6566	0.45183	-0.505947
PFLU0805	fruK	1-phosphofructokinase	2.7.1.56	6	85.1513	108.241	1.27116	-0.300758	0.613591	0.939769		152.634	0.595615	-0.504954
PFLU0698	PFLU0698	putative metal transport-related exported	4.2.1.1	3	31.4444	38.4169	1.22174	-0.257836	0.614536	0.939842		29.4929	0.511976	-0.50361
PFLU5182	PFLU5182	putative putative integral membrane sulphate	3.5.1.81	3	242.696	298.298	1.2291	-0.278225	0.614682	0.939842		304.73	0.552691	-0.503401
PFLU4560	PFLU4560	cytochrome C oxidase subunit	1.9.3.1	1	42.7194	47.5333	1.11269	-0.206978	0.614939	0.939842		141.488	0.411458	-0.503036
PFLU1824	sucD	succinyl-CoA synthetase alpha chain	6.2.1.5	1	17363.7	20434.8	1.17687	-0.227839	0.61521	0.939842		18174	0.453274	-0.502651
PFLU5387	PFLU5387	putative membrane protein	3.6.1.-	3	465.028	518.775	1.11558	-0.159217	0.615451	0.939842		395.606	0.316972	-0.502307
PFLU5056	hisS	Histidyl-tRNA synthetase	6.1.1.21	2	4172.13	4718.48	1.13095	-0.173582	0.615699	0.939842		4502.21	0.345812	-0.501955
PFLU4209	tyrB	aromatic-amino-acid aminotransferase	2.6.1.57	7	1439.58	1604.5	1.11457	-0.15147	0.61588	0.939842		2321.85	0.301915	-0.501698
PFLU5876	PFLU5876	putative iron (III) ABC transport system,	2.1.2.10	3	796.178	946.769	1.18914	-0.239832	0.616113	0.939842		1167.57	0.478357	-0.501366
PFLU2270	PFLU2270	putative cytochrome C family protein	2.7.8.5	1	90.7499	105.448	1.16196	-0.16088	0.616204	0.939842		166.689	0.320965	-0.501237
PFLU3645	PFLU3645	HlyD-family secretion protein	2.3.-.-	3	10.1481	13.1526	1.29606	-0.239052	0.616542	0.939842		15.9201	0.477382	-0.500757
PFLU2043	PFLU2043	putative ABC transport system, ATP-binding	3.4.21.102	3	248.691	330.002	1.32695	-0.371274	0.61656	0.939842		257.758	0.741462	-0.500732
PFLU1153	rnt	ribonuclease T	3.1.13.-	5	727.344	845.72	1.16275	-0.206188	0.617293	0.939842		1098.25	0.412632	-0.499691
PFLU4033	PFLU4033	conserved hypothetical protein	2.6.1.1	10	255.703	292.705	1.14471	-0.17131	0.617352	0.939842		361.577	0.342891	-0.499606
PFLU1475	PFLU1475	putative redox-related protein	1.4.3.16	13	630.588	728.312	1.15497	-0.196512	0.617362	0.939842		1017.44	0.393346	-0.499592
PFLU2366	PFLU2366	putative GntR-family regulatory protein	3.5.1.10	9	600.168	658.361	1.09696	-0.129652	0.617498	0.939842		908.098	0.259617	-0.4994
PFLU5936	argH	argininosuccinate lyase	4.3.2.1	7	3748.56	4450.32	1.18721	-0.238451	0.617681	0.939842		2898.88	0.477724	-0.49914
PFLU0897	PFLU0897	putative histidinol-phosphate aminotransferase	1.1.1.23	7	725.24	848.307	1.16969	-0.218188	0.617713	0.939842		1048.73	0.437167	-0.499095
PFLU6023	PFLU6023	conserved hypothetical protein	3.6.1.-	10	965.203	1118.46	1.15879	-0.208935	0.619866	0.941881		1124.36	0.421206	-0.49604
PFLU3638	PFLU3638	putative DNA-binding protein	2.3.-.-	13	49.4149	53.6564	1.08583	-0.127762	0.620497	0.941881		72.5198	0.258028	-0.495146
PFLU0487	PFLU0487	conserved hypothetical protein	2.7.7.-	10	997.629	1175.16	1.17795	-0.226567	0.621146	0.942277		945.478	0.458427	-0.494226
PFLU6047	PFLU6047	putative phosphate ABC transport system,	3.6.3.27	3	335.503	381.182	1.13615	-0.194755	0.621174	0.942277		293.765	0.39409	-0.494187
PFLU2626	PFLU2626	putative sensor histidine kinase/response	5.2.1.8	9	1777.27	1953.42	1.09911	-0.132012	0.621246	0.942277		1935.18	0.267184	-0.494085
PFLU0265	PFLU0265	putative membrane protein	6.3.2.2	3	2163.21	2439.02	1.1275	-0.170281	0.623452	0.944072		3249.74	0.346829	-0.490964
PFLU0844	sspA	stringent starvation protein A	1.10.2.2	0	1589.61	1791.93	1.12728	-0.167336	0.623585	0.944072		1459.68	0.340963	-0.490775
PFLU5485	PFLU5485	putative ATP-dependent helicase	1.1.1.193	2	641.919	734.384	1.14404	-0.183391	0.623751	0.944072		851.892	0.373855	-0.49054
PFLU2128	PFLU2128	putative membrane protein	3.5.4.1	3	49.2864	53.8802	1.09321	-0.135448	0.623801	0.944072		63.623	0.276159	-0.49047
PFLU3070	PFLU3070	putative FAD dependent oxidoreductase	2.4.-.-	13	81.0366	91.5864	1.13019	-0.162616	0.623896	0.944072		90.2723	0.331641	-0.490336
PFLU2421	PFLU2421	putative type II secretion system protein L	1.11.1.10	3	4.23094	6.69444	1.58226	-0.314561	0.624518	0.944258		5.60716	0.642673	-0.489458
PFLU1569	sthA	soluble pyridine nucleotide transhydrogenase	1.6.1.1	7	3977.76	4611.59	1.15935	-0.206859	0.624714	0.944258		4755.14	0.422869	-0.48918
PFLU3158	PFLU3158	putative aminotransferase	3.1.1.3	13	81.5698	94.2372	1.1553	-0.213585	0.625045	0.944258		148.959	0.437036	-0.488713
PFLU4220	PFLU4220	putative cobalamin ABC transport system,	2.6.1.57	3	128.554	156.257	1.2155	-0.249868	0.625374	0.944258		146.47	0.511764	-0.488248
PFLU3935	PFLU3935	putative lipoprotein	3.4.99.-	3	15.9405	17.9941	1.12883	-0.267872	0.626514	0.944258		233.28	0.550452	-0.486639
PFLU2331	PFLU2331	conserved hypothetical protein	3.5.1.10	10	32.1871	33.5494	1.04232	-0.154928	0.626934	0.944258		35.4129	0.318751	-0.486046
PFLU1284	rnhB	ribonuclease HII	3.1.26.4	5	338.312	379.813	1.12267	-0.163319	0.627535	0.944258		367.035	0.336602	-0.485199
PFLU5258	mrsA	phosphoglucosamine mutase	5.3.1.1	7	6315.16	6821.6	1.08019	-0.109332	0.627726	0.944258		7257.82	0.225459	-0.484931
PFLU5397	PFLU5397	putative dehydrogenase	3.2.2.4	13	291.349	346.458	1.18915	-0.238745	0.627867	0.944258		833.223	0.492531	-0.484732
PFLU4356	PFLU4356	putative amino acid efflux protein	4.6.1.4	3	215.152	238.245	1.10734	-0.140143	0.628062	0.944258		244.756	0.289278	-0.484456
PFLU0428	PFLU0428	putative membrane protein	1.1.1.100	3	121.689	140.804	1.15708	-0.18511	0.628321	0.944258		149.744	0.382387	-0.484092
PFLU5167	PFLU5167	putative putative exported protein	1.6.4.5	3	779.752	899.954	1.15415	-0.195043	0.62856	0.944258		956.709	0.403187	-0.483755
PFLU1127	PFLU1127	putative phosphoserine phosphatase	1.1.5.2	7	37.7327	45.1473	1.19651	-0.162396	0.628667	0.944258		73.0642	0.335804	-0.483604
PFLU0128	PFLU0128	putative nodulation-related LysR-family	1.6.1.2	0	129.549	149.057	1.15058	-0.185909	0.629224	0.944258		148.294	0.385047	-0.48282
PFLU4189	truA	pseudouridylate synthase I	4.2.1.70	2	560.981	653.956	1.16574	-0.209637	0.629255	0.944258		576.291	0.434232	-0.482775
PFLU1787	phnM	phosphorous compounds metabolism-related	3.6.3.28	7	91.1177	101.89	1.11823	-0.165273	0.629396	0.944258		139.116	0.342481	-0.482577
PFLU5437	PFLU5437	putative lipoprotein	1.2.1.41	3	138.295	159.386	1.15251	-0.158527	0.62986	0.944258		184.421	0.328946	-0.481924
PFLU2433	PFLU2433	putative outer membrane protein	1.11.1.10	3	42.6324	43.9172	1.03014	-0.17174	0.629875	0.944258		44.7086	0.356379	-0.481903
PFLU0673	PFLU0673	putative purine transport-related permease	3.6.3.-	3	145.974	152.771	1.04657	-0.112484	0.630038	0.944258		166.126	0.233528	-0.481673
PFLU4341	PFLU4341	conserved hypothetical protein	4.6.1.4	10	964.928	1062.25	1.10086	-0.137614	0.630189	0.944258		1119.21	0.285827	-0.481461
PFLU3463	PFLU3463	conserved hypothetical protein	1.7.99.4	10	109.523	124.25	1.13446	-0.149277	0.630976	0.944707		151.956	0.310765	-0.480353
PFLU2562	PFLU2562	putative ferric siderophore receptor	4.4.1.11	0	84.2395	96.7293	1.14826	-0.179794	0.631615	0.944942		160.656	0.374996	-0.479454
PFLU3210	nhb2	putative low-molecular weight cobalt-containing	4.2.1.84	6	63.8697	74.7637	1.17056	-0.195522	0.632909	0.945854		76.5727	0.409352	-0.477637
PFLU6036	ubiA	4-hydroxybenzoate octaprenyltransferase	2.5.1.-	7	536.413	597.252	1.11342	-0.151739	0.633246	0.94592		525.676	0.318003	-0.477163
PFLU6119	atpG	ATP synthase gamma chain	3.6.3.14	1	13453	15358	1.1416	-0.186774	0.633606	0.94592		18180.2	0.391842	-0.476657
PFLU2612	PFLU2612	conserved hypothetical protein	1.1.1.18	10	5723.53	6419.2	1.12155	-0.16306	0.633968	0.946048		4179.74	0.342456	-0.47615
PFLU3653	PFLU3653	putative two-component response regulator	2.3.-.-	9	109.85	120.814	1.09981	-0.135703	0.634286	0.946116		151.608	0.285268	-0.475704
PFLU5777	rpoH	RNA polymerase sigma-32 factor	2.4.2.-	9	19630.1	20913.9	1.0654	-0.09099	0.634391	0.946116		27408	0.191334	-0.475556
PFLU4039	PFLU4039	putative succinate-semialdehyde dehydrogenase	1.1.1.93	13	37.2294	45.8893	1.23261	-0.240811	0.635986	0.946869		51.3128	0.508772	-0.473318
PFLU4816	PFLU4816	conserved hypothetical protein	2.7.1.12	10	149.634	176.021	1.17634	-0.212942	0.636182	0.946869		171.247	0.450152	-0.473044
PFLU2890	PFLU2890	hypothetical phage protein	2.1.1.73	12	77.7284	91.389	1.17575	-0.208191	0.636203	0.946869		214.342	0.440137	-0.473014
PFLU1939	PFLU1939	putative dihydrodipicolinate synthase	1.2.1.16	7	228.728	246.191	1.07635	-0.125269	0.63676	0.947454		261.752	0.265269	-0.472234
PFLU0104	PFLU0104	putative exported protein	2.7.7.7	3	792.738	908.774	1.14637	-0.189167	0.637352	0.947716		713.016	0.401285	-0.471404
PFLU0209	PFLU0209	putative TonB-dependent membrane protein	3.1.6.1	3	37.9527	46.1003	1.21468	-0.203152	0.637916	0.947716		45.3227	0.431674	-0.470615
PFLU3908	PFLU3908	conserved hypothetical protein	1.11.1.6	10	277.188	316.219	1.14081	-0.167665	0.638037	0.947716		278.273	0.356395	-0.470445
PFLU6025	clpB2	chaperone	3.6.1.-	0	3338.93	4090.38	1.22506	-0.277748	0.638263	0.947716		3702.19	0.59079	-0.470129
PFLU0586	PFLU0586	putative amino acid ABC transport system,	3.5.1.5	3	29.2836	30.5752	1.0441	-0.204815	0.638408	0.947716		27.3904	0.435846	-0.469926
PFLU5427	proA	gamma-glutamyl phosphate reductase	1.2.1.41	7	1080.77	1310.96	1.21299	-0.262993	0.638922	0.948083		1741.42	0.560507	-0.469206
PFLU0936	PFLU0936	putative lipoprotein	1.1.1.29	3	2546.48	2913.77	1.14423	-0.187873	0.638982	0.948083		2588.65	0.400478	-0.469122
PFLU6045	pstB	phosphate ABC transport system, ATP-binding	3.6.3.27	3	444.636	507.298	1.14093	-0.189973	0.639528	0.94844		493.162	0.405615	-0.468359
PFLU4036	gabT	putative 4-aminobutyrate aminotransferase	2.6.1.1	7	152.85	198.464	1.29843	-0.340807	0.639734	0.94847		164.705	0.728109	-0.468071
PFLU0087	PFLU0087	putative two-component system, sensor kinase	2.7.7.7	9	2500.17	2879.71	1.1518	-0.197824	0.64007	0.948482		2068.2	0.423061	-0.467601
PFLU2124	PFLU2124	putative cation transport-related membrane	3.5.4.1	3	89.7475	111.442	1.24173	-0.279469	0.640433	0.948778		151.384	0.598316	-0.467093
PFLU1534	PFLU1534	conserved hypothetical protein	4.2.1.51	10	1805.99	2288.56	1.26721	-0.318095	0.641392	0.948816		2733.19	0.682969	-0.465754
PFLU0330	hisA	1-(5-phosphoribosyl)-5-[(5-phosphoribosylamino)methylideneamino]	5.3.1.16	7	670.536	796.147	1.18733	-0.23556	0.641457	0.948816		847.097	0.505859	-0.465663
PFLU0894	murA	UDP-N-acetylglucosamine	2.5.1.7	0	3135.59	3746.01	1.19468	-0.245306	0.642142	0.948816		3608.1	0.527873	-0.464706
PFLU4432	PFLU4432	putative response regulator	2.7.3.-	9	269.373	331.12	1.22923	-0.275785	0.642177	0.948816		665.102	0.593524	-0.464657
PFLU2756	PFLU2756	putative ferredoxin	1.1.1.67	1	112.409	131.012	1.1655	-0.189831	0.642485	0.948816		185.528	0.408918	-0.464227
PFLU1494	PFLU1495	putative transport-related membrane protein	6.3.2.6	11	58.7357	61.191	1.0418	-0.12828	0.642991	0.948816		77.8933	0.276752	-0.463521
PFLU1854	PFLU1854	putative GntR-family regulatory protein	4.1.1.23	9	225.891	247.396	1.0952	-0.13072	0.643073	0.948816		251.311	0.282084	-0.463407
PFLU4786	PFLU4786	putative transferase	1.17.4.1	13	139.051	165.483	1.19009	-0.230685	0.643317	0.948816		135.497	0.498168	-0.463066
PFLU3717	PFLU3717	ABC transporter ATP-binding protein	2.7.1.112	3	27.4654	30.3982	1.10678	-0.144899	0.643506	0.948816		34.5376	0.313091	-0.462802
PFLU2674	yfjB	NAD kinase	2.7.1.23	7	603.566	662.884	1.09828	-0.128609	0.643558	0.948816		770.451	0.277935	-0.46273
PFLU1823	sucC	succinyl-CoA synthetase beta chain	6.2.1.5	1	24213.2	28803.8	1.18959	-0.240551	0.643747	0.948816		26643.1	0.520148	-0.462466
PFLU3649	PFLU3649	putative peptidase	2.3.-.-	5	506.518	591.277	1.16734	-0.210438	0.644554	0.948816		617.467	0.456145	-0.461341
PFLU4742	PFLU4742	putative membrane protein	2.7.3.-	3	89.0353	103.246	1.15961	-0.247643	0.645089	0.948816		2586.5	0.537659	-0.460595
PFLU4065	PFLU4065	putative oxidase	1.1.1.93	13	37.0539	45.5397	1.22901	-0.152095	0.645091	0.948816		39.9482	0.330215	-0.460593
PFLU2051	PFLU2051	putative LysR-family regulatory protein	4.2.1.33	9	158.654	179.736	1.13288	-0.139641	0.645282	0.948816		153.738	0.303352	-0.460326
PFLU5898	ubiD	3-octaprenyl-4-hydroxybenzoate carboxy-lyase	4.1.1.-	1	2128.3	2378.37	1.1175	-0.155857	0.64562	0.948816		2329.73	0.338926	-0.459856
PFLU1767	PFLU1767	putative lipoprotein	3.6.3.41	3	660.224	795.708	1.20521	-0.25413	0.645851	0.948816		780.748	0.553018	-0.459533
PFLU6020	PFLU6020	conserved hypothetical protein	3.6.1.-	10	5361.27	6622.76	1.2353	-0.287741	0.646157	0.948816		5869.06	0.626741	-0.459107
PFLU5192	PFLU5192	putative muconate cycloisomerase I	5.3.3.4	13	39.2781	44.5356	1.13385	-0.181924	0.646469	0.948816		45.814	0.396631	-0.458673
PFLU5241	panB	3-methyl-2-oxobutanoate	2.7.6.3	7	536.131	613.853	1.14497	-0.183304	0.646739	0.948816		703.14	0.399968	-0.458298
PFLU3728	rbsA	putative ribose transport ATP-binding component	2.2.1.1	3	17.9121	20.0495	1.11933	-0.17943	0.646927	0.948816		110.957	0.391738	-0.458035
PFLU5508	rplO	50S ribosomal protein L15	2.7.7.6	2	11330.2	13587.9	1.19926	-0.250651	0.647243	0.948816		11694.1	0.547756	-0.457596
PFLU1832	PFLU1832	putative Pirin-like protein	6.2.1.5	13	416.975	477.943	1.14621	-0.179765	0.647513	0.948816		401.386	0.393169	-0.45722
PFLU1963	PFLU1963	putative exported protein	1.2.1.16	3	33.4789	37.6343	1.12412	-0.154256	0.647779	0.948816		56.4831	0.337651	-0.45685
PFLU0456	PFLU0456	conserved hypothetical protein	1.5.1.12	10	646.352	749.951	1.16028	-0.203026	0.647979	0.948816		786.286	0.444674	-0.456572
PFLU0237	PFLU0237	putative amino acid ABC transport system,	3.1.6.1	3	22.5237	27.7927	1.23393	-0.218632	0.64806	0.948816		23.097	0.478973	-0.456459
PFLU2088	PFLU2088	putative hydrolase	2.7.7.7	13	638.556	786.564	1.23178	-0.280218	0.648339	0.948816		679.786	0.614417	-0.456071
PFLU5587	folB	dihydroneopterin aldolase	4.1.2.25	7	183.653	212.084	1.15481	-0.190209	0.648451	0.948816		283.913	0.417204	-0.455915
PFLU4914	ruvA	holliday junction helicase subunit B	2.1.2.10	2	540.465	576.476	1.06663	-0.100317	0.64929	0.948816		576.837	0.220599	-0.454749
PFLU5594	PFLU5594	putative AsnC-family regulatory protein	2.7.7.-	9	140.396	166.054	1.18276	-0.217548	0.649609	0.948816		143.146	0.478859	-0.454306
PFLU2779	yfcA	putative membrane protein	3.6.1.-	3	140.189	163.233	1.16438	-0.194129	0.649786	0.948816		166.323	0.42754	-0.45406
PFLU4310	PFLU4310	conserved hypothetical protein	1.1.2.3	10	216.59	265.965	1.22796	-0.268218	0.649872	0.948816		263.734	0.590867	-0.45394
PFLU1029	PFLU1029	conserved hypothetical protein	1.13.11.5	10	190.912	208.771	1.09354	-0.129611	0.649959	0.948816		336.964	0.285601	-0.453819
PFLU6007	PFLU6007	putative ABC transport system, substrate-binding	3.6.1.-	3	2010.47	2332.71	1.16028	-0.20718	0.650789	0.948816		1676.16	0.457688	-0.452666
PFLU1574	PFLU1574	putative lipoprotein releasing system, membrane	1.6.1.1	3	590.983	699.385	1.18343	-0.231309	0.65141	0.948816		769.48	0.511968	-0.451804
PFLU4265	PFLU4265	putative acetylornithine deacetylase	3.5.1.16	13	93.6368	102.238	1.09186	-0.115559	0.651664	0.948816		106.605	0.255973	-0.451451
PFLU4745	PFLU4745	hypothetical inner membrane protein	2.7.3.-	3	1101.27	1264.91	1.14859	-0.193214	0.651715	0.948816		1040.82	0.428051	-0.451381
PFLU1717	ohrR	organic hydroperoxide resistance transcriptional	2.5.1.54	9	198.753	218.254	1.09811	-0.130609	0.652295	0.94912		282.923	0.28987	-0.450577
PFLU1779	phnE	phosphonates ABC transport system permease	3.6.3.28	3	4.93713	5.76284	1.16724	-0.277111	0.652958	0.949361		5.64069	0.616273	-0.449656
PFLU4523	PFLU4523	putative lipoprotein	3.5.3.11	3	484.769	534.452	1.10249	-0.137824	0.653133	0.949361		676.873	0.306675	-0.449414
PFLU0189	cysW	sulfate ABC transport system, permease protein	2.6.1.22	3	153.129	176.114	1.15011	-0.182479	0.653279	0.949361		246.814	0.406221	-0.449211
PFLU5194	benA	benzoate 1,2-dioxygenase alpha subunit	1.14.12.10	6	78.6533	99.4785	1.26477	-0.308271	0.653446	0.949364		751.54	0.686602	-0.44898
PFLU4294	PFLU4294	putative proton glutamate symport protein	2.6.1.1	3	223.294	242.137	1.08439	-0.13948	0.655849	0.951484		312.202	0.312979	-0.445652
PFLU5824	rpiA	ribose-5-phosphate isomerase A	5.3.1.6	7	776.904	938.481	1.20798	-0.257425	0.656374	0.951484		584.687	0.578582	-0.444924
PFLU1608	PFLU1608	putative fimbria-related protein precursor	1.-.-.-	3	25.5534	28.1107	1.10008	-0.159735	0.656383	0.951484		26.7498	0.359026	-0.444913
PFLU4278	PFLU4278	putative exported protein	3.5.1.16	3	86.8797	90.5765	1.04255	-0.124167	0.656878	0.951725		82.8054	0.279513	-0.444228
PFLU6091	PFLU6091	putative ABC transport system, periplasmic	2.7.1.35	3	51.5491	60.5067	1.17377	-0.143993	0.657305	0.952107		73.2231	0.324575	-0.443636
PFLU5817	PFLU5817	conserved hypothetical membrane protein	2.4.99.-	3	301.176	347.921	1.15521	-0.198793	0.657688	0.952317		313.616	0.448632	-0.443108
PFLU0965	PFLU0965	putative acetyltransferase	3.5.1.-	13	32.0494	37.6301	1.17413	-0.210831	0.659582	0.953137		95.3432	0.478627	-0.440491
PFLU1746	PFLU1746	conserved hypothetical protein	1.11.1.9	10	2315.11	2559.25	1.10546	-0.140934	0.659818	0.953137		2434.53	0.320184	-0.440165
PFLU2038	PFLU2038	conserved hypothetical protein	3.4.21.102	10	18.0623	20.6294	1.14213	-0.178717	0.65996	0.953137		23.2539	0.406205	-0.439968
PFLU1719	PFLU1719	putative membrane protein	2.5.1.54	3	60.0455	68.3247	1.13788	-0.167452	0.660064	0.953137		97.5955	0.380723	-0.439825
PFLU5400		putative thiamine biosynthesis-related protein	3.2.2.4	7	395.478	438.169	1.10795	-0.131856	0.660473	0.953137		366.841	0.300178	-0.439261
PFLU5691	dbpA	ATP-independent RNA helicase	2.4.1.-	2	799.177	947.949	1.18616	-0.232794	0.660538	0.953137		594.518	0.530076	-0.439171
PFLU5731	PFLU5731	putative D-amino acid dehydrogenase small	2.6.1.62	6	31.5877	35.2123	1.11475	-0.178516	0.661388	0.953746		51.3439	0.407574	-0.437998
PFLU4949	pykA	pyruvate kinase	2.7.1.40	1	7954.91	9035.69	1.13586	-0.178776	0.6614	0.953746		7678.38	0.408182	-0.437982
PFLU0818	PFLU0818	putative exported protein	2.7.1.69	3	170.879	229.928	1.34555	-0.367942	0.661753	0.954018		1641.93	0.841021	-0.437494
PFLU0478	PFLU0478	putative glycosyl transferase	2.-.-.-	3	1498.52	1683.78	1.12363	-0.166048	0.662614	0.954551		1405.01	0.380577	-0.436307
PFLU6060	PFLU6060	putative regulatory protein	4.3.1.1	9	55.9648	63.6471	1.13727	-0.17076	0.662946	0.954551		81.5494	0.391786	-0.435849
PFLU6118	atpD	ATP synthase beta chain	3.6.3.14	1	33843.9	38228.7	1.12956	-0.171799	0.663185	0.954551		45309.3	0.39447	-0.43552
PFLU0316	PFLU0316	conserved hypothetical protein	3.2.1.4	10	252.15	293.997	1.16596	-0.206332	0.663353	0.954551		294.432	0.47401	-0.435289
PFLU4004		putative membrane protein	2.7.1.12	3	251.441	284.47	1.13136	-0.160062	0.66337	0.954551		224.252	0.367734	-0.435266
PFLU3800	lolA	outer-membrane lipoprotein carrier protein	6.1.1.11	3	689.509	783.225	1.13592	-0.1723	0.663607	0.954553		743.39	0.396149	-0.434938
PFLU2578	PFLU2578	conserved hypothetical protein	4.4.1.11	10	13.3337	16.7042	1.25278	-0.292113	0.664969	0.955732		61.3812	0.674527	-0.433063
PFLU2395	PFLU2395	conserved hypothetical protein	3.2.2.-	10	85.6542	99.7929	1.16507	-0.193753	0.665155	0.955732		193.929	0.447667	-0.432807
PFLU1015	PFLU1015	putative exported protein	3.1.1.1	3	55.3487	67.936	1.22742	-0.226968	0.665357	0.955732		58.9853	0.524746	-0.432529
PFLU0034	PFLU0034	putative exported protein	4.2.1.6	3	135.879	163.381	1.2024	-0.232577	0.665417	0.955732		172.689	0.537816	-0.432447
PFLU3718	PFLU3718	putative inner membrane component of	2.7.1.112	3	26.9875	28.963	1.0732	-0.185949	0.666181	0.955742		21.4079	0.431041	-0.431395
PFLU5071	yfhQ	putative tRNA/rRNA methyltransferase	4.4.1.-	2	320.878	363.064	1.13147	-0.170119	0.666996	0.955742		445.343	0.395374	-0.430274
PFLU4824	PFLU4824	putative exported protein	2.7.1.12	3	281.965	316.607	1.12286	-0.142886	0.667435	0.955742		209.612	0.332548	-0.429671
PFLU2372	araF	L-arabinose ABC transport system,	3.6.3.17	3	52.5931	60.3278	1.14707	-0.143406	0.667723	0.955742		86.6741	0.334065	-0.429276
PFLU5998	PFLU5998	conserved hypothetical protein	3.1.7.2	10	1107.53	1230.6	1.11112	-0.148432	0.667732	0.955742		1632.49	0.345784	-0.429262
PFLU3637	PFLU3637	conserved hypothetical protein	2.3.-.-	10	190.525	220.44	1.15701	-0.186827	0.668005	0.955895		231.571	0.435607	-0.428888
PFLU2473	PFLU2473	putative transport-related exported protein	2.1.1.152	3	35.8004	40.2143	1.12329	-0.220823	0.668779	0.956767		68.9296	0.516154	-0.427824
PFLU0968	tkrA	2-ketogluconate reductase	1.1.1.215	6	567.581	633.089	1.11542	-0.149451	0.66898	0.956818		868.001	0.349555	-0.427548
PFLU0028	PFLU0028	putative LysR family regulatory protein	1.1.1.25	9	167.024	181.896	1.08904	-0.124006	0.669462	0.956896		211.906	0.290489	-0.426887
PFLU3711	PFLU3711	conserved hypothetical protein	2.7.1.112	10	29.7502	29.7629	1.00043	-0.145374	0.669654	0.956896		29.0791	0.340757	-0.426622
PFLU1369	pcaB	3-carboxy-cis,cis-muconate cycloisomerase	5.5.1.2	6	344.488	408.913	1.18702	-0.226707	0.66997	0.956896		530.66	0.53194	-0.426189
PFLU3086	PFLU3086	putative phenylacetaldehyde dehydrogenase	1.2.1.39	13	62.9738	78.1815	1.24149	-0.263222	0.670053	0.956896		82.2489	0.617785	-0.426075
PFLU4788	PFLU4788	conserved hypothetical protein	1.17.4.1	10	822.872	1122.2	1.36376	-0.389507	0.670073	0.956896		1092.6	0.914233	-0.426048
PFLU0602	cobK	precorrin-6A reductase	1.3.1.54	7	157.791	176.906	1.12114	-0.151307	0.670627	0.956896		151.875	0.355776	-0.425288
PFLU0498	PFLU0498	conserved hypothetical protein	2.-.-.-	10	768.522	854.833	1.11231	-0.145452	0.670671	0.956896		725.961	0.342056	-0.425227
PFLU0634	PFLU0634	putative lipoprotein	4.1.1.19	3	203.042	230.044	1.13299	-0.16105	0.671113	0.956896		445.544	0.379279	-0.424621
PFLU4179	PFLU4179	putative oxidoreductase	1.-.-.-	13	1430.13	1657.54	1.15902	-0.203339	0.671512	0.956896		1837.91	0.479489	-0.424074
PFLU2806	PFLU2806	conserved hypothetical protein	2.3.2.2	10	83.6995	95.126	1.13652	-0.154277	0.67269	0.957503		117.912	0.365188	-0.422458
PFLU2527	PFLU2527	putative ABC transport system, membrane protein	6.3.1.5	3	22.2062	24.578	1.10681	-0.185025	0.672929	0.957503		50.8734	0.438312	-0.422131
PFLU4176	PFLU4176	putative membrane protein	3.1.21.1	3	516.162	685.985	1.32901	-0.363492	0.67319	0.957639		650.422	0.861817	-0.421774
PFLU5468	thiL	thiamine-monophosphate kinase	2.7.4.16	7	305.732	360.341	1.17862	-0.218115	0.673668	0.957717		348.728	0.517941	-0.421119
PFLU2884	PFLU2884	putative phage protein	2.1.1.73	12	25.4674	28.799	1.13082	-0.205571	0.674319	0.958069		23.3249	0.48919	-0.420227
PFLU1572	PFLU1572	putative lipoprotein releasing system, membrane	1.6.1.1	3	934.42	1068.98	1.144	-0.185771	0.674528	0.958131		1008.38	0.442373	-0.419941
PFLU0551	livJ2	putative branched amino acid ABC transport	2.4.2.11	3	679.435	790.079	1.16285	-0.210002	0.674877	0.958333		2030.14	0.500644	-0.419463
PFLU0196	PFLU0196	putative AraC-family regulatory protein	3.6.3.25	9	225.438	253.444	1.12423	-0.162291	0.67572	0.958535		423.952	0.387967	-0.418311
PFLU0574	PFLU0574	putative chaperone/heat shock protein	3.1.1.3	0	519.788	649.597	1.24973	-0.296229	0.675806	0.958535		549.357	0.708354	-0.418194
PFLU0917	PFLU0917	putative exported peptidase	1.1.99.16	5	2452.62	2780.72	1.13377	-0.175303	0.676068	0.958673		3522.4	0.419551	-0.417834
PFLU1246	PFLU1246	putative membrane protein	2.7.4.3	3	100.655	118.857	1.18084	-0.193897	0.676621	0.958779		90.3892	0.464893	-0.417079
PFLU0819	dppF	dipeptide ABC transport system, ATP-binding	2.7.1.69	3	582.393	673.405	1.15627	-0.196246	0.676944	0.958779		845.42	0.471023	-0.416637
PFLU4802	PFLU4802	conserved hypothetical protein with RNA	1.-.-.-	10	60.9738	70.4459	1.15535	-0.166294	0.677084	0.958779		150.963	0.399318	-0.416445
PFLU2184	aroF	phospho-2-dehydro-3-deoxyheptonate aldolase,	2.5.1.54	7	90.9823	102.375	1.12522	-0.177745	0.677575	0.958779		172.766	0.427502	-0.415775
PFLU1332	nhaA	Na(+)/H(+) antiporter	1.4.3.5	3	660.276	738.343	1.11823	-0.152803	0.677582	0.958779		850.54	0.367521	-0.415766
PFLU2185	PFLU2185	putative hydrolase	2.5.1.54	13	347.283	401.113	1.155	-0.188855	0.678403	0.959635		290.263	0.455463	-0.414643
PFLU1613	mqo	malate:quinone oxidoreductase	1.1.99.16	1	9574.27	10804.1	1.12845	-0.169903	0.678798	0.959959		10106.8	0.41029	-0.414104
PFLU1831	PFLU1831	putative hydrolase	6.2.1.5	13	2447.93	2931.79	1.19766	-0.245736	0.680051	0.960838		2300.68	0.595878	-0.412394
PFLU3429	PFLU3429	conserved hypothetical protein	1.7.99.4	10	77.8448	89.8307	1.15397	-0.125347	0.680152	0.960838		125.185	0.304052	-0.412255
PFLU1337	PFLU1337	putative LysR-family regulatory protein	1.4.3.5	9	136.831	147.265	1.07625	-0.120321	0.680252	0.960838		153.729	0.291957	-0.412119
PFLU1282	lpxA	acyl-[acyl-carrier-protein]--UDP-N-acetylglucosamine	2.3.1.129	0	1467.59	1623.91	1.10651	-0.143968	0.680919	0.960962		1286.74	0.350109	-0.411209
PFLU5498	uvrA	uvrABC system protein A	2.1.1.144	2	3698.22	4051.89	1.09563	-0.128576	0.681108	0.960962		4012.13	0.312874	-0.410951
PFLU5196	benC	benzoate 1,2-dioxygenase electron transfer	1.18.1.3	6	81.7861	93.2966	1.14074	-0.180145	0.681766	0.960962		197.68	0.43932	-0.410055
PFLU4614	PFLU4614	putative membrane protein	2.1.1.107	3	1536.04	1678.61	1.09282	-0.127439	0.681953	0.960962		2436.16	0.31098	-0.4098
PFLU4617	menG	S-adenosylmethionine:2-demethylmenaquinone	2.1.-.-	7	469.399	540.137	1.1507	-0.195682	0.682251	0.960962		882.301	0.477981	-0.409394
PFLU5455	PFLU5455	putative two-component system sensor kinase	3.6.1.1	9	540.902	604.651	1.11786	-0.157481	0.682639	0.960962		553.957	0.385167	-0.408865
PFLU0446	cvrA	cell volume regulation protein A	1.8.1.8	0	1272.47	1449.05	1.13877	-0.182118	0.68282	0.960962		1470.23	0.445694	-0.408618
PFLU3512	PFLU3512	putative exonuclease	3.2.2.20	5	245.862	275.61	1.121	-0.145987	0.68299	0.960962		210.616	0.357471	-0.408387
PFLU0256	gshA	glutamate--cysteine ligase	6.3.2.2	7	3060.49	3482.37	1.13784	-0.181064	0.683653	0.961531		3068.79	0.444346	-0.407483
PFLU2649	PFLU2649	putative LysR-family transcriptional regulator	2.7.7.7	9	170.848	183.742	1.07547	-0.103099	0.683892	0.961531		340.558	0.253215	-0.407159
PFLU5193	PFLU5193	putative AraC-type regulatory protein	5.3.3.4	9	178.498	196.604	1.10144	-0.145867	0.684264	0.961662		206.469	0.358702	-0.406652
PFLU1798	PFLU1798	putative ABC transport system, membrane protein	3.6.3.28	3	15.4016	18.7747	1.21901	-0.154826	0.686595	0.963233		18.6581	0.383727	-0.40348
PFLU1840		putative glycerol-3-phosphate dehydrogenase	4.2.1.60	2	815.413	870.494	1.06755	-0.0956421	0.686765	0.963233		1199.83	0.237179	-0.403249
PFLU2273	PFLU2273	putative GntR-family regulatory protein	2.7.8.5	9	784.128	894.732	1.14105	-0.182918	0.687326	0.963415		1581.93	0.45447	-0.402486
PFLU1623	PFLU1623	putative LysR-family regulatory protein	1.1.99.16	9	211.441	223.912	1.05898	-0.106852	0.687549	0.963415		290.603	0.265679	-0.402184
PFLU0144		putative lipoprotein	1.6.1.2	3	1619.12	1886.42	1.16509	-0.213919	0.688299	0.964218		710.148	0.533246	-0.401164
PFLU4747	ask	aspartokinase	2.7.2.4	7	5891.68	6645.08	1.12788	-0.169274	0.688594	0.964284		6552.99	0.422378	-0.400764
PFLU1863	PFLU1863	putative LysR-family regulatory protein	4.1.1.23	9	132.76	141.988	1.06951	-0.121031	0.689086	0.964284		256.995	0.302505	-0.400096
PFLU1320	PFLU1320	conserved hypothetical protein	2.1.1.77	10	157.333	180.666	1.14831	-0.171441	0.68918	0.964284		244.249	0.428638	-0.399968
PFLU0337	gpmI	2,3-bisphosphoglycerate-independent	5.4.2.1	1	2117.82	2265.29	1.06963	-0.097189	0.689309	0.964284		2511.4	0.243098	-0.399793
PFLU5795	PFLU5795	conserved hypothetical protein	4.2.99.18	10	773.782	918.796	1.18741	-0.233858	0.689345	0.964284		578.162	0.585019	-0.399745
PFLU5436	PFLU5436	conserved hypothetical protein	1.2.1.41	10	1230.93	1452.98	1.1804	-0.225815	0.689785	0.964434		2050.52	0.565745	-0.399147
PFLU5642	PFLU5642	conserved hypothetical protein	2.7.3.-	10	611.748	687.923	1.12452	-0.160338	0.690447	0.965127		466.415	0.402607	-0.398248
PFLU5192A	PFLU5192A	putative regulatory protein	5.3.3.4	9	73.6568	81.0672	1.10061	-0.136507	0.691527	0.965704		94.5764	0.344033	-0.396784
PFLU2673	PFLU2673	conserved hypothetical protein	2.1.1.133	10	152.091	168.292	1.10652	-0.142725	0.691804	0.965739		193.117	0.360046	-0.396408
PFLU0463	rfaC	lipopolysaccharide heptosyltransferase-1	2.-.-.-	3	391.858	447.257	1.14137	-0.180645	0.692321	0.965776		477.745	0.456511	-0.395707
PFLU5599	pqqB	coenzyme PQQ synthesis protein B	2.7.7.-	7	1208.66	1409.38	1.16607	-0.210142	0.692417	0.965776		1006.98	0.531229	-0.395578
PFLU3553	PFLU3553	putative membrane protein	1.3.99.-	3	359.909	373.098	1.03665	-0.0767403	0.692438	0.965776		264.224	0.19401	-0.395548
PFLU0457	msrA	peptide methionine sulfoxide reductase	1.8.4.6	2	1658.08	1872.06	1.12906	-0.167734	0.692596	0.965776		2547.79	0.424284	-0.395334
PFLU0505	psd	phosphatidylserine decarboxylase proenzyme	4.1.1.65	3	1524.29	1735.86	1.1388	-0.179876	0.692745	0.965776		1541.79	0.455229	-0.395133
PFLU2427	PFLU2427	putative phosphatase	1.11.1.10	13	30.9078	32.6582	1.05663	-0.135549	0.693433	0.96629		29.9855	0.343858	-0.394201
PFLU0628	dinF	DNA-damage-inducible protein F	4.1.1.19	2	109.896	129.153	1.17523	-0.214904	0.693956	0.96629		133.489	0.546144	-0.393492
PFLU4582	PFLU4582	putative LysR-family transcriptional regulator	2.7.7.7	9	270.048	295.786	1.09531	-0.122732	0.694022	0.96629		336.014	0.311975	-0.393403
PFLU4218	PFLU4218	hypothetical protein	2.6.1.57	8	227.363	247.638	1.08918	-0.108597	0.694154	0.96629		232.772	0.27617	-0.393224
PFLU3881	PFLU3881	putative acetyltransferase	5.2.1.8	13	361.395	422.186	1.16821	-0.211096	0.694337	0.96629		545.518	0.537172	-0.392976
PFLU4045	PFLU4045	putative ABC transport system integral membrane	1.1.1.93	3	68.7742	82.0846	1.19354	-0.19941	0.694578	0.96629		69.2075	0.507856	-0.392651
PFLU5145	PFLU5145	putative AraC-family regulatory protein	1.10.3.-	9	319.149	344.452	1.07928	-0.113526	0.694615	0.96629		353.098	0.289165	-0.3926
PFLU5180	PFLU5180	putative putative gluconate permease	3.5.1.81	3	118.905	124.501	1.04706	-0.115076	0.695633	0.96662		117.211	0.294145	-0.391222
PFLU1192	PFLU1192	putative exported protein	6.1.1.10	3	964.318	1116.04	1.15734	-0.201956	0.695663	0.96662		1005.53	0.516272	-0.391181
PFLU4035	PFLU4035	conserved hypothetical protein	2.6.1.1	10	60.2808	76.9367	1.2763	-0.299018	0.695849	0.96662		113.544	0.764889	-0.390929
PFLU4659	PFLU4659	putative metal ion transport protein	4.2.1.17	3	866.124	953.653	1.10106	-0.134268	0.695909	0.96662		761.709	0.34353	-0.390849
PFLU0213	PFLU0213	conserved hypothetical protein	3.1.6.1	10	49.7908	56.9955	1.1447	-0.173045	0.69621	0.96662		81.0499	0.443202	-0.390442
PFLU3262	PFLU3262	putative amidase	4.2.1.84	13	34.8509	40.0926	1.1504	-0.147702	0.696577	0.96662		49.3172	0.378777	-0.389945
PFLU4479	PFLU4479	putative transporter	3.6.1.-	3	227.236	253.33	1.11483	-0.150845	0.696759	0.96662		456.33	0.38708	-0.3897
PFLU1516	PFLU1516	putative ribonuclease	4.2.1.51	2	1482.2	1672.82	1.1286	-0.16789	0.697512	0.966947		1234.34	0.431948	-0.388681
PFLU2618	glnP	glutamine high-affinity transport system;	3.4.-.-	3	7.66304	9.25931	1.20831	-0.191387	0.697796	0.966947		38.6307	0.492887	-0.388298
PFLU4884	PFLU4884	putative two-component system, response	4.2.1.70	9	456.841	497.03	1.08797	-0.1127	0.697832	0.966947		551.273	0.290279	-0.388248
PFLU5067	nifU	NifU family protein	2.7.4.6	13	1324.94	1444.27	1.09007	-0.126144	0.69889	0.967532		2118.06	0.326107	-0.386819
PFLU5466	ribA	GTP cyclohydrolase-2	3.5.4.25	7	1090.66	1231.94	1.12953	-0.168368	0.700115	0.967915		1225.06	0.437131	-0.385165
PFLU3797	serS	serine tRNA synthetase	6.1.1.11	2	1783.85	2064.64	1.15741	-0.200751	0.700708	0.967915		2162.69	0.522291	-0.384366
PFLU4188	trpF	putative N-(5'-phosphoribosyl)anthranilate	5.3.1.24	7	679.923	788.608	1.15985	-0.203363	0.701586	0.967915		1068.58	0.530723	-0.38318
PFLU4373	PFLU4373	putative aspartyl aminopeptidase	3.4.11.21	5	767.905	856.835	1.11581	-0.148618	0.701726	0.967915		1012.58	0.388046	-0.382992
PFLU1219	wspA	putative methyl-accepting chemotaxis protein	1.18.1.2	0	1929.22	2086.51	1.08153	-0.110339	0.701797	0.967915		1692.45	0.28817	-0.382896
PFLU4958	PFLU4958	conserved hypothetical protein	2.7.1.40	10	708.589	806.287	1.13788	-0.182275	0.702534	0.968212		509.285	0.477283	-0.381903
PFLU4404	PFLU4404	putative response regulator	6.3.4.14	9	267.68	290.653	1.08582	-0.0989672	0.702879	0.968212		256.999	0.259459	-0.381437
PFLU5163	cysZ	putative membrane protein	1.6.4.5	3	376.809	419.274	1.1127	-0.15004	0.703257	0.968212		443.448	0.39388	-0.380928
PFLU3736	PFLU3736	putative membrane protein	2.2.1.1	3	1152.57	1462.13	1.26858	-0.3077	0.703414	0.968212		1900.05	0.808214	-0.380716
PFLU5333	cstA	carbon starvation protein A	2.1.2.1	0	1714.22	1850.4	1.07944	-0.109454	0.703726	0.968212		5012.69	0.287812	-0.380296
PFLU1370	PFLU1370	putative aromatic-hydrocarbons	5.5.1.2	6	222.156	259.447	1.16786	-0.199825	0.703803	0.968212		312.866	0.525588	-0.380192
PFLU5724	rhlE1	putative ATP-dependent RNA helicase	1.5.1.20	2	2940.29	3386.21	1.15166	-0.195021	0.703906	0.968212		2527.7	0.513141	-0.380053
PFLU2753	PFLU2753	putative EAL/GGDEF domain signalling protein	1.1.1.67	9	227.971	259.623	1.13884	-0.188276	0.704225	0.968212		244.864	0.495953	-0.379624
PFLU5626	PFLU5626	putative DNA poymerase	2.3.3.9	2	41.0089	47.3091	1.15363	-0.171223	0.704639	0.968212		139.532	0.451697	-0.379066
PFLU4470	ybaN	putative membrane protein	3.6.1.-	3	67.8503	77.0766	1.13598	-0.14068	0.706193	0.968212		86.6784	0.37318	-0.376975
PFLU6083	PFLU6083	putative cibalamin biosynthesis-related protein	2.7.1.35	7	195.758	215.031	1.09846	-0.124734	0.706226	0.968212		281.188	0.330921	-0.37693
PFLU1724	PFLU1724	conserved hypothetical protein	2.5.1.54	10	177.037	198.089	1.11892	-0.159687	0.706272	0.968212		253.176	0.423722	-0.376868
PFLU3160	PFLU3160	putative quinone oxidoreductase	3.1.1.3	13	2419.44	2629.13	1.08667	-0.117232	0.706791	0.968212		4789.01	0.311647	-0.376169
PFLU3960	PFLU3960	putative oxidoreductase	3.5.2.2	13	231.912	249.324	1.07508	-0.100618	0.706855	0.968212		426.405	0.267542	-0.376083
PFLU3738	PFLU3738	putative membrane protein	2.2.1.1	3	113.444	116.589	1.02772	-0.0985305	0.707319	0.968212		120.614	0.262427	-0.375459
PFLU0194	PFLU0194	putative exported protein	3.6.3.25	3	225.421	252.406	1.11971	-0.135036	0.707509	0.968212		230.513	0.3599	-0.375204
PFLU2409	PFLU2409	putative exported protein	1.11.1.10	3	53.2896	56.9636	1.06895	-0.146524	0.707613	0.968212		56.9669	0.390665	-0.375064
PFLU4245	PFLU4245	hypothetical protein	3.1.3.18	8	116.11	128.545	1.10709	-0.110069	0.7083	0.968314		76.162	0.294194	-0.37414
PFLU1295	adhC	alcohol dehydrogenase class III	1.2.1.1	6	2236.52	2439.78	1.09088	-0.12137	0.70838	0.968314		2312.21	0.324491	-0.374033
PFLU5343	PFLU5343	putative methyltransferase	1.18.1.2	13	454.924	498.803	1.09645	-0.123988	0.708604	0.968314		567.752	0.331756	-0.373731
PFLU2290	PFLU2290	putative acetyl-CoA synthetase	3.2.1.82	7	22.7851	29.0166	1.27349	-0.29677	0.709062	0.968332		362.215	0.795382	-0.373116
PFLU1950	PFLU1950	putative dehydrogenase	1.2.1.16	7	20.5966	25.6971	1.24764	-0.131013	0.709695	0.968332		24.9366	0.351935	-0.372266
PFLU3921	PFLU3921	putative lipoprotein	1.2.4.1	3	851.358	949.914	1.11576	-0.154649	0.710351	0.968332		958.78	0.416412	-0.371385
PFLUt58					235.564	278.778	1.18345	-0.228277	0.710378	0.968332		255.54	0.614724	-0.371348
PFLU2620	PFLU2620	ABC-transporter ATP-binding protein	3.4.-.-	3	30.9021	32.4234	1.04923	-0.139499	0.710535	0.968332		46.5937	0.375868	-0.371137
PFLU1995	PFLU1995	conserved hypothetical protein	5.99.1.2	10	676.56	783.831	1.15855	-0.199705	0.710991	0.968332		2060.53	0.538979	-0.370525
PFLU4283	PFLU4283	conserved hypothetical protein	3.5.1.16	10	170.713	198.867	1.16492	-0.191681	0.711249	0.968332		179.248	0.517805	-0.37018
PFLU6106	PFLU6106	conserved hypothetical protein	3.5.4.19	10	758.07	844.14	1.11354	-0.146122	0.711508	0.968332		758.327	0.395104	-0.369832
PFLU4687	PFLU4687	hypothetical protein	4.2.1.17	8	1.69197	1.77814	1.05093	-0.336543	0.711595	0.968332		3.57933	0.910276	-0.369715
PFLU4061	PFLU4061	putative outer membrane protein	1.1.1.93	3	50.4383	55.5214	1.10078	-0.122214	0.711631	0.968332		43.3203	0.330606	-0.369666
PFLU3781	PFLU3781	putative thioredoxin-related protein	1.1.1.28	7	674.275	735.085	1.09019	-0.126475	0.711635	0.968332		639.503	0.342137	-0.369661
PFLU3489	acnB	aconitate hydrase B	4.2.1.3	1	11779.8	12864.9	1.09212	-0.124568	0.712089	0.968332		15281.1	0.337534	-0.369052
PFLU3304	PFLU3304	putative exported protein	1.14.13.-	3	85.8976	90.4486	1.05298	-0.132453	0.712227	0.968332		79.3181	0.359081	-0.368867
PFLU2286	pehX	exo-poly-alpha-D-galacturonosidase precursor	3.2.1.82	6	108.454	113.015	1.04206	-0.103573	0.712599	0.968332		118.19	0.281168	-0.368368
PFLU6062	potF	putrescine/polyamine-binding periplasmic protein	4.3.1.1	3	285.788	312.536	1.09359	-0.129701	0.712627	0.968332		402.837	0.352131	-0.36833
PFLU5854	ssuB	putative aliphatic sulfonates ABC transport	1.1.1.95	3	38.2727	43.5187	1.13707	-0.112645	0.712962	0.968332		46.5909	0.3062	-0.367881
PFLU4079	PFLU4079	putative general secretion pathway protein F	1.1.1.93	3	23.0487	27.3284	1.18568	-0.131827	0.713776	0.968982		25.8198	0.359409	-0.366789
PFLU2356	PFLU2356	putative isomerase	3.5.1.10	13	147.186	161.903	1.09999	-0.108796	0.71551	0.968982		186.296	0.298508	-0.364466
PFLU0476	PFLU0476	conserved hypothetical protein	2.-.-.-	10	790.183	907.683	1.1487	-0.188959	0.715995	0.968982		752.715	0.519381	-0.363816
PFLU0740	moeB	molybdopterin biosynthesis protein	2.1.1.-	7	397.087	448.861	1.13038	-0.166238	0.716096	0.968982		723.412	0.4571	-0.363681
PFLU5013	ffh	signal recognition particle protein	5.3.4.1	2	2907.2	3342.01	1.14957	-0.192044	0.716894	0.968982		3922.58	0.529612	-0.362613
PFLU0846	PFLU0846	putative GntR-family regulatory protein	1.10.2.2	9	1285.86	1385.73	1.07767	-0.108446	0.716984	0.968982		1792.59	0.299167	-0.362492
PFLU4019	PFLU4019	putative short-chain dehydrogenase	2.7.1.12	13	24.7265	30.6286	1.2387	-0.150805	0.717812	0.968982		26.3639	0.417299	-0.361385
PFLU2669	cobW	putative cobalamin biosynthesis-related protein	2.1.1.133	7	500.72	554.152	1.10671	-0.137497	0.717927	0.968982		836.688	0.380634	-0.36123
PFLU5047	PFLU5047	putative LysR-family transcriptional regulator	1.1.1.205	9	137.821	148.491	1.07742	-0.119052	0.718709	0.968982		227.525	0.330531	-0.360184
PFLU1529	PFLU1529	putative protease	4.2.1.51	5	619.852	694.602	1.12059	-0.154476	0.718744	0.968982		876.897	0.428935	-0.360138
PFLU5922	PFLU5922	hypothetical protein	4.2.1.24	8	252.593	299.322	1.185	-0.233993	0.719001	0.968982		344.355	0.650352	-0.359795
PFLU4360	PFLU4360	putative uricase	4.6.1.4	6	188.05	204.729	1.08869	-0.125782	0.719871	0.968982		274.054	0.350727	-0.358631
PFLU3587	PFLU3587	putative glutaminase	1.-.-.-	6	169.662	188.919	1.1135	-0.142674	0.720123	0.968982		224.813	0.398201	-0.358295
PFLU1263	PFLU1263	putative cysteine desulfurase	3.5.1.18	7	435.455	496.652	1.14054	-0.174771	0.720149	0.968982		428.92	0.487833	-0.358259
PFLU1543	PFLU1543	conserved hypothetical protein	4.2.1.3	10	1136.79	1240.08	1.09086	-0.122048	0.720451	0.968982		1129.49	0.341054	-0.357856
PFLU3529	PFLU3529	putative acyl-CoA dehydrogenase	1.3.99.-	6	512.958	627.875	1.22403	-0.264896	0.720556	0.968982		796.81	0.74052	-0.357716
PFLU1637	PFLU1637	putative short chain dehydrogenase	2.6.1.11	7	2341.56	2525.77	1.07867	-0.106965	0.720709	0.968982		1912.5	0.299193	-0.357511
PFLU5808	PFLU5808	putative oxidoreductase	1.5.1.3	13	59.909	68.7148	1.14699	-0.129713	0.720968	0.968982		66.4445	0.363175	-0.357165
PFLU1010	PFLU1010	putative outer membrane usher protein	3.1.1.1	3	53.8647	56.9036	1.05642	-0.0969356	0.7212	0.968982		56.0574	0.271638	-0.356856
PFLU1586	dusA	tRNA-dihydrouridine synthase A	1.-.-.-	2	559.074	612.263	1.09514	-0.125388	0.721492	0.968982		655.23	0.351755	-0.356465
PFLU3401	PFLU3401	conserved hypothetical protein	EC	10	71.6106	85.4364	1.19307	-0.237298	0.721503	0.968982		218.681	0.665724	-0.356451
PFLU5014	corE	putative membrane protein	5.3.4.1	3	366.635	408.784	1.11496	-0.146104	0.722276	0.969409		504.352	0.411076	-0.355418
PFLU4381	basR	two-component system response regulator	2.6.1.76	9	208.025	229.905	1.10518	-0.14419	0.722289	0.969409		292.881	0.40571	-0.355402
PFLU1544	PFLU1544	putative SirA-like protein	4.2.1.3	13	346.642	388.349	1.12032	-0.159881	0.722704	0.969518		297.117	0.450562	-0.354847
PFLU5728	PFLU5728	conserved hypothetical protein	2.6.1.62	10	259.478	293.485	1.13106	-0.15631	0.723124	0.96969		341.317	0.441196	-0.354287
PFLU2312	PFLU2312	putative methyl-accepting chemotaxis protein	5.3.1.5	11	60.6579	63.901	1.05346	-0.123785	0.723558	0.96969		116.532	0.349965	-0.353708
PFLU4703	fabF	3-oxoacyl-[acyl-carrier-protein] synthase II	2.3.1.41	7	2993.3	3288.97	1.09878	-0.132406	0.72405	0.96969		2779.57	0.375034	-0.353051
PFLU5130	PFLU5130	putative 4-aminobutyrate aminotransferase	2.7.3.-	13	252.837	291.077	1.15124	-0.194373	0.725144	0.96969		440.221	0.552838	-0.351592
PFLU5229	PFLU5229	putative putative hemin transport system,	2.2.1.6	3	234.87	276.279	1.17631	-0.218282	0.72526	0.96969		451.065	0.621113	-0.351438
PFLU1522	PFLU1522	conserved hypothetical protein	4.2.1.51	10	780.036	885.314	1.13497	-0.17204	0.725363	0.96969		1002.88	0.489724	-0.351301
PFLU5393	PFLU5393	putative AsnC-family regulatory protein	3.6.1.-	9	302.221	343.961	1.13811	-0.178337	0.725678	0.96969		435.458	0.508253	-0.350881
PFLU1286	accA	acetyl-coenzyme A carboxylase carboxyl	6.4.1.2	7	3050.83	3335.39	1.09327	-0.125776	0.726031	0.969885		3267.25	0.358939	-0.35041
PFLU3235					208	232.937	1.11989	-0.15893	0.726159	0.969885		184.065	0.453776	-0.35024
PFLU5649	soxA	sarcosine oxidase alpha subunit	1.5.3.1	7	484.552	527.483	1.0886	-0.10987	0.727811	0.970714		732.196	0.315684	-0.348039
PFLU0541	PFLU0541	conserved hypothetical protein	3.6.1.-	10	1017.39	1102.56	1.08371	-0.108443	0.727869	0.970714		955.428	0.311653	-0.347961
PFLU5251	truB	tRNA pseudouridine synthase B	4.2.1.70	2	3041.61	3409.96	1.1211	-0.15984	0.728031	0.970714		3270.84	0.459644	-0.347746
PFLU0489	PFLU0489	putaitve LysR-family regulatory protein	2.7.7.-	9	111.959	121.444	1.08472	-0.120369	0.728298	0.970714		139.11	0.346495	-0.34739
PFLU1082	PFLU1082	conserved hypothetical protein	3.4.21.53	10	31.3504	35.338	1.1272	-0.214475	0.728393	0.970714		232.838	0.617616	-0.347263
PFLU3290	PFLU3290	putative oxidoreductase	1.-.-.-	13	15.2126	15.7577	1.03583	-0.149592	0.729714	0.971181		35.8769	0.432967	-0.345506
PFLU5992	PFLU5992	conserved hypothetical protein	2.7.7.56	10	886.281	993.246	1.12069	-0.155393	0.729766	0.971181		787.408	0.449844	-0.345436
PFLU2657	cysI	putative sulfite reductase	1.2.2.2	7	1121.58	1254.97	1.11893	-0.15483	0.73	0.971181		1644.07	0.448618	-0.345126
PFLU1540	cysK	cysteine synthase A	2.5.1.47	7	569.682	637.269	1.11864	-0.154731	0.730453	0.971181		1227.21	0.449116	-0.344523
PFLU3318	pstS	putative phosphate-binding periplasmic protein	3.-.-.-	3	170.272	195.762	1.1497	-0.207652	0.730755	0.971181		127.812	0.603426	-0.344121
PFLU4508	PFLU4508	conserved hypothetical protein	4.2.99.8	10	66.5712	76.0887	1.14297	-0.119283	0.730807	0.971181		122.663	0.346701	-0.344052
PFLU0767	ribF	riboflavin biosynthesis protein	2.7.1.26	7	1834.69	2051.4	1.11812	-0.154982	0.731152	0.971181		2007.38	0.451062	-0.343594
PFLU3011	PFLU3011	hypothetical protein	2.7.1.31	8	9.15666	9.99902	1.09199	-0.169089	0.73131	0.971181		14.5063	0.492419	-0.343384
PFLU4578	dnaX	DNA polymerase III subunit Tau	2.7.7.7	2	1500.31	1647.14	1.09786	-0.130143	0.731398	0.971181		2075.29	0.379131	-0.343267
PFLU4987	groEL	chaperone Hsp60, peptide-dependent ATPase, heat	1.2.1.12	0	59176.8	68168.4	1.15195	-0.194578	0.732036	0.971181		46382.1	0.568247	-0.342418
PFLU5435	PFLU5435	conserved hypothetical lipoprotein	1.2.1.41	3	1160.32	1220.41	1.05178	-0.0711751	0.732357	0.971181		1073.79	0.208119	-0.341992
PFLU2026	PFLU2026	putative membrane protein	6.4.1.2	3	193.035	222.025	1.15018	-0.191358	0.73269	0.971181		280.556	0.560263	-0.34155
PFLU4922	cspC	cold shock protein cspc	6.1.1.12	0	91.9752	100.859	1.09659	-0.127436	0.733015	0.971181		166.104	0.373584	-0.341117
PFLU0707	PFLU0707	putative lipoprotein	6.3.2.4	3	1594.66	1800.38	1.12901	-0.166875	0.733141	0.971181		1086.58	0.48944	-0.34095
PFLU1708	PFLU1708	putative 5'-nucleotidase	2.5.1.54	5	358.88	383.496	1.06859	-0.0920685	0.733745	0.971181		436.679	0.270672	-0.340148
PFLU5440	PFLU5440	putative regulatory protein	6.3.2.-	9	331.1	362.579	1.09507	-0.115996	0.733753	0.971181		959.1	0.341028	-0.340137
PFLU3152	PFLU3152	putative oxidoreductase	3.1.1.3	13	40.2203	44.1285	1.09717	-0.142011	0.733775	0.971181		55.3054	0.417545	-0.340109
PFLU5469		putative N utilisation-related protein	2.7.4.16	13	909.768	1027.26	1.12915	-0.165351	0.733789	0.971181		1016.32	0.486199	-0.34009
PFLU2593	bfrG	putative TonB-dependent receptor	1.1.1.18	0	210.023	238.722	1.13665	-0.185138	0.734297	0.971216		309.066	0.545461	-0.339415
PFLU1095	PFLU1095	putative exported fimbrial protein	1.1.5.2	3	33.1786	34.703	1.04595	-0.10281	0.734376	0.971216		46.1104	0.302997	-0.33931
PFLU0047	PFLU0047	conserved hypothetical protein	4.2.1.20	10	492.078	525.812	1.06856	-0.0864298	0.734832	0.971216		465.581	0.255177	-0.338705
PFLU4847	yihS	conserved hypothetical protein	1.1.1.49	10	443.01	502.578	1.13446	-0.170301	0.734865	0.971216		463.612	0.502868	-0.338661
PFLU4815	PFLU4815	putative glutathione S-transferase like protein	2.7.1.12	7	251.14	276.299	1.10018	-0.128456	0.735329	0.971484		315.75	0.379995	-0.338046
PFLU2939	PFLU2939	putative two-component system sensor kinase	2.7.8.8	9	90.8467	101.486	1.11711	-0.150089	0.735403	0.971484		153.329	0.444119	-0.337947
PFLU4051	PFLU4051	conserved hypothetical protein	1.1.1.93	10	39.6985	40.4421	1.01873	0.100663	0.735629	0.97156		53.4965	0.298129	0.337648
PFLU4481	cobS	cobalamin (5'-phosphate) synthase	2.-.-.-	7	107.555	120.842	1.12354	-0.127688	0.736612	0.97173		196.297	0.379637	-0.336343
PFLU5814	PFLU5814	putative MerR-family regulatory protein	1.5.1.3	9	218.327	236.19	1.08182	-0.106215	0.736713	0.97173		354.921	0.315919	-0.33621
PFLU6054	purK	phosphoribosylaminoimidazole carboxylase atpase	4.1.1.21	7	969.192	1122.96	1.15865	-0.200077	0.737181	0.97173		991.254	0.596198	-0.335588
PFLU2210	PFLU2210	putative monooxygenase	2.7.8.5	13	171.35	188.348	1.0992	-0.108356	0.737293	0.97173		163.663	0.323028	-0.33544
PFLU3822	nuoF	NADH dehydrogenase I chain F	1.6.5.3	1	2744.34	3088.81	1.12552	-0.163334	0.73829	0.97173		3440.56	0.48885	-0.334119
PFLU5794	PFLU5794	conserved hypothetical protein	4.2.99.18	10	1245.07	1333.39	1.07093	-0.0974561	0.738757	0.97173		1322.84	0.292222	-0.3335
PFLU4187	accD	acetyl CoA carboxylase, carboxyltranferase	6.4.1.2	7	1937.58	2133.96	1.10136	-0.135833	0.738864	0.97173		2034.86	0.407469	-0.333358
PFLU2759	PFLU2759	putative Mg(2+) transporter	1.1.1.67	3	112.64	126.064	1.11917	-0.14255	0.738991	0.97173		279.66	0.427834	-0.33319
PFLU3635	PFLU3635	putative amino acid efflux protein	2.3.-.-	3	66.2304	76.67	1.15763	-0.14617	0.739147	0.97173		96.535	0.438972	-0.332983
PFLU0423	PFLU0423	putative fatty acid biosynthesis-related	1.1.1.100	7	222.154	245.794	1.10641	-0.126285	0.739547	0.97173		246.568	0.379856	-0.332454
PFLU0377	PFLU0377	putative ABC transport system, membrane protein	2.4.1.-	3	652.613	734.487	1.12546	-0.163701	0.740323	0.97173		737.36	0.493929	-0.331426
PFLU0477	PFLU0477	putative deacetylase	2.-.-.-	3	1235.34	1391.78	1.12664	-0.166189	0.740818	0.97173		1224.78	0.502429	-0.330771
PFLU1352	rapA	RNA polymerase associated protein	3.6.1.-	9	2015.2	2269.98	1.12643	-0.164921	0.741194	0.97173		2249.31	0.499349	-0.330272
PFLU5228	hmuU	transmembrane permease component of haem ABC	2.2.1.6	3	106.041	126.873	1.19645	-0.224988	0.741535	0.97173		197.971	0.68215	-0.329821
PFLU0280	PFLU0280	putative LysR-family regulatory protein	4.1.1.49	9	578.068	630.912	1.09142	-0.123533	0.741728	0.97173		532.318	0.374837	-0.329566
PFLU5252	rbfA	ribosome-binding factor A	4.2.1.70	2	637.791	732.951	1.1492	-0.188891	0.74187	0.97173		613.137	0.573478	-0.329378
PFLU5224	PFLU5224	conserved hypothetical protein	2.2.1.6	10	1406.73	1498.76	1.06542	-0.087862	0.742157	0.97173		1746.09	0.267059	-0.328998
PFLU3260	PFLU3260	putative LysR-family transcriptional regulator	4.2.1.84	9	259.482	277.7	1.07021	-0.0978931	0.742257	0.97173		430.522	0.297669	-0.328866
PFLU5119	PFLU5119	heme oxygenase bpho	2.7.3.-	7	793.361	876.636	1.10496	-0.141501	0.742379	0.97173		921.744	0.430481	-0.328705
PFLU3236	PFLU3236	general secretion pathway protein G/T precursor	4.2.1.84	3	449.829	497.54	1.10607	-0.140925	0.74239	0.97173		489.686	0.428747	-0.32869
PFLU5423	PFLU5423	putative penicillin-binding protein	2.3.1.-	3	802.88	913.228	1.13744	-0.178062	0.742615	0.97173		878.278	0.542223	-0.328393
PFLU5983	coaBC	coenzyme A biosynthesis bifunctional protein	6.3.2.5	7	1209.68	1307.83	1.08113	-0.106394	0.742634	0.97173		1124.47	0.324008	-0.328368
PFLU1493	PFLU1493	conserved hypothetical protein	6.3.2.6	10	32.547	35.0716	1.07757	-0.105029	0.743217	0.971747		111.667	0.320605	-0.327596
PFLU1625	PFLU1625	putative LysR-family regulatory protein	2.6.1.11	9	106.418	108.807	1.02245	-0.0902777	0.743499	0.971747		143.146	0.27589	-0.327223
PFLU0156	PFLU0156	putative membrane protein	1.6.1.2	3	216.686	232.466	1.07282	-0.108593	0.743602	0.971747		136.803	0.332001	-0.327087
PFLU3464	PFLU3464	putative carboxymethylenebutenolidase	3.1.1.45	6	261.678	307.359	1.17457	-0.210762	0.743789	0.971747		512.304	0.644849	-0.326839
PFLU5685	betB	betaine aldehyde dehydrogenase	1.2.1.8	0	2514.35	3024.65	1.20295	-0.243451	0.745607	0.971747		2332.34	0.750381	-0.324437
PFLU1066	PFLU1066	conserved hypothetical protein	3.1.26.3	10	320.879	355.152	1.10681	-0.137744	0.745611	0.971747		394.15	0.424569	-0.324433
PFLU2604	PFLU2604	hypothetical protein	1.1.1.18	8	156.524	180.015	1.15008	-0.195265	0.745813	0.971747		189.45	0.602363	-0.324166
PFLU2406	PFLU2406	putative membrane protein	3.2.2.-	3	26.9875	27.4179	1.01595	-0.122545	0.746609	0.971747		23.6781	0.379262	-0.323114
PFLU4710	yceF	conserved hypothetical protein	1.1.1.100	10	504.241	553.016	1.09673	-0.125149	0.747455	0.971747		507.243	0.388664	-0.321997
PFLU4228	PFLU4228	putative membrane protein	2.6.1.57	3	177.644	186.971	1.05251	-0.0732206	0.750483	0.973863		162.652	0.230252	-0.318002
PFLUt60					182.414	208.03	1.14042	-0.184575	0.750701	0.973928		219.202	0.580947	-0.317715
PFLU4551	PFLU4551	putative aerotaxis sensor receptor	3.1.4.14	0	406.164	447.574	1.10195	-0.135763	0.751065	0.974181		1036.96	0.427956	-0.317236
PFLU5217	PFLU5217	putative putative phosphatidyltransferase	1.2.1.27	3	3006.18	3346.59	1.11324	-0.149404	0.751299	0.974268		2405.5	0.471415	-0.316927
PFLU0405	PFLU0405	putative NADP-dependent malic enzyme	6.1.1.19	7	5042.42	5571.93	1.10501	-0.139499	0.751555	0.974381		6050.03	0.440629	-0.31659
PFLU1483	PFLU1483	putative membrane protein	6.3.2.6	3	122.893	129.433	1.05321	-0.0873637	0.752299	0.974692		114.8	0.27681	-0.315609
PFLU1755	moeA	molybdopterin biosynthesis protein	1.11.1.9	7	958.908	1081.58	1.12793	-0.163373	0.752662	0.974943		858.169	0.518428	-0.315132
PFLU3498	PFLU3498	putative exported protein	4.2.1.3	3	63.1659	66.4588	1.05213	-0.0876513	0.753361	0.975464		67.251	0.278957	-0.314211
PFLU5010	trmD	tRNA (guanine-N1)-methyltransferase	5.3.4.1	2	13296.3	14981.2	1.12672	-0.165121	0.754434	0.975713		13173.3	0.527885	-0.312798
PFLU5006	hom	homoserine dehydrogenase	1.1.1.3	7	3266.65	3481.68	1.06582	-0.0888331	0.755936	0.975826		2829.09	0.285801	-0.310822
PFLU1420	PFLU1420	putative LysR-family regulatory protein	1.1.1.1	9	245.619	268.416	1.09282	-0.130927	0.755973	0.975826		299.427	0.421294	-0.310774
PFLU1388	PFLU1388	putative transport-related membrane protein	4.1.3.27	3	194.988	216.389	1.10975	-0.121098	0.7563	0.975826		211.88	0.390208	-0.310343
PFLU5971	PFLU5971	putative oxidoreductase	1.4.99.1	7	485.624	528.618	1.08853	-0.115173	0.756305	0.975826		628.723	0.371124	-0.310336
PFLU1949	PFLU1949	putative histidinol dehydrogenase	1.2.1.16	7	39.3169	43.8234	1.11462	-0.105966	0.756572	0.975826		44.5801	0.341841	-0.309985
PFLU5976	aldH	putative aldehyde dehydrogenase	1.2.1.3	7	4442.72	5087.19	1.14506	-0.184347	0.756838	0.975826		6487.4	0.595369	-0.309635
PFLU6048	PFLU6048	putative phosphate ABC transport system,	3.6.3.27	3	391.966	428.171	1.09237	-0.133414	0.75857	0.975826		339.92	0.434067	-0.307359
PFLU5377	PFLU5377	conserved hypothetical protein	3.1.2.-	10	486.409	533.502	1.09682	-0.128053	0.758607	0.975826		579.218	0.416688	-0.307311
PFLU5426		putative nicotinate-nucleotide	2.3.1.-	7	557.718	627.25	1.12467	-0.160044	0.758799	0.975826		740.28	0.521219	-0.307058
PFLU1856	PFLU1856	putative hydrolase	4.1.1.23	13	485.939	524.049	1.07842	-0.0932759	0.758989	0.975826		369.095	0.30402	-0.306808
PFLU5384	PFLU5384	putative exonuclease	3.6.1.-	5	267.126	286.759	1.0735	-0.0878121	0.759515	0.975826		246.207	0.286857	-0.306118
PFLU2436	PFLU2436	putative membrane protein	1.11.1.10	3	18.3042	22.0644	1.20543	-0.147917	0.759607	0.975826		24.1465	0.483395	-0.305996
PFLU5169		putative putative GTP-binding protein	2.7.2.11	13	1325.43	1499.8	1.13155	-0.169191	0.759627	0.975826		1670.37	0.552966	-0.305971
PFLU5051	PFLU5051	putative hydrolase	2.3.3.13	13	219.216	240.571	1.09742	-0.121466	0.759714	0.975826		418.134	0.397134	-0.305856
PFLU0038	PFLU0038	conserved hypothetical protein	4.2.1.20	10	10343.1	11447.8	1.10681	-0.141736	0.760064	0.975826		8724.83	0.464104	-0.305397
PFLU5507	secY	preprotein translocase SecY subunit	2.7.7.6	3	41275	46787	1.13354	-0.172327	0.760688	0.975826		41634.9	0.565791	-0.304577
PFLU1032	PFLU1032	putative membrane protein	1.13.11.5	3	315.25	360.805	1.14451	-0.186116	0.760911	0.975826		592.29	0.611651	-0.304285
PFLU4056	PFLU4056	putative betaine aldehyde dehydrogenase	1.1.1.93	0	181.269	207.313	1.14367	-0.176196	0.761137	0.975826		235.08	0.579613	-0.303988
PFLU2625	ppiC1	peptidyl-prolyl cis-trans isomerase C (rotamase	5.2.1.8	0	325.283	353.284	1.08608	-0.110353	0.761542	0.975826		310.062	0.363653	-0.303457
PFLU0533	rpsF	30S ribosomal protein S6	2.1.1.-	2	13748.6	15318	1.11415	-0.150473	0.762061	0.975826		12483.2	0.49698	-0.302776
PFLU4609	PFLU4609	putative nitrate transporter	1.3.3.1	3	15.1277	16.8706	1.11521	-0.141662	0.762147	0.975826		18.1205	0.468053	-0.302663
PFLU5962	xpt	xanthine phosphoribosyltransferase	2.4.2.-	7	821.923	927.111	1.12798	-0.164681	0.76218	0.975826		655.457	0.544185	-0.30262
PFLU5431	PFLU5431	putative protease	1.2.1.41	13	474.791	513.672	1.08189	-0.0982447	0.762205	0.975826		601.173	0.324682	-0.302587
PFLU2995	PFLU2995	putative transcriptional regulator	4.4.1.5	9	107.54	108.089	1.0051	-0.0885637	0.762531	0.975826		112.679	0.293103	-0.302159
PFLU0206	PFLU0206	putative TonB-dependent exported protein	3.1.6.1	3	79.2052	81.3572	1.02717	-0.101699	0.762988	0.975883		67.8644	0.337245	-0.30156
PFLU1262	PFLU1262	putative post-transcriptional cysteine	3.5.1.18	9	157.122	172.816	1.09989	-0.12499	0.764383	0.975912		171.452	0.417008	-0.29973
PFLU2299	xylG	D-xylose ABC transport system, ATP-binding	3.6.3.17	3	68.8103	73.1198	1.06263	-0.0912784	0.765118	0.975912		105.074	0.305517	-0.298767
PFLU1554	faoB	3-ketoacyl-CoA thiolase	2.3.1.16	6	4263.57	4804.71	1.12692	-0.164065	0.765524	0.975912		3774.78	0.55012	-0.298234
PFLU4372	rluA	ribosomal large subunit pseudouridine synthase	4.2.1.70	2	277.031	308.581	1.11389	-0.13792	0.76605	0.975912		255.376	0.463524	-0.297546
PFLUt42					127.092	146.975	1.15645	-0.204375	0.766659	0.975912		157.651	0.688716	-0.296748
PFLU2213	PFLU2213	putative monooxygenase	2.7.8.5	13	6.17968	7.0378	1.13886	-0.159334	0.766683	0.975912		10.0688	0.53699	-0.296717
PFLU2378	PFLU2378	putative glutathione S-transferase	3.6.3.17	7	317.393	362.943	1.14351	-0.180429	0.766964	0.975912		565.847	0.608841	-0.296349
PFLU3749	PFLU3749	putative RNA polymerase sigma factor	2.2.1.1	9	17.3079	20.6083	1.19069	-0.189635	0.767306	0.975912		52.3351	0.640874	-0.295901
PFLU0136	PFLU0136	putative MarR-family regulatory protein	1.6.1.2	9	148.99	168.057	1.12797	-0.180522	0.767426	0.975912		200.309	0.610402	-0.295743
PFLU0656	PFLU0656	conserved hypothetical protein	4.1.1.19	10	1976.68	2114.18	1.06956	-0.0937881	0.76765	0.975912		2194	0.317442	-0.29545
PFLU4212	yneI	putative aldehyde dehydrogenase	2.6.1.57	13	182.755	206.821	1.13169	-0.153872	0.767757	0.975912		334.963	0.521052	-0.29531
PFLU2467	PFLU2467	putative AraC-family regulatory protein	2.1.1.152	9	63.9208	72.4415	1.1333	-0.117599	0.768063	0.975912		129.007	0.398764	-0.294909
PFLU1716	ohrB	organic hydroperoxide resistance protein	2.5.1.54	0	20.8731	22.3475	1.07064	-0.12608	0.769162	0.976256		23.0203	0.429616	-0.293471
PFLU4049	PFLU4049	putative dehalogenase	1.1.1.93	13	286.866	328.039	1.14353	-0.18138	0.770454	0.976335		260.204	0.621631	-0.291781
PFLU1047	PFLU1047	putative transmembrane sensor protein	4.3.1.17	3	106.011	120.863	1.1401	-0.166574	0.771009	0.976335		159.455	0.572309	-0.291055
PFLU0677	PFLU0677	putative paraquat-inducible protein	1.2.1.27	0	972.601	1047.32	1.07682	-0.106138	0.77119	0.976335		846.61	0.364962	-0.290819
PFLU2683	PFLU2683	conserved hypothetical protein	3.4.11.2	10	37.4944	39.3933	1.05064	-0.105207	0.771396	0.976335		29.2431	0.362098	-0.290549
PFLU1834	PFLU1834	putative exported hydrolase	6.2.1.5	13	234.57	249.729	1.06462	-0.0858592	0.771512	0.976335		363.016	0.295661	-0.290397
PFLU4853	PFLU4853	conserved hypothetical protein	1.1.1.49	10	32.1364	37.604	1.17014	-0.178425	0.771652	0.976335		83.38	0.614804	-0.290214
PFLU5415	PFLU5415	putative muramoyltetrapeptide carboxypeptidase	6.1.1.4	3	880.066	933.747	1.061	-0.0788094	0.771764	0.976335		1149.4	0.271693	-0.290068
PFLU4505	relA	GTP pyrophosphokinase	2.7.6.5	7	3238.06	3497.79	1.08021	-0.107922	0.772102	0.976335		3819.6	0.372625	-0.289627
PFLU2122	PFLU2122	putative two-component system, histidine kinase	3.5.4.1	9	147.394	156.689	1.06306	-0.0883961	0.772191	0.976335		121.04	0.30533	-0.28951
PFLU0042	osmC	osmotically inducible protein c	4.2.1.20	0	2885.65	3365.07	1.16614	-0.20433	0.77226	0.976335		3317.85	0.705999	-0.289419
PFLU3931	folD	FolD bifunctional protein [includes:	3.4.21.53	7	1121.49	1223.97	1.09139	-0.12005	0.773121	0.976335		1178.32	0.416414	-0.288295
PFLU4867	PFLU4867	conserved hypothetical protein	1.15.1.1	10	195.037	207.437	1.06358	-0.0854566	0.773361	0.976335		186.479	0.296744	-0.287981
PFLU2681	pepN	putative aminopeptidase N	3.4.11.2	5	2285.31	2499.92	1.09391	-0.124193	0.773362	0.976335		2794.89	0.431257	-0.28798
PFLU1996	PFLU1996	putative biotin-requiring protein	5.99.1.2	13	88.1837	105.401	1.19524	-0.216671	0.773452	0.976335		832.127	0.75269	-0.287863
PFLU4994	proS	proline tRNA synthetase	6.1.1.15	2	3737.54	3996.89	1.06939	-0.0939987	0.7739	0.976414		4693.93	0.327206	-0.287277
PFLU3177	PFLU3177	conserved hypothetical protein	2.6.1.1	10	207.048	229.613	1.10898	-0.146457	0.774576	0.976414		814.957	0.51138	-0.286395
PFLU0647	PFLU0647	putative type II secretion system protein	4.1.1.19	3	153.43	179.08	1.16718	-0.200923	0.77569	0.976922		302.269	0.705142	-0.28494
PFLU0642	PFLU0642	putative lipoprotein	4.1.1.19	3	87.4166	102.885	1.17695	-0.210254	0.776648	0.976922		140.546	0.74114	-0.28369
PFLU2336	PFLU2336	conserved hypothetical protein	3.5.1.10	10	3.29332	3.94426	1.19765	-0.20444	0.777572	0.976922		3.11074	0.723722	-0.282484
PFLU4230	PFLU4230	putative membrane protein	2.6.1.57	3	13.2385	16.8045	1.26936	-0.125461	0.777778	0.976922		23.8139	0.444558	-0.282216
PFLU5738	PFLU5738	putative phosphoribosyl-dephospho-CoA	2.6.1.62	7	15.1827	16.101	1.06048	0.123483	0.777908	0.976922		19.6306	0.437811	0.282046
PFLU0924	PFLU0924	putative exported protein	1.1.1.29	3	584.066	703.127	1.20385	-0.233463	0.777959	0.976922		2783.39	0.827941	-0.28198
PFLU4337	hcaT	putative 3-phenylpropionate permease	6.2.1.-	3	106.627	115.781	1.08585	-0.11406	0.77884	0.976922		125.128	0.406149	-0.280831
PFLU2446	PFLU2446	putative esterase	2.1.1.152	13	269.216	283.775	1.05408	-0.0679059	0.779193	0.976922		376.654	0.2422	-0.280371
PFLU0502	PFLU0502	putative lipoprotein	5.99.1.-	3	1537.03	1697	1.10408	-0.136606	0.779366	0.976922		2156.63	0.487627	-0.280145
PFLU4041	PFLU4041	putative oxidoreductase	1.1.1.93	13	88.5085	101.681	1.14883	-0.167504	0.780128	0.976922		98.9869	0.600045	-0.279153
PFLU4851	PFLU4851	putative dehydrogenase	1.1.1.49	13	577.945	610.861	1.05695	-0.0715269	0.78032	0.976922		589.946	0.256458	-0.278903
PFLU3996	PFLU3996	putative sugar-binding exported protein	2.7.1.12	3	16.5618	17.5402	1.05908	-0.158176	0.780909	0.976922		256.917	0.568703	-0.278135
PFLU1415	PFLU1415	putative LysR-family regulatory protein	1.1.1.1	9	634.193	713.764	1.12547	-0.158565	0.781053	0.976922		478.901	0.570485	-0.277947
PFLU0420	fabF	3-oxoacyl-[acyl-carrier-protein] synthase II	2.3.1.41	7	372.61	404.803	1.0864	-0.106191	0.781128	0.976922		360.244	0.382189	-0.277849
PFLU3118	PFLU3118	putative sugar ABC transport system, membrane	4.1.3.18	3	19.3473	20.836	1.07695	-0.107717	0.7814	0.976922		63.1306	0.388176	-0.277495
PFLU0291	rfbB	dTDP-glucose 4,6-dehydratase	4.2.1.46	3	1343.83	1465.79	1.09075	-0.118673	0.781403	0.976922		1692.71	0.427665	-0.277491
PFLU1725	PFLU1725	putative enoyl-CoA hydratase/isomerase	2.5.1.54	6	228.807	256.183	1.11964	-0.14473	0.781447	0.976922		420.123	0.521676	-0.277434
PFLU4691	PFLU4691	putative transmembrane protein	4.2.1.17	3	247.775	265.929	1.07327	-0.0952756	0.782341	0.976922		476.819	0.344865	-0.27627
PFLU3080	PFLU3080	putative 2-keto-4-pentenoate hydratase	2.4.-.-	13	66.0326	71.968	1.08989	-0.103382	0.782514	0.976922		72.0842	0.374512	-0.276044
PFLU3043	PFLU3043	hypothetical protein	2.4.-.-	8	685.286	724.822	1.05769	-0.073708	0.782582	0.976922		760.25	0.267101	-0.275956
PFLU4713	rluC	ribosomal large subunit pseudouridine synthase	1.1.1.100	2	2260.45	2502.86	1.10724	-0.140576	0.782692	0.976922		1928.38	0.509678	-0.275813
PFLU4044	PFLU4044	putative nucleotide-binding ABC transporter	1.1.1.93	3	166.888	193.315	1.15835	-0.185663	0.782881	0.976922		199.107	0.673749	-0.275566
PFLU4050	PFLU4050	putative acetyltransferase	1.1.1.93	13	20.9611	25.5094	1.21698	-0.144271	0.783077	0.976922		45.9562	0.524028	-0.275311
PFLU0124	PFLU0124	puative ABC transport system, substrate-binding	1.6.1.2	3	34.6035	36.9669	1.0683	-0.0878876	0.783913	0.976922		37.0762	0.320496	-0.274223
PFLU3137	ephA	putative epoxide hydrolase	3.3.2.3	0	40.0231	43.8917	1.09666	-0.106995	0.784222	0.976922		112.104	0.390746	-0.273822
PFLU4193	leuB	putative 3-isopropylmalate dehydrogenase	1.1.1.85	7	1279.38	1402.66	1.09637	-0.1257	0.784262	0.976922		1749.13	0.459143	-0.27377
PFLU0490	kdtA	3-deoxy-d-manno-octulosonic-acid transferase	2.-.-.-	3	672.5	733.854	1.09123	-0.120468	0.784377	0.976922		720.784	0.440276	-0.273619
PFLU3560	PFLU3560	conserved hypothetical protein	1.3.99.-	10	354.653	371.944	1.04875	-0.052324	0.784539	0.976922		362.413	0.191377	-0.273409
PFLU2955	PFLU2955	putative exported protein	2.7.8.8	3	14.346	15.9944	1.11491	-0.116838	0.784983	0.977055		18.3473	0.428242	-0.272832
PFLU1319	PFLU1319	conserved hypothetical protein	2.1.1.77	10	107.628	120.307	1.1178	-0.132924	0.785345	0.977295		276.625	0.488042	-0.272361
PFLU3981	PFLU3981	putative GntR-family transcriptional regulator	4.3.1.12	9	130.682	138.316	1.05842	-0.0765418	0.785727	0.977562		249.908	0.281546	-0.271863
PFLU3824	nuoH	NADH-quinone oxidoreductase chain H	1.6.99.5	1	1454.44	1606.2	1.10434	-0.135956	0.786346	0.977903		1517.7	0.501576	-0.271058
PFLU3296	PFLU3296	putative acyl-CoA dehydrogenase oxidoreductase	1.14.13.-	13	17.2483	18.7299	1.08589	-0.11477	0.786508	0.977903		33.9204	0.423743	-0.270847
PFLU4722	PFLU4722	putative phosphopantetheinyl transferase	1.1.1.100	0	111.828	124.86	1.11653	-0.130039	0.786985	0.978188		210.535	0.48122	-0.270228
PFLU5717	PFLU5717	putative membrane protein	2.5.1.6	3	1072.13	1185.45	1.1057	-0.137188	0.787648	0.978481		994.285	0.5093	-0.269366
PFLU1026	PFLU1026	putative fumarylacetoacetase	1.13.11.5	6	490.592	610.003	1.2434	-0.262075	0.78794	0.978633		702.404	0.974305	-0.268987
PFLU5511	rplR	50S ribosomal protein L18	2.7.7.6	2	4622.05	5178.09	1.1203	-0.155825	0.788155	0.978685		4259.99	0.579904	-0.268708
PFLU3517	PFLU3517	putative exported protein	3.2.2.20	3	1186.67	1287.5	1.08497	-0.11122	0.788647	0.978882		1288.89	0.414894	-0.268068
PFLU1022	PFLU1022	putative ferric siderophore receptor	3.1.1.1	0	423.785	458.683	1.08235	-0.110561	0.789104	0.979032		500.227	0.41335	-0.267474
PFLU0865	mreD	rod shape-determining protein	6.3.5.-	0	346.886	386.163	1.11323	-0.146113	0.789106	0.979032		345.697	0.546274	-0.267472
PFLU2937	PFLU2937	putative aerobic respiration sensor-response	2.7.8.8	9	108.208	116.451	1.07618	-0.120132	0.790512	0.979974		172.872	0.452228	-0.265646
PFLU5573	PFLU5573	conserved hypothetical protein	5.1.3.1	10	588.635	643.418	1.09307	-0.117601	0.790558	0.979974		889.242	0.442798	-0.265586
PFLU0925	PFLU0925	putative LuxR-family regulatory protein	1.1.1.29	9	668.948	728.148	1.0885	-0.116502	0.790972	0.979974		1445.68	0.439551	-0.265049
PFLU4137	PFLU4137	conserved hypothetical protein	2.7.3.-	11	0.669436	1.08306	1.61787	-0.300104	0.791447	0.979974		0.803865	1.1349	-0.264432
PFLU1221	wspC	putative chemotaxis-related methyltransferase	1.18.1.2	0	510.489	538.341	1.05456	-0.0771785	0.791452	0.979974		387.541	0.291872	-0.264426
PFLU5352	PFLU5352	putative transport-related membrane protein	1.18.1.2	3	740.304	812.019	1.09687	-0.12644	0.791526	0.979974		863.27	0.478343	-0.26433
PFLU1851	pyrF	orotidine 5'-phosphate decarboxylase	4.1.1.23	7	823.186	906.782	1.10155	-0.131093	0.79164	0.979974		768.204	0.496223	-0.264182
PFLU5720	sahA	adenosylhomocysteinase	3.3.1.1	7	4061.73	4308.06	1.06065	-0.0824224	0.791988	0.980022		5965.6	0.312526	-0.26373
PFLU4738	PFLU4738	conserved hypothetical protein	2.7.3.-	10	874.108	948.592	1.08521	-0.112568	0.792103	0.980022		1253.39	0.427072	-0.263581
PFLU5425	PFLU5425	conserved hypothetical protein	2.3.1.-	10	1334.63	1482.17	1.11054	-0.143761	0.792439	0.980155		1597.48	0.54632	-0.263144
PFLU2170	PFLU2170	putative membrane protein	5.99.1.2	3	391.856	444.691	1.13483	-0.166441	0.793064	0.980155		354.912	0.634463	-0.262334
PFLU6041	PFLU6041	putative transport-related membrane protein	2.7.3.-	3	1018.94	1117.62	1.09685	-0.127493	0.793335	0.980155		927.623	0.486647	-0.261983
PFLU0850	PFLU0850	putative aldehyde dehydrogenase	4.2.1.41	13	144.563	149.241	1.03236	-0.0684474	0.794038	0.980155		206.151	0.26218	-0.26107
PFLU4082	PFLU4082	putative beta-glucosidase	1.1.1.93	6	108.684	114.63	1.0547	-0.0693309	0.794318	0.980155		114.58	0.265934	-0.260707
PFLU5612		putative biotin biosynthesis-related protein	6.3.3.3	7	325.313	356.162	1.09483	-0.120079	0.795018	0.980155		903.996	0.462198	-0.2598
PFLU0947	murG	UDP-N-acetylglucosamine--N-acetylmuramyl-(pentapeptide)	2.4.1.227	0	902.519	962.285	1.06622	-0.0884596	0.795349	0.980155		1216.62	0.341053	-0.259372
PFLU3110	ydcP	putative protease	4.1.3.18	5	584.517	619.157	1.05926	-0.0753843	0.795843	0.980155		636.307	0.291362	-0.258731
PFLU1305	PFLU1305	conserved hypothetical protein	2.1.1.77	10	580.574	637.189	1.09752	-0.125825	0.796071	0.980155		770.055	0.486873	-0.258435
PFLU5036	PFLU5036	putative PTS-related membrane protein	6.3.5.3	11	10.8979	13.2354	1.21449	-0.124962	0.796885	0.980155		12.2118	0.485516	-0.257381
PFLU3997	PFLU3997	putative membrane protein	2.7.1.12	3	12.5038	14.1097	1.12843	-0.13717	0.796908	0.980155		37.5176	0.533009	-0.25735
PFLU3968	PFLU3968	putative branched-chain-amino-acid	2.6.1.42	7	1462.08	1598.74	1.09347	-0.123547	0.797023	0.980155		2163.17	0.48035	-0.257201
PFLU5834	PFLU5834	conserved hypothetical protein	1.1.1.95	10	224.485	244.874	1.09082	-0.114352	0.797097	0.980155		255.422	0.444768	-0.257106
PFLU3739	PFLU3739	ABC transporter periplasmic binding protein	2.2.1.1	3	77.9576	82.1677	1.054	-0.0582043	0.797586	0.980155		73.5603	0.226941	-0.256473
PFLU4707	plsX	putative fatty acid/phospholipid synthesis	1.1.1.100	7	1068.13	1183.09	1.10763	-0.138709	0.797935	0.980155		1417.78	0.541787	-0.256021
PFLU2437	PFLU2437	putative exported protein	1.11.1.10	3	200.743	211.473	1.05345	-0.0966849	0.797973	0.980155		187.834	0.377718	-0.255971
PFLU5537	rplA	50S ribosomal protein L1	2.7.7.6	2	16177.4	17881.1	1.10532	-0.138326	0.798042	0.980155		16370.4	0.540584	-0.255883
PFLU1321	PFLU1321	putative outer membrane protein	2.1.1.77	3	85.3365	97.4585	1.14205	-0.173253	0.798326	0.980155		293.27	0.678055	-0.255514
PFLU5572	PFLU5572	putative heat shock protein	5.1.3.1	0	463.872	498.402	1.07444	-0.0909263	0.79835	0.980155		611.597	0.3559	-0.255483
PFLU3790	PFLU3790	conserved hypothetical protein	1.1.1.28	10	118.119	126.243	1.06877	-0.0896323	0.798459	0.980155		211.181	0.351028	-0.255342
PFLU0342	PFLU0342	conserved hypothetical protein	5.4.2.1	10	172.555	186.148	1.07878	-0.0697324	0.798716	0.980155		185.286	0.27345	-0.255009
PFLU0935	PFLU0935	hypothetical protein	1.1.1.29	8	207.173	224.299	1.08266	-0.10924	0.798841	0.980155		209.351	0.428651	-0.254847
PFLU6072	PFLU6072	putative LysR-family regulatory protein	6.4.1.2	9	208.107	219.852	1.05644	-0.0779546	0.798877	0.980155		240.999	0.305944	-0.2548
PFLU1952	PFLU1952	conserved hypothetical protein	1.2.1.16	10	99.7133	102.966	1.03262	-0.0587917	0.799185	0.980155		132.799	0.231098	-0.254402
PFLU4603	pyrD	dihydroorotate dehydrogenase	1.3.3.1	7	591.207	630.87	1.06709	-0.0834155	0.799571	0.980155		802.152	0.328534	-0.253902
PFLU3438	proP	proline/betaine transporter	1.7.99.4	3	1642.29	1769.88	1.07769	-0.103259	0.80053	0.980155		3518.62	0.408685	-0.252662
PFLU0739	hemK	protein methyltransferase	2.1.1.-	2	394.882	426.14	1.07916	-0.102902	0.80056	0.980155		655.147	0.407335	-0.252622
PFLU5819	ptsP	phosphoenolpyruvate-protein phosphotransferase	2.7.3.9	3	4136.86	4364.62	1.05506	-0.0759354	0.800652	0.980155		5792.11	0.30073	-0.252503
PFLU4712	PFLU4712	putative hydrolase	1.1.1.100	13	849.551	919.417	1.08224	-0.108512	0.800742	0.980155		653.037	0.429945	-0.252387
PFLU1164	mutS	DNA mismatch repair protein	6.1.1.10	2	2551.75	2654.66	1.04033	-0.0565497	0.801057	0.980155		2218.76	0.224422	-0.251979
PFLU1009	PFLU1009	putative exported protein	3.1.1.1	3	37.389	41.1246	1.09991	-0.101638	0.801243	0.980155		42.8753	0.403745	-0.251738
PFLU3564	PFLU3564	putative transferase	1.3.99.-	13	463.205	511.297	1.10382	-0.129756	0.802147	0.980308		329.968	0.517846	-0.25057
PFLU0868	PFLU0868	putative conserved exported protein	3.1.4.-	3	2628.18	2808.43	1.06858	-0.0937571	0.802943	0.980757		1952.05	0.375719	-0.24954
PFLU2121	PFLU2121	putative two-component system, response	3.5.4.1	9	145.032	158.732	1.09446	-0.0898565	0.803128	0.980757		146.534	0.360434	-0.249301
PFLU5874	gcvT	aminomethyltransferase (glycine cleavage system	2.1.2.10	6	1761.29	1881.19	1.06808	-0.0910312	0.803603	0.980949		2487.03	0.366049	-0.248686
PFLU1084	PFLU1084	putative exported protein	3.4.21.53	3	45.9554	49.6121	1.07957	-0.112718	0.803764	0.980949		155.643	0.453632	-0.248479
PFLU4992	PFLU4992	putative 6-O-methylguanine DNA methyltransferase	1.2.1.12	13	135.209	139.192	1.02946	-0.0802982	0.803857	0.980949		114.56	0.323315	-0.248359
PFLU3270	hpaG	putative 5-carboxymethyl-2-oxo-hex-3-ene-1,7-	4.1.1.68	6	36.7811	42.9296	1.16716	-0.146609	0.804099	0.980981		67.4192	0.591057	-0.248045
PFLU5632	PFLU5632	putative ornithine cyclodeaminase	2.3.3.9	7	130.261	135.333	1.03893	-0.0686641	0.804919	0.980981		109.499	0.278008	-0.246986
PFLU5156	PFLU5156	putative membrane protein	1.10.3.-	3	260.842	270.746	1.03797	-0.0774138	0.805455	0.980981		373.065	0.314315	-0.246294
PFLU1293	ispD	2-C-methyl-D-erythritol 4-phosphate	2.7.7.60	7	527.277	557.798	1.05789	-0.0724389	0.805624	0.980981		608.134	0.294377	-0.246076
PFLU1344	livM1	high-affinity branched-chain amino acid ABC	1.4.3.5	3	397.294	433.781	1.09184	-0.114182	0.805917	0.980981		582.572	0.464726	-0.245697
PFLU5803	folA	dihydrofolate reductase	1.5.1.3	7	752.028	818.605	1.08853	-0.115919	0.806004	0.980981		667.774	0.472013	-0.245585
PFLU0919	PFLU0919	putative ribosomal RNA small subunit	1.1.99.16	2	398.219	429.698	1.07905	-0.103978	0.806281	0.980981		428.149	0.424009	-0.245226
PFLU1013	PFLU1013	putative exported protein	3.1.1.1	3	21.9401	25.0467	1.14159	-0.103744	0.80633	0.980981		28.3559	0.423161	-0.245163
PFLU4006	PFLU4006	putative ribose transport ATP-binding component	2.7.1.12	3	64.3963	73.7826	1.14576	-0.171008	0.806617	0.980981		139.085	0.698583	-0.244793
PFLU5687	PFLU5687	conserved hypothetical protein	1.1.99.1	10	219.841	239.666	1.09018	-0.100819	0.806664	0.980981		368.635	0.411957	-0.244732
PFLU3897	PFLU3897	putative catalase	1.11.1.6	13	459.055	506.302	1.10292	-0.128231	0.80693	0.980981		295.262	0.524703	-0.244388
PFLU2972	PFLU2972	putative dioxygenase	1.20.4.1	0	105.111	114.28	1.08723	-0.0937178	0.807536	0.981305		239.165	0.38471	-0.243606
PFLU1027	PFLU1027	putative maleylacetoacetate isomerase	1.13.11.5	6	281.313	338.024	1.20159	-0.22512	0.807998	0.98157		325.085	0.926381	-0.24301
PFLU5220	ilvI	acetolactate synthase isozyme III large subunit	2.2.1.6	7	3037.04	3298.63	1.08613	-0.11522	0.808656	0.98157		3389.29	0.475797	-0.242161
PFLU0481	msbA	lipid A export ATP-binding/permease protein	2.-.-.-	3	4700.64	5119.86	1.08918	-0.11854	0.808847	0.98157		2880.23	0.490008	-0.241913
PFLU4957	PFLU4957	conserved hypothetical protein	2.7.1.40	10	328.155	349.909	1.06629	-0.0846465	0.809026	0.98157		468.267	0.350239	-0.241682
PFLU5345	PFLU5345	putative cytochrome oxidase subunit II	1.18.1.2	1	1625.37	1924.71	1.18417	-0.212947	0.8091	0.98157		1846.41	0.881448	-0.241588
PFLU1800		putative hydroxypyruvate reductase	2.7.1.40	1	74.098	79.9613	1.07913	-0.0558754	0.80931	0.981609		90.0468	0.231545	-0.241316
PFLU3558	ycbB	putative exported protein	1.3.99.-	3	164.402	178.598	1.08635	-0.113536	0.809679	0.981746		353.941	0.471414	-0.240841
PFLU5546		conserved hypothetical protein	6.1.1.1	10	711.194	762.626	1.07232	-0.0949354	0.810131	0.981968		836.502	0.395141	-0.240257
[truncated: 583 more rows]

## Sheet: CompC_6B4_cap+ higher
Locus	Gene Name	Product	EC Number	Colour in SBW25 genome annotation	6B4_cap+ Base Mean	6B4_cap- Base Mean	Fold Change (6B4_cap+/6B4_cap-)	Log2 Fold Change	P-value	Adjusted P-value		Base Mean	lfcSE	Stat	Notes
PFLU3655	PFLU3655	hypothetical protein (probable colanic acid biosynthesis regulator)	2.3.-.-	8	73246.6	3914.8	18.7102	3.75491	5.38923e-05	0.00600485		13042.3	0.929877	4.03807
PFLU4374	PFLU4374	putative membrane protein	3.4.11.21	3	3066.94	214.752	14.2813	3.39906	0.000112261	0.0108407		680.84	0.88003	3.86244
PFLU3675	PFLU3675	putative flippase	2.-.-.-	2	5230.02	567.939	9.20877	2.99772	1.75309e-05	0.00241843		1073.12	0.698082	4.29422
PFLU3674	PFLU3674	putative lipopolysaccharide bioyinthesis-related	2.-.-.-	3	1611.34	176.592	9.12462	2.98116	1.73423e-05	0.00241843		353.954	0.693837	4.29662
PFLU3657	PFLU3657	hypothetical protein (probable colanic acid biosynthesis regulator)	2.3.-.-	8	4220.58	468.599	9.00681	2.94209	4.24039e-05	0.0051185		1052.97	0.718639	4.09398
PFLU3672	PFLU3672	conserved hypothetical membrane protein	2.-.-.-	3	3967.33	443.408	8.94737	2.96372	1.31853e-05	0.00201042		795.802	0.680218	4.35701
PFLU3677	wzc	tyrosine-protein kinase	2.7.1.112	9	42281.4	4728.23	8.94232	2.88994	0.000336507	0.0263476		8751.74	0.806021	3.58544
PFLU1329	PFLU1329	conserved hypothetical protein	1.4.3.5	10	3852.82	437.751	8.80141	2.91427	2.58493e-05	0.00340388		1332.93	0.692677	4.20725
PFLU3656	PFLU3656	hypothetical protein (probable colanic acid biosynthesis regulator)	2.3.-.-	8	8422.52	961.078	8.76362	2.89809	8.44625e-05	0.00843752		1960.89	0.737169	3.93137
PFLU3676	udg	putative nucleotide sugar dehydrogenase	2.-.-.-	7	12243.5	1547.48	7.91187	2.75061	0.000316029	0.0254316		2650.33	0.763678	3.60179
PFLU3669	waaE	lipopolysaccharide core biosynthesis glycosyl transferase	2.-.-.-	3	4121.93	557.309	7.39613	2.68832	0.000271742	0.023154		807.197	0.738378	3.64085
PFLU1357	PFLU1357	conserved hypothetical protein	3.6.1.-	10	1681.34	242.917	6.92146	2.61906	4.46721e-05	0.00517661		550.074	0.64163	4.08188
PFLU3673	PFLU3673	putative glycosyltransferase	2.-.-.-	3	4004.21	581.063	6.89117	2.63463	3.24743e-05	0.00409035		905.057	0.634029	4.15538
PFLU3659	PFLU3659	putative exported protein	2.3.-.-	3	4902.77	760.165	6.44962	2.55833	1.64328e-05	0.00238029		1155.01	0.59378	4.30855
PFLU5861	PFLU5861	putative transport-related substrate binding protein (pseudogene)	1.5.1.29	11	3834.06	635.915	6.02921	2.44148	0.000118298	0.0111691		1102.5	0.634212	3.84963
PFLU1579	PFLU1579	conserved hypothetical protein	1.6.1.1	10	32152	5492.78	5.85351	2.39062	0.000275888	0.0231666		8644.47	0.657314	3.63695
PFLU0043	PFLU0043	conserved exported hypothetical protein	4.2.1.20	3	7767.88	1339.08	5.80092	2.35745	0.000676221	0.0477808		2265.62	0.693564	3.39904
PFLU3671	PFLU3671	putative glycosyltransferase	2.-.-.-	13	4563.79	794.003	5.74782	2.39652	7.1964e-05	0.00786716		1068.65	0.603704	3.9697
PFLU3682	PFLU3682	putative alkanesulfonate monooxygenase	2.7.1.112	13	496.376	89.6647	5.53591	2.38886	2.4014e-07	4.6379e-05		154.966	0.462489	5.16523
PFLU3681	PFLU3681	putative membrane protein	2.7.1.112	3	1443.99	270.271	5.34273	2.32076	1.59044e-05	0.00236282		446.523	0.53774	4.31578
PFLU5667	PFLU5667	putative exported protein	4.1.2.5	3	3546.36	704.894	5.03106	2.21589	0.000126949	0.0116753		1256.49	0.578213	3.8323
PFLU2905	PFLU2905	hypothetical protein	2.1.1.73	8	1103.35	219.936	5.01671	2.18633	0.000508018	0.0382267		498.979	0.628889	3.47649
PFLU1359A	PFLU1359A	conserved hypothetical protein	3.6.1.-	10	3619.64	817.879	4.42564	2.05963	8.39062e-05	0.00843752		1365.41	0.523685	3.93296
PFLU4770	PFLU4770	conserved hypothetical protein (pseudogene)	1.17.4.1	11	272.503	61.6601	4.41944	2.01878	0.000584303	0.0423181		89.4958	0.587059	3.4388
PFLUt28	(RNA product)	tRNA	NA	NA	82.8841	21.7377	3.81292	1.80296	0.000440466	0.0340275		29.1899	0.512997	3.51457
PFLU5042	PFLU5042	putative regulatory protein	2.7.1.69	9	943.971	261.433	3.61075	1.77597	0.000554812	0.0406909		362.067	0.514357	3.45279
PFLU1233	PFLU1233	putative lipoprotein	6.1.1.6	3	3872.25	1261.04	3.07069	1.58078	7.60618e-05	0.00816115		1376.74	0.399542	3.95648
PFLU2909	PFLU2909	putative chain length determinant protein	2.1.1.73	3	2020.72	829.31	2.43663	1.26	0.00061189	0.043769		968.904	0.367744	3.42629
PFLU1232	PFLU1232	putative lipoprotein	6.1.1.6	3	1667.35	752.213	2.21659	1.13247	8.78552e-05	0.00862768		967.802	0.288755	3.9219
PFLU0778	PFLU0778	putative membrane protein	1.17.1.2	3	243.536	138.478	1.75866	0.811823	0.000334775	0.0263476		160.716	0.226337	3.58679
PFLU1112	PFLU1112	putative two-component system, sensor kinase	1.1.5.2	9	1044.03	637.2	1.63847	0.702272	0.000757486	0.052878		606.519	0.20852	3.36788
PFLU3532	PFLU3532	putative fatty acid transport system, membrane	1.3.99.-	3	669.251	318.025	2.1044	1.05071	0.000826021	0.0569758		544.25	0.314216	3.34392
PFLU5890	PFLU5890	putative ABC transport system, membrane protein	3.4.11.9	3	1470.58	645.932	2.27669	1.1697	0.000912385	0.0621924		743.552	0.352721	3.31624
PFLU3352	PFLU3352	putative transposase (pseudogene)	1.4.99.1	11	122.259	27.9378	4.37613	1.98084	0.000992655	0.0653573		44.3579	0.601603	3.2926
PFLU1893	PFLU1893	hypothetical protein	1.3.99.-	8	2074.65	815.786	2.54312	1.31332	0.000978093	0.0653573		1042.36	0.398368	3.29675
PFLU1748	PFLU1748	putative glutathione-regulated potassium-efflux	1.11.1.9	3	505.473	228.817	2.20907	1.13111	0.000989809	0.0653573		258.655	0.343446	3.29341
PFLU3670	wcaF	putative acyl transferase, colanic acid	2.-.-.-	3	1662.37	266.026	6.24891	2.45344	0.00111767	0.0727615		343.001	0.752798	3.2591
PFLU5768	PFLU5768	conserved hypothetical protein	2.1.3.2	10	1461.15	429.075	3.40535	1.6947	0.00120588	0.0767785		595.94	0.523461	3.23749
PFLU1888	PFLU1888	putative transposase subunit B	1.3.99.-	12	1256.92	436.8	2.87757	1.4755	0.00122716	0.0772844		374.977	0.45646	3.23249
PFLU3647	PFLU3647	hypothetical protein	2.3.-.-	8	82.1851	18.1944	4.51705	2.01482	0.00125683	0.0783021		26.8724	0.624623	3.22566
PFLU0322	PFLU0322	conserved hypothetical protein	3.2.1.4	10	1515.31	527.586	2.87216	1.47201	0.00142636	0.0879182		576.886	0.461552	3.18926
PFLU0078	PFLU0078	conserved hypothetical exported protein	2.7.1.39	3	34877.4	6339.58	5.50153	2.27902	0.00146762	0.0895096		9031.63	0.716446	3.18101
PFLU2978	PFLU2978	conserved hypothetical protein	2.1.1.63	10	699.329	274.253	2.54994	1.3076	0.00166555	0.0994867		307.283	0.415879	3.14418
PFLU1887	PFLU1887	putative transposase subunit A	1.3.99.-	12	1176.78	371.749	3.16552	1.5961	0.00168437	0.0995842		426.12	0.508167	3.14089
PFLU1618	PFLU1618	conserved hypothetical protein	1.1.99.16	10	388.137	186.519	2.08095	1.0209	0.00171669	0.10047		226.116	0.325613	3.13532
PFLU0186	PFLU0186	conserved hypothetical protein	2.6.1.22	10	67.3517	21.9193	3.07272	1.47891	0.00176748	0.101394		35.2536	0.472987	3.12675
PFLU3343	PFLU3343	hypothetical protein	1.4.99.1	8	7291.8	1521.14	4.79364	2.10984	0.00183854	0.103355		2179.9	0.677284	3.11515
PFLU0727	rspB	putative type III secretion protein	6.3.2.4	3	478.306	120.499	3.96937	1.87756	0.00185518	0.103355		131.448	0.603234	3.11249
PFLU1901	PFLU1901	putative cytochrome D oxidase subunit II	1.3.99.-	1	1075.45	427.003	2.51861	1.29366	0.00190179	0.104942		587.134	0.416616	3.10516
PFLU1695	PFLU1695	conserved hypothetical protein	2.7.3.-	10	987.724	242.591	4.07156	1.90971	0.00193526	0.105782		378.499	0.616037	3.09999
PFLU2482A	PFLU2482A	conserved hypothetical protein	1.1.1.14	10	5794.92	1152.76	5.02701	2.16049	0.00198829	0.106668		1993.75	0.69874	3.09198
PFLU5285	PFLU5285	hypothetical protein	1.3.1.26	8	1449.33	347.651	4.16892	1.94176	0.00198023	0.106668		423.52	0.627755	3.09318
PFLU0173	PFLU0173	hypothetical protein	1.6.1.2	8	3379.75	1041.96	3.24364	1.62828	0.00206475	0.109754		1159.57	0.528534	3.08076
PFLU4896	gcvH	putative glycine cleavage system H protein	2.7.2.2	6	1429.12	513.463	2.78329	1.43121	0.00218092	0.114875		691.605	0.46704	3.06442
PFLU5979	rpmG	50S ribosomal protein L33	1.2.1.3	2	12977	2317.74	5.59897	2.28348	0.00227846	0.117349		3445.25	0.748362	3.05131
PFLU2254	PFLU2254	conserved hypothetical protein	2.7.8.5	10	3199.71	1001.76	3.19409	1.60548	0.0023089	0.117349		1709.51	0.52685	3.04732
PFLU1111	PFLU1111	putative two-component system, sensor kinase	1.1.5.2	9	1511.01	792.544	1.90653	0.914915	0.00227563	0.117349		643.708	0.299807	3.05168
PFLU3598	PFLU3598	conserved hypothetical protein	1.-.-.-	10	25094.5	4243.95	5.913	2.33571	0.00255413	0.118427		7664.96	0.77422	3.01685
PFLU1358	PFLU1358	hypothetical protein	3.6.1.-	8	53004.8	9530.57	5.56156	2.28729	0.00235834	0.118427		13242.2	0.752164	3.04095
PFLU2596	PFLU2596	conserved hypothetical protein	1.1.1.18	10	286.791	59.7005	4.80383	2.09222	0.00252179	0.118427		97.6566	0.692624	3.02071
PFLU5394	PFLU5394	putative membrane protein	3.6.1.-	3	1103.83	231.199	4.77438	2.09717	0.00264262	0.118427		349.098	0.697543	3.00651
PFLU3716	PFLU3716	hypothetical protein	2.7.1.112	8	81.7553	18.6787	4.37693	1.94287	0.00254525	0.118427		40.1347	0.643779	3.01791
PFLU2187	PFLU2187	hypothetical protein	2.5.1.54	8	2472.48	608.581	4.06269	1.90365	0.00245912	0.118427		965.651	0.628615	3.02833
PFLU4127	PFLU4127	hypothetical protein	2.7.3.-	8	1165.26	384.736	3.02873	1.53369	0.00263308	0.118427		603.092	0.509936	3.00761
PFLU5205	PFLU5205	hypothetical protein	1.2.1.27	8	221.391	79.5734	2.78223	1.40005	0.00256231	0.118427		114.914	0.464225	3.01588
PFLU4569	PFLU4569	conserved hypothetical protein	1.9.3.1	10	2234.98	822.157	2.71844	1.39915	0.00264625	0.118427		1269.65	0.465438	3.0061
PFLU2565	PFLU2565	putative oxidoreductase	4.4.1.11	13	449.118	193.598	2.31984	1.18755	0.00265714	0.118427		234.655	0.39521	3.00485
PFLU1762	ccmE	cytochrome C biogenesis protein	3.6.3.41	7	1036.4	465.864	2.22468	1.13338	0.00247161	0.118427		605.96	0.374448	3.0268
PFLU4566	PFLU4566	putative cytochrome maturation protein	1.9.3.1	7	272.773	122.932	2.21889	1.11544	0.00259287	0.118427		151.345	0.370297	3.01229
PFLU5754	PFLU5754	conserved hypothetical protein	6.3.2.3	10	635.756	322.936	1.96867	0.952905	0.00264714	0.118427		303.38	0.317002	3.00599
PFLU5826	PFLU5826	conserved hypothetical protein	5.3.1.6	10	871.157	468.695	1.85869	0.875921	0.0025462	0.118427		448.343	0.290252	3.0178
PFLU5484	PFLU5484	putative rhamnose biosynthesis-related protein	1.1.1.193	7	1327.73	835.85	1.58848	0.662585	0.00239592	0.118427		1208.84	0.21823	3.03619
PFLU6116	glmU	bifunctional GlmU protein [includes:	2.3.1.157	3	4217.16	2822.11	1.49433	0.574664	0.00243729	0.118427		4053.76	0.189594	3.03102
PFLU3051	PFLU3051	conserved hypothetical protein (pseudogene)	2.4.-.-	11	340.673	97.1736	3.50582	1.70697	0.00281942	0.122825		171.134	0.571511	2.98677
PFLU3678	wzb	putative protein-tyrosine phosphatase	2.7.1.112	2	22181.5	2656.28	8.35061	2.72189	0.00300478	0.128961		4771.47	0.917311	2.96725
PFLU2010	PFLU2010	putative AsnC-family regulatory protein	6.4.1.2	9	2783.69	748.96	3.71674	1.7915	0.00309444	0.13087		1096.58	0.605604	2.9582
PFLU3162	PFLU3162	hypothetical protein	3.1.1.3	8	80.0505	25.132	3.18521	1.54186	0.0031282	0.131339		37.5265	0.521806	2.95485
PFLU1714	PFLU1714	putative elongation factor	2.5.1.54	2	73232.3	15574	4.70221	2.07399	0.00325261	0.132328		20995.6	0.704769	2.9428
PFLU0694	PFLU0694	conserved hypothetical protein	4.2.1.1	10	1144.03	315.967	3.62072	1.75693	0.00323445	0.132328		449.5	0.596675	2.94453
PFLU5887	PFLU5887	conserved hypothetical protein	3.4.11.9	10	748.128	301.397	2.4822	1.2717	0.00331162	0.132328		300.389	0.432959	2.93723
PFLU0148A	PFLU0148A	putative transposase	1.6.1.2	12	1467.48	610.252	2.40471	1.23052	0.00330643	0.132328		406.782	0.418869	2.93771
PFLU5930	PFLU5930	putative membrane protein	4.2.1.24	3	1480.17	644.015	2.29834	1.16889	0.00329118	0.132328		729.014	0.397699	2.93915
PFLU3344	PFLU3344	hypothetical protein	1.4.99.1	8	3111.24	784.947	3.96364	1.87198	0.00346472	0.136562		914.481	0.640389	2.92318
PFLU5082	PFLU5082	hypothetical protein	3.1.3.25	8	1155.14	341.775	3.37982	1.67195	0.00345292	0.136562		314.577	0.571756	2.92425
PFLU1693	PFLU1693	putative ABC transport system, membrane protein	2.7.3.-	3	492.193	178.604	2.75578	1.4012	0.00357318	0.139885		179.73	0.480921	2.91357
PFLU3658	wcaJ	putative extracellular polysaccharide	2.3.-.-	3	9664.82	1557.19	6.20656	2.38585	0.00388754	0.148653		2234.23	0.826368	2.88715
PFLU2256	PFLU2256	conserved hypothetical protein (pseudogene)	2.7.8.5	11	342.692	87.8818	3.89947	1.83455	0.00389086	0.148653		138.1	0.635479	2.88688
PFLU0725	rspD	putative type III secretion protein	6.3.2.4	3	240.358	83.3336	2.88429	1.44966	0.00392689	0.148653		87.3373	0.502659	2.88398
PFLU3345	PFLU3345	conserved hypothetical protein	1.4.99.1	10	209.999	73.8255	2.84453	1.42966	0.0039096	0.148653		79.9791	0.495486	2.88536
PFLU5208	PFLU5208	conserved hypothetical protein	1.2.1.27	10	628.789	224.309	2.80323	1.43015	0.00395109	0.148653		196.983	0.49623	2.88204
PFLU3662	wza	putative polysaccharide export protein	2.3.-.-	3	4716.42	880.628	5.35574	2.21466	0.00470003	0.150528		1182.69	0.783424	2.82691
PFLU3661	PFLU3661	putative lipoprotein	2.3.-.-	3	1378.99	265.447	5.19498	2.19025	0.00445554	0.150528		343.651	0.77014	2.84397
PFLU3660	PFLU3660	putative membrane protein	2.3.-.-	3	664.31	133.518	4.97543	2.1367	0.00483226	0.150528		163.472	0.758232	2.81801
PFLU3665	wcaH	GDP-mannose mannosyl hydrolase	2.3.-.-	3	824.503	172.905	4.76854	2.10182	0.00410597	0.150528		183.489	0.732367	2.8699
PFLU5061	ndk	nucleoside diphosphate kinase	2.7.4.6	7	66756	15573.9	4.2864	1.97242	0.00412728	0.150528		17439.9	0.68767	2.86827
PFLU3617	PFLU3617	conserved hypothetical protein	1.1.2.3	10	1534.84	380.4	4.0348	1.87058	0.00470681	0.150528		25143.5	0.661813	2.82644
PFLU2498	PFLU2498	putative methyl-accepting chemotaxis protein	1.1.1.14	0	1016.21	256.578	3.96064	1.85688	0.00446903	0.150528		386.98	0.65314	2.84301
PFLU0545	azu	azurin precursor	3.6.1.-	1	144366	36818.5	3.92103	1.85237	0.00456224	0.150528		45454.1	0.653066	2.83642
PFLU2845	PFLU2845	conserved hypothetical protein	2.1.1.73	10	5718.19	1603.72	3.56557	1.73255	0.00476347	0.150528		2110.91	0.613812	2.82261
PFLU2507	PFLU2507	putative AraC-family regulatory protein	1.1.1.14	9	1469.73	415.601	3.53641	1.72257	0.00444886	0.150528		515.082	0.605589	2.84445
PFLU0723	rspF	hypothetical protein	6.3.2.4	10	212.189	61.0998	3.47282	1.68605	0.00465597	0.150528		62.4762	0.595795	2.82992
PFLU1982	PFLU1982	conserved hypothetical protein	5.99.1.2	10	913.964	264.352	3.45737	1.69488	0.00435052	0.150528		281.55	0.594369	2.85156
PFLU5290	insN	transposase for insertion sequence element	1.3.1.26	12	235.74	69.3484	3.39936	1.66108	0.00419455	0.150528		78.909	0.58016	2.86315
PFLU1937	PFLU1937	hypothetical protein	4.2.1.11	8	1331.06	393.886	3.37931	1.66759	0.00403598	0.150528		508.153	0.579965	2.87534
PFLU3894	PFLU3894	conserved hypothetical protein	6.4.1.4	10	919.229	286.296	3.21077	1.60126	0.00467752	0.150528		422.875	0.566126	2.82844
PFLU4639A	PFLU4639A	putative transposase	EC	12	78.941	25.2581	3.12537	1.50487	0.00451662	0.150528		36.4401	0.529954	2.83963
PFLU5084	PFLU5084	hypothetical protein	3.1.3.25	8	11300.1	3661.37	3.08629	1.55508	0.00447625	0.150528		4446.99	0.547083	2.84249
PFLU0564	PFLU0564	putative exported protein	2.4.2.11	3	114.799	38.2911	2.99805	1.47407	0.00481485	0.150528		44.4137	0.522873	2.81917
PFLU2489	PFLU2489	conserved hypothetical protein	1.1.1.14	10	2074.71	714.574	2.90342	1.47627	0.00417746	0.150528		820.374	0.51538	2.86444
PFLU3054	PFLU3054	hypothetical protein	2.4.-.-	8	387.348	136.344	2.84095	1.43727	0.00429406	0.150528		150.539	0.503296	2.85571
PFLU2993	PFLU2993	putative regulatory protein	4.4.1.5	9	17470.5	6386.26	2.73564	1.40101	0.00423194	0.150528		8411.02	0.489807	2.86033
PFLU1913	PFLU1913	conserved hypothetical protein	4.2.1.11	10	5886.7	2157.09	2.729	1.39702	0.00478283	0.150528		2005.35	0.495169	2.82131
PFLU3521	PFLU3521	putative membrane protein	3.2.2.20	3	503.704	188.477	2.6725	1.36062	0.00450483	0.150528		452.883	0.479014	2.84046
PFLU1900	PFLU1900	putaive cytochrome D oxidase subunit I	1.3.99.-	1	2298.18	924.908	2.48477	1.2726	0.004433	0.150528		1214.04	0.44722	2.84558
PFLU2482	PFLU2482	putative oxidoreductase	1.1.1.14	13	1138.21	488.495	2.33003	1.18482	0.00440243	0.150528		531.034	0.41605	2.84779
PFLU4725	PFLU4725	hypothetical protein	1.1.1.100	8	934.87	407.44	2.2945	1.16318	0.00459256	0.150528		563.983	0.410393	2.8343
PFLU1760	ccmC	cytochrome C biogenesis, heme exporter protein	3.6.3.41	7	1758.28	942.022	1.8665	0.889682	0.00461628	0.150528		1118.64	0.31408	2.83266
PFLU2776	PFLU2776	putative membrane protein	2.5.1.19	3	10.4727	1.41565	7.39783	2.28911	0.00492793	0.152687		3.89657	0.814134	2.81171
PFLU1959	PFLU1959	putative transposase (pseudogene)	1.2.1.16	11	2115.48	648.686	3.26118	1.62069	0.00499624	0.15398		845.251	0.577319	2.80728
PFLU1481	PFLU1481	hypothetical protein	6.3.2.6	8	581.454	170.927	3.40178	1.66691	0.00503353	0.154308		231.078	0.594289	2.80488
PFLU2188	PFLU2188	putative DNA-binding protein	2.5.1.54	9	848.329	222.975	3.80459	1.80434	0.00508149	0.154959		366.473	0.643989	2.80182
PFLU2504	PFLU2504	hypothetical protein	1.1.1.14	8	1465.75	516.549	2.83759	1.44288	0.00515835	0.156479		684.951	0.51587	2.79698
PFLUt76					368.841	117.777	3.13168	1.56196	0.00520623	0.157109		141.295	0.559041	2.79399
PFLU3761	PFLU3761	hypothetical protein	2.2.1.1	8	15038.6	4465.31	3.36788	1.6625	0.0052621	0.157158		4836.81	0.595765	2.79054
PFLU2012	PFLU2012	putative dehydrogenase	6.4.1.2	13	2548.89	880.962	2.8933	1.46907	0.0052431	0.157158		1120.45	0.526227	2.79171
PFLU3488	PFLU3488	conserved hypothetical protein	1.3.99.3	10	1083.16	422.236	2.56529	1.31678	0.00529609	0.157362		714.645	0.472225	2.78845
PFLU5980	rpmB	50S ribosomal protein L28	1.2.1.3	2	68313.7	14972.7	4.56253	2.02063	0.00573304	0.164351		19426	0.731405	2.76267
PFLU1596	PFLU1596	hypothetical protein	1.-.-.-	8	538.786	149.94	3.59335	1.73267	0.00570023	0.164351		280.456	0.626746	2.76454
PFLU4638	PFLU4638	putative membrane protein	EC	3	770.907	225.677	3.41597	1.67116	0.00580426	0.164351		347.721	0.605793	2.75864
PFLU2513	PFLU2513	conserved hypothetical protein	1.1.1.14	10	989.273	301.378	3.2825	1.62507	0.00590007	0.164351		338.472	0.590231	2.75328
PFLU5450	PFLU5450	conserved hypothetical protein (pseudogene)	3.6.1.1	11	432.734	139.856	3.09414	1.54433	0.00586727	0.164351		171.196	0.560532	2.75511
PFLU2844A	PFLU2844A	conserved hypothetical protein	2.1.1.73	10	1502.07	510.812	2.94056	1.48809	0.00587674	0.164351		536.799	0.540224	2.75458
PFLU2062	PFLU2062	putative lipoprotein	2.8.1.7	3	1810.27	676.898	2.67436	1.36553	0.00562646	0.164351		1018.06	0.493186	2.76879
PFLU0801	PFLU0801	putaive membrane protein	2.4.2.19	3	99.3909	37.7601	2.63217	1.29029	0.00564454	0.164351		67.615	0.466189	2.76775
PFLU0110	PFLU0110	putative hydrolase	2.7.7.7	13	10561.4	4012.75	2.63197	1.34821	0.00583843	0.164351		4958.87	0.489061	2.75672
PFLU1883	PFLU1883	hypothetical protein	1.3.99.-	8	11449.1	5244.65	2.18301	1.10041	0.00573215	0.164351		4456.51	0.398308	2.76272
PFLU5699	PFLU5699	hypothetical protein	2.4.1.-	8	672.168	361.95	1.85707	0.87418	0.0057176	0.164351		335.751	0.316325	2.76355
PFLU5083	PFLU5083	putative ATP-binding protein	3.1.3.25	13	20530.9	6874.65	2.98647	1.5096	0.00596705	0.164972		7904.61	0.549027	2.74959
PFLU2927	PFLU2927	hypothetical protein	2.7.8.8	8	388.118	130.757	2.96823	1.48978	0.00599786	0.164972		135.082	0.542154	2.7479
PFLU4834	PFLU4834	conserved hypothetical protein	6.2.1.3	10	568.17	198.924	2.85621	1.44786	0.00601354	0.164972		232.867	0.52706	2.74704
PFLU1908	PFLU1908	putative chloride transport-related membrane	4.2.1.11	3	578.392	234.359	2.46797	1.25378	0.00603626	0.164972		311.555	0.456618	2.7458
PFLU3607	PFLU3607	conserved hypothetical protein	2.7.7.7	10	358.41	128.945	2.77956	1.40178	0.0061322	0.166367		191.279	0.511481	2.74063
PFLU5306	PFLU5306	putative transposase	1.3.1.26	12	97.5533	41.8236	2.33249	1.13953	0.00614471	0.166367		34.4042	0.415892	2.73996
PFLU1213	PFLU1213	putative ABC transport system, substrate-binding	1.18.1.2	3	2156.41	740.343	2.91272	1.47633	0.00626957	0.168958		1956.64	0.540119	2.73334
PFLU2499	PFLU2499	hypothetical protein	1.1.1.14	8	606.431	140.041	4.33037	1.95476	0.00629904	0.168966		170.424	0.715558	2.73179
PFLU5284	PFLU5284	conserved hypothetical protein	1.3.1.26	10	806.94	209.653	3.84892	1.81384	0.00639294	0.169756		302.623	0.665163	2.72692
PFLU0081	PFLU0081	putative cytochrome c5	2.7.7.7	1	3685.46	2178.98	1.69137	0.748683	0.00641641	0.169756		3200.75	0.274675	2.72571
PFLU3764	PFLU3764	hypothetical protein	2.2.1.1	8	847.875	243.444	3.48284	1.69651	0.00650129	0.17122		241	0.623402	2.72137
PFLU6074	PFLU6074	putative sensory box/GGDEF family protein	6.4.1.2	9	1183.73	653.39	1.81168	0.843233	0.00654461	0.171581		797.518	0.310107	2.71917
PFLU5299	PFLU5299	putative putative AraC-family regulatory	1.3.1.26	9	2249.17	962.383	2.33709	1.18808	0.00660186	0.172302		1034.21	0.437392	2.71629
PFLU2808	PFLU2808	putative methyl-accepting chemotaxis protein	2.3.2.2	0	2677.56	724.063	3.69796	1.76669	0.00671156	0.17283		1323.22	0.651717	2.71083
PFLU4655	PFLU4655	putative LysR family regulatory protein	EC	9	2645.06	883.631	2.9934	1.50901	0.00669928	0.17283		1080.48	0.556535	2.71143
PFLU5591	dnaG	DNA primase	2.7.7.-	2	3860.3	1517.73	2.54347	1.30015	0.00669396	0.17283		2093.11	0.479458	2.7117
PFLU1663	PFLU1663	putative 3-oxoacyl-[acyl-carrier-protein]	2.7.4.14	7	10885.1	3823.84	2.84664	1.44768	0.00687376	0.174678		3320	0.535602	2.7029
PFLU0510	PFLU0510	conserved hypothetical protein	2.8.1.1	10	425.258	146.024	2.91225	1.46397	0.00694058	0.175606		221.463	0.542274	2.69968
PFLU2497	PFLU2497	putative regulatory protein	1.1.1.14	9	1496.75	367.562	4.0721	1.87562	0.00703198	0.17606		698.922	0.69588	2.69533
PFLU4063	PFLU4063	hypothetical protein	1.1.1.93	8	580.696	168.433	3.44764	1.67833	0.00713555	0.17606		199.101	0.62381	2.69045
PFLU1597	PFLU1597	conserved hypothetical protein	1.-.-.-	10	8784.85	2594.67	3.38573	1.66477	0.0071928	0.17606		2510.86	0.619384	2.68778
PFLU1915	PFLU1915	conserved hypothetical protein	4.2.1.11	10	5050.21	1504.36	3.35705	1.65212	0.00714556	0.17606		1571.73	0.614175	2.68998
PFLU2101	PFLU2101	hypothetical protein	2.7.1.25	8	1224.03	499.88	2.44865	1.24791	0.00723203	0.17606		517.926	0.464604	2.68597
PFLU3022	PFLU3022	hypothetical protein	2.7.1.31	8	2951.66	1315.76	2.24332	1.13379	0.00719462	0.17606		1445.9	0.421844	2.6877
PFLU1892	PFLU1892	putative cytochrome C subunit protein	1.3.99.-	1	3969.29	1887.34	2.10311	1.04886	0.00720162	0.17606		1936.57	0.390293	2.68737
PFLU2732	PFLU2732	conserved hypothetical protein	2.7.3.-	10	552.449	291.997	1.89197	0.893651	0.00710661	0.17606		308.332	0.331989	2.69181
PFLU4939	PFLU4939	putative transcriptional regulator	2.3.1.35	9	33540.1	9187.87	3.65048	1.75333	0.00747977	0.176292		9746.77	0.655526	2.67469
PFLU2694	PFLU2694	conserved hypothetical protein	1.1.1.44	10	10315.3	2858.05	3.6092	1.73728	0.00731603	0.176292		4045.49	0.647731	2.68211
PFLU0108	PFLU0108	conserved hypothetical protein	2.7.7.7	10	1305.95	380.97	3.42797	1.67402	0.00747091	0.176292		595.069	0.625782	2.67509
PFLU1661	PFLU1661	putative pilin glycosylation protein	2.7.4.14	11	20007.6	5972.39	3.35001	1.64961	0.00733629	0.176292		6091.61	0.615254	2.68118
PFLU5305	PFLU5305	putative plasmid partitioning protein	1.3.1.26	12	2119.87	717.405	2.95491	1.49037	0.00747427	0.176292		959.168	0.557162	2.67494
PFLU5313	PFLU5313	hypothetical protein	1.3.1.26	8	2294.8	848.384	2.7049	1.3788	0.00743081	0.176292		909.126	0.515074	2.67689
PFLU5085	PFLU5085	hypothetical protein	3.1.3.25	8	7504.76	2963.18	2.53268	1.295	0.00750625	0.176292		2952.7	0.484381	2.67351
PFLU3606	PFLU3606	putative Rhs protein	2.7.7.7	10	302.165	123.226	2.45211	1.23267	0.00733673	0.176292		158.161	0.459754	2.68116
PFLU1920	PFLU1920	putative membrane protein	4.2.1.11	3	770.791	327.255	2.35532	1.19305	0.00761965	0.178017		401.075	0.44709	2.66847
PFLU3755	PFLU3755	hypothetical protein	2.2.1.1	8	719.454	225.891	3.18496	1.57992	0.00770337	0.17925		247.228	0.592883	2.6648
PFLU4545	PFLU4545	hypothetical protein	3.1.4.14	8	424.187	191.73	2.21242	1.10362	0.00781653	0.180434		261.914	0.414911	2.65989
PFLU5571	PFLU5571	conserved hypothetical protein	5.1.3.1	10	843.73	553.023	1.52567	0.604922	0.00779807	0.180434		734.498	0.227355	2.66069
PFLU5082A	PFLU5082A	hypothetical membrane protein	3.1.3.25	3	4031.75	1234.99	3.26459	1.61615	0.00788121	0.180489		1267.37	0.608233	2.65712
PFLU0179	PFLU0179	putative phage integrase	1.6.1.2	12	4011.2	1293.42	3.10122	1.54964	0.00787493	0.180489		2002.13	0.583146	2.65739
PFLU5335	PFLU5335	putative membrane protein	2.1.2.1	3	1239.45	415.048	2.98629	1.5001	0.00798753	0.182204		890.104	0.56552	2.6526
PFLU1211	PFLU1211	putative ABC transport system, membrane protein	1.18.1.2	3	386.411	103.776	3.72351	1.77223	0.00846162	0.185067		230.141	0.673064	2.63307
PFLU2542	hicA	HicA protein	3.5.1.49	10	239.87	73.1643	3.27851	1.59739	0.00868652	0.185067		230.566	0.608725	2.62415
PFLU4126C	PFLU4126C	hypothetical protein	2.7.3.-	8	12911.8	3985.3	3.23985	1.60275	0.00859725	0.185067		5543.85	0.60995	2.62767
PFLU3818	nuoA	NADH-quinone oxidoreductase chain A	1.6.99.5	1	9143.59	2922.17	3.12904	1.56193	0.00828353	0.185067		3923.18	0.591574	2.64029
PFLU1969	PFLU1969	hypothetical protein	1.2.1.16	8	217.947	69.9812	3.11436	1.53293	0.00854388	0.185067		161.593	0.582911	2.62979
PFLU3705	PFLU3705	hypothetical protein	2.7.1.112	8	267.052	88.4696	3.01857	1.50191	0.00871042	0.185067		213.416	0.572544	2.62322
PFLU0211	PFLU0211	putative transport-related membrane protein	3.1.6.1	3	512.279	172.543	2.96899	1.48831	0.00828892	0.185067		235.241	0.563741	2.64007
PFLU1551	PFLU1551	conserved hypothetical protein	1.1.1.-	10	10680.9	3769.32	2.83364	1.43537	0.00875187	0.185067		7193.44	0.547517	2.6216
PFLU3388	PFLU3388	putative methyl-accepting chemotaxis protein	EC	0	278.94	100.404	2.77819	1.39451	0.00847908	0.185067		131.951	0.529755	2.63237
PFLU6113	PFLU6113	hypothetical protein	3.5.4.19	8	136.634	51.7497	2.64028	1.31542	0.00824865	0.185067		57.2654	0.497941	2.64172
PFLU5451	PFLU5452	conserved hypothetical protein (pseudogene)	3.6.1.1	11	521.09	201.911	2.58079	1.30851	0.00850892	0.185067		226.143	0.497309	2.63118
PFLU5495	PFLU5495	hypothetical protein	2.1.1.144	8	852.349	341.254	2.4977	1.26899	0.00874999	0.185067		361.529	0.48404	2.62167
PFLU0985	algG	poly(beta-D-mannuronate) C5 epimerase precursor	5.1.3.-	3	554.759	260.423	2.13022	1.07022	0.00827695	0.185067		204.357	0.405302	2.64056
PFLU2908	PFLU2908	hypothetical protein	2.1.1.73	8	1854.28	893.081	2.07627	1.03047	0.00829385	0.185067		1009.6	0.390351	2.63987
PFLU1217	PFLU1217	hypothetical protein	1.18.1.2	8	2187.44	1096.31	1.99527	0.974196	0.0087187	0.185067		1007.52	0.37142	2.62289
PFLU4564	PFLU4564	putative membrane protein	1.9.3.1	3	4372.34	2218.8	1.97059	0.960098	0.00859267	0.185067		2337.38	0.365355	2.62785
PFLU0384		putative Sec-independent protein translocase	2.4.1.-	3	1390.64	794.514	1.7503	0.792942	0.00874104	0.185067		1039.6	0.302417	2.62202
PFLU0266	hslO	33 kDa chaperonin	6.3.2.2	0	2242.84	1294.37	1.73277	0.784677	0.00861689	0.185067		1703.94	0.298709	2.62689
PFLU3679	PFLU3679	putative phosphomannomutase (pseudogene)	2.7.1.112	11	4216.62	519.345	8.11911	2.61989	0.00886029	0.185465		860.943	1.00095	2.6174
PFLU2261	PFLU2261	conserved hypothetical protein	2.7.8.5	10	3157.31	1059.05	2.98127	1.49918	0.0088505	0.185465		1297.34	0.572694	2.61778
PFLU0150	PFLU0150	hypothetical protein	1.6.1.2	8	1173.47	515.139	2.27797	1.1503	0.00886673	0.185465		407.225	0.439526	2.61715
PFLU4652	PFLU4652	putative glycine betaine/L-proline-binding	EC	3	4143.97	1329.88	3.11605	1.55489	0.00898828	0.187331		1477.44	0.595174	2.6125
PFLU4667	PFLU4667	conserved hypothetical protein	4.2.1.17	10	5713.39	1421.02	4.02062	1.84891	0.00932983	0.191778		4169.79	0.711194	2.59973
PFLU1212	PFLU1212	putative ABC transport system ATP-binding	1.18.1.2	3	633.148	210.787	3.00374	1.5127	0.00923977	0.191778		373.975	0.581125	2.60305
PFLU1149	PFLU1149	conserved hypothetical protein	2.1.3.3	10	30522	10236.4	2.98171	1.50033	0.00933404	0.191778		10732	0.577146	2.59957
PFLU5286	PFLU5286	conserved hypothetical protein (pseudogene)	1.3.1.26	11	5270.04	1854.23	2.84217	1.44024	0.00932411	0.191778		1782.89	0.553952	2.59994
PFLU5304	PFLU5304	putative ParB-like protein	1.3.1.26	12	1313.52	434.988	3.01966	1.51134	0.00961607	0.194713		1007.77	0.583678	2.58934
PFLU1896	PFLU1896	putative exported protein	1.3.99.-	3	15942.6	5383.96	2.96113	1.48947	0.00958479	0.194713		10076	0.574984	2.59046
PFLU1159	nth	endonuclease III	4.2.99.18	2	1800.33	691.169	2.60476	1.32613	0.00956351	0.194713		749.316	0.511776	2.59122
PFLU1235	PFLU1235	hypothetical protein	6.1.1.6	8	197.642	77.147	2.5619	1.28283	0.00951441	0.194713		78.1299	0.49473	2.593
PFLU5882	PFLU5882	conserved hypothetical protein	3.4.11.9	10	1303.7	549.006	2.37465	1.20488	0.00965721	0.194713		583.354	0.465589	2.58787
PFLU5541	PFLU5541	conserved hypothetical protein	2.7.7.6	10	643.241	292.275	2.20081	1.09793	0.00967854	0.194713		358.657	0.424385	2.58711
PFLU1501	PFLU1501	putative transport-related memebrane protein	6.3.2.6	3	175.983	85.4	2.06069	1.04544	0.00978514	0.196177		87.8975	0.404686	2.58333
PFLU4059	PFLU4059	putative membrane protein	1.1.1.93	3	149.682	41.3757	3.61764	1.7124	0.00999995	0.199106		62.6191	0.664794	2.57583
PFLU1886	PFLU1886	hypothetical protein	1.3.99.-	8	815.916	283.289	2.88015	1.44974	0.00999483	0.199106		378.634	0.562787	2.57601
PFLU1983	PFLU1983	conserved hypothetical protein	5.99.1.2	10	190.516	62.9626	3.02586	1.49783	0.0101254	0.200228		66.8268	0.582471	2.57152
PFLU2488	PFLU2488	putative DNA methyltransferase	1.1.1.14	2	3345.41	1229.75	2.72041	1.38255	0.010114	0.200228		1274.08	0.537559	2.57191
PFLU1740	PFLU1740	putative two-component system, response	1.11.1.9	9	179.051	59.0674	3.0313	1.49861	0.0101825	0.200533		59.8131	0.583215	2.56957
PFLU2458	PFLU2458	conserved hypothetical protein	2.1.1.152	10	526.107	215.822	2.43769	1.23069	0.0102101	0.200533		354.219	0.479123	2.56863
PFLU0171	PFLU0171	conserved hypothetical protein	1.6.1.2	10	9125.35	3173.62	2.87538	1.45376	0.0102531	0.200697		2891.71	0.566288	2.56718
PFLU4402	PFLU4402	conserved hypothetical protein	6.3.4.14	10	1198.77	373.806	3.20692	1.58601	0.0103014	0.200964		430.652	0.618196	2.56554
PFLU0220	PFLU0221	putative transposase	3.1.6.1	11	469.093	201.578	2.32711	1.16781	0.0104093	0.202387		252.235	0.455834	2.56193
PFLU2496	PFLU2496	putative methyl-accepting chemotaxis protein	1.1.1.14	0	723.467	231.425	3.12614	1.55019	0.0104657	0.202804		268.928	0.60553	2.56005
PFLU0170	PFLU0170	conserved hypothetical protein	1.6.1.2	10	9290.51	2633.58	3.52772	1.70086	0.0110087	0.203506		2941.27	0.668991	2.54242
PFLU2900	PFLU2900	hypothetical protein	2.1.1.73	8	553.874	172.148	3.21744	1.57941	0.0107979	0.203506		2756.59	0.619577	2.54917
PFLU2009	PFLU2009	putative threonine synthase	6.4.1.2	7	6878.93	2414.5	2.84901	1.44096	0.0108049	0.203506		2222.19	0.565317	2.54895
PFLU2833	PFLU2833	conserved hypothetical protein	2.1.1.73	10	379.806	134.172	2.83073	1.4196	0.0105745	0.203506		177.386	0.555302	2.55645
PFLU4136	PFLU4136	putative phage-related tail protein	2.7.3.-	11	34.7711	13.0521	2.66402	1.22463	0.010945	0.203506		15.2458	0.481296	2.54445
PFLU1926	PFLU1926	DNA-binding protein HU-beta (pseudogene)	4.2.1.11	11	2328.18	926.253	2.51355	1.27881	0.0105441	0.203506		1187.05	0.500032	2.55746
PFLU1210	PFLU1210	putative ABC transport system, membrane protein	1.18.1.2	3	463.846	184.892	2.50875	1.28189	0.0110208	0.203506		281.766	0.504275	2.54204
PFLU1686	PFLU1686	putative RHS repeat-like protein	2.7.3.-	13	364.68	170.802	2.13511	1.05011	0.0106892	0.203506		180.416	0.411374	2.5527
PFLU2817	PFLU2817	putative phage integrase	2.3.2.2	12	349.263	173.65	2.01131	0.97087	0.0109179	0.203506		227.093	0.381434	2.54531
PFLU3774	PFLU3774	putative biopolymer transport protein	2.7.1.130	3	1831.92	936.991	1.95511	0.945058	0.0110288	0.203506		1075.08	0.371809	2.54178
PFLU2871	PFLU2871	hypothetical protein	2.1.1.73	8	12789.7	2858.82	4.47376	1.97696	0.0111045	0.203699		3153.22	0.778515	2.53939
PFLU5529	tufB	elongation factor TU	2.7.7.6	2	737594	204237	3.61147	1.72864	0.0111096	0.203699		235337	0.680772	2.53923
PFLU5341	fpr	ferredoxin--NADP reductase	1.18.1.2	1	15190.1	7008.52	2.16737	1.08652	0.0113262	0.207017		8460.58	0.429035	2.53247
PFLU2865	PFLU2865	hypothetical protein	2.1.1.73	8	18173.6	3607.78	5.03733	2.09415	0.0114422	0.207616		5389.94	0.82809	2.5289
PFLU5848	PFLU5848	hypothetical protein	1.1.1.95	8	206.137	98.6459	2.08966	1.01897	0.0114359	0.207616		594.412	0.402899	2.52909
PFLU5291A	PFLU5291A	conserved hypothetical protein (pseudogene)	1.3.1.26	11	1130.71	396.483	2.85186	1.43764	0.0115051	0.207666		404.308	0.56892	2.52697
PFLU0321	PFLU0321	putative lipoprotein	3.2.1.4	3	2023.42	782.37	2.58627	1.31513	0.0116968	0.210469		722.916	0.521634	2.52116
PFLU3664	manC	mannose-1-phosphate guanylyltransferase	2.3.-.-	3	3464.22	776.39	4.46196	1.9838	0.0120981	0.211772		785.494	0.790587	2.50927
PFLU3060	PFLU3060	putative exported family S43 non-peptidase	2.4.-.-	3	217.88	76.337	2.85419	1.42101	0.0120605	0.211772		89.8678	0.566057	2.51037
PFLU2260	PFLU2260	conserved hypothetical protein	2.7.8.5	10	111.689	42.3737	2.6358	1.29993	0.0119869	0.211772		50.6385	0.517378	2.51253
PFLU0219	PFLU0219	conserved hypothetical protein	3.1.6.1	10	1161.25	446.707	2.59958	1.31762	0.012053	0.211772		740.481	0.524827	2.51059
PFLU4184	cvpA	putative colicin V production protein	4.2.99.-	12	1586.1	764.443	2.07484	1.02333	0.0120307	0.211772		1089.25	0.4075	2.51124
PFLU5483	PFLU5483	putative ABC transport system, outer membrane	1.1.1.193	3	46786.9	24162.4	1.93635	0.934598	0.0119613	0.211772		36421.2	0.371863	2.51328
PFLU3214	PFLU3214	putative TetR-family regulatory protein	4.2.1.84	9	78.8436	23.1217	3.40994	1.60767	0.0121485	0.211853		54.2998	0.641066	2.5078
PFLU5083A	PFLU5083A	hypothetical protein	3.1.3.25	8	8901.89	2744.29	3.24378	1.59692	0.0121759	0.211853		3669.91	0.636982	2.507
PFLU2690	PFLU2690	conserved hypothetical protein	3.4.11.2	10	768.008	230.606	3.3304	1.61809	0.0123157	0.21228		1215.04	0.646468	2.50297
PFLU4242	PFLU4242	conserved hypothetical protein	3.1.3.18	10	23928.4	7387.61	3.23898	1.59806	0.012347	0.21228		6870.26	0.638697	2.50207
PFLU3173	PFLU3173	putative TetR-family regulatory protein	EC	9	101.315	32.8182	3.08715	1.49532	0.0122676	0.21228		62.3146	0.597089	2.50435
PFLU1687	PFLU1687	putative methyl-accepting chemotaxis protein	2.7.3.-	0	5579.83	2575.66	2.16636	1.08437	0.0123058	0.21228		4569.23	0.433186	2.50325
PFLU5944	lppL	lipopeptide precursor	4.3.2.1	3	604.143	238.781	2.53011	1.27856	0.0124671	0.213711		417.402	0.511701	2.49864
PFLU5792	fdx	ferredoxin	2.7.7.3	1	898.447	360.6	2.49154	1.26109	0.0128159	0.219042		590.209	0.506698	2.48884
PFLU3666	wcaI	putative glycosyltransferase	2.3.-.-	3	2914.52	625.17	4.66197	2.02994	0.0130459	0.219095		662.858	0.817693	2.48251
PFLU1903A	PFLU1903A	hypothetical protein	4.2.1.11	8	310.529	111.089	2.79531	1.40084	0.0130245	0.219095		105.932	0.564152	2.4831
PFLU2487	PFLU2487	conserved hypothetical protein	1.1.1.14	10	2257.24	1057.93	2.13365	1.06219	0.0128754	0.219095		1062.72	0.427065	2.4872
PFLU2000	PFLU2000	putative membrane protein	6.4.1.2	3	185.5	105.403	1.75992	0.79706	0.0129329	0.219095		329.044	0.320669	2.48561
PFLU1391	PFLU1391	putative acyltransferase	4.1.3.27	13	74.0031	42.3057	1.74925	0.755236	0.0129288	0.219095		36.9858	0.30383	2.48572
PFLU5302	PFLU5302	putative dehydrogenase	1.3.1.26	13	693.33	412.322	1.68153	0.730717	0.0130258	0.219095		385.855	0.294281	2.48306
PFLU3668	gmd	putative GDP-mannose 4,6-dehydratase	4.2.1.47	3	7956.55	1413.47	5.62908	2.24073	0.0131833	0.220443		1674.58	0.903965	2.47878
PFLU1595	PFLU1595	conserved hypothetical protein	1.-.-.-	10	25391.3	6109.18	4.15626	1.88892	0.0132433	0.220443		6427.45	0.762536	2.47716
PFLU1005	PFLU1005	conserved hypothetical protein	3.1.1.1	10	939.295	340.272	2.76042	1.39117	0.0133164	0.220443		1114.18	0.562043	2.47519
PFLU3058	PFLU3058	putative transposase (pseudogene)	2.4.-.-	11	240.839	87.7646	2.74415	1.37195	0.0133075	0.220443		90.7875	0.554225	2.47543
PFLU2991A	PFLU2991A	conserved hypothetical protein	4.4.1.5	10	442.031	196.302	2.25179	1.12263	0.0132356	0.220443		327.59	0.453154	2.47737
PFLU4873	PFLU4873	putative noncomposite transposon	1.15.1.1	12	148.35	49.0681	3.02336	1.48396	0.0134387	0.221332		70.3606	0.600324	2.47193
PFLU2255	PFLU2255	putative regulatory protein	2.7.8.5	9	1068.03	401.15	2.66242	1.34757	0.0135201	0.221332		453.484	0.545624	2.46977
PFLU2165	PFLU2165	conserved hypothetical protein	5.99.1.2	10	92.7401	36.7581	2.52299	1.22484	0.0134609	0.221332		53.794	0.495617	2.47134
PFLU4165	rsmE	carbon storage regulator	3.1.21.1	9	7651.08	3157.58	2.42308	1.23041	0.0136101	0.221508		3183.69	0.498668	2.46739
PFLU4166	PFLU4166	putative membrane protein	3.1.21.1	3	1111.76	425.078	2.61543	1.32389	0.0137052	0.222432		564.023	0.537097	2.4649
PFLU5020	PFLU5020	conserved hypothetical hexapeptide repeat	5.3.4.1	10	893.713	539.862	1.65545	0.714503	0.013749	0.222519		880.645	0.290006	2.46375
PFLU2481	PFLU2481	hypothetical protein	1.1.1.14	8	2813.87	964.965	2.91603	1.46359	0.0140314	0.223652		1001.26	0.595814	2.45646
PFLU1652	PFLU1652	putative membrane protein	2.7.4.14	3	1910.28	684.553	2.79055	1.40728	0.0139468	0.223652		827.211	0.572383	2.45863
PFLU0135	PFLU0135	conserved hypothetical protein	1.6.1.2	10	590.891	235.11	2.51326	1.26825	0.0139106	0.223652		503.554	0.515641	2.45956
PFLU1591	PFLU1591	presumed portal vertex protein	1.-.-.-	12	72.6574	36.9715	1.96523	0.894725	0.0139793	0.223652		34.9956	0.364036	2.4578
PFLU1884	PFLU1884	putative transposase	1.3.99.-	12	429.987	243.721	1.76426	0.796815	0.0140506	0.223652		284.255	0.324441	2.45597
PFLU5312	PFLU5312	hypothetical protein	1.3.1.26	8	2449.46	963.943	2.54109	1.28922	0.0142014	0.224817		1109.67	0.525758	2.45213
PFLU0810	PFLU0810	putative protease	2.7.1.69	13	4636.91	1694.22	2.7369	1.38479	0.0143319	0.226265		1708.56	0.565489	2.44883
PFLU0837	PFLU0837	putative acyl-CoA dehydrogenase	2.7.1.69	7	1856.76	670.792	2.76801	1.39659	0.0143784	0.226381		1009.15	0.570579	2.44767
PFLU2902	PFLU2902	hypothetical protein	2.1.1.73	8	345.259	121.916	2.83195	1.41648	0.0144875	0.227482		434.191	0.579351	2.44494
PFLU2842	PFLU2842	conserved hypothetical protein	2.1.1.73	10	42.0628	11.8475	3.55035	1.64043	0.0145889	0.227755		25.1054	0.671638	2.44243
PFLU2016	PFLU2016	conserved hypothetical protein	6.4.1.2	10	2393.63	925.197	2.58716	1.31239	0.0146052	0.227755		928.624	0.537421	2.44202
PFLU5256	secG	general secretory pathway, protein-export	4.2.1.70	3	10249.9	3759.03	2.72675	1.38056	0.0147743	0.228275		3781.21	0.5663	2.43786
PFLU5850	PFLU5850	putative integrase (pseudogene)	1.1.1.95	11	90.9465	38.7855	2.34486	1.18144	0.0147142	0.228275		39.412	0.484327	2.43934
PFLU0726	rscJ	putative type III secretion protein	6.3.2.4	3	271.855	119.337	2.27804	1.12866	0.014776	0.228275		107.928	0.46298	2.43782
PFLU1193	PFLU1193	conserved hypothetical protein	6.1.1.10	10	431.988	265.938	1.62439	0.682743	0.0148139	0.228275		267.187	0.280169	2.4369
PFLU4299	PFLU4299	putative transposase (pseudogene)	2.6.1.1	11	805.824	297.943	2.70463	1.36454	0.0149045	0.229062		365.702	0.560458	2.43469
PFLU2926	PFLU2926	putative transport-related protein	2.7.8.8	3	413.578	136.731	3.02476	1.49862	0.0153997	0.229964		149.996	0.618539	2.42284
PFLU5080	PFLU5080	hypothetical protein	3.1.3.25	8	1441.14	482.034	2.98972	1.49123	0.0151485	0.229964		578.91	0.613977	2.42881
PFLU1907	PFLU1907	hypothetical protein	4.2.1.11	8	321.619	108.368	2.96783	1.47562	0.0152598	0.229964		103.66	0.608213	2.42615
PFLU5303	PFLU5303	putative recombinase	1.3.1.26	12	3286.2	1166.38	2.81743	1.41678	0.0152202	0.229964		5070.54	0.583734	2.4271
PFLU1662	PFLU1662	putative Rieske domain hypothetical protein	2.7.4.14	13	10365.4	3927.79	2.63899	1.33981	0.0151634	0.229964		3003.25	0.551713	2.42845
PFLU3057	PFLU3057	conserved hypothetical protein	2.4.-.-	10	972.671	403.837	2.40857	1.21701	0.0153015	0.229964		435.897	0.501824	2.42516
PFLU2005	PFLU2005	conserved hypothetical protein (pseudogene)	6.4.1.2	11	408.479	173.798	2.35031	1.17695	0.0151282	0.229964		255.728	0.484481	2.42929
PFLU1443	PFLU1443	conserved hypothetical protein	3.2.2.-	10	1565.38	679.949	2.3022	1.15987	0.0153224	0.229964		813.588	0.478362	2.42467
PFLU1465	nadB	L-aspartate oxidase	1.4.3.16	7	2425.79	1057.81	2.29322	1.15532	0.0150074	0.229964		1727.05	0.475009	2.4322
PFLU2517	PFLU2517	conserved hypothetical protein	1.1.1.14	10	4067.11	1834.37	2.21717	1.11237	0.0153689	0.229964		1876.07	0.458982	2.42357
PFLU0722	rspG	hypothetical protein	6.3.2.4	10	495.305	160.876	3.07881	1.52133	0.0154836	0.230031		180.098	0.628426	2.42087
PFLU5207	PFLU5207	putative membrane protein	1.2.1.27	3	386.631	176.901	2.18558	1.08194	0.0154742	0.230031		158.9	0.446883	2.42109
PFLUt40	(RNA product)	tRNA	NA	NA	40.582	6.63905	6.11262	2.20512	0.0156218	0.2309		24.5924	0.912097	2.41763
PFLU2928	PFLU2928	hypothetical protein	2.7.8.8	8	263.057	96.1433	2.7361	1.36638	0.0155923	0.2309		120.544	0.565011	2.41832
PFLU1906	PFLU1906	conserved hypothetical protein	4.2.1.11	10	117.295	55.9417	2.09673	0.995533	0.0156759	0.23111		62.8375	0.411995	2.41638
PFLU1031	PFLU1031	conserved hypothetical protein	1.13.11.5	10	1942.69	652.557	2.97704	1.48351	0.015817	0.231467		972.036	0.61477	2.41311
PFLU5315	PFLU5315	conserved hypothetical protein	1.3.1.26	10	358.98	161.529	2.22239	1.1021	0.0158245	0.231467		250.102	0.456748	2.41294
PFLU0149	PFLU0149	hypothetical protein	1.6.1.2	8	1945.4	1247.73	1.55915	0.630631	0.0158599	0.231467		1044.1	0.261442	2.41212
PFLU4719	phoQ	two-component system sensor kinase, regulator of	1.1.1.100	9	537.194	420.629	1.27712	0.359753	0.0160088	0.233052		411.888	0.149355	2.40872
PFLU0225	PFLU0225	conserved hypothetical protein (pseudogene)	3.1.6.1	11	206.551	62.4234	3.30888	1.59435	0.0161184	0.233475		106.902	0.662595	2.40622
PFLU5282	PFLU5282	putative phage-related helicase (pseudogene)	1.3.1.26	11	1271.78	583.681	2.17889	1.08697	0.0161123	0.233475		569.546	0.451709	2.40636
PFLU1804	PFLU1804	conserved hypothetical protein	4.1.1.47	10	9.69302	3.85896	2.51182	1.36635	0.0161844	0.233846		9.99569	0.568192	2.40473
PFLU2950A	PFLU2950A	hypothetical protein	2.7.8.8	8	1084.21	379.255	2.85877	1.43292	0.0165804	0.237559		443.619	0.598075	2.39588
PFLU5700	PFLU5700	putative exported protein	2.4.1.-	3	207.473	76.8106	2.70109	1.34674	0.0165396	0.237559		58.4408	0.561894	2.39678
PFLU4302	PFLU4302	putative adhesin (pseudogene)	2.6.1.1	11	903.813	363.422	2.48695	1.25556	0.0167003	0.237559		469.712	0.524629	2.39324
PFLU3059	PFLU3059	putative methyl-accepting chemotaxis protein	2.4.-.-	0	422.774	189.741	2.22816	1.10528	0.0165508	0.237559		181.772	0.461199	2.39654
PFLU2259	PFLU2259	putative phage integrase (pseudogene)	2.7.8.5	11	588.366	269.259	2.18513	1.08409	0.0166179	0.237559		242.684	0.452636	2.39505
PFLU3418	PFLU3418	putative TetR family transcriptional regulator	4.2.99.9	9	266.839	140.719	1.89625	0.87966	0.0167284	0.237559		243.591	0.367655	2.39262
PFLU4940	sbcB	exodeoxyribonuclease I	3.1.11.1	2	1341.3	816.377	1.64299	0.702301	0.0166701	0.237559		1051.83	0.293371	2.3939
PFLU4235	PFLU4235	putative phosphoglycolate phosphatase	3.1.3.18	7	1094.97	363.866	3.00926	1.4964	0.0170095	0.239788		406.891	0.627027	2.3865
PFLU3244	PFLU3244	hypothetical protein	4.2.1.84	8	1144.44	425.242	2.69128	1.35855	0.0169568	0.239788		439.172	0.568991	2.38764
PFLU1413	PFLU1413	putative transport-related memebrane protein	1.1.1.1	3	1159.71	505.413	2.29457	1.15969	0.0170848	0.240265		809.611	0.486269	2.38488
PFLU5806	PFLU5806	hypothetical protein	1.5.1.3	8	688.629	283.904	2.42557	1.22053	0.0174236	0.243846		400.724	0.513337	2.37764
PFLU5744	PFLU5744	hypothetical protein	2.6.1.62	8	1982.3	942.665	2.10287	1.03963	0.0174017	0.243846		1037.97	0.437167	2.37811
PFLU5549	PFLU5549	putative membrane protein	1.2.1.38	3	770.28	327.119	2.35474	1.1862	0.0175053	0.2444		521.229	0.499261	2.37592
PFLU1664	PFLU1664	putative dehydrogenase	2.7.4.14	13	6189.18	2620.1	2.36219	1.19417	0.0177933	0.247766		2354.2	0.503893	2.36989
PFLU1460	PFLU1460	conserved hypothetical protein	3.2.2.-	10	462.424	196.581	2.35233	1.17722	0.0178319	0.247766		326.651	0.496906	2.36909
PFLU3241	PFLU3241	hypothetical protein	4.2.1.84	8	1233.47	389.137	3.16974	1.55733	0.0180173	0.249742		429.574	0.658417	2.36526
PFLU4290	PFLU4290	hypothetical protein	3.5.1.16	8	82.9198	33.4386	2.47976	1.18792	0.018067	0.249825		56.1415	0.502454	2.36424
PFLU4241	PFLU4241	conserved hypothetical protein	3.1.3.18	10	348.528	155.046	2.2479	1.11777	0.0181095	0.249825		153.366	0.472955	2.36337
PFLU3586	PFLU3586	hypothetical protein	1.-.-.-	8	168.756	74.2882	2.27164	1.11218	0.0183799	0.25239		112.156	0.471689	2.35787
PFLU2506	PFLU2506	putative AraC-family regulatory protein	1.1.1.14	9	4594.2	1526.82	3.009	1.49279	0.0184504	0.252722		2607.39	0.633489	2.35645
PFLU1445	PFLU1445	conserved hypothetical protein	3.2.2.-	10	4422.64	1737.99	2.54469	1.288	0.0186139	0.253166		1892.34	0.547345	2.35317
PFLU5382	PFLU5382	putative membrane protein	3.6.1.-	3	334.608	140.489	2.38174	1.1893	0.0185849	0.253166		124.38	0.505276	2.35375
PFLU3773	exbD	biopolymer transport protein	2.7.1.130	3	535.28	326.127	1.64132	0.695681	0.018554	0.253166		379.506	0.295484	2.35437
PFLU5855	ssuC	putative aliphatic sulfonates ABC transport	1.1.1.95	3	494.33	181.444	2.72443	1.36404	0.0187223	0.254045		290.004	0.580192	2.35101
PFLU0709	rspL	sigma factor	6.3.2.4	9	1236.29	424.556	2.91196	1.45164	0.0189307	0.255675		605.799	0.618538	2.34689
PFLU4223	PFLU4223	hypothetical protein	2.6.1.57	8	1879.33	795.939	2.36114	1.19062	0.0190385	0.256532		822.373	0.507775	2.34478
PFLU2924	PFLU2924	putative membrane protein	2.7.8.8	3	303.259	115.451	2.62672	1.31319	0.0191217	0.257055		119.737	0.56044	2.34315
PFLU0855	PFLU0855	conserved hypothetical protein	4.2.1.42	10	507.186	176.448	2.87442	1.43615	0.0192461	0.25813		147.953	0.613548	2.34073
PFLU2518	PFLU2518	conserved hypothetical protein	1.1.1.14	10	2471.02	796.748	3.10139	1.52882	0.0195394	0.260378		976.119	0.654718	2.33508
PFLU5127	PFLU5127	putative signalling-related protein	2.7.3.-	9	847.908	382.879	2.21456	1.10273	0.0194795	0.260378		488.566	0.472015	2.33623
PFLU3461	PFLU3461	putative transmembrane protein	1.7.99.4	3	16.3221	8.06524	2.02376	1.04712	0.0195486	0.260378		19.0149	0.448465	2.3349
PFLU1092	PFLU1092	putative fimbria protein	1.1.5.2	3	44.2156	16.7704	2.63653	1.23737	0.0196526	0.260841		17.2621	0.530396	2.33291
PFLU5105	PFLU5105	putative plasmid-related excisionase	2.7.3.-	12	1007.74	285.988	3.52372	1.6689	0.0197832	0.261417		697.033	0.716135	2.33043
PFLU3056	PFLU3056	conserved hypothetical protein (pseudogene)	2.4.-.-	11	880.572	359.657	2.44836	1.23504	0.019807	0.261417		374.316	0.530063	2.32998
PFLU3763	PFLU3763	hypothetical protein	2.2.1.1	8	1252.83	492.851	2.54202	1.28314	0.0199794	0.262496		447.568	0.551475	2.32673
PFLU3535	PFLU3535	putative alkane monooxygenase	1.3.99.-	13	2693.83	928.481	2.90133	1.44707	0.0200604	0.262963		1386.57	0.622338	2.32522
PFLU3663	PFLU3663	putative membrane protein	2.3.-.-	3	10836.2	2427.98	4.46303	1.93424	0.02016	0.263673		8045.25	0.832522	2.32336
PFLU2977	PFLU2977	conserved hypothetical protein	2.1.1.63	10	53.5979	23.3688	2.29357	1.08307	0.0203139	0.265088		38.9409	0.466739	2.3205
PFLU1524	PFLU1524	conserved hypothetical protein	4.2.1.51	10	1483.25	1042.57	1.42269	0.504816	0.0203866	0.265438		1349.44	0.217672	2.31916
PFLU1668	PFLU1668	putative polysaccharide biosynthesis-related	2.7.4.14	3	10948.3	5503.62	1.98929	0.967164	0.0206094	0.267738		4238.35	0.41777	2.31506
PFLU3667	fcl	GDP-fucose synthetase	5.1.3.-	3	3756.77	770.878	4.87336	2.05966	0.0211295	0.268995		829.838	0.893306	2.30566
PFLU2495	PFLU2495	hypothetical protein	1.1.1.14	8	126.473	38.0504	3.32383	1.58481	0.0207559	0.268995		49.6	0.685355	2.3124
PFLU2493A	PFLU2493A	putative AraC-family regulatory protein	1.1.1.14	9	780.956	256.256	3.04757	1.50119	0.0210427	0.268995		417.406	0.650651	2.30722
PFLU4147	infC	translation initiation factor IF-3	6.1.1.20	2	57708.7	21300.9	2.70921	1.36372	0.0213098	0.268995		26603.8	0.592289	2.30245
PFLU3971A	PFLU3971A	putative transposase	4.3.1.12	12	30.8491	11.7923	2.61603	1.30028	0.0210966	0.268995		12.0868	0.563807	2.30625
PFLU5200	PFLU5200	conserved hypothetical protein	1.18.1.3	10	105.229	40.9391	2.57039	1.25059	0.0208584	0.268995		155.166	0.541253	2.31054
PFLU5314	PFLU5314	putative chemotaxis-related protein	1.3.1.26	0	826.164	322.983	2.55792	1.28626	0.0211179	0.268995		578.868	0.55782	2.30587
PFLU1985	PFLU1985	putative LysR-family regulatory protein	5.99.1.2	9	4976.28	2033.61	2.44702	1.23593	0.0212689	0.268995		2481.5	0.536618	2.30318
PFLU2516	PFLU2516	conserved hypothetical protein	1.1.1.14	10	949.13	410.938	2.30967	1.15936	0.021243	0.268995		333.983	0.503276	2.30364
PFLU5301	PFLU5301	putative flavin-binding monooxygenase-like	1.3.1.26	13	5275.94	2394.73	2.20315	1.10119	0.0209706	0.268995		2426.28	0.477012	2.30851
PFLU0851	PFLU0851	putative sugar ABC transport system, membrane	4.2.1.41	3	757.738	360.385	2.10258	1.03361	0.0213063	0.268995		403.002	0.448904	2.30251
PFLU3128	PFLU3128	putative two-component system, sensory histidine	1.2.2.4	9	241.596	135.87	1.77814	0.813135	0.0209638	0.268995		143.568	0.352215	2.30864
PFLU0977	PFLU0977	putative exported protein	1.1.1.215	3	471.683	199.498	2.36435	1.18554	0.0213858	0.269368		210.245	0.515205	2.3011
PFLU5837	PFLU5837	putative exported protein	1.1.1.95	3	461.277	145.128	3.17841	1.55266	0.021437	0.269428		259.731	0.67501	2.3002
PFLU5060	PFLU5060	conserved hypothetical protein	6.1.1.21	10	8838.87	3675.93	2.40453	1.21357	0.0216465	0.271445		4799.22	0.52844	2.29651
PFLU0114	PFLU0114	putative LysR-family regulatory protein	1.6.1.2	9	477.028	209.124	2.28107	1.13587	0.0217381	0.271445		249.569	0.49495	2.29491
PFLU3962	PFLU3962	putative methyl-accepting chemotaxis protein	3.5.2.2	0	867.415	455.204	1.90555	0.902601	0.0217032	0.271445		696.537	0.393201	2.29552
PFLU2512	PFLU2512	putative transposase for insertion element	1.1.1.14	12	1601.06	644.836	2.48289	1.25235	0.0219165	0.272082		770.38	0.546447	2.29181
PFLU2894	PFLU2894	putative phage-related protein	2.1.1.73	12	1136.07	477.78	2.37781	1.19598	0.0218513	0.272082		475.847	0.521592	2.29294
PFLU4233	PFLU4233	putative LysR-family transcriptional regulator	2.6.1.57	9	984.613	472.347	2.08451	1.02389	0.02193	0.272082		553.452	0.446806	2.29158
PFLU0520	hfq	Hfq protein (host factor-I protein)	2.5.1.8	2	19730.5	9183.73	2.14841	1.06815	0.0220424	0.27211		10794.4	0.466516	2.28964
PFLU1973	PFLU1973	putative single-strand binding protein	5.99.1.2	2	67.2745	35.04	1.91994	0.84015	0.0220731	0.27211		37.4234	0.367021	2.28911
PFLU3654	PFLU3654	putative two-component sensor histidine kinase	2.3.-.-	9	93.7014	49.3688	1.89799	0.871284	0.0220277	0.27211		76.2261	0.380492	2.28989
PFLU4132	PFLU4132	putative lipopolysaccharide modification	2.7.3.-	3	4786.01	1492.04	3.20771	1.56755	0.0222512	0.273143		1558.15	0.685703	2.28605
PFLU0345	PFLU0345	putative lipoprotein	2.7.3.-	3	121.54	66.9752	1.81471	0.812014	0.0222418	0.273143		79.0865	0.355179	2.28621
PFLU5132	PFLU5132	conserved hypothetical protein	2.7.3.-	10	263.753	88.3207	2.98631	1.46605	0.0225184	0.275838		128.148	0.642581	2.28151
PFLU5062	PFLU5062	conserved hypothetical protein	2.7.4.6	10	942.309	334.125	2.82023	1.40757	0.022668	0.277086		453.73	0.617629	2.27898
PFLU1895	PFLU1895	putative cytochrome C dehydrogenase-related	1.3.99.-	1	7287.54	3439.14	2.119	1.0497	0.0228479	0.278114		4881.67	0.46121	2.27597
PFLU0776	PFLU0776	putative type IV pilus related protein	1.17.1.2	3	610.242	340.557	1.7919	0.827348	0.0228481	0.278114		389.734	0.363515	2.27596
PFLU5289	PFLU5289	putative integrase (pseudogene)	1.3.1.26	11	455.546	236.123	1.92927	0.912446	0.022913	0.278319		228.077	0.401096	2.27488
PFLU1703	PFLU1703	conserved hypothetical protein	2.7.3.-	10	3865.74	1602.71	2.412	1.21482	0.0231804	0.280978		3071.79	0.535056	2.27045
PFLU0275	PFLU0275	putative exported protein	4.1.1.49	3	1015.2	436.134	2.32773	1.16681	0.0235687	0.283313		485.75	0.515355	2.26409
PFLU4653	PFLU4653	conserved hypothetical protein	EC	10	2301.52	1034.75	2.22423	1.11107	0.023474	0.283313		1059.93	0.490403	2.26563
PFLU1894	PFLU1894	conserved hypothetical protein	1.3.99.-	10	632.687	335.899	1.88356	0.894648	0.0234256	0.283313		436.331	0.39474	2.26642
PFLU2063	PFLU2063	putative membrane protein	2.8.1.7	3	691.509	346.179	1.99755	0.963132	0.0237446	0.284837		531.8	0.425932	2.26124
PFLU2490	PFLU2490	putative chloride transport channel, membrane	1.1.1.14	3	1604.2	726.169	2.20913	1.10049	0.0238312	0.285285		988.255	0.486979	2.25984
PFLU4746	rsmA1	carbon storage regulator homolog	2.7.3.-	9	6433.38	2126.08	3.02593	1.49155	0.0240645	0.285624		3593.3	0.661121	2.2561
PFLU3245	PFLU3245	hypothetical protein	4.2.1.84	8	2856.41	1018.75	2.80384	1.4028	0.0241308	0.285624		1092.91	0.622072	2.25504
PFLU1881A	PFLU1881A	hypothetical protein	1.3.99.-	8	2923.94	1200.71	2.43517	1.22713	0.0241985	0.285624		1368.72	0.544432	2.25396
PFLU5029	PFLU5029	hypothetical protein	5.3.4.1	8	293.014	127.437	2.29929	1.13802	0.0241649	0.285624		183.121	0.504777	2.2545
PFLU1446	PFLU1446	putative membrane protein	3.2.2.-	3	616.041	277.956	2.21632	1.09949	0.0242539	0.285624		366.903	0.487992	2.25308
PFLU0981	algJ	alginate biosynthesis protein precursor	2.7.7.22	3	236.785	123.715	1.91396	0.934695	0.024148	0.285624		103.692	0.414542	2.25477
PFLU0831	PFLU0831	putative ABC transport system, ATP-binding	2.7.1.69	3	3156.47	1898.74	1.6624	0.7225	0.02421	0.285624		1461.08	0.320573	2.25378
PFLU3181	PFLU3181	conserved hypothetical protein	2.6.1.1	10	196.937	80.5843	2.44386	1.20911	0.0244998	0.286772		97.6982	0.537574	2.2492
PFLU2100	PFLU2100	hypothetical protein	2.7.1.25	8	330.226	154.859	2.13243	1.03926	0.0245653	0.286958		176.284	0.462268	2.24817
PFLU0178	PFLU0178	hypothetical protein	1.6.1.2	8	507.458	204.766	2.47824	1.24058	0.0246711	0.287036		257.68	0.552223	2.24651
PFLU5153	PFLU5153	putative regulatory protein	1.10.3.-	9	3695.24	1501.61	2.46085	1.24162	0.0246377	0.287036		1217.78	0.552558	2.24704
PFLU3693	PFLU3693	putative dehydrogenase	2.7.1.112	13	140.851	67.738	2.07935	0.98451	0.0249531	0.288579		95.9968	0.439096	2.24213
PFLU5965	PFLU5965	putative DNA-binding protein	2.4.2.-	9	1323.22	690.728	1.91569	0.912306	0.0249458	0.288579		1202.18	0.406872	2.24224
PFLU5940		putative ademylate cyclase	4.3.2.1	13	1739.28	1200.41	1.4489	0.53128	0.0251925	0.290536		1536.71	0.237344	2.23844
PFLU3063	ybhH	conserved hypothetical protein	2.4.-.-	10	387.61	176.301	2.19858	1.08246	0.0254816	0.292938		208.616	0.484536	2.23402
PFLU1914	PFLU1914	hypothetical protein	4.2.1.11	8	5022.17	1812.18	2.77134	1.38512	0.0256612	0.293785		3011.74	0.620769	2.2313
PFLU1899	PFLU1899	conserved hypothetical protein	1.3.99.-	10	2053.09	927.095	2.21454	1.10381	0.0257075	0.293785		1309.24	0.494849	2.2306
PFLU6030	PFLU6030	putative membrane protein	3.6.1.-	3	6681.08	3517.05	1.89963	0.903122	0.0256872	0.293785		3094.24	0.404823	2.23091
PFLU5081	PFLU5081	hypothetical protein	3.1.3.25	8	157.823	65.7424	2.40063	1.18386	0.0259236	0.294638		64.1416	0.531509	2.22735
PFLU2564	potF	putrescine ABC transporter, substrate-binding	4.4.1.11	3	556.494	257.659	2.15981	1.07949	0.0258392	0.294638		393.269	0.484375	2.22862
PFLU1541	PFLU1541	putative membrane protein	2.5.1.47	3	4035.3	2529	1.59561	0.666629	0.0259347	0.294638		3343.45	0.299314	2.22719
PFLU1991	PFLU1991	putative polysaccharide deacetylase	5.99.1.2	13	569.676	209.697	2.71666	1.35274	0.0265115	0.294832		1446.62	0.609717	2.21864
PFLU4146	rpmI	putative 50S ribosomal protein L35	6.1.1.20	2	18637	7147.01	2.60766	1.31149	0.0260631	0.294832		10055.3	0.589361	2.22527
PFLU1165	PFLU1165	putative membrane protein	6.1.1.10	3	276.361	112.768	2.45069	1.22013	0.0263704	0.294832		414.219	0.549433	2.22071
PFLU3395	PFLU3395	conserved hypothetical protein	EC	10	1732.9	710.418	2.43926	1.22734	0.0263317	0.294832		589.326	0.552536	2.22128
PFLU5079	PFLU5079	putative integrase	3.1.3.25	12	1363.02	562.532	2.42301	1.21714	0.0263319	0.294832		781.168	0.547945	2.22128
PFLU4236	PFLU4236	putative AraC family transcriptional regulator	3.1.3.18	9	2042.05	852.785	2.39456	1.20304	0.0264764	0.294832		1166.23	0.542117	2.21915
PFLU5656	PFLU5656	putative oxidase	4.1.2.5	13	1581.73	680.629	2.32392	1.16486	0.0260199	0.294832		895.313	0.523315	2.22592
PFLU2950	PFLU2950	conserved hypothetical protein	2.7.8.8	10	751.509	345.856	2.1729	1.07465	0.0261495	0.294832		261.257	0.483208	2.22398
PFLU5929	algQ	transcriptional regulatory protein	4.2.1.24	9	5743.11	2938.34	1.95454	0.9404	0.0263154	0.294832		5283.95	0.423313	2.22153
PFLU0152	PFLU0152	hypothetical protein	1.6.1.2	8	810.531	454.864	1.78192	0.810164	0.0265004	0.294832		310.942	0.365136	2.2188
PFLU3342	PFLU3342	hypothetical protein	1.4.99.1	8	667.275	298.675	2.23412	1.11141	0.0265913	0.295153		323.22	0.501206	2.21747
PFLU3253	PFLU3253	putative membrane protein	4.2.1.84	3	2439.77	935.691	2.60745	1.31	0.0266572	0.295319		1182.81	0.591022	2.2165
PFLU3411	PFLU3411	putative acetyltransferase	4.2.99.9	13	575.309	252.304	2.28022	1.13416	0.0269258	0.297159		253.148	0.512593	2.21259
PFLU5300	PFLU5300	putative putative GMC oxidoreductase	1.3.1.26	13	1095.53	621.581	1.76249	0.799425	0.0270383	0.297833		701.18	0.361573	2.21096
PFLU0443	PFLU0443	conserved hypothetical protein	1.8.1.8	10	809.553	288.225	2.80876	1.39434	0.0271479	0.297907		1026.6	0.631098	2.20938
PFLU1859	PFLU1859	putative dipeptidase	4.1.1.23	2	439.256	238.502	1.84173	0.847392	0.0271213	0.297907		249.583	0.383476	2.20977
PFLU5938	PFLU5938	conserved hypothetical protein	4.3.2.1	10	1336.96	524.423	2.5494	1.281	0.0274936	0.299996		537.223	0.581102	2.20444
PFLU4542	PFLU4542	hypothetical protein	3.1.4.14	8	147.732	75.9956	1.94396	0.890284	0.0274707	0.299996		80.5737	0.4038	2.20476
PFLU2828	PFLU2828	putative membrane protein	2.3.2.2	3	1245.47	443.323	2.8094	1.39995	0.0277162	0.30129		440.841	0.635971	2.20128
PFLU0797	PFLU0797	conserved hypothetical protein	2.4.2.19	10	850.429	397.466	2.13963	1.06102	0.0277922	0.301551		863.315	0.482236	2.20021
PFLU2192	PFLU2192	putative phage-related integrase (pseudogene)	2.7.8.5	11	197.797	82.0426	2.41091	1.19336	0.0281964	0.30513		88.5817	0.543785	2.19454
PFLU4141	PFLU4141	MerR-family transcriptional regulator	2.7.3.-	9	2609.48	1206.66	2.16257	1.07165	0.0282684	0.30513		1787.96	0.488548	2.19354
PFLU3387	PFLU3387	hypothetical protein	EC	8	107.764	47.6784	2.26022	1.08117	0.0284599	0.306357		95.4043	0.493483	2.19089
PFLU0955	PFLU0955	conserved hypothetical protein	3.5.1.-	10	754.939	399.756	1.8885	0.888319	0.0284995	0.306357		519.311	0.405562	2.19034
PFLU3254	PFLU3254	putative carboxylase (pseudogene)	4.2.1.84	11	573.507	209.968	2.7314	1.3605	0.0288712	0.309777		250.251	0.622587	2.18524
PFLU0753	PFLU0753	conserved hypothetical protein	4.1.99.3	10	100.952	42.6425	2.36739	1.17156	0.0290639	0.311268		102.925	0.536767	2.18262
PFLU3733	aqpZ	putative aquaporin Z (bacterial nodulin-like	2.2.1.1	0	126.559	86.3315	1.46597	0.552727	0.0292376	0.312551		107.56	0.253513	2.18027
PFLU1427	PFLU1427	putative phage-related protein	2.1.1.63	12	400.426	212.135	1.8876	0.881111	0.0293571	0.31325		231.316	0.404429	2.17866
PFLU4782	PFLU4782	putative membrane protein	1.17.4.1	3	782.617	388.545	2.01422	0.972567	0.0298572	0.313961		708.823	0.447779	2.17198
PFLU3351	PFLU3351	putative methyl-accepting chemotaxis protein	1.4.99.1	0	1624.62	815.576	1.99199	0.962247	0.0298057	0.313961		794.279	0.442888	2.17266
PFLU2849	ymfK	e14 prophage; putative phage repressor	2.1.1.73	12	1071.72	572.721	1.87127	0.876749	0.0298299	0.313961		693.462	0.403596	2.17234
PFLU2870	PFLU2870	hypothetical protein	2.1.1.73	8	194.595	106.651	1.82459	0.815374	0.0296419	0.313961		93.1292	0.374912	2.17484
PFLU2225	PFLU2225	Putative bi-functional protein (ATP-binding and	2.7.8.5	3	225.666	123.759	1.82343	0.815468	0.029743	0.313961		173.859	0.375187	2.1735
PFLU2515	PFLU2515	putative sensor kinase protein	1.1.1.14	9	1803.52	1016.51	1.77424	0.806884	0.0296515	0.313961		1038.27	0.37103	2.17471
PFLU0077	thrB	homoserine kinase	2.7.1.39	7	1793.46	1168.79	1.53445	0.610797	0.0297293	0.313961		1372.42	0.280997	2.17368
PFLU3934	PFLU3934	putative membrane protein	3.4.99.-	3	103.694	20.8149	4.9817	1.96188	0.0302373	0.317382		130.949	0.905356	2.16697
PFLU5311	PFLU5311	conserved hypothetical protein	1.3.1.26	10	18410.1	6399.63	2.87675	1.42786	0.0304843	0.317673		7847.03	0.659905	2.16374
PFLU2949B	PFLU2949B	hypothetical protein	2.7.8.8	8	785.578	320.726	2.44938	1.22809	0.0304202	0.317673		279.189	0.567358	2.16458
PFLU4813	PFLU4813	hypothetical protein	2.7.1.12	8	458.366	224.939	2.03774	0.982456	0.0304825	0.317673		268.475	0.45405	2.16376
PFLU3386	PFLU3386	hypothetical protein	EC	8	1089.85	539.441	2.02034	0.97952	0.0304636	0.317673		568.179	0.452641	2.16401
PFLU0289	rfbC	dTDP-4-dehydrorhamnose 3,5-epimerase	5.1.3.13	3	686.553	455.048	1.50875	0.580668	0.0305492	0.317778		564.712	0.268468	2.1629
PFLU6100	PFLU6100	putative exported protein	3.5.4.19	3	456.937	262.522	1.74057	0.769099	0.0306188	0.31793		172.461	0.355736	2.16199
PFLU1986	PFLU1986	conserved hypothetical protein	5.99.1.2	10	4098.61	2539.61	1.61387	0.679857	0.0307659	0.318887		2400.75	0.314736	2.16009
PFLU0728	rspR	putative type III secretion system, regulatory	6.3.2.4	9	668.019	237.39	2.81402	1.39581	0.0313945	0.322923		244.944	0.648599	2.15204
PFLU5063	fdx	adrenodoxin family ferredoxin	2.7.4.6	1	939.159	376.798	2.49247	1.24862	0.0314122	0.322923		441.805	0.580263	2.15181
PFLU2017A	PFLU2017A	putative aminotransferase (pseudogene)	6.4.1.2	11	273.362	124.626	2.19346	1.07525	0.0314495	0.322923		107.349	0.499806	2.15134
PFLU1761	ccmD	cytochrome C biogenesis, heme exporter protein	3.6.3.41	7	52.7757	28.411	1.85758	0.939687	0.0312165	0.322923		40.1533	0.436191	2.1543
PFLU4124	PFLU4124	conserved hypothetical protein	2.7.3.-	10	333.368	189.408	1.76006	0.784466	0.0312789	0.322923		366.819	0.364274	2.15351
PFLU3399	PFLU3399	putative betalactamase	EC	0	2044.4	1122.24	1.82171	0.842689	0.0316445	0.323937		993.591	0.392154	2.14887
PFLU2850	PFLU2850	putative cro repressor	2.1.1.73	12	31.5786	10.8201	2.91853	1.32055	0.032068	0.324597		29.0132	0.616055	2.14356
PFLU5201	PFLU5201	putative plasmid-related protein (pseudogene)	1.18.1.3	11	143.317	53.7182	2.66794	1.30951	0.0320482	0.324597		135.631	0.610834	2.14381
PFLU2519	PFLU2519	putative phage integrase (pseudogene)	1.1.1.14	11	115.723	50.9832	2.26983	1.10002	0.0319367	0.324597		55.4565	0.512784	2.1452
PFLU2244	PFLU2244	putative two-component system, response	2.7.8.5	9	249.088	115.279	2.16074	1.05062	0.0320007	0.324597		85.968	0.489935	2.1444
PFLU2866	PFLU2866	putative phage-related protein	2.1.1.73	12	125.53	60.5087	2.07458	0.970188	0.0320471	0.324597		69.7842	0.452551	2.14382
PFLU1984	PFLU1984	putative oxidase	5.99.1.2	13	1080.13	573.764	1.88254	0.884329	0.0321012	0.324597		552.624	0.412631	2.14315
PFLU0174	PFLU0174	conserved hypothetical protein	1.6.1.2	10	899.451	536.315	1.67709	0.725315	0.0318292	0.324597		506.026	0.337898	2.14655
PFLU5545	PFLU5545	putative peptidase	6.1.1.1	5	4422.51	2351.87	1.88042	0.887003	0.0322091	0.324733		3228.73	0.414138	2.14181
PFLU1515	PFLU1515	conserved hypothetical protein	4.2.1.51	10	201.56	109.567	1.83961	0.82432	0.0322267	0.324733		146.353	0.38491	2.14159
PFLU5473	ribD	riboflavin biosynthesis protein RibD [includes:	1.1.1.193	7	1241.77	722.4	1.71895	0.761237	0.0323032	0.324939		777.256	0.355612	2.14064
PFLU2157	topB	DNA topoisomerase III	5.99.1.2	2	646.502	347.38	1.86108	0.864645	0.032418	0.325528		513.228	0.404187	2.13922
PFLU1858	PFLU1858	putative membrane protein	4.1.1.23	3	861.167	476.582	1.80696	0.831078	0.0326223	0.326769		1169.57	0.388953	2.1367
PFLU4959	PFLU4959	conserved hypothetical protein	2.7.1.40	10	347.218	195.942	1.77204	0.79201	0.0326544	0.326769		211.784	0.370738	2.13631
PFLU2925	PFLU2925	putative ThiF protein	2.7.8.8	13	278.137	105.74	2.63039	1.30442	0.0329502	0.328594		107.51	0.611634	2.13269
PFLU1442	PFLU1442	conserved hypothetical protein	3.2.2.-	10	1597.45	857.679	1.86253	0.871204	0.0330111	0.328636		997.328	0.408642	2.13195
PFLU4654	PFLU4654	putative gamma-butyrobetaine dioxygenase	EC	13	678.031	288.181	2.3528	1.17397	0.0331336	0.328831		328.276	0.55104	2.13046
PFLU5261	ftsJ	cell division protein	3.4.24.-	0	4352.32	2277.97	1.91062	0.908059	0.033188	0.328831		2454.94	0.426359	2.1298
PFLU0982	algI	probable poly(beta-D-mannuronate) O-acetylase	2.3.1.-	3	377.538	206.758	1.82599	0.859746	0.0332577	0.328831		145.464	0.403834	2.12896
PFLU4145	rplT	50S ribosomal protein L20	6.1.1.20	2	48749.2	19219.6	2.53643	1.27218	0.0336658	0.328974		21860	0.598941	2.12405
PFLU4744	PFLU4744	putative DNA-binding protein	2.7.3.-	13	23389.9	10209.2	2.29106	1.14445	0.0336453	0.328974		15906.9	0.538744	2.1243
PFLU3398	PFLU3398	putative membrane protein	EC	3	669.546	299.38	2.23644	1.10799	0.0336428	0.328974		271.382	0.521571	2.12433
PFLU4563	PFLU4563	putative ferredoxin	1.9.3.1	0	10485.7	5363.12	1.95514	0.939801	0.0336695	0.328974		5393.62	0.442466	2.12401
PFLU2209	PFLU2209	putative sigma-54 dependent regulatory protein	2.7.8.5	9	667.755	345.632	1.93198	0.916302	0.033512	0.328974		344.481	0.431019	2.12589
PFLU1667	PFLU1667	putative aminotransferase	2.7.4.14	13	7742.8	4185.43	1.84994	0.865617	0.0338943	0.329861		3294.06	0.408055	2.12133
PFLU4570	fnr	fumarate and nitrate reduction regulatory	1.9.3.1	9	3950.87	2416.05	1.63526	0.697607	0.0339312	0.329861		3378.87	0.328922	2.12089
PFLU1100	PFLU1100	putative exported protein	1.1.5.2	3	585.377	250.022	2.3413	1.16534	0.0340448	0.330411		306.619	0.549807	2.11954
PFLU2782	PFLU2782	conserved hypothetical protein	2.7.8.24	10	189.652	106.381	1.78276	0.836162	0.0341918	0.330826		245.778	0.394826	2.1178
PFLU1591B	PFLU1591B	hypothetical protein	1.-.-.-	8	1155.57	423.821	2.72657	1.35903	0.034312	0.33089		386.806	0.642146	2.11639
PFLU2478	PFLU2478	hypothetical protein	1.1.1.14	8	833.447	356.086	2.34058	1.16742	0.0343863	0.33089		302.109	0.551838	2.11551
PFLU1594	PFLU1594	hypothetical protein	1.-.-.-	8	320.885	140.562	2.28287	1.12783	0.0344854	0.33089		145.661	0.533418	2.11435
PFLU4347	PFLU4347	putative noncomposite transposon	4.6.1.4	12	194.013	101.506	1.91135	0.884704	0.0343868	0.33089		91.339	0.4182	2.11551
PFLU4058	PFLU4058	hypothetical protein	1.1.1.93	8	125.587	63.4167	1.98035	0.914694	0.0348488	0.332731		59.9641	0.433482	2.11011
PFLU1987	PFLU1987	putative cobalamin biosynthesis-related protein	5.99.1.2	7	5737.22	3018.6	1.90062	0.90117	0.0349024	0.332731		3322.42	0.427199	2.10949
PFLU1458	PFLU1458	putative phage integrase	3.2.2.-	12	882.473	507.648	1.73836	0.773496	0.0349529	0.332731		515.491	0.366776	2.1089
PFLU1741	PFLU1741	putative two-component system, response	1.11.1.9	9	115.503	71.1237	1.62397	0.620453	0.0350303	0.332731		81.3644	0.294331	2.10801
PFLU3610	PFLU3610	putative exported protein	2.7.7.7	3	495.54	370.751	1.33658	0.414575	0.0350276	0.332731		288.547	0.196664	2.10804
PFLU2984	PFLU2984	hypothetical protein	2.1.1.63	8	1177.7	485.965	2.42343	1.2127	0.035307	0.334145		444.332	0.576154	2.10482
PFLU1759	ccmB	cytochrome C biogenesis, heme exporter protein	3.6.3.41	7	1040.54	571.436	1.82092	0.843948	0.035328	0.334145		681.806	0.401006	2.10458
PFLU3991	PFLU3991	putative reductase	3.5.1.87	13	38.3964	24.1298	1.59125	0.748844	0.0353522	0.334145		35.0657	0.355864	2.1043
PFLU2541	PFLU2541	conserved hypothetical protein	3.5.1.49	10	328.872	138.643	2.37208	1.17256	0.0354632	0.334648		230.596	0.557558	2.10303
PFLU0389	ubiE	ubiquinone/menaquinone biosynthesis	2.1.1.-	7	1986.19	1314.84	1.5106	0.587881	0.0355399	0.334827		2048.25	0.279657	2.10215
PFLU0313	PFLU0313	putative amino acid ABC transport system,	3.2.1.4	3	6998.83	2960.05	2.36443	1.18286	0.0356877	0.335129		4233.34	0.563141	2.10047
PFLU3101	PFLU3101	hypothetical protein	4.1.3.18	8	916.441	570.179	1.60728	0.670143	0.0356707	0.335129		504.112	0.319015	2.10066
PFLU2843	PFLU2843	hypothetical protein	2.1.1.73	8	118.482	46.5465	2.54545	1.24227	0.0362498	0.338083		64.7776	0.593221	2.09411
PFLU2892B	PFLU2892B	conserved hypothetical protein	2.1.1.73	10	129.577	51.8847	2.4974	1.22528	0.0366339	0.338083		48.6185	0.58631	2.08982
PFLU5889	PFLU5889	putative ABC transport system, ATP-binding	3.4.11.9	3	6125.08	2793.77	2.19241	1.08877	0.0363536	0.338083		3476.52	0.520207	2.09295
PFLU3348	PFLU3348	putative membrane protein	1.4.99.1	3	485.413	226.938	2.13896	1.04679	0.0367025	0.338083		248.214	0.501081	2.08906
PFLU2257	PFLU2257	putative short-chain dehydrogenase	2.7.8.5	6	603.684	311.455	1.93827	0.917669	0.0365311	0.338083		285.58	0.438873	2.09097
PFLU1953	PFLU1953	putative transport-related membrane protein	1.2.1.16	3	165.534	87.6727	1.88809	0.852312	0.0364012	0.338083		135.368	0.407334	2.09242
PFLU5880	pepP	Xaa-Pro aminopeptidase	3.4.11.9	5	3275.35	1897.99	1.72569	0.771491	0.0366078	0.338083		2312.72	0.369115	2.09011
PFLU4886	PFLU4886	putative two-component system, sensor kinase	4.2.1.70	9	638.53	407.55	1.56675	0.626643	0.036699	0.338083		323.759	0.299959	2.0891
PFLU3309	PFLU3309	putative putrescine-binding periplasmic protein	1.14.13.-	3	94.5402	61.4467	1.53857	0.606281	0.0362514	0.338083		89.3918	0.289519	2.0941
PFLU1616	PFLU1616	putative lipoprotein	1.1.99.16	3	46.3576	30.4666	1.52159	0.59823	0.0364908	0.338083		56.099	0.286041	2.09142
PFLU4234	PFLU4234	putative membrane protein	2.6.1.57	3	548	258.045	2.12366	1.03917	0.0367767	0.338229		242.249	0.497629	2.08823
PFLU4568	hemN	oxygen-independent coproporphyrinogen III	1.9.3.1	7	13638.4	5948.94	2.29258	1.14523	0.0369391	0.339184		8141.46	0.548895	2.08644
PFLU1037	PFLU1037	conserved hypothetical protein	4.3.1.17	10	115771	34063.8	3.39866	1.6114	0.0372309	0.340246		37806.4	0.773515	2.08322
PFLU3048	ytfH	conserved hypothetical protein	2.4.-.-	10	321.676	118.285	2.71951	1.34107	0.0376425	0.341763		285.862	0.64514	2.07873
PFLU2857	PFLU2857	hypothetical protein	2.1.1.73	8	1126.24	506.378	2.22412	1.10195	0.0376107	0.341763		505.431	0.530021	2.07907
PFLU1665	PFLU1665	putative transferase	2.7.4.14	13	3910.86	1927.8	2.02866	0.986657	0.0375463	0.341763		1396.41	0.474406	2.07977
PFLU2006	PFLU2006	putative transposase (pseudogene)	6.4.1.2	11	96.3002	51.3582	1.87507	0.826575	0.0375987	0.341763		99.5654	0.397544	2.0792
PFLU5031	PFLU5031	putative proteic killer suppression protein	5.3.4.1	12	354.637	142.908	2.48157	1.22921	0.0379513	0.341975		254.131	0.592283	2.07538
PFLU1692	PFLU1692	putative membrane protein	2.7.3.-	3	496.674	259.859	1.91132	0.895955	0.0377987	0.341975		336.1	0.431363	2.07703
PFLU3692	PFLU3692	conserved hypothetical protein	2.7.1.112	10	62.548	36.6684	1.70577	0.687463	0.0379169	0.341975		45.2532	0.331187	2.07575
PFLU4375	PFLU4375	putative transport-related membrane protein	3.4.11.21	3	1027.89	738.662	1.39156	0.477669	0.0378762	0.341975		870.257	0.23007	2.07619
PFLU3503	PFLU3503	hypothetical protein	3.2.2.20	8	169.767	85.7136	1.98063	0.916556	0.0382444	0.343739		91.1553	0.442305	2.07223
PFLU5668	PFLU5668	conserved hypothetical protein	4.1.2.5	10	1470.77	844.266	1.74206	0.780867	0.0382658	0.343739		1094.72	0.376867	2.072
PFLU5969	lrp	leucine-responsive regulatory protein	1.4.99.1	9	636.77	302.4	2.10572	1.02764	0.0384696	0.344884		289.651	0.49649	2.06982
PFLU3113	PFLU3113	putative AsnC family transcriptional regulatory	4.1.3.18	9	763.859	393.571	1.94084	0.920774	0.0385122	0.344884		467.982	0.444956	2.06936
PFLU1389	PFLU1389	putative ArsR-family regulatory protein	4.1.3.27	9	338.238	156.115	2.16659	1.06259	0.0385817	0.344972		176.005	0.513671	2.06862
PFLU1960	PFLU1960	putative membrane protein	1.2.1.16	3	286.962	97.5963	2.9403	1.43394	0.0387665	0.346091		160.171	0.693847	2.06666
PFLU4317	PFLU4317	conserved hypothetical protein	4.2.1.2	10	4212.81	2048.84	2.05619	1.00405	0.0388757	0.346532		2590.77	0.486103	2.0655
PFLU1758	ccmA	cytochrome C biogenesis ATP-binding export	3.6.3.41	7	1386.62	712.88	1.94509	0.931184	0.0391118	0.346726		806.132	0.451372	2.06301
PFLU2738	PFLU2738	putative membrane protein	3.4.11.18	3	132.304	71.7446	1.84409	0.819705	0.0391368	0.346726		155.161	0.397385	2.06275
PFLU1994	PFLU1994	putative LysR-family regulatory protein	5.99.1.2	9	854.477	499.531	1.71056	0.751549	0.0390527	0.346726		553.191	0.364187	2.06363
PFLU1514	PFLU1514	putative glutamine synthetase	4.2.1.51	7	129.09	88.4957	1.45871	0.569891	0.0390087	0.346726		96.367	0.276097	2.0641
PFLU2607	PFLU2607	putative membrane protein	1.1.1.18	3	238.493	124.064	1.92233	0.907986	0.0393746	0.3483		71.4607	0.440716	2.06025
PFLU3006	PFLU3006	putative membrane protein	2.7.1.31	3	14.6923	4.37709	3.35663	1.454	0.0397546	0.348701		17.1211	0.707098	2.05629
PFLU3630	PFLU3630	putative acetyltransferase	2.3.-.-	13	79.9941	37.9968	2.10528	0.978742	0.0399168	0.348701		44.9198	0.476364	2.05461
PFLU1004	PFLU1004	conserved hypothetical protein	3.1.1.1	10	2217.02	1061.45	2.08868	1.0221	0.0397488	0.348701		2163.53	0.497047	2.05635
PFLU4604	iagB	cell invasion protein	1.3.3.1	0	133.039	68.3845	1.94545	0.884596	0.0399616	0.348701		137.265	0.430639	2.05415
PFLU3257	PFLU3257	putative ArsR-family transcriptional regulator	4.2.1.84	9	520.366	309.747	1.67997	0.722476	0.0399506	0.348701		341.61	0.351696	2.05426
PFLU5934	hemC	porphobilinogen deaminase	2.5.1.61	7	4995.53	3264.57	1.53023	0.606478	0.0398811	0.348701		3361.48	0.295126	2.05498
PFLU3771	PFLU3771	conserved hypothetical protein	2.7.7.38	10	307.2	203.916	1.5065	0.59262	0.0395601	0.348701		183.63	0.287915	2.05831
PFLU5563	rpe	ribulose-phosphate 3-epimerase	5.1.3.1	6	1799.47	1244.66	1.44575	0.529509	0.0397182	0.348701		1683.03	0.257459	2.05667
PFLU3680	PFLU3680	hypothetical protein	2.7.1.112	8	824.572	190.429	4.33007	1.88051	0.0408143	0.350029		204.19	0.919378	2.04541
PFLU2904	PFLU2904	conserved hypothetical protein	2.1.1.73	10	5902.73	2167.16	2.72372	1.3513	0.0406161	0.350029		2823.95	0.659997	2.04743
PFLU0566	PFLU0566	putative membrane protein	2.4.2.11	3	1189.15	502.767	2.36522	1.175	0.0402987	0.350029		7272.66	0.572981	2.05067
PFLU2003	PFLU2003	hypothetical protein	6.4.1.2	8	848.569	368.11	2.30521	1.14515	0.0402762	0.350029		434.561	0.558362	2.05091
PFLU2515A	PFLU2515A	hypothetical protein	1.1.1.14	8	1489	753.001	1.97742	0.94943	0.040474	0.350029		695.061	0.46339	2.04888
PFLU3400	PFLU3400	conserved hypothetical protein	EC	10	174.956	91.191	1.91857	0.875445	0.040808	0.350029		123.546	0.427991	2.04548
PFLU5295	PFLU5295	putative TetR-family regulatory protein	1.3.1.26	9	2882.45	1537.47	1.87479	0.88052	0.0406126	0.350029		1459.67	0.430054	2.04746
PFLU2064	mrdA	penicillin-binding protein	2.8.1.7	0	521.719	312.839	1.66769	0.712992	0.0406871	0.350029		350.616	0.348361	2.04671
PFLU0884	PFLU0884	putative exported protein	2.7.1.-	3	4426.21	2840.89	1.55803	0.629542	0.0406785	0.350029		3136.89	0.307575	2.04679
PFLU5711		putative exported DNA-ligase protein	2.5.1.6	13	366.28	252.377	1.45132	0.509484	0.040691	0.350029		233.711	0.248934	2.04666
PFLU0927	PFLU0927	putative membrane protein	1.1.1.29	3	636.529	472.708	1.34656	0.41408	0.0408388	0.350029		386.662	0.202468	2.04516
PFLU3062	PFLU3062	putative aerobic C4-dicarboxylate transport	2.4.-.-	3	420.873	228.137	1.84483	0.846521	0.0412561	0.352563		256.612	0.414768	2.04095
PFLU1702	oprI	major outer membrane lipoprotein precursor	2.7.3.-	3	253403	94488.1	2.68186	1.33293	0.0414449	0.353135		122128	0.653703	2.03905
PFLU4520	PFLU4520	conserved hypothetical protein	3.5.3.11	10	6479.4	3612.47	1.79362	0.822518	0.0414073	0.353135		3273.84	0.403308	2.03943
PFLU3397	PFLU3397	conserved hypothetical protein	EC	10	205.391	81.614	2.51662	1.23755	0.0415758	0.353149		112.728	0.607314	2.03774
PFLU0184	PFLU0184	putative fatty acid desaturase	2.6.1.22	6	5195.65	3030.75	1.71431	0.761337	0.0416904	0.353149		3526.19	0.373828	2.0366
PFLU4778	PFLU4778	putative amidase	1.17.4.1	13	319.473	203.178	1.57238	0.624636	0.042062	0.355258		234.578	0.307263	2.03291
PFLU5615	bioB	biotin synthase	2.8.1.6	7	1205.71	377.576	3.19328	1.52278	0.0423435	0.355374		1293.44	0.750092	2.03013
PFLU1885	PFLU1885	hypothetical protein	1.3.99.-	8	2101.83	832.903	2.52349	1.25621	0.042224	0.355374		1645.21	0.618423	2.03131
PFLU3873	ppiB	peptidyl-prolyl cis-trans isomerase B	5.2.1.8	0	15685.6	7185.19	2.18304	1.0804	0.0423823	0.355374		6226.76	0.532283	2.02975
PFLU2242	PFLU2242	conserved hypothetical protein	2.7.8.5	10	313.226	174.763	1.79229	0.802287	0.0421737	0.355374		251.354	0.394865	2.0318
PFLU3898	PFLU3898	putative RNA polymerase sigma factor	1.11.1.6	9	184.562	109.843	1.68024	0.710116	0.0422838	0.355374		128.616	0.349688	2.03072
PFLU1807	PFLU1807	hypothetical protein	4.1.1.47	8	218.135	101.168	2.15616	1.04225	0.0428769	0.356938		85.8974	0.514715	2.02491
PFLU2237	PFLU2237	conserved hypothetical protein	2.7.8.5	10	86.1051	49.1198	1.75296	0.709776	0.0428604	0.356938		51.9958	0.350495	2.02507
PFLU3243	PFLU3243	conserved hypothetical protein	4.2.1.84	10	2953.23	1232.42	2.39627	1.19665	0.0435407	0.360392		1079.44	0.592846	2.01849
PFLU2746	PFLU2746	putative AraC-family transcriptional regulator	1.1.1.67	9	429.485	194.265	2.21082	1.08389	0.0434341	0.360392		400.338	0.536708	2.01951
PFLU5123	PFLU5123	hypothetical protein	2.7.3.-	8	233.268	124.355	1.87582	0.864161	0.0434983	0.360392		144.684	0.428037	2.01889
PFLU2001	PFLU2001	putative exported protein	6.4.1.2	3	555.816	344.404	1.61385	0.666596	0.0433954	0.360392		344.486	0.330017	2.01988
PFLU5342	PFLU5342	putative LuxR-family regulatory protein	1.18.1.2	9	1310.95	503.19	2.60527	1.29278	0.0437383	0.360686		1396.54	0.641072	2.01659
PFLU1601	PFLU1601	conserved hypothetical chain length determinant	1.-.-.-	10	2786.71	1168.66	2.38453	1.18939	0.0438252	0.360686		1181.16	0.590048	2.01576
PFLU0005	PFLU0005	putative two-component system, response	5.99.1.3	9	1499.04	869.07	1.72488	0.766024	0.0437876	0.360686		1594.6	0.37995	2.01612
PFLU3505	PFLU3505	conserved hypothetical protein	3.2.2.20	10	385.992	225.435	1.71221	0.740977	0.0437991	0.360686		276.016	0.367547	2.01601
PFLU2502	PFLU2502	putative membrane protein	1.1.1.14	3	317.754	159.783	1.98866	0.94234	0.0442383	0.36357		248.823	0.4684	2.01183
PFLU4198	PFLU4198	putative sensory box GGDEF/EAL domain protein	4.2.1.33	9	1742.56	908.038	1.91904	0.91345	0.0444979	0.365185		1803.13	0.454595	2.00937
PFLU3052	PFLU3052	hypothetical protein	2.4.-.-	8	1803.34	719.371	2.50684	1.24976	0.0446084	0.365574		745.607	0.622291	2.00833
PFLU4240	PFLU4240	conserved hypothetical protein	3.1.3.18	10	734.207	314.379	2.33542	1.16045	0.0450384	0.367022		287.157	0.578983	2.0043
PFLU4197	PFLU4197	putative LysR family transcriptional regulator	4.2.1.33	9	1066.74	473.319	2.25375	1.11951	0.0449952	0.367022		797.237	0.558441	2.0047
PFLU4536	PFLU4536	conserved hypothetical protein	3.1.4.14	10	322.886	183.759	1.75712	0.773067	0.0452918	0.368052		247.949	0.38616	2.00193
PFLU3182	PFLU3182	putative lipase	2.6.1.1	6	227.954	145.826	1.56319	0.601088	0.0452486	0.368052		177.326	0.300194	2.00234
PFLU0984	algX	alginate biosynthesis protein precursor	4.2.2.3	3	435.734	231.254	1.88422	0.895345	0.0454377	0.36872		163.037	0.447543	2.00058
PFLU2852	PFLU2852	hypothetical protein	2.1.1.73	8	132.162	61.7003	2.142	1.01377	0.0455307	0.368958		65.5992	0.506955	1.99972
PFLU2590	PFLU2590	hypothetical protein	1.1.1.18	8	761.805	343.436	2.21818	1.09217	0.0456665	0.369541		473.825	0.546504	1.99846
PFLU3034	PFLU3034	hypothetical protein	1.3.99.-	8	110.358	40.6507	2.71479	1.31953	0.0458109	0.369677		52.1245	0.660714	1.99713
PFLU0693	PFLU0693	conserved hypothetical protein	4.2.1.1	10	1986.5	1067.91	1.86018	0.86792	0.0457705	0.369677		1280.28	0.434502	1.9975
PFLU3434	ytfF	putative cationic amino acid transport protein	1.7.99.4	3	68.6501	38.9561	1.76224	0.708111	0.0459012	0.369891		42.3018	0.354712	1.9963
PFLU3154	PFLU3154	conserved hypothetical protein	3.1.1.3	10	6246.14	2885.31	2.16481	1.06776	0.0463356	0.372873		2535.24	0.535937	1.99232
PFLU1967	PFLU1967	conserved hypothetical protein (pseudogene)	1.2.1.16	11	421.748	196.39	2.1475	1.04844	0.0466014	0.374079		135.121	0.52688	1.9899
PFLU0347	PFLU0347	hypothetical protein	2.7.3.-	8	174.862	81.4581	2.14665	1.02942	0.0466598	0.374079		98.8603	0.517458	1.98938
PFLU0703	PFLU0703	8.0.1	4.2.1.1	3	197.873	95.8021	2.06544	0.978986	0.0471902	0.375662		81.4937	0.493294	1.98459
PFLU4649	PFLU4649	putative membrane protein	EC	3	49.5511	28.2917	1.75144	0.838882	0.0472009	0.375662		23.9324	0.422719	1.98449
PFLU2265	PFLU2265	putative AraC-family regulatory protein	2.7.8.5	9	150.159	87.4656	1.71677	0.712315	0.0471902	0.375662		79.9886	0.358923	1.98459
PFLU1980	PFLU1980	putative chromosome partitioning-related	5.99.1.2	0	161.198	73.8993	2.18132	1.04786	0.0478179	0.3787		108.488	0.529493	1.97898
PFLU1464	PFLU1464	conserved hypothetical protein	3.2.2.-	10	387.017	204.175	1.89551	0.88363	0.0477397	0.3787		332.18	0.44635	1.97968
PFLU2107	PFLU2107	putative lipoprotein	2.7.1.25	3	175.859	93.7127	1.87657	0.850355	0.047844	0.3787		75.1855	0.429743	1.97875
PFLU5310	PFLU5310	hypothetical protein	1.3.1.26	8	624.282	292.605	2.13353	1.04116	0.0485115	0.382806		378.115	0.527743	1.97286
PFLU4134	PFLU4134	putative phage-related tail fibre protein	2.7.3.-	11	487.878	230.742	2.11439	1.02696	0.0485609	0.382806		195.959	0.520658	1.97243
PFLU3255	PFLU3255	putative signalling-related membrane protein	4.2.1.84	9	593.206	268.284	2.21111	1.08718	0.0489288	0.385182		379.73	0.552091	1.96921
PFLU3242A	PFLU3242A	hypothetical protein	4.2.1.84	8	1155.37	515.676	2.2405	1.10872	0.04906	0.38569		381.016	0.563353	1.96807
PFLU3242	PFLU3242	conserved hypothetical protein	4.2.1.84	10	3310.87	1328.18	2.49278	1.24165	0.0492324	0.386521		1160.24	0.63138	1.96657
PFLU2258	PFLU2258	putative AraC-family regulatory protein	2.7.8.5	9	1586.1	725.938	2.1849	1.07626	0.0493165	0.386657		640.693	0.547478	1.96585
PFLU5849	PFLU5849	putative glutamine synthetase	1.1.1.95	7	12645.9	6775.72	1.86635	0.873872	0.0496775	0.388961		16565.5	0.445233	1.96273
PFLU2477	PFLU2477	conserved hypothetical protein	1.1.1.14	10	1485.13	647.707	2.2929	1.13638	0.0500059	0.391004		534.449	0.579809	1.95991
PFLU6063	PFLU6063	conserved hypothetical protein	4.3.1.1	10	1866.07	1029.92	1.81186	0.831955	0.050169	0.391751		1017.13	0.424788	1.95852
PFLU0519	miaA	tRNA delta(2)-isopentenylpyrophosphate	2.5.1.8	2	13994	7675.51	1.8232	0.842887	0.0502426	0.391798		7683.61	0.430507	1.95789
PFLU2037	PFLU2037	putative ABC transport system, membrane protein	3.4.21.102	3	37.4166	18.5635	2.0156	0.81958	0.0506615	0.392424		29.0655	0.419365	1.95434
PFLU3341	PFLU3341	hypothetical protein	1.4.99.1	8	1584.25	788.532	2.00911	0.968443	0.0506051	0.392424		750.251	0.495415	1.95481
PFLU4849	PFLU4849	putative membrane protein	1.1.1.49	3	687.882	396.776	1.73368	0.769177	0.0507927	0.392914		295.59	0.393798	1.95323
PFLU0954	PFLU0954	hypothetical protein	3.5.1.-	8	453.585	226.761	2.00028	0.955255	0.0508972	0.393198		384.354	0.489286	1.95235
PFLU5296	PFLU5296	putative antibiotic transport-related membrane	1.3.1.26	3	886.726	460.432	1.92586	0.909511	0.0509772	0.393291		563.436	0.466016	1.95167
PFLU2195	PFLU2195	putative transport-related membrane protein	2.7.8.5	3	435.93	217.697	2.00246	0.958894	0.0511748	0.394291		332.19	0.491738	1.95001
PFLU1878	PFLU1878	putative integrase	1.3.99.-	12	934.885	404.465	2.31141	1.14554	0.0513196	0.394358		370.238	0.587817	1.9488
PFLU4196	leuC	3-isopropylmalate dehydratase large subunit	4.2.1.33	7	3867.96	2175.51	1.77795	0.80825	0.0519159	0.397538		2935.95	0.415803	1.94383
PFLU4200	PFLU4200	hypothetical protein	4.2.1.33	8	188.752	96.9958	1.94598	0.897305	0.0520605	0.39794		83.6168	0.461901	1.94263
PFLU0621	PFLU0621	putative GGDEF domain response regulator	4.2.1.10	9	2794.65	1223.55	2.28405	1.13014	0.0525047	0.400806		2562.29	0.582857	1.93897
PFLU5106	PFLU5106	putative detoxification-related protein	2.7.3.-	0	181.025	97.3589	1.85936	0.837613	0.0527877	0.402437		79.8562	0.432505	1.93665
PFLU3067	PFLU3067	putative 3-oxoacyl-[acyl-carrier-protein]	2.4.-.-	13	201.783	96.1985	2.09757	1.00114	0.0530469	0.403501		119.674	0.517507	1.93454
PFLU0664	PFLU0664	conserved hypothetical protein	3.6.3.-	10	67.6011	42.9151	1.57523	0.66681	0.0530666	0.403501		76.2711	0.344715	1.93438
PFLU2460	PFLU2460	putative LysR-family regulatory protein	2.1.1.152	9	105.903	68.7746	1.53985	0.533933	0.0531389	0.403521		100.202	0.276107	1.93379
PFLU5761	PFLU5761	putative exported protein	2.1.3.2	3	3500.97	2008.18	1.74335	0.782511	0.0532768	0.404039		1969.01	0.404886	1.93267
PFLU3956	PFLU3956	putative transmembrane efflux pump protein	3.5.2.2	3	1512.52	827.674	1.82743	0.847294	0.053408	0.404505		1049.96	0.438647	1.93161
PFLU4319	PFLU4319	putative leucine rich-repeat protein	4.2.1.2	13	792.611	537.041	1.47589	0.54616	0.0538325	0.407187		642.765	0.283251	1.92818
PFLU4937	PFLU4937	conserved hypothetical protein	2.3.1.35	10	100.685	47.2095	2.13273	0.996655	0.0540547	0.408335		83.0527	0.517367	1.9264
PFLU4769	PFLU4769	conserved hypothetical protein	1.17.4.1	10	2058.05	740.275	2.78011	1.36277	0.0542543	0.408777		1213.19	0.708008	1.9248
PFLU4142	ihfA	integration host factor alpha-subunit	2.7.3.-	2	4464.03	2184.1	2.04388	0.990073	0.054232	0.408777		2852.57	0.514329	1.92498
PFLU3350	PFLU3350	putative exported protein	1.4.99.1	3	2143.37	1025.48	2.09011	1.01764	0.0547434	0.411392		1883.83	0.529769	1.92091
PFLU0938	PFLU0938	conserved hypothetical protein	1.1.1.29	10	6328.1	3133.6	2.01943	0.974627	0.0546911	0.411392		4812.6	0.507269	1.92132
PFLU4133	PFLU4133	putative tail fiber assembly protein	2.7.3.-	11	228.933	107.567	2.12829	1.02653	0.0548834	0.41191		159.853	0.534709	1.9198
PFLU0928	PFLU0928	putative inner membrane paraquat-inducible	1.1.1.29	3	334.715	178.287	1.87739	0.864999	0.0553732	0.413977		199.255	0.451476	1.91594
PFLU0026	PFLU0026	putative ABC transport system, substrate-binding	1.1.1.25	3	420.886	230.327	1.82734	0.829409	0.0553276	0.413977		221.969	0.432819	1.91629
PFLU1590	PFLU1590	terminase, ATPase subunit	1.-.-.-	12	76.2525	42.3908	1.7988	0.744181	0.0555345	0.414648		62.7007	0.388673	1.91467
PFLU2686	PFLU2686	putative exported protein	3.4.11.2	3	127.292	64.3184	1.9791	0.909618	0.0557718	0.415821		94.7507	0.475539	1.91281
PFLU1891	PFLU1891	putative cytochrome C oxidase (monoheme and	1.3.99.-	1	5037.27	2742.13	1.83699	0.852013	0.0560134	0.415821		2177.92	0.445863	1.91093
PFLU3928	clpX	ATP-dependent specificity component of clpP	3.4.21.53	0	26718.7	16859.6	1.58478	0.653003	0.0560504	0.415821		19044.4	0.341771	1.91064
PFLU1119	PFLU1119	hypothetical protein	1.1.5.2	8	595.008	382.693	1.55479	0.613684	0.0560205	0.415821		470.266	0.321153	1.91088
PFLU4709	PFLU4709	conserved hypothetical protein	1.1.1.100	10	18354.5	8618.71	2.12961	1.04302	0.0564166	0.416936		9742.48	0.546712	1.9078
PFLU3184	PFLU3184	putative NADH oxidase	2.6.1.1	7	212.775	118.141	1.80102	0.796695	0.0565683	0.417525		156.956	0.417855	1.90663
PFLU3987	amaB	N-carbamoyl-L-amino acid hydrolase	3.5.1.87	6	42.109	22.4183	1.87834	0.932543	0.0567771	0.418		51.4023	0.489518	1.90502
PFLU2125	PFLU2125	putative methyl-accepting chemotaxis protein	3.5.4.1	0	421.722	252.402	1.67083	0.722496	0.0567419	0.418		504.823	0.379205	1.90529
PFLU2830	PFLU2830	putative membrane protein	2.1.1.73	3	858.908	427.386	2.00968	0.963385	0.056893	0.418322		425.583	0.505945	1.90413
PFLU1776	PFLU1776	putative phosphoglycerate mutase (pseudogene)	3.6.3.41	11	289.543	143.304	2.02047	0.961925	0.0572275	0.420249		269.703	0.505859	1.90157
PFLU2598	bfrH	TonB-dependent siderophore receptor	1.1.1.18	0	158.583	93.4716	1.69659	0.704081	0.0576952	0.422612		110.173	0.370958	1.89801
PFLU3929	clpP	ATP-dependent Clp protease proteolytic subunit	3.4.21.53	5	8125.16	5342.18	1.52094	0.596262	0.0576816	0.422612		6042.67	0.314135	1.89811
PFLU3384	PFLU3384	putative membrane protein	EC	3	183.705	110.609	1.66085	0.67499	0.05777	0.422625		105.743	0.355737	1.89744
PFLU5456	PFLU5456	conserved hypothetical protein	3.6.1.1	10	318.705	168.176	1.89507	0.873138	0.0583865	0.426597		213.847	0.461298	1.89278
PFLU5405	PFLU5405	conserved hypothetical protein	5.4.3.8	10	3697.67	2163.65	1.709	0.755027	0.058701	0.427815		3094.01	0.399395	1.89043
PFLU3766	PFLU3766	hypothetical protein	2.2.1.1	8	176.54	95.8026	1.84274	0.826051	0.0589572	0.429143		174.009	0.437409	1.88851
PFLU2438	PFLU2438	putative exported protein	1.11.1.10	3	17.0283	8.86078	1.92176	0.848459	0.0595573	0.430449		17.0072	0.450336	1.88406
PFLU5288	PFLU5288	hypothetical protein	1.3.1.26	8	2180.82	1220.01	1.78755	0.813132	0.0595824	0.430449		1029.22	0.431628	1.88387
PFLU1016	PFLU1016	putative exported protein	3.1.1.1	3	133.179	80.8965	1.64628	0.691339	0.0594788	0.430449		82.6698	0.366829	1.88464
PFLU5331	PFLU5331	putative cobalamin synthesis-related protein	2.1.2.1	7	572.337	354.717	1.6135	0.667525	0.059261	0.430449		440.268	0.353889	1.88625
PFLU2127	PFLU2127	conserved hypothetical protein	3.5.4.1	10	28.0032	11.933	2.3467	1.03934	0.0602348	0.432832		15.6541	0.553112	1.87907
PFLU5298	PFLU5298	hypothetical protein	1.3.1.26	8	656.639	309.208	2.12362	1.03555	0.0604044	0.432832		263.571	0.55146	1.87783
PFLUt62					620.321	303.006	2.04722	0.984337	0.0602626	0.432832		357.766	0.523899	1.87887
PFLU5281	PFLU5281	putative phage integrase	1.3.1.26	12	444.404	273.825	1.62295	0.668144	0.0603078	0.432832		288.452	0.355672	1.87854
PFLU2508	PFLU2508	hypothetical protein	1.1.1.14	8	129.321	51.644	2.50408	1.21348	0.0605607	0.433086		46.315	0.646605	1.87669
PFLU4768	nrdB	ribonucleoside-diphosphate reductase beta chain	1.17.4.1	2	3897.51	2248.74	1.7332	0.773362	0.0606201	0.433086		2225.56	0.412183	1.87626
PFLU4736	flgM	negative regulator of flagellin synthesis	2.7.3.-	0	3676.94	1571.78	2.33935	1.15335	0.0608578	0.434249		4365.28	0.615278	1.87453
PFLU4105	PFLU4105	conserved hypothetical protein	1.1.1.93	10	125.982	55.7032	2.26167	1.08325	0.0609647	0.434476		92.9846	0.57812	1.87375
PFLU2509A	PFLU2509A	conserved hypothetical protein	1.1.1.14	10	852.708	314.575	2.71066	1.33035	0.0616265	0.438115		368.662	0.711807	1.86897
PFLU1208	PFLU1208	conserved hypothetical protein	1.18.1.2	10	370.058	213.039	1.73704	0.783011	0.0617108	0.438177		234.685	0.419088	1.86837
PFLU4128	PFLU4128	hypothetical protein	2.7.3.-	8	161.104	92.0544	1.7501	0.765531	0.062038	0.439768		96.7973	0.410247	1.86602
PFLU0881	rpoX	putative sigma-54 modulation protein	2.7.1.-	9	19092.7	7154.11	2.66877	1.3075	0.0621648	0.439783		16517.9	0.701026	1.86512
PFLU2322	PFLU2322	putative DNA-binding protein	3.5.1.10	9	298.204	211.123	1.41246	0.482477	0.062529	0.441821		423.098	0.259044	1.86253
PFLU5767	PFLU5767	conserved hypothetical protein	2.1.3.2	10	756.61	412.693	1.83335	0.841307	0.0631851	0.44429		631.427	0.45283	1.85789
PFLU1897	PFLU1897	putative LysR-family regulatory protein	1.3.99.-	9	2172.21	1232.35	1.76266	0.794692	0.0629798	0.44429		1283.14	0.427407	1.85933
PFLU1988	PFLU1988	putative 3-oxoacyl-[acyl-carrier-protein]	5.99.1.2	7	767.353	472.919	1.62259	0.678432	0.0631521	0.44429		1104.63	0.365117	1.85812
PFLU1666	PFLU1666	putative 3-oxoacyl-(Acyl-carrier-protein)	2.7.4.14	7	4646.45	2684.56	1.73081	0.770987	0.0635279	0.445765		1761.76	0.415519	1.85548
PFLU1591A	PFLU1591A	hypothetical protein	1.-.-.-	8	1193.41	666.913	1.78946	0.813752	0.0637799	0.445767		459.933	0.438984	1.85372
PFLU4286	PFLU4286	hypothetical protein	3.5.1.16	8	203.865	115.829	1.76005	0.776094	0.0636296	0.445767		136.431	0.418432	1.85477
PFLU0882	rpoN	RNA polymerase sigma-54 factor	2.7.1.-	9	5571.19	3500.56	1.59151	0.657521	0.0637109	0.445767		4176.89	0.354612	1.8542
PFLU2493	PFLU2493	conserved hypothetical protein	1.1.1.14	10	2402.97	1092.09	2.20034	1.07982	0.0640306	0.44698		1608.59	0.583065	1.85197
PFLU4335	PFLU4335	putative LuxR-family regulatory protein	6.2.1.-	9	492.525	257.528	1.91251	0.892661	0.0641211	0.447073		287.121	0.482171	1.85134
PFLU1279	PFLU1279	putative outer membrane protein	3.4.24.-	3	8892.24	4626.64	1.92196	0.90916	0.064235	0.447329		5509.87	0.491293	1.85055
PFLU2651	PFLU2651	conserved hypothetical protein	2.7.7.7	10	5952.97	2284.74	2.60553	1.28205	0.0643508	0.447386		2863.83	0.693097	1.84974
PFLU4140	PFLU4140	putative integrase (pseudogene)	2.7.3.-	11	11.7805	5.40035	2.18144	1.03257	0.0648639	0.447386		6.01513	0.559295	1.84619
PFLU0715	rscR	putative hairpin type III secretion protein	6.3.2.4	3	204.006	100.795	2.02396	0.954227	0.0645036	0.447386		93.5568	0.516166	1.84868
PFLU0718	rscU	putative type III secretion protein	6.3.2.4	3	273.624	147.032	1.86098	0.846586	0.064908	0.447386		137.13	0.458633	1.84589
PFLU3166	PFLU3166	conserved hypothetical protein	3.1.1.3	10	111.469	60.3632	1.84664	0.844106	0.0648562	0.447386		100.043	0.457201	1.84625
PFLU5570	PFLU5570	putative two-component system, sensor kinase	5.1.3.1	9	967.152	668.796	1.44611	0.523816	0.0647414	0.447386		686.74	0.283598	1.84704
PFLU1650	PFLU1650	putative lipoprotein	2.7.4.14	3	1815.51	795.661	2.28177	1.12258	0.0653599	0.448691		1016.65	0.609174	1.84279
PFLU3055	PFLU3055	hypothetical protein	2.4.-.-	8	245.688	137.577	1.78582	0.802752	0.0659106	0.451402		132.874	0.436508	1.83903
PFLU1649	rpsA	30S ribosomal protein S1	2.7.4.14	2	278438	107939	2.5796	1.27056	0.0661008	0.451637		119849	0.691373	1.83774
PFLU4135	PFLU4135	hypothetical phage-related protein	2.7.3.-	12	42.7835	22.872	1.87057	0.809092	0.0660243	0.451637		22.4369	0.440141	1.83826
PFLU3179A	PFLU3179A	putative LysR-family regulatory protein	2.6.1.1	9	759.71	430.39	1.76517	0.789437	0.0662169	0.451809		533.266	0.429754	1.83695
PFLU2243	PFLU2243	hypothetical protein	2.7.8.5	8	194.911	114.583	1.70105	0.716857	0.0663599	0.451809		116.815	0.390448	1.83598
PFLU1395	PFLU1395	conserved hypothetical membrane protein	4.1.3.27	3	53.5808	25.0959	2.13504	0.977162	0.0665965	0.452888		33.2685	0.532691	1.83439
PFLU2572	PFLU2572	putative two-component response regulator	4.4.1.11	9	510.543	277.514	1.8397	0.840824	0.0672046	0.456487		412.066	0.459391	1.8303
PFLU1879	PFLU1879	hypothetical protein	1.3.99.-	8	3164.6	1558.49	2.03056	0.977478	0.0674673	0.457735		2136.54	0.534565	1.82855
PFLU3190	PFLU3190	hypothetical protein	2.6.1.1	8	1246.22	498.969	2.4976	1.2288	0.0679179	0.45811		649.694	0.67311	1.82555
PFLU1214	PFLU1214	putative aldehyde dehydrogenase	1.18.1.2	13	2516.57	1107.2	2.2729	1.11717	0.0676025	0.45811		2250.68	0.611263	1.82765
PFLU5102	PFLU5102	conserved hypothetical protein	2.7.3.-	10	2522.22	1203.67	2.09545	1.01819	0.067785	0.45811		950.226	0.557474	1.82643
PFLU1694	PFLU1694	putaitve ABC transport system, ATP-binding	2.7.3.-	3	219.846	137.766	1.59579	0.631856	0.0678871	0.45811		144.041	0.346079	1.82576
PFLU5320	PFLU5320	conserved hypothetical protein	1.3.1.26	10	407.914	324.742	1.25612	0.312	0.0677596	0.45811		1143.86	0.170809	1.8266
PFLU1346	livJ1	branched amino acid ABC transport system,	1.4.3.5	3	6523.97	4139.95	1.57586	0.643442	0.0688902	0.463589		6581.67	0.353707	1.81914
PFLU0615	PFLU0615	conserved hypothetical protein	1.-.-.-	10	1210.89	844.556	1.43376	0.50741	0.0688655	0.463589		965.553	0.278904	1.8193
PFLU0934	PFLU0934	hypothetical protein	1.1.1.29	8	82.6844	44.2971	1.86659	0.822855	0.069194	0.465093		56.2801	0.452827	1.81715
PFLU1990	PFLU1990	putative transport-related membrane protein	5.99.1.2	3	561.956	268.951	2.08944	1.00674	0.0697072	0.467461		1306.12	0.555043	1.81381
PFLU1412	PFLU1412	probable alcohol dehydrogenase	1.1.1.1	7	32452	15710.4	2.06564	1.00061	0.0697076	0.467461		18890	0.551661	1.81381
PFLU4800	PFLU4800	probable short chain dehydrogenase	1.-.-.-	13	174.956	113.51	1.54132	0.598324	0.0700364	0.469123		173.683	0.33026	1.81168
PFLU1599	PFLU1599	putative integrase protein (pseudogene)	1.-.-.-	11	20.1073	10.8713	1.84958	0.802213	0.0704554	0.469232		13.8933	0.443463	1.80897
PFLU3565	PFLU3565	conserved hypothetical protein	1.3.99.-	10	264.224	144.463	1.82901	0.823171	0.0703012	0.469232		166.982	0.4548	1.80997
PFLU1593	PFLU1593	hypothetical protein	1.-.-.-	8	90.3896	49.4693	1.82719	0.795945	0.0704436	0.469232		76.1843	0.43998	1.80905
PFLU0853	PFLU0853	conserved hypothetical protein	4.2.1.42	10	169.285	99.8374	1.6956	0.706678	0.0703406	0.469232		102.847	0.390492	1.80971
PFLU2099	PFLU2099	hypothetical protein	2.7.1.25	8	353.033	255.067	1.38408	0.450621	0.0704577	0.469232		189.817	0.249106	1.80896
PFLU3522	PFLU3522	conserved hypothetical protein	3.2.2.20	10	266.722	146.746	1.81757	0.834384	0.0707417	0.470582		385.618	0.461717	1.80713
PFLU6099	PFLU6099	conserved hypothetical protein	3.5.4.19	10	179.75	120.146	1.4961	0.540761	0.0710284	0.471266		118.618	0.299541	1.8053
PFLU3519	PFLU3519	conserved hypothetical protein	3.2.2.20	10	574.047	373.901	1.53529	0.600935	0.0714102	0.472858		482.946	0.333323	1.80286
PFLU3413	PFLU3413	hypothetical protein	4.2.99.9	8	997.48	341.62	2.91985	1.39908	0.0718785	0.473391		793.1	0.777317	1.79989
PFLU4116	PFLU4116	putative sensory box GGDEF transmembrane	1.1.1.1	9	955.579	399.326	2.39298	1.17153	0.071981	0.473391		1233.46	0.651123	1.79924
PFLU5501	rplQ	50S ribosomal protein L17	1.11.1.6	2	50699.9	21216	2.3897	1.17766	0.0719038	0.473391		23517.7	0.654356	1.79973
PFLU3803	ate	putative arginyl-tRNA--protein transferase	2.3.2.8	2	1088.79	539.576	2.01787	0.965616	0.0717603	0.473391		1227.02	0.536264	1.80064
PFLU1428	PFLU1428	conserved hypothetical protein	2.1.1.63	10	206.822	115.298	1.79381	0.791459	0.0719686	0.473391		123.781	0.439866	1.79932
PFLU5928	PFLU5928	putative isomerase	4.2.1.24	13	1787.16	1058.19	1.68889	0.736335	0.0718841	0.473391		727.539	0.409109	1.79985
PFLU4885	PFLU4885	putative exported protein	4.2.1.70	3	138.54	97.1426	1.42615	0.488587	0.0722673	0.474198		89.7122	0.271825	1.79743
PFLU4122A	PFLU4122A	hypothetical protein	2.7.3.-	8	1585.62	728.889	2.17539	1.05986	0.0733166	0.479323		1171.82	0.59182	1.79086
PFLU3256	PFLU3256	putative cytochrome p450 oxidoreductase	4.2.1.84	1	548.599	290.26	1.89002	0.876858	0.0733793	0.479323		486.44	0.489738	1.79046
PFLU4162	PFLU4162	conserved hypothetical protein	3.5.1.1	10	150.397	90.0074	1.67094	0.685505	0.0733203	0.479323		96.263	0.382786	1.79083
PFLU5041	treR	trehalose operon transcriptional repressor	2.7.1.69	9	389.538	237.988	1.6368	0.691529	0.0732161	0.479323		301.03	0.38601	1.79148
PFLU1656	PFLU1656	putative membrane protein	2.7.4.14	3	4745.24	1799.15	2.63749	1.29539	0.0742125	0.481286		1496.15	0.725589	1.7853
PFLU6136	rpmH	50S ribosomal protein L34	3.1.26.5	2	7313.46	2805.47	2.60686	1.27824	0.0741031	0.481286		3004.43	0.715711	1.78598
PFLU2826	PFLU2826	hypothetical protein	2.3.2.2	8	109.096	52.8721	2.06339	0.953296	0.0741241	0.481286		48.6933	0.533806	1.78585
PFLU1426	PFLU1426	putative membrane protein	2.1.1.63	3	164.284	84.114	1.95311	0.900485	0.073994	0.481286		106.909	0.504007	1.78665
PFLU2597	PFLU2597	putative Rhs protein	1.1.1.18	10	206.449	108.262	1.90694	0.871874	0.0738678	0.481286		118.549	0.48778	1.78743
PFLU3066	PFLU3066	putative aminotransferase	2.4.-.-	13	185.314	115.916	1.5987	0.629363	0.0742995	0.481286		105.127	0.352631	1.78476
PFLU1424	PFLU1424	putative membrane protein	2.5.1.18	3	361.82	200.742	1.80241	0.807008	0.0748555	0.48323		251.15	0.453032	1.78135
PFLU1691	PFLU1691	conserved hypothetical protein	2.7.3.-	10	1277.77	762.452	1.67587	0.721676	0.0748613	0.48323		1206.58	0.405137	1.78131
PFLUt44					2.25938	0	Inf	2.33104	0.0757928	0.486316		0.706506	1.31279	1.77564
PFLU4201	PFLU4201	putative filamentous adhesin	4.2.1.33	0	186.429	100.064	1.86309	0.836319	0.0757162	0.486316		87.4251	0.470873	1.7761
PFLU2949A	PFLU2949A	hypothetical protein	2.7.8.8	8	442.987	244.647	1.81072	0.817387	0.0760629	0.48698		248.908	0.460759	1.774
PFLU1269	map1	methionine aminopeptidase	3.4.11.18	0	5786.55	3677.91	1.57333	0.640687	0.0760644	0.48698		3114.48	0.361155	1.77399
PFLU2450	PFLU2450	conserved hypothetical protein	2.1.1.152	10	335.61	175.537	1.91191	0.886068	0.0763053	0.487445		329.873	0.499887	1.77254
PFLU2013	cycA	D-serine/D-alanine/glycine transporter	6.4.1.2	3	5249.66	3448.2	1.52243	0.59666	0.0763985	0.487503		4406.78	0.33672	1.77198
PFLU5950	PFLU5950	conserved hypothetical protein	5.1.1.7	10	29847.5	12029.7	2.48116	1.22004	0.0765605	0.487999		12623.7	0.6889	1.771
PFLU3730	PFLU3730	putative short-chain dehydrogenase/reductase	2.2.1.1	7	170.346	102.444	1.66283	0.678712	0.0767031	0.488371		125.505	0.383422	1.77014
PFLU2689	yijP	putative membrane protein	3.4.11.2	3	258.734	155.843	1.66022	0.701125	0.0768489	0.488762		218.494	0.39628	1.76927
PFLU2485	PFLU2485	conserved hypothetical protein (pseudogene)	1.1.1.14	11	974.483	454.604	2.14359	1.0401	0.0770825	0.489482		408.238	0.588336	1.76787
PFLUt64					1299.12	654.153	1.98596	0.945394	0.0771672	0.489482		668.372	0.534917	1.76736
PFLU5838	PFLU5838	putative penicillin amidase	1.1.1.95	5	1995.91	1161.03	1.71908	0.759473	0.0772868	0.489482		1236.21	0.429894	1.76665
PFLU4823	PFLU4823	conserved hypothetical protein	2.7.1.12	10	240.375	143.385	1.67643	0.700022	0.0774397	0.489703		127.605	0.396447	1.76574
PFLU4608	PFLU4608	putative response regulator protein	1.3.3.1	9	47.0911	31.5048	1.49473	0.563707	0.077738	0.490647		37.4814	0.319568	1.76396
PFLU1409	PFLU1409	putative aldolase	3.2.1.21	13	140.826	79.4046	1.77353	0.783179	0.0779455	0.490887		125.508	0.444298	1.76273
PFLU0172	PFLU0172	hypothetical protein	1.6.1.2	8	6285.26	2839.94	2.21317	1.08566	0.0782308	0.491884		1770.16	0.616488	1.76105
PFLU4125A	PFLU4125A	conserved hypothetical protein	2.7.3.-	10	564.511	240.613	2.34614	1.14899	0.0783814	0.492028		194.045	0.652777	1.76016
PFLU5832	PFLU5832	putative integrase	1.1.1.95	12	53.1454	23.6972	2.24269	1.02511	0.0791865	0.493872		27.2278	0.583968	1.75543
PFLU4776	PFLU4776	conserved hypothetical protein (pseudogene)	1.17.4.1	11	507.477	270.274	1.87764	0.868374	0.0790677	0.493872		396.002	0.494484	1.75612
PFLU2172	PFLU2172	putative membrane protein	5.99.1.2	3	374.832	202.11	1.85459	0.845306	0.0788016	0.493872		315.059	0.480921	1.75768
PFLU4384	dsbG	thiol:disulfide interchange protein DsbG	2.6.1.76	7	411.015	267.301	1.53765	0.600601	0.0793377	0.494282		254.54	0.342312	1.75454
PFLU1752	PFLU1752	putative lipoprotein	1.11.1.9	3	10505.5	6268.1	1.67602	0.726079	0.0795988	0.495377		6775.14	0.414188	1.75302
PFLU2857A	PFLU2857A	conserved hypothetical phage-related protein	2.1.1.73	12	64.3072	27.009	2.38095	1.11229	0.0799431	0.49593		21.0863	0.635225	1.75102
PFLU1099	PFLU1099	putative exported protein	1.1.5.2	3	293.426	181.153	1.61977	0.661257	0.0800301	0.49593		195.414	0.37775	1.75051
PFLU1734	gpx1	glutathione peroxidase	1.11.1.9	7	389.397	265.536	1.46645	0.524256	0.0798213	0.49593		340.247	0.29928	1.75172
PFLU2126	PFLU2126	[utative peptidase	3.5.4.1	2	1843.18	893.224	2.06351	0.998858	0.080293	0.495967		940.439	0.571106	1.74899
PFLU6029	PFLU6029	hypothetical protein	3.6.1.-	8	737.811	381.289	1.93504	0.909329	0.0802518	0.495967		353.938	0.519846	1.74923
PFLU4775	PFLU4775	putative multidrug resistance protein	1.17.4.1	11	43.8154	23.9341	1.83067	0.721071	0.0806447	0.49761		31.0595	0.412758	1.74696
PFLU2566	PFLU2566	putative exported protein	4.4.1.11	3	1298.65	640.824	2.02654	0.969505	0.0807387	0.49766		864.703	0.55514	1.74642
PFLU5170	rpmA	50S ribosomal subunit protein L27	2.7.2.11	2	24220.1	9617.1	2.51844	1.23432	0.0809361	0.497817		10668.5	0.707235	1.74528
PFLUr17					1.59565	0	Inf	2.11939	0.0813249	0.498605		1.3088	1.21591	1.74305
PFLU3163	PFLU3163	hypothetical protein	3.1.1.3	8	57.6881	30.5264	1.88978	0.803738	0.0814084	0.498605		55.4119	0.461237	1.74257
PFLU1292	ftsB	cell division protein	4.2.1.11	0	1447.26	850.08	1.7025	0.7431	0.0811909	0.498605		1027.03	0.426134	1.74382
PFLU4346	PFLU4346	conserved hypothetical protein	4.6.1.4	10	1821.57	1197.73	1.52085	0.591163	0.0813524	0.498605		971.898	0.339185	1.74289
PFLU2745	mtlE	putative mannitol-binding component of ABC	1.1.1.67	3	642.577	283.737	2.26469	1.10026	0.0825542	0.501543		862.721	0.633772	1.73605
PFLU2798	PFLU2798	putative alpha/beta hydrolase	5.2.1.1	13	139.362	69.3906	2.00837	0.925625	0.0828083	0.501543		126.002	0.533619	1.73462
PFLU1351	PFLU1351	putative transport-related membrane protein	1.4.3.5	3	139.193	71.7398	1.94025	0.880957	0.0824016	0.501543		142.673	0.507195	1.73692
PFLU4117	vacJ	putative intercellular spreading lipoprotein	1.1.1.1	3	148.485	77.9506	1.90485	0.871826	0.0820647	0.501543		108.74	0.501387	1.73883
PFLU4792	PFLU4792	putative methyl-accepting chemotaxis protein I	3.1.4.46	0	160.467	86.4001	1.85725	0.826779	0.0821986	0.501543		113.493	0.475688	1.73807
PFLU0216	PFLU0217	putative transposase-like protein (pseudogene)	3.1.6.1	11	719.844	392.986	1.83173	0.83725	0.0830064	0.501543		549.757	0.482982	1.7335
PFLU5729	PFLU5729	putative ABC transport system, substrate-binding	2.6.1.62	3	218.631	124.736	1.75276	0.763344	0.0828738	0.501543		242.489	0.440158	1.73425
PFLU0218	PFLU0218	conserved hypothetical protein	3.1.6.1	10	444.851	275.04	1.6174	0.664266	0.0832731	0.501543		384.566	0.383525	1.732
PFLU1793	PFLU1793	putative metalloprotease	3.6.3.28	13	1284.15	795.489	1.61429	0.671077	0.082656	0.501543		725.694	0.386681	1.73548
PFLU2957	mgtB	Mg(2+) transport ATPase protein B	2.7.8.8	3	131.157	82.5601	1.58863	0.598736	0.0832117	0.501543		113.327	0.345621	1.73235
PFLU2475	PFLU2475	conserved hypothetical protein	1.1.1.14	10	902.479	585.636	1.54102	0.615495	0.0826724	0.501543		799.156	0.354673	1.73539
PFLU4656	PFLU4656	conserved hypothetical protein	EC	10	394.268	257.839	1.52912	0.588168	0.0831352	0.501543		281.579	0.339436	1.73278
PFLU4255	yafM	conserved hypothetical protein	3.1.3.18	10	105.106	54.9477	1.91284	0.865467	0.0833998	0.501784		77.6429	0.499896	1.73129
PFLU2486	PFLU2486	putative methyl-accepting chemotaxis protein	1.1.1.14	0	111.732	55.8166	2.00178	0.918281	0.0841252	0.504577		39.9183	0.531647	1.72724
PFLU4152	PFLU4152	hypothetical protein	6.1.1.3	8	577.837	385.758	1.49792	0.566	0.084117	0.504577		379.103	0.327682	1.72728
PFLU5292	PFLU5292	conserved hypothetical protein	1.3.1.26	10	3702.45	1774	2.08706	1.00887	0.0842349	0.504712		1507.78	0.584302	1.72663
PFLU6090	PFLU6090	putative cation ABC transport system, membrane	2.7.1.35	3	54.7992	33.8116	1.62072	0.600818	0.0843893	0.505115		36.4387	0.348145	1.72577
PFLU5118	PFLU5118	putative two-component system, response	2.7.3.-	9	760.677	391.148	1.94473	0.913553	0.0854861	0.509355		1394.28	0.531227	1.71971
PFLU2773	PFLU2773	conserved hypothetical protein	2.4.1.18	10	173.372	91.7433	1.88975	0.855811	0.0855715	0.509355		162.276	0.497786	1.71924
PFLU2589	PFLU2589	hypothetical protein	1.1.1.18	8	145.88	86.4037	1.68835	0.724321	0.0855666	0.509355		83.3333	0.421297	1.71926
PFLU5886	PFLU5886	conserved hypothetical protein	3.4.11.9	10	661.352	284.137	2.32758	1.13725	0.086022	0.510176		416.818	0.662436	1.71677
PFLU3939	PFLU3939	conserved hypothetical protein	3.4.99.-	10	421.848	195.762	2.1549	1.0397	0.0860273	0.510176		184.59	0.605625	1.71674
PFLU1374	PFLU1374	putative hemolysin-like protein	4.1.1.44	0	317.836	170.921	1.85955	0.845573	0.0861628	0.510457		172.427	0.492759	1.716
PFLU2679	PFLU2679	conserved hypothetical protein	2.7.1.23	10	589.334	362.202	1.62709	0.67522	0.0865576	0.51175		416.648	0.39398	1.71384
PFLU3945	PFLU3945	putative TetR-family regulatory protein	3.5.2.2	9	1077.53	715.81	1.50532	0.573207	0.087135	0.514114		828.759	0.33507	1.71071
PFLU0439	PFLU0439	putative chromosome partitioning-related ParA	1.1.1.100	0	3541.4	2035.82	1.73954	0.773975	0.0872339	0.514174		2674.52	0.452571	1.71017
PFLU1110	PFLU1110	putative DNA-binding protein	1.1.5.2	9	586.052	275.638	2.12617	1.02184	0.0874922	0.514235		530.404	0.597994	1.70878
PFLU5107	PFLU5107	putative colicin-E3 immunity protein	2.7.3.-	0	76.3591	42.9197	1.77912	0.733002	0.0875341	0.514235		41.0594	0.429019	1.70855
PFLU4577	PFLU4577	conserved hypothetical protein	2.4.2.7	10	15835.9	6553.3	2.41647	1.18121	0.0886324	0.516785		8387.29	0.693744	1.70266
PFLU1918	PFLU1918	hypothetical protein	4.2.1.11	8	186.191	94.8237	1.96355	0.906451	0.0884655	0.516785		83.4155	0.532096	1.70355
PFLU5669	PFLU5669	hypothetical protein	4.1.2.5	8	411.657	216.191	1.90414	0.879099	0.0884623	0.516785		275.792	0.516035	1.70357
PFLU0263	PFLU0263	conserved EAL domain protein	6.3.2.2	9	1183.65	782.666	1.51233	0.583131	0.088658	0.516785		770.106	0.34251	1.70252
PFLU5239	pcnB	putative polynucleotide adenylyltransferase	2.7.7.19	2	3516.08	2494.85	1.40934	0.488281	0.0888462	0.517362		2413.19	0.286968	1.70152
PFLU1600	PFLU1600	hypothetical protein	1.-.-.-	8	47.5534	25.8483	1.83971	0.767345	0.0894114	0.519608		31.2932	0.451775	1.69851
PFLU2891	PFLU2891	putative phage tail assembly protein	2.1.1.73	12	46.3134	21.8127	2.12323	0.925357	0.090602	0.524978		30.4799	0.546827	1.69223
PFLU0913	PFLU0913	conserved hypothetical protein	1.1.99.16	10	418.747	209.064	2.00296	0.945534	0.0907506	0.524978		440.555	0.559008	1.69145
PFLU5458	PFLU5458	putative MerR-family regulatory protein	3.6.1.1	9	259.568	143.414	1.80992	0.806013	0.0907885	0.524978		167.351	0.476577	1.69125
PFLU3183	PFLU3183	conserved hypothetical protein	2.6.1.1	10	70.1469	46.6764	1.50283	0.526548	0.0906344	0.524978		110.421	0.311187	1.69206
PFLU1345	livH1	high-affinity branched-chain amino acid ABC	1.4.3.5	3	679.705	440.129	1.54433	0.611745	0.0911929	0.526674		572.119	0.362164	1.68914
PFLUs30					625018	283141	2.20744	1.07317	0.0919695	0.52679		390005	0.636857	1.6851
PFLU1091	PFLU1091	putative fimbria protein precursor	1.1.5.2	3	63.2351	34.4275	1.83676	0.76816	0.092011	0.52679		76.3948	0.455913	1.68488
PFLU2137	PFLU2137	putative ATP-binding protein	3.5.4.1	13	2556.68	1606.89	1.59107	0.654001	0.0918775	0.52679		1447.74	0.387998	1.68558
PFLU3819	nuoB	NADH-quinone oxidoreductase chain B	1.6.99.5	1	5915.88	3759.72	1.57349	0.640255	0.0918108	0.52679		5292.58	0.379766	1.68592
PFLU2887	PFLU2887	hypothetical protein	2.1.1.73	8	1455.68	558.261	2.60753	1.26546	0.0922771	0.527272		572.505	0.751681	1.68351
PFLUt57					42.6567	18.8899	2.25817	1.02105	0.0929256	0.529411		17.1085	0.607709	1.68016
PFLU4458	phhA	putative phenylalanine-4-hydroxylase	1.14.16.1	6	8282.4	4218.04	1.96357	0.928986	0.0929085	0.529411		6206.76	0.552885	1.68025
PFLU4495	spr	putative lipoprotein	2.5.1.17	3	3602.82	2258.41	1.59529	0.658019	0.0930405	0.529545		3072.18	0.391777	1.67957
PFLU1936	PFLU1936	putative transposase (pseudogene)	4.2.1.11	11	78.7641	36.1721	2.17748	1.03375	0.0937837	0.532609		38.126	0.616879	1.67577
PFLU0364	PFLU0364	putative histidine ABC transport system,	4.2.1.49	3	1568.01	846.278	1.85283	0.854181	0.0938547	0.532609		1730.98	0.509836	1.67541
PFLU6114	glmS	glucosamine--fructose-6-phosphate	2.6.1.16	6	785.731	523.173	1.50186	0.571303	0.0950392	0.537751		549.25	0.342222	1.66939
PFLU2962	PFLU2962	hypothetical protein	1.20.4.1	8	714.008	290.886	2.4546	1.1976	0.0953197	0.538287		289.02	0.717993	1.66798
PFLU0390	PFLU0390	conserved hypothetical protein	2.1.1.-	10	1338.12	705.613	1.8964	0.882676	0.0952436	0.538287		603.796	0.529067	1.66836
PFLU6128	gidB	glucose inhibited division protein B	2.1.-.-	0	1088.3	632.623	1.7203	0.75581	0.0955759	0.538684		668.636	0.45348	1.66669
PFLU3788	PFLU3788	conserved hypothetical protein	1.1.1.28	10	941.141	569.845	1.65157	0.701505	0.095575	0.538684		595.667	0.420896	1.6667
PFLU4927	PFLU4927	conserved hypothetical protein	6.1.1.12	10	20202.2	12487.1	1.61785	0.677518	0.095855	0.539208		8561.55	0.406847	1.66529
PFLU1654	PFLU1654	conserved hypothetical protein	2.7.4.14	10	15019.6	5310.06	2.82852	1.36129	0.0962018	0.54011		4411.21	0.818302	1.66355
PFLUt33					3868.99	1586.19	2.43918	1.18778	0.0969562	0.54049		1809.17	0.71562	1.65979
PFLU3170	PFLU3170	putative membrane protein	3.1.1.3	3	20.8021	10.6941	1.9452	0.767185	0.0967877	0.54049		16.4137	0.461984	1.66063
PFLU3541	PFLU3541	conserved hypothetical protein	1.3.99.-	10	314.727	164.994	1.90751	0.883124	0.096713	0.54049		137.557	0.531681	1.661
PFLU3616	PFLU3616	putative membrane protein	1.1.2.3	3	527.796	333.063	1.58468	0.645493	0.0970158	0.54049		1160.49	0.388969	1.6595
PFLU2138	PFLU2138	putative DNA helicase	3.5.4.1	2	2444.26	1614.26	1.51417	0.585574	0.0968428	0.54049		1833	0.35268	1.66036
PFLU0123	PFLU0123	putative taurine catabolism dioxygenase	1.6.1.2	6	104.212	69.9918	1.48892	0.518625	0.0963723	0.54049		82.581	0.311917	1.6627
PFLU0956	PFLU0956	putaive GGDEF domain membrane protein	3.5.1.-	9	613.527	413.971	1.48205	0.54731	0.0969814	0.54049		635.763	0.329771	1.65967
PFLU2246	PFLU2246	conserved hypothetical protein	2.7.8.5	10	820.416	409.887	2.00157	0.948443	0.0971681	0.540818		298.372	0.571785	1.65874
PFLU3098	PFLU3098	putative cytochrome b-561 membrane protein	4.1.3.18	1	64.908	45.0366	1.44123	0.536446	0.0972887	0.54097		41.7864	0.323522	1.65814
PFLU1732A	PFLU1732A	putative transposase	1.8.4.6	12	38.8427	24.1388	1.60914	0.594052	0.0974265	0.541217		27.438	0.358411	1.65746
PFLU4260	PFLU4260	putative transmembrane transport protein	3.1.3.18	3	97.3803	57.2061	1.70227	0.689173	0.0981051	0.542904		164.901	0.416643	1.65411
PFLU3847	PFLU3847	putative ABC transporter ATP-binding protein	2.3.1.118	3	150.333	92.039	1.63336	0.655869	0.0979719	0.542904		162.673	0.396352	1.65477
PFLU0543	PFLU0543	conserved hypothetical protein	3.6.1.-	10	787.024	609.394	1.29149	0.357755	0.0980189	0.542904		527.588	0.216227	1.65453
PFLU3475	PFLU3475	putative acyl-CoA dehydrogenase	1.3.99.3	13	151.465	37.3078	4.05987	1.65797	0.100985	0.548048		231.533	1.0109	1.6401
PFLU5104	PFLU5104	conserved hypothetical protein	2.7.3.-	10	686.719	283.239	2.42452	1.17175	0.0995774	0.548048		708.875	0.711487	1.64691
PFLU4890	arcD	arginine/ornithine antiporter	3.2.2.21	3	16862.9	7407.77	2.27638	1.1072	0.100742	0.548048		8548.95	0.674602	1.64127
PFLU0071	katE	catalase HPII	1.11.1.6	0	4719.05	2251.22	2.09622	1.00924	0.100236	0.548048		4342.17	0.614002	1.64371
PFLU0141	PFLU0141	hypothetical membrane protein	1.6.1.2	3	295.207	141.017	2.09341	0.993991	0.100402	0.548048		1030.28	0.60502	1.64291
PFLUt61					141.895	69.6961	2.03591	0.952271	0.100013	0.548048		88.7629	0.578961	1.64479
PFLU1484	PFLU1484	conserved hypothetical protein	6.3.2.6	10	351.203	183.182	1.91723	0.888496	0.100641	0.548048		163.714	0.541188	1.64175
PFLUt63					501.605	265.824	1.88698	0.870024	0.0994323	0.548048		297.785	0.528051	1.64761
PFLU5040	scrA	PTS system, sucrose-specific IIBC component	2.7.1.69	3	174.048	99.2961	1.75282	0.782544	0.101294	0.548048		106.58	0.477565	1.63861
PFLU2252	PFLU2252	putative membrane protein	2.7.8.5	3	2244.68	1312.95	1.70965	0.748339	0.100764	0.548048		1255.52	0.455982	1.64116
PFLU4170	PFLU4170	putative membrane protein	3.1.21.1	3	53.9844	31.8482	1.69505	0.657755	0.100145	0.548048		30.5529	0.400057	1.64415
PFLU1144	PFLU1144	conserved hypothetical protein	2.7.1.30	10	228.778	139.325	1.64205	0.678252	0.100454	0.548048		216.361	0.412899	1.64266
PFLU1622	PFLU1622	conserved hypothetical protein	1.1.99.16	10	738.401	478.362	1.5436	0.606571	0.101151	0.548048		489.995	0.370018	1.6393
PFLU5790	PFLU5790	putative oxidoreductase	2.4.2.-	13	173.595	118	1.47114	0.507275	0.100531	0.548048		191.493	0.308884	1.64229
PFLU5579		conserved hypothetical protein	2.1.1.-	10	326.288	228.246	1.42955	0.49528	0.101305	0.548048		280.339	0.302265	1.63856
PFLU5368	PFLU5368	putative transport-related membrane protein	1.1.1.25	3	367.21	274.762	1.33647	0.409202	0.100602	0.548048		295.81	0.249218	1.64194
PFLU0613	fis	DNA-binding protein	3.5.4.10	2	737.478	321.176	2.29618	1.11117	0.10154	0.548806		479.868	0.678601	1.63744
PFLU4287	PFLU4287	probable transport-related membrane protein	3.5.1.16	3	59.9412	40.1392	1.49334	0.521877	0.101666	0.548978		65.2421	0.318834	1.63683
PFLU4543A	PFLU4543A	hypothetical protein	3.1.4.14	8	128.493	84.1566	1.52684	0.581107	0.102179	0.550722		93.3086	0.355552	1.63438
PFLU1496	PFLU1496	putative transport-related membrane protein	6.3.2.6	3	110.995	68.6507	1.61681	0.640229	0.102543	0.551318		101.106	0.392142	1.63265
PFLU0669	PFLU0669	putative atrazine degradation related protein	3.6.3.-	6	206.021	150.279	1.37093	0.416155	0.102964	0.552894		175.54	0.255208	1.63065
PFLU0662	PFLU0662	conserved hypothetical protein	3.6.3.-	10	1058.66	434.704	2.43535	1.18215	0.10358	0.554394		471.665	0.726254	1.62774
PFLU0787	PFLU0787	conserved hypothetical protein	5.4.99.-	10	1655.32	962.42	1.71996	0.758358	0.103626	0.554394		1271.63	0.465958	1.62752
PFLU4148	thrS	putative threonyl-tRNA synthetase	6.1.1.3	2	15605.3	11496.3	1.35742	0.436493	0.103521	0.554394		9245.79	0.268113	1.62802
PFLU0205	PFLU0205	putative LysR-family regulatory protein	3.1.6.1	9	60.0826	35.566	1.68933	0.645545	0.104458	0.557813		35.6924	0.397597	1.62362
PFLU1648	cmk	cytidylate kinase	2.7.4.14	7	16157.3	8395.21	1.92459	0.901187	0.104764	0.558419		12051	0.555539	1.62218
[truncated: 2,622 more rows]

## Sheet: CompC_raw_normalised_basemeans
Locus	Gene Name	Product	EC Number	Colour in SBW25 Genome Annotation	6B4_cap+ rep 1	6B4_cap+ rep 2	6B4_cap+ rep 3	6B4_cap- rep 1	6B4_cap- rep 2	6B4_cap- rep 3		6B4_cap+ Mean	6B4_cap- Mean	6B4_cap+ Stdev	6B4_Cap- Stdev	6B4_cap+ Stdev/Mean	6B4_cap- Stdev/Mean
[truncated: 6,033 more rows]

[truncated: 1 more sheets: CompC_summary]
