# Supplementary material for: Repeated Phenotypic Evolution by Different Genetic Routes in Pseudomonas fluorescens SBW25
Source: Mol Biol Evol. 2019 Mar 5;36(5):1071–85. doi: 10.1093/molbev/msz040 (PMC6519391; doi:10.1093/molbev/msz040)
Supplement: Supplementary Data [file msz040_supp.zip › supplementary_table_S6.xlsx]

## Sheet: ComaprisonA_upA4
This is the comparison between (i) 1A4 and 1B4_Cap- and (ii) 6A4 and 6B4_Cap-: which genes are more highly epressed in both 6A4 and 1A4 (shared), or only 6A4 or 1A4 (unique)?
Shared					Unique
Locus	Name	Pathway	COG		6A4	1A4
PFLU0022	qor	qor quinone oxidoreductase	C		PFLU0196	PFLU0001
PFLU0182	PFLU0182	putative response regulator	T		PFLU0208	PFLU0005
PFLU0415	gltD	Glutamate synthase [NADPH] small chain	E		PFLU0254	PFLU0007
PFLU0458	PFLU0458	conserved GGDEF/EAL domain protein	T		PFLU0276	PFLU0008
PFLU0507	PFLU0507	conserved hypothetical protein	S		PFLU0292	PFLU0012
PFLU0537	dnaB	Replicative DNA helicase	L		PFLU0296	PFLU0013
PFLU0632	PFLU0632	MazG nucleotide pyrophosphohydrolase	S		PFLU0358	PFLU0014
PFLU0797	PFLU0797	Protein of unknown function (DUF1631)	S		PFLU0365	PFLU0018
PFLU0925	PFLU0925	LuxR family Transcriptional regulator	K		PFLU0366	PFLU0019
PFLU1024	PFLU1024	iclR family transcriptional regulator	K		PFLU0367	PFLU0025
PFLU1029	PFLU1029	Possible transcriptional regulator	S		PFLU0380	PFLU0027
PFLU1082	PFLU1082	conserved hypothetical protein	S		PFLU0389	PFLU0032
PFLU1083	PFLU1083	Diguanylate cyclase phosphodiesterase (EAL)	T		PFLU0491	PFLU0033
PFLU1141	glpR	Glycerol-3-phosphate regulon repressor	K		PFLU0497	PFLU0037
PFLU1143	glpF	Channel that permits osmotically driven movement of water in both directions. It is involved in the osmoregulation and in the maintenance of cell turgor during volume expansion in rapidly growing cells. It mediates rapid entry or exit of water in response to abrupt changes in osmolarity (By similarity)	G		PFLU0526	PFLU0038
PFLU1363	PFLU1363	coenzyme A transferase	I		PFLU0530	PFLU0042
PFLU1365	pcaF	Acetyl-CoA acetyltransferase	I		PFLU0549	PFLU0045
PFLU1366	pcaH	Protocatechuate 3,4-dioxygenase, beta	Q		PFLU0558	PFLU0048
PFLU1367	pcaG	Protocatechuate 3,4-dioxygenase alpha	Q		PFLU0659	PFLU0049
PFLU1368	kgtP	Metabolite H symporter, major facilitator superfamily (MFS)	G		PFLU0923	PFLU0053
PFLU1454	PFLU1454	Folate-binding protein involved in regulating the level of ATP-DnaA and in the modification of some tRNAs. It is probably a key factor in regulatory networks that act via tRNA modification, such as initiation of chromosomal replication (By similarity)	S		PFLU0924	PFLU0059
PFLU1491	PFLU1491	short-chain dehydrogenase reductase	IQ		PFLU0969	PFLU0062
PFLU1504	PFLU1504	LysR family transcriptional regulator	K		PFLU1018	PFLU0069
PFLU1582	PFLU1582	Type iv pilus assembly	S		PFLU1084	PFLU0073
PFLU1583	PFLU1583	Response regulator	T		PFLU1142	PFLU0074
PFLU1617	PFLU1617	Function unknown	S		PFLU1155	PFLU0077
PFLU1732	msrB	Reductase	O		PFLU1195	PFLU0087
PFLU1737	PFLU1737	Function unknown: ATPase (AAA	S		PFLU1213	PFLU0096
PFLU1847	PFLU1847	Putative lipoprotein, function unknown	S		PFLU1230	PFLU0098
PFLU1855	PFLU1855	methyl-accepting chemotaxis	S		PFLU1314	PFLU0102
PFLU1941	PFLU1941	GntR Family Transcriptional Regulator	K		PFLU1335	PFLU0106
PFLU2090	PFLU2090	HAD-superfamily hydrolase subfamily IA variant 3	S		PFLU1436	PFLU0107
PFLU2091	PFLU2091	Transaldolase is important for the balance of metabolites in the pentose-phosphate pathway (By similarity)	G		PFLU1472	PFLU0119
PFLU2096	PFLU2096	Major Facilitator Superfamily	G		PFLU1478	PFLU0120
PFLU2206	PFLU2206	Iclr family transcriptional regulator	K		PFLU1488	PFLU0124
PFLU2298	xylH	(ABC) transporter	G		PFLU1489	PFLU0127
PFLU2341	PFLU2341	Binding-protein-dependent transport systems, inner membrane component	E		PFLU1493	PFLU0129
PFLU2352	PFLU2352	Dehydrogenase	I		PFLU1498	PFLU0131
PFLU2376	PFLU2376	Short-chain dehydrogenase reductase Sdr	S		PFLU1519	PFLU0134
PFLU2389	PFLU2389	Transcriptional regulator	K		PFLU1533	PFLU0139
PFLU2392	PFLU2392	faD-dependent pyridine nucleotide-disulfide oxidoreductase	C		PFLU1540	PFLU0140
PFLU2467	PFLU2467	AraC family transcriptional regulator	K		PFLU1557	PFLU0152
PFLU2530	PFLU2530	Two component transcriptional regulator, LuxR family	T		PFLU1680	PFLU0154
PFLU2563	PFLU2563	AraC family transcriptional regulator	K		PFLU1701	PFLU0158
PFLU2577	PFLU2577	Xylose isomerase domain-containing protein	G		PFLU1718	PFLU0160
PFLU2585	PFLU2585	ABC transporter (Permease)	G		PFLU1727	PFLU0163
PFLU2770	PFLU2770	Tetr family transcriptional regulator	K		PFLU1753	PFLU0173
PFLU2800	PFLU2800	aminopeptidase	E		PFLU1805	PFLU0175
PFLU2974	PFLU2974	Protein of unknown function (DUF1470)	S		PFLU1814	PFLU0179
PFLU3126	PFLU3126	Two component transcriptional regulator (Winged helix family)	T		PFLU1815	PFLU0181
PFLU3149	PFLU3149	Transcriptional regulator	K		PFLU1840	PFLU0184
PFLU3178	PFLU3178	epimerase	GM		PFLU1911	PFLU0190
PFLU3283	PFLU3283	short-chain dehydrogenase reductase	IQ		PFLU1942	PFLU0194
PFLU3328	PFLU3328	Transcriptional Regulator AraC Family	K		PFLU1963	PFLU0198
PFLU3592	PFLU3592	ribonuclease, T2	J		PFLU2093	PFLU0200
PFLU3644	PFLU3644	Major Facilitator	G		PFLU2149	PFLU0202
PFLU3748	PFLU3748	FecR protein	PT		PFLU2277	PFLU0229
PFLU3794	PFLU3794	glycosyl transferase family	M		PFLU2279	PFLU0230
PFLU3890	PFLU3890	carboxylase	I		PFLU2280	PFLU0231
PFLU3981	PFLU3981	GntR Family Transcriptional Regulator	K		PFLU2290	PFLU0234
PFLU3982	PFLU3982	amino acid ABC transporter, periplasmic	E		PFLU2343	PFLU0240
PFLU3996	PFLU3996	Ribose ABC transporter, periplasmic ribose-binding protein	G		PFLU2354	PFLU0242
PFLU4342	PFLU4342	isochorismatase	Q		PFLU2367	PFLU0243
PFLU4467	rap	Transcriptional regulator, MarR family. RNA polymerase-associated protein II.	K		PFLU2444	PFLU0244
PFLU4486	cobQ	catalyzes amidations at positions B, D, E, and G on adenosylcobyrinic A,C-diamide. NH(2) groups are provided by glutamine, and one molecule of ATP is hydrogenolyzed for each amidation (By similarity)	H		PFLU2531	PFLU0245
PFLU4508	PFLU4508	DTW domain containing protein	S		PFLU2540	PFLU0247
PFLU4561	PFLU4561	cytochrome c	C		PFLU2575	PFLU0256
PFLU4681	PFLU4681	transcriptional regulator	K		PFLU2576	PFLU0258
PFLU4779	PFLU4779	Amidase	J		PFLU2578	PFLU0259
PFLU4820	PFLU4820	transcriptional regulator	K		PFLU2579	PFLU0260
PFLU4950	PFLU4950	3-Hydroxyisobutyrate dehydrogenase	I		PFLU2580	PFLU0261
PFLU5052	PFLU5052	Aminotransferase	E		PFLU2581	PFLU0262
PFLU5101	PFLU5101	Lysine exporter protein (Lyse ygga)	E		PFLU2582	PFLU0263
PFLU5440	PFLU5440	Transcriptional regulator	K		PFLU2649	PFLU0264
PFLU5445	PFLU5445	acetyltransferase	S		PFLU2655	PFLU0269
PFLU5484	PFLU5484	dTDP-4-dehydrorhamnose reductase	M		PFLU2670	PFLU0275
PFLU5610	PFLU5610	conserved hypothetical protein	S		PFLU2671	PFLU0277
PFLU5612	PFLU5612	methyltransferase, type 11	S		PFLU2672	PFLU0283
PFLU5613	PFLU5613	Alpha Beta Hydrolase	S		PFLU2704	PFLU0286
PFLU5617	PFLU5617	LysR family Transcriptional regulator	K		PFLU2727	PFLU0287
PFLU5677	PFLU5677	conserved hypothetical protein	S		PFLU2733	PFLU0290
PFLU5755	PFLU5755	UPF0301 protein	K		PFLU2752	PFLU0294
PFLU5814	PFLU5814	transcriptional regulator, MerR family	K		PFLU2768	PFLU0295
PFLU5818	PFLU5818	Pfam:DUF833	S		PFLU2784	PFLU0302
PFLU5835	PFLU5835	conserved hypothetical protein	S		PFLU2785	PFLU0306
PFLU5947	PFLU5947	Protein of unknown function, DUF484	S		PFLU2795	PFLU0311
PFLU5959	PFLU5959	Mate efflux family protein	V		PFLU2815	PFLU0313
PFLU5960	PFLU5960	Diguanylate cyclase	T		PFLU2938	PFLU0314
PFLU6043	PFLU6043	response regulator	T		PFLU2966	PFLU0319
PFLU6075	uvrD	DNA helicase	L		PFLU2972	PFLU0322
PFLU6083	PFLU6083	cobalamin synthesis protein	S		PFLU3010	PFLU0331
PFLU6091	PFLU6091	periplasmic solute binding protein	P		PFLU3025	PFLU0343
					PFLU3027	PFLU0347
					PFLU3028	PFLU0348
					PFLU3029	PFLU0357
					PFLU3030	PFLU0363
					PFLU3119	PFLU0371
					PFLU3137	PFLU0374
					PFLU3153	PFLU0384
					PFLU3177	PFLU0386
					PFLU3192	PFLU0387
					PFLU3201	PFLU0393
					PFLU3202	PFLU0395
					PFLU3268	PFLU0397
					PFLU3269	PFLU0398
					PFLU3272	PFLU0403
					PFLU3275	PFLU0413
					PFLU3276	PFLU0419
					PFLU3284	PFLU0422
					PFLU3285	PFLU0425
					PFLU3307	PFLU0427
					PFLU3322	PFLU0434
					PFLU3329	PFLU0437
					PFLU3334	PFLU0441
					PFLU3361	PFLU0445
					PFLU3415	PFLU0457
					PFLU3416	PFLU0461
					PFLU3417	PFLU0466
					PFLU3419	PFLU0473
					PFLU3444	PFLU0476
					PFLU3460	PFLU0477
					PFLU3461	PFLU0478
					PFLU3465	PFLU0479
					PFLU3522	PFLU0485
					PFLU3523	PFLU0488
					PFLU3554	PFLU0490
					PFLU3591	PFLU0493
					PFLU3632	PFLU0500
					PFLU3725	PFLU0502
					PFLU3727	PFLU0503
					PFLU3728	PFLU0505
					PFLU3848	PFLU0508
					PFLU3861	PFLU0512
					PFLU3886	PFLU0514
					PFLU3887	PFLU0517
					PFLU3888	PFLU0520
					PFLU3889	PFLU0522
					PFLU3891	PFLU0523
					PFLU3892	PFLU0525
					PFLU3920	PFLU0527
					PFLU3959	PFLU0540
					PFLU3960	PFLU0543
					PFLU3965	PFLU0551
					PFLU3987	PFLU0553
					PFLU4069	PFLU0555
					PFLU4084	PFLU0556
					PFLU4087	PFLU0559
					PFLU4088	PFLU0561
					PFLU4121	PFLU0566
					PFLU4205	PFLU0575
					PFLU4288	PFLU0576
					PFLU4390	PFLU0577
					PFLU4448	PFLU0579
					PFLU4457	PFLU0590
					PFLU4479	PFLU0597
					PFLU4483	PFLU0598
					PFLU4484	PFLU0603
					PFLU4487	PFLU0615
					PFLU4631	PFLU0624
					PFLU4644	PFLU0627
					PFLU4657	PFLU0631
					PFLU4684	PFLU0633
					PFLU4690	PFLU0634
					PFLU4691	PFLU0635
					PFLU4766	PFLU0638
					PFLU4785	PFLU0641
					PFLU4807	PFLU0642
					PFLU4809	PFLU0653
					PFLU4812	PFLU0657
					PFLU4853	PFLU0669
					PFLU4975	PFLU0671
					PFLU5022	PFLU0672
					PFLU5051	PFLU0678
					PFLU5130	PFLU0679
					PFLU5188	PFLU0685
					PFLU5244	PFLU0690
					PFLU5245	PFLU0691
					PFLU5275	PFLU0698
					PFLU5326	PFLU0701
					PFLU5332	PFLU0703
					PFLU5333	PFLU0705
					PFLU5397	PFLU0706
					PFLU5409	PFLU0708
					PFLU5478	PFLU0717
					PFLU5491	PFLU0718
					PFLU5614	PFLU0720
					PFLU5615	PFLU0721
					PFLU5625	PFLU0722
					PFLU5626	PFLU0727
					PFLU5671	PFLU0733
					PFLU5672	PFLU0734
					PFLU5688	PFLU0741
					PFLU5707	PFLU0742
					PFLU5720	PFLU0745
					PFLU5751	PFLU0746
					PFLU5753	PFLU0747
					PFLU5756	PFLU0748
					PFLU5911	PFLU0751
					PFLU5917	PFLU0757
					PFLU5918	PFLU0768
					PFLU5949	PFLU0770
					PFLU6033	PFLU0772
					PFLU6116	PFLU0781
						PFLU0786
						PFLU0798
						PFLU0801
						PFLU0802
						PFLU0815
						PFLU0816
						PFLU0821
						PFLU0822
						PFLU0826
						PFLU0831
						PFLU0833
						PFLU0835
						PFLU0844
						PFLU0849
						PFLU0850
						PFLU0851
						PFLU0853
						PFLU0856
						PFLU0865
						PFLU0867
						PFLU0868
						PFLU0870
						PFLU0873
						PFLU0874
						PFLU0875
						PFLU0876
						PFLU0877
						PFLU0881
						PFLU0882
						PFLU0883
						PFLU0887
						PFLU0890
						PFLU0891
						PFLU0892
						PFLU0898
						PFLU0903
						PFLU0914
						PFLU0926
						PFLU0931
						PFLU0932
						PFLU0933
						PFLU0935
						PFLU0940
						PFLU0941
						PFLU0943
						PFLU0944
						PFLU0945
						PFLU0946
						PFLU0949
						PFLU0950
						PFLU0951
						PFLU0952
						PFLU0954
						PFLU0955
						PFLU0957
						PFLU0961
						PFLU0964
						PFLU0966
						PFLU0971
						PFLU0975
						PFLU0978
						PFLU0979
						PFLU0981
						PFLU0982
						PFLU0989
						PFLU0994
						PFLU0996
						PFLU0998
						PFLU1000
						PFLU1001
						PFLU1005
						PFLU1007
						PFLU1010
						PFLU1017
						PFLU1020
						PFLU1022
						PFLU1025
						PFLU1026
						PFLU1030
						PFLU1031
						PFLU1036
						PFLU1038
						PFLU1040
						PFLU1041
						PFLU1042
						PFLU1043
						PFLU1044
						PFLU1045
						PFLU1046
						PFLU1047
						PFLU1050
						PFLU1055
						PFLU1056
						PFLU1057
						PFLU1059
						PFLU1070
						PFLU1072
						PFLU1076
						PFLU1077
						PFLU1091
						PFLU1093
						PFLU1094
						PFLU1095
						PFLU1101
						PFLU1105
						PFLU1107
						PFLU1109
						PFLU1110
						PFLU1112
						PFLU1115
						PFLU1121
						PFLU1128
						PFLU1130
						PFLU1151
						PFLU1154
						PFLU1158
						PFLU1163
						PFLU1165
						PFLU1167
						PFLU1173
						PFLU1176
						PFLU1178
						PFLU1179
						PFLU1180
						PFLU1181
						PFLU1183
						PFLU1185
						PFLU1187
						PFLU1188
						PFLU1193
						PFLU1196
						PFLU1197
						PFLU1199
						PFLU1203
						PFLU1207
						PFLU1211
						PFLU1216
						PFLU1217
						PFLU1220
						PFLU1223
						PFLU1231
						PFLU1234
						PFLU1236
						PFLU1238
						PFLU1239
						PFLU1243
						PFLU1246
						PFLU1247
						PFLU1249
						PFLU1250
						PFLU1252
						PFLU1253
						PFLU1259
						PFLU1260
						PFLU1261
						PFLU1264
						PFLU1268
						PFLU1273
						PFLU1275
						PFLU1278
						PFLU1281
						PFLU1282
						PFLU1284
						PFLU1298
						PFLU1301
						PFLU1305
						PFLU1306
						PFLU1309
						PFLU1310
						PFLU1311
						PFLU1312
						PFLU1313
						PFLU1317A
						PFLU1318
						PFLU1324
						PFLU1325
						PFLU1328
						PFLU1329
						PFLU1361
						PFLU1362
						PFLU1364
						PFLU1369
						PFLU1371
						PFLU1373
						PFLU1375
						PFLU1376
						PFLU1379
						PFLU1386
						PFLU1387
						PFLU1390
						PFLU1399
						PFLU1403
						PFLU1410
						PFLU1417
						PFLU1418
						PFLU1421
						PFLU1427
						PFLU1429
						PFLU1430
						PFLU1437
						PFLU1439
						PFLU1441
						PFLU1442
						PFLU1444
						PFLU1445
						PFLU1447
						PFLU1448
						PFLU1450
						PFLU1457
						PFLU1458
						PFLU1459
						PFLU1460
						PFLU1465
						PFLU1468
						PFLU1471
						PFLU1474
						PFLU1479
						PFLU1483
						PFLU1487
						PFLU1499
						PFLU1502
						PFLU1505
						PFLU1506
						PFLU1512
						PFLU1514
						PFLU1518
						PFLU1520
						PFLU1524
						PFLU1526
						PFLU1530
						PFLU1532
						PFLU1535
						PFLU1542
						PFLU1544
						PFLU1547
						PFLU1549
						PFLU1550
						PFLU1555
						PFLU1565
						PFLU1570
						PFLU1572
						PFLU1576
						PFLU1579
						PFLU1584
						PFLU1585
						PFLU1591
						PFLU1591A
						PFLU1599
						PFLU1601
						PFLU1602
						PFLU1605
						PFLU1606
						PFLU1607
						PFLU1611
						PFLU1612
						PFLU1619
						PFLU1622
						PFLU1623
						PFLU1625
						PFLU1628
						PFLU1630
						PFLU1631
						PFLU1632
						PFLU1636
						PFLU1638
						PFLU1639
						PFLU1646
						PFLU1650
						PFLU1651
						PFLU1652
						PFLU1656
						PFLU1659
						PFLU1662
						PFLU1663
						PFLU1664
						PFLU1665
						PFLU1667
						PFLU1672
						PFLU1673
						PFLU1674
						PFLU1678
						PFLU1681
						PFLU1682
						PFLU1683
						PFLU1684
						PFLU1685
						PFLU1692
						PFLU1693
						PFLU1694
						PFLU1695
						PFLU1698
						PFLU1703
						PFLU1706
						PFLU1707
						PFLU1708
						PFLU1715
						PFLU1720
						PFLU1721
						PFLU1730
						PFLU1738
						PFLU1748
						PFLU1752
						PFLU1757
						PFLU1763
						PFLU1764
						PFLU1765
						PFLU1767
						PFLU1769
						PFLU1770
						PFLU1771
						PFLU1772
						PFLU1774
						PFLU1775
						PFLU1777
						PFLU1778
						PFLU1784
						PFLU1788
						PFLU1791
						PFLU1794
						PFLU1797
						PFLU1803
						PFLU1807
						PFLU1808
						PFLU1811
						PFLU1812
						PFLU1816
						PFLU1817
						PFLU1818
						PFLU1819
						PFLU1820
						PFLU1826
						PFLU1830
						PFLU1832
						PFLU1833
						PFLU1834
						PFLU1839
						PFLU1842
						PFLU1843
						PFLU1844
						PFLU1846
						PFLU1859
						PFLU1860
						PFLU1864
						PFLU1872
						PFLU1876
						PFLU1878
						PFLU1879
						PFLU1883
						PFLU1890
						PFLU1891
						PFLU1892
						PFLU1893
						PFLU1895
						PFLU1909
						PFLU1912
						PFLU1915
						PFLU1919
						PFLU1925
						PFLU1930
						PFLU1931
						PFLU1939
						PFLU1945
						PFLU1950
						PFLU1951
						PFLU1953
						PFLU1965
						PFLU1967
						PFLU1978
						PFLU1980
						PFLU1982
						PFLU1990
						PFLU1991
						PFLU1992
						PFLU1994
						PFLU2005
						PFLU2009
						PFLU2010
						PFLU2011
						PFLU2016
						PFLU2020
						PFLU2021
						PFLU2023
						PFLU2030
						PFLU2031
						PFLU2035
						PFLU2036
						PFLU2037
						PFLU2038
						PFLU2039
						PFLU2043
						PFLU2060
						PFLU2061
						PFLU2064
						PFLU2066
						PFLU2067
						PFLU2073
						PFLU2076
						PFLU2077
						PFLU2085
						PFLU2087
						PFLU2092
						PFLU2094
						PFLU2097
						PFLU2099
						PFLU2101
						PFLU2107
						PFLU2108
						PFLU2112
						PFLU2113
						PFLU2114
						PFLU2116
						PFLU2122
						PFLU2123
						PFLU2129
						PFLU2130
						PFLU2133
						PFLU2135
						PFLU2142
						PFLU2143
						PFLU2147
						PFLU2155
						PFLU2159
						PFLU2164
						PFLU2167
						PFLU2170
						PFLU2181
						PFLU2183
						PFLU2185
						PFLU2186
						PFLU2188
						PFLU2190
						PFLU2200
						PFLU2203
						PFLU2210
						PFLU2211
						PFLU2212
						PFLU2213
						PFLU2215
						PFLU2221
						PFLU2230
						PFLU2232
						PFLU2236
						PFLU2239
						PFLU2244
						PFLU2245
						PFLU2250
						PFLU2252
						PFLU2254
						PFLU2256
						PFLU2268
						PFLU2275
						PFLU2289
						PFLU2291
						PFLU2294
						PFLU2299
						PFLU2303
						PFLU2304
						PFLU2305
						PFLU2307
						PFLU2309
						PFLU2310
						PFLU2315
						PFLU2331
						PFLU2332
						PFLU2334
						PFLU2337
						PFLU2339
						PFLU2345
						PFLU2346
						PFLU2357
						PFLU2359
						PFLU2360
						PFLU2361
						PFLU2364
						PFLU2365
						PFLU2366
						PFLU2368
						PFLU2372
						PFLU2373
						PFLU2375
						PFLU2385
						PFLU2390
						PFLU2398
						PFLU2403
						PFLU2404
						PFLU2407
						PFLU2409
						PFLU2410
						PFLU2420
						PFLU2424
						PFLU2432
						PFLU2433
						PFLU2437
						PFLU2442
						PFLU2445
						PFLU2449
						PFLU2451
						PFLU2452
						PFLU2458
						PFLU2459
						PFLU2468
						PFLU2469
						PFLU2470
						PFLU2471
						PFLU2482
						PFLU2483
						PFLU2487
						PFLU2489
						PFLU2491
						PFLU2493
						PFLU2497
						PFLU2498
						PFLU2504
						PFLU2511
						PFLU2516
						PFLU2517
						PFLU2519
						PFLU2522
						PFLU2527
						PFLU2538
						PFLU2539
						PFLU2548
						PFLU2556
						PFLU2568
						PFLU2588
						PFLU2593
						PFLU2594
						PFLU2596
						PFLU2598
						PFLU2603
						PFLU2612
						PFLU2617
						PFLU2620
						PFLU2621
						PFLU2622
						PFLU2623
						PFLU2625
						PFLU2628
						PFLU2631
						PFLU2632
						PFLU2633
						PFLU2635
						PFLU2645
						PFLU2650
						PFLU2656
						PFLU2658
						PFLU2664
						PFLU2666
						PFLU2674
						PFLU2675
						PFLU2678
						PFLU2682
						PFLU2686
						PFLU2688
						PFLU2690
						PFLU2692
						PFLU2693
						PFLU2694
						PFLU2703
						PFLU2705
						PFLU2708
						PFLU2709
						PFLU2711
						PFLU2718
						PFLU2725
						PFLU2726
						PFLU2734
						PFLU2745
						PFLU2748
						PFLU2750
						PFLU2751
						PFLU2753
						PFLU2755
						PFLU2760
						PFLU2762
						PFLU2764
						PFLU2765
						PFLU2771
						PFLU2778
						PFLU2780
						PFLU2782
						PFLU2786
						PFLU2788
						PFLU2796
						PFLU2801
						PFLU2811
						PFLU2823
						PFLU2824
						PFLU2824A
						PFLU2827
						PFLU2832
						PFLU2844A
						PFLU2845
						PFLU2850
						PFLU2857A
						PFLU2865
						PFLU2869
						PFLU2874
						PFLU2879
						PFLU2886
						PFLU2888
						PFLU2892B
						PFLU2906
						PFLU2911
						PFLU2912
						PFLU2913
						PFLU2914
						PFLU2915
						PFLU2916
						PFLU2918
						PFLU2928
						PFLU2931
						PFLU2941
						PFLU2943
						PFLU2951
						PFLU2952
						PFLU2964
						PFLU2968
						PFLU2969
						PFLU2971
						PFLU2980
						PFLU2983
						PFLU2985
						PFLU2991A
						PFLU2993
						PFLU2994
						PFLU2997
						PFLU3003
						PFLU3004
						PFLU3016
						PFLU3019
						PFLU3021
						PFLU3022
						PFLU3023
						PFLU3024
						PFLU3036
						PFLU3037
						PFLU3038
						PFLU3044
						PFLU3053
						PFLU3054
						PFLU3055
						PFLU3060
						PFLU3066
						PFLU3068
						PFLU3070
						PFLU3073
						PFLU3075
						PFLU3077
						PFLU3089
						PFLU3090
						PFLU3091
						PFLU3092
						PFLU3096
						PFLU3097
						PFLU3098
						PFLU3107
						PFLU3111
						PFLU3115
						PFLU3116
						PFLU3117
						PFLU3120
						PFLU3123
						PFLU3125
						PFLU3127
						PFLU3128
						PFLU3133
						PFLU3134
						PFLU3135
						PFLU3138
						PFLU3143
						PFLU3144
						PFLU3145
						PFLU3148
						PFLU3151
						PFLU3152
						PFLU3157
						PFLU3158
						PFLU3166
						PFLU3175
						PFLU3176
						PFLU3191
						PFLU3194
						PFLU3196
						PFLU3204
						PFLU3205
						PFLU3206
						PFLU3207
						PFLU3208
						PFLU3209
						PFLU3210
						PFLU3211
						PFLU3212
						PFLU3213
						PFLU3222
						PFLU3224
						PFLU3226
						PFLU3227
						PFLU3228
						PFLU3232
						PFLU3236
						PFLU3238
						PFLU3241
						PFLU3243
						PFLU3247
						PFLU3248
						PFLU3249
						PFLU3253
						PFLU3258
						PFLU3261
						PFLU3262
						PFLU3263
						PFLU3265
						PFLU3282
						PFLU3287
						PFLU3288
						PFLU3295
						PFLU3297
						PFLU3300
						PFLU3301
						PFLU3303
						PFLU3309
						PFLU3310
						PFLU3313
						PFLU3319
						PFLU3333
						PFLU3335
						PFLU3338
						PFLU3341
						PFLU3344
						PFLU3351
						PFLU3354
						PFLU3355
						PFLU3357
						PFLU3358
						PFLU3363
						PFLU3366
						PFLU3369
						PFLU3371
						PFLU3373
						PFLU3378
						PFLU3380
						PFLU3387
						PFLU3403
						PFLU3410
						PFLU3423
						PFLU3427
						PFLU3431
						PFLU3432
						PFLU3440
						PFLU3447
						PFLU3458
						PFLU3462
						PFLU3474
						PFLU3475
						PFLU3483
						PFLU3484
						PFLU3488
						PFLU3489
						PFLU3491
						PFLU3496
						PFLU3500
						PFLU3501
						PFLU3502
						PFLU3503
						PFLU3506
						PFLU3513
						PFLU3516
						PFLU3521
						PFLU3540
						PFLU3541
						PFLU3557
						PFLU3558
						PFLU3559
						PFLU3561
						PFLU3562
						PFLU3565
						PFLU3566
						PFLU3567
						PFLU3568
						PFLU3572
						PFLU3574
						PFLU3584
						PFLU3585
						PFLU3590
						PFLU3593
						PFLU3595
						PFLU3596
						PFLU3597
						PFLU3598
						PFLU3600
						PFLU3601
						PFLU3608
						PFLU3611
						PFLU3613
						PFLU3630
						PFLU3634
						PFLU3635
						PFLU3638
						PFLU3639
						PFLU3645
						PFLU3654
						PFLU3669
						PFLU3673
						PFLU3681
						PFLU3689
						PFLU3690
						PFLU3694
						PFLU3697
						PFLU3700
						PFLU3701
						PFLU3704
						PFLU3717
						PFLU3731
						PFLU3732
						PFLU3734
						PFLU3735
						PFLU3738
						PFLU3739
						PFLU3743
						PFLU3746
						PFLU3749
						PFLU3756
						PFLU3757
						PFLU3759
						PFLU3760
						PFLU3764
						PFLU3765
						PFLU3766
						PFLU3767
						PFLU3769
						PFLU3771
						PFLU3778
						PFLU3782
						PFLU3787
						PFLU3790
						PFLU3791
						PFLU3798
						PFLU3800
						PFLU3803
						PFLU3808
						PFLU3816
						PFLU3819
						PFLU3823
						PFLU3826
						PFLU3828
						PFLU3829
						PFLU3831
						PFLU3836
						PFLU3836A
						PFLU3840
						PFLU3844
						PFLU3846
						PFLU3850
						PFLU3853
						PFLU3860
						PFLU3868A
						PFLU3870
						PFLU3875
						PFLU3894
						PFLU3895
						PFLU3896
						PFLU3901
						PFLU3903
						PFLU3906
						PFLU3913
						PFLU3921
						PFLU3927
						PFLU3932
						PFLU3944
						PFLU3946
						PFLU3947
						PFLU3950
						PFLU3952
						PFLU3953
						PFLU3961
						PFLU3973
						PFLU3975
						PFLU3976
						PFLU3977
						PFLU3978
						PFLU3983
						PFLU3984
						PFLU3985
						PFLU3990
						PFLU3991
						PFLU3993
						PFLU3994
						PFLU4005
						PFLU4007
						PFLU4012
						PFLU4015
						PFLU4017
						PFLU4019
						PFLU4020
						PFLU4027
						PFLU4036
						PFLU4045
						PFLU4046
						PFLU4047
						PFLU4050
						PFLU4051
						PFLU4056
						PFLU4059
						PFLU4061
						PFLU4079
						PFLU4083
						PFLU4093
						PFLU4097
						PFLU4098
						PFLU4104
						PFLU4115
						PFLU4116
						PFLU4119
						PFLU4120
						PFLU4122A
						PFLU4125
						PFLU4125A
						PFLU4126C
						PFLU4127
						PFLU4136
						PFLU4138
						PFLU4141
						PFLU4142
						PFLU4143
						PFLU4144
						PFLU4151
						PFLU4152
						PFLU4153
						PFLU4157
						PFLU4164
						PFLU4167
						PFLU4170
						PFLU4171
						PFLU4173
						PFLU4175
						PFLU4191
						PFLU4199
						PFLU4200
						PFLU4209
						PFLU4213
						PFLU4223
						PFLU4228
						PFLU4231
						PFLU4242
						PFLU4249
						PFLU4250
						PFLU4253
						PFLU4257
						PFLU4260
						PFLU4261
						PFLU4269
						PFLU4275
						PFLU4276
						PFLU4277
						PFLU4282
						PFLU4284
						PFLU4286
						PFLU4287
						PFLU4295
						PFLU4300
						PFLU4312
						PFLU4315
						PFLU4318
						PFLU4321
						PFLU4322
						PFLU4323
						PFLU4329
						PFLU4330
						PFLU4339
						PFLU4341
						PFLU4348
						PFLU4349
						PFLU4351
						PFLU4354
						PFLU4358
						PFLU4360
						PFLU4362
						PFLU4373
						PFLU4374
						PFLU4376
						PFLU4377
						PFLU4381
						PFLU4384
						PFLU4388
						PFLU4389
						PFLU4399
						PFLU4405
						PFLU4410
						PFLU4411
						PFLU4414
						PFLU4421
						PFLU4424
						PFLU4432
						PFLU4435
						PFLU4443
						PFLU4446
						PFLU4447
						PFLU4462
						PFLU4464
						PFLU4480
						PFLU4481
						PFLU4489
						PFLU4491
						PFLU4493
						PFLU4496
						PFLU4497
						PFLU4498
						PFLU4501
						PFLU4502
						PFLU4503
						PFLU4504
						PFLU4506
						PFLU4511
						PFLU4512
						PFLU4514
						PFLU4519
						PFLU4524
						PFLU4531
						PFLU4533
						PFLU4534
						PFLU4536
						PFLU4539
						PFLU4540
						PFLU4543
						PFLU4549
						PFLU4550
						PFLU4553
						PFLU4560
						PFLU4564
						PFLU4565
						PFLU4577
						PFLU4582
						PFLU4594
						PFLU4596
						PFLU4597
						PFLU4598
						PFLU4600
						PFLU4601
						PFLU4605
						PFLU4607
						PFLU4610
						PFLU4612
						PFLU4620
						PFLU4623
						PFLU4624
						PFLU4625
						PFLU4627
						PFLU4629
						PFLU4638
						PFLU4639
						PFLU4642
						PFLU4643
						PFLU4649
						PFLU4656
						PFLU4658
						PFLU4660
						PFLU4661
						PFLU4663
						PFLU4668
						PFLU4669
						PFLU4680
						PFLU4682
						PFLU4685
						PFLU4693
						PFLU4696
						PFLU4702
						PFLU4705
						PFLU4710
						PFLU4714
						PFLU4715
						PFLU4717
						PFLU4739
						PFLU4750
						PFLU4759
						PFLU4761
						PFLU4764
						PFLU4765
						PFLU4767
						PFLU4768
						PFLU4775
						PFLU4776
						PFLU4778
						PFLU4781
						PFLU4782
						PFLU4783
						PFLU4784
						PFLU4793
						PFLU4801
						PFLU4810
						PFLU4824
						PFLU4825
						PFLU4830
						PFLU4832
						PFLU4841
						PFLU4844
						PFLU4845
						PFLU4850
						PFLU4852
						PFLU4854
						PFLU4858
						PFLU4859
						PFLU4860
						PFLU4861
						PFLU4862
						PFLU4866
						PFLU4867
						PFLU4869
						PFLU4873
						PFLU4876
						PFLU4877
						PFLU4880
						PFLU4882
						PFLU4884
						PFLU4900
						PFLU4902
						PFLU4907
						PFLU4910
						PFLU4911
						PFLU4912
						PFLU4920
						PFLU4921
						PFLU4922
						PFLU4923
						PFLU4924
						PFLU4925
						PFLU4927
						PFLU4929
						PFLU4932
						PFLU4934
						PFLU4938
						PFLU4939
						PFLU4945
						PFLU4948
						PFLU4951
						PFLU4953
						PFLU4954
						PFLU4958
						PFLU4960
						PFLU4963
						PFLU4966
						PFLU4969
						PFLU4970
						PFLU4976
						PFLU4979
						PFLU4981
						PFLU4987
						PFLU4988
						PFLU4990
						PFLU4995
						PFLU4999
						PFLU5000
						PFLU5001
						PFLU5002
						PFLU5005
						PFLU5007
						PFLU5016
						PFLU5020
						PFLU5021
						PFLU5023
						PFLU5031
						PFLU5033
						PFLU5035
						PFLU5040
						PFLU5057
						PFLU5058
						PFLU5062
						PFLU5063
						PFLU5064
						PFLU5065
						PFLU5066
						PFLU5067
						PFLU5070
						PFLU5073
						PFLU5074
						PFLU5075
						PFLU5076
						PFLU5080
						PFLU5081
						PFLU5082A
						PFLU5084
						PFLU5095
						PFLU5097
						PFLU5098
						PFLU5100
						PFLU5103
						PFLU5110
						PFLU5111
						PFLU5112
						PFLU5113
						PFLU5114
						PFLU5119
						PFLU5120
						PFLU5124
						PFLU5127
						PFLU5129
						PFLU5131
						PFLU5136
						PFLU5142
						PFLU5147
						PFLU5155
						PFLU5161
						PFLU5163
						PFLU5165
						PFLU5166
						PFLU5168
						PFLU5174
						PFLU5175
						PFLU5181
						PFLU5183
						PFLU5184
						PFLU5187
						PFLU5190
						PFLU5191
						PFLU5192
						PFLU5194
						PFLU5195
						PFLU5196
						PFLU5197
						PFLU5199
						PFLU5200
						PFLU5201
						PFLU5207
						PFLU5208
						PFLU5209
						PFLU5211
						PFLU5213
						PFLU5215
						PFLU5216
						PFLU5218
						PFLU5225
						PFLU5231
						PFLU5234
						PFLU5235
						PFLU5243
						PFLU5250
						PFLU5256
						PFLU5258
						PFLU5259
						PFLU5260
						PFLU5263
						PFLU5265
						PFLU5266
						PFLU5267
						PFLU5268
						PFLU5269
						PFLU5270
						PFLU5271
						PFLU5273
						PFLU5274
						PFLU5278
						PFLU5279
						PFLU5280
						PFLU5287
						PFLU5292
						PFLU5296
						PFLU5297
						PFLU5298
						PFLU5301
						PFLU5302
						PFLU5303
						PFLU5304
						PFLU5305
						PFLU5308
						PFLU5309
						PFLU5311
						PFLU5313
						PFLU5315
						PFLU5321
						PFLU5322
						PFLU5324
						PFLU5325
						PFLU5336
						PFLU5340
						PFLU5341
						PFLU5343
						PFLU5344
						PFLU5345
						PFLU5347
						PFLU5348
						PFLU5350
						PFLU5352
						PFLU5353
						PFLU5356
						PFLU5357
						PFLU5358
						PFLU5359
						PFLU5361
						PFLU5362
						PFLU5363
						PFLU5364
						PFLU5365
						PFLU5366
						PFLU5367
						PFLU5368
						PFLU5369
						PFLU5372
						PFLU5375
						PFLU5378
						PFLU5379
						PFLU5380
						PFLU5381
						PFLU5384
						PFLU5386
						PFLU5387
						PFLU5391
						PFLU5396
						PFLU5398
						PFLU5402
						PFLU5404
						PFLU5407
						PFLU5411
						PFLU5415
						PFLU5419
						PFLU5429
						PFLU5436
						PFLU5437
						PFLU5438
						PFLU5439
						PFLU5441
						PFLU5442
						PFLU5443
						PFLU5447
						PFLU5448
						PFLU5472
						PFLU5475
						PFLU5480
						PFLU5482
						PFLU5485
						PFLU5488
						PFLU5489
						PFLU5490
						PFLU5495
						PFLU5496
						PFLU5498
						PFLU5546
						PFLU5547
						PFLU5550
						PFLU5552
						PFLU5553
						PFLU5563
						PFLU5564
						PFLU5566
						PFLU5567
						PFLU5572
						PFLU5573
						PFLU5580
						PFLU5582
						PFLU5583
						PFLU5584
						PFLU5587
						PFLU5594
						PFLU5600
						PFLU5601
						PFLU5602
						PFLU5603
						PFLU5611
						PFLU5616
						PFLU5621
						PFLU5624
						PFLU5627
						PFLU5628
						PFLU5629
						PFLU5633
						PFLU5639
						PFLU5640
						PFLU5641
						PFLU5644
						PFLU5646
						PFLU5647
						PFLU5648
						PFLU5649
						PFLU5650
						PFLU5652
						PFLU5654
						PFLU5658
						PFLU5660
						PFLU5664
						PFLU5666
						PFLU5668
						PFLU5676
						PFLU5678
						PFLU5684
						PFLU5687
						PFLU5693
						PFLU5696
						PFLU5702
						PFLU5715
						PFLU5717
						PFLU5718
						PFLU5722
						PFLU5725
						PFLU5726
						PFLU5727
						PFLU5729
						PFLU5730
						PFLU5731
						PFLU5735
						PFLU5739
						PFLU5740
						PFLU5744
						PFLU5748
						PFLU5749
						PFLU5752
						PFLU5754
						PFLU5757
						PFLU5760
						PFLU5765
						PFLU5768
						PFLU5770
						PFLU5775
						PFLU5778
						PFLU5779
						PFLU5782
						PFLU5785
						PFLU5787
						PFLU5789
						PFLU5793
						PFLU5796
						PFLU5797
						PFLU5800
						PFLU5803
						PFLU5805
						PFLU5806
						PFLU5811
						PFLU5812
						PFLU5819
						PFLU5826
						PFLU5830
						PFLU5834
						PFLU5836
						PFLU5838
						PFLU5841
						PFLU5842
						PFLU5843
						PFLU5845
						PFLU5846
						PFLU5854
						PFLU5855
						PFLU5861
						PFLU5862
						PFLU5865
						PFLU5870
						PFLU5877
						PFLU5878
						PFLU5879
						PFLU5880
						PFLU5883
						PFLU5890
						PFLU5894
						PFLU5896
						PFLU5897
						PFLU5898
						PFLU5901
						PFLU5902
						PFLU5906
						PFLU5908
						PFLU5915
						PFLU5916
						PFLU5920
						PFLU5921
						PFLU5923
						PFLU5925
						PFLU5927
						PFLU5930
						PFLU5931
						PFLU5932
						PFLU5933
						PFLU5940
						PFLU5941
						PFLU5945
						PFLU5948
						PFLU5950
						PFLU5953
						PFLU5957
						PFLU5958
						PFLU5965
						PFLU5989
						PFLU5990
						PFLU5996
						PFLU6002
						PFLU6003
						PFLU6007
						PFLU6011
						PFLU6013
						PFLU6016
						PFLU6019
						PFLU6020
						PFLU6021
						PFLU6037
						PFLU6045
						PFLU6046
						PFLU6052
						PFLU6055
						PFLU6061
						PFLU6062
						PFLU6064
						PFLU6065
						PFLU6066
						PFLU6070
						PFLU6076
						PFLU6077
						PFLU6078
						PFLU6081
						PFLU6084
						PFLU6090
						PFLU6096
						PFLU6098
						PFLU6104
						PFLU6106
						PFLU6109
						PFLU6111
						PFLU6117
						PFLU6121
						PFLU6126
						PFLU6128
						PFLU6131
						PFLU6132
						PFLU6134

## Sheet: ComparisonA_upCap-
This is the comparison between (i) 1A4 and 1B4_Cap- and (ii) 6A4 and 6B4_Cap-: which genes are more highly epressed in both 6B4_Cap- and 1B4-Cap- (shared), or only 6B4_Cap- or 1B4-Cap- (unique)?
Shared					Unique
Locus	Name	Pathway	COG		6B4-Cap- only	1B4-Cap- only
PFLU0090	PFLU0090	UPF0391 membrane protein	S		PFLU0038	PFLU0003
PFLU0091	PFLU0091	inhibitor of vertebrate lysozyme	S		PFLU0039	PFLU0004
PFLU0143	pgaA	outer membrane protein PgaA	M		PFLU0071	PFLU0009
PFLU0146	pgaD	Biofilm PGA synthesis protein PgaD	M		PFLU0096	PFLU0010
PFLU0148	PFLU0148	filamentous hemagglutinin	U		PFLU0144	PFLU0011
PFLU0148A	PFLU0148A	Pfam:Transposase_17	S		PFLU0145	PFLU0023
PFLU0150	PFLU0150	Hypothetical protein	No orthologs found		PFLU0147	PFLU0036
PFLU0151	PFLU0151	Hypothetical protein	No orthologs found		PFLU0149	PFLU0041
PFLU0172	PFLU0172	Hypothetical protein	S		PFLU0152	PFLU0047
PFLU0272	PFLU0272	cellulose synthase	S		PFLU0153	PFLU0052
PFLU0282	PFLU0282	hydrolase	S		PFLU0154	PFLU0054
PFLU0539	PFLU0539	Hypothetical protein	S		PFLU0155	PFLU0055
PFLU0568	PFLU0568	ferritin dps family protein	P		PFLU0156	PFLU0056
PFLU0630	PFLU0630	Putative membrane protein	S		PFLU0165	PFLU0058
PFLU0667	PFLU0667	Catalyzes the hydrolytic deamination of adenine to hypoxanthine. Plays an important role in the purine salvage pathway and in nitrogen catabolism (By similarity)	F		PFLU0233	PFLU0067
PFLU0668	PFLU0668	Sodium calcium exchanger membrane region	P		PFLU0234	PFLU0068
PFLU0813	PFLU0813	Binding-protein-dependent transport systems, inner membrane component	P		PFLU0235	PFLU0072
PFLU0983	algL	Depolymerizes alginate by cleaving the beta-1,4 glycosidic bond (By similarity)	G		PFLU0274	PFLU0076
PFLU0984	algX	Alginate biosynthesis protein AlgX	M		PFLU0560	PFLU0079
PFLU0987	algK	alginate biosynthesis protein	M		PFLU0561	PFLU0081
PFLU0990	algD	Udp-glucose 6-dehydrogenase	M		PFLU0629	PFLU0082
PFLU1219	wspA	Methyl-accepting chemotaxis	S		PFLU0631	PFLU0085
PFLU1391	PFLU1391	Acyl-transferase	I		PFLU0677	PFLU0086
PFLU1400	PFLU1400	LemA family	S		PFLU0678	PFLU0089
PFLU1411	PFLU1411	Conserved hypothtical protein	S		PFLU0679	PFLU0093
PFLU1423	PFLU1423	Conserved hypothtical protein	S		PFLU0685	PFLU0097
PFLU1517	PFLU1517	YcgL domain-containing protein	S		PFLU0814	PFLU0108
PFLU1539	PFLU1539	Domain of Unknown Function (DUF748)	S		PFLU0831	PFLU0109
PFLU1596	PFLU1596	Hypothetical protein	No orthologs found		PFLU0927	PFLU0110
PFLU2119	PFLU2119	propeptide, pepSY amd peptidase M4	S		PFLU0982	PFLU0111
PFLU2171	PFLU2171	(LipO)protein	S		PFLU0986	PFLU0112
PFLU2447	PFLU2447	Putative exported protein	S		PFLU0988	PFLU0113
PFLU2465	PFLU2465	Conserved hypothtical protein	No orthologs found		PFLU0989	PFLU0114
PFLU2608	yaaX	Hypothetical protein	S		PFLU1048	PFLU0115
PFLU2961	arsB	arsenical pump membrane protein	P		PFLU1049	PFLU0118
PFLU3026	PFLU3026	Bestrophin, RFP-TM, chloride channel	S		PFLU1111	PFLU0121
PFLU3105	PFLU3105	Catalyzes the decarboxylation of oxaloacetate into pyruvate. Seems to play a role in maintaining cellular concentrations of bicarbonate and pyruvate (By similarity)	C		PFLU1204	PFLU0123
PFLU3614	PFLU3614	Hypothetical protein	No orthologs found		PFLU1312	PFLU0128
PFLU3616	PFLU3616	Putative membrane protein	S		PFLU1390	PFLU0133
PFLU3655	PFLU3655	Two component transcriptional regulator (Winged helix family)	T		PFLU1401	PFLU0135
PFLU3656	PFLU3656	Diguanylate phosphodiesterase, EAL	T		PFLU1629	PFLU0136
PFLU3657	PFLU3657	Two component transcriptional regulator (Winged helix family)	T		PFLU1666	PFLU0137
PFLU3658	wcaJ	Sugar transferase	M		PFLU1712	PFLU0138
PFLU3660	PFLU3660	polysaccharide export protein	M		PFLU1746	PFLU0159
PFLU3662	wza	polysaccharide export protein	M		PFLU1807	PFLU0162
PFLU3664	manC	Mannose-1-phosphate guanylyltransferase	M		PFLU1827	PFLU0166
PFLU3666	wcaI	glycosyl transferase group 1	M		PFLU1967	PFLU0167
PFLU3668	gmd	Gdp-mannose 4,6-dehydratase	M		PFLU1968	PFLU0176
PFLU3672	PFLU3672	Conserved hypothetical membrane protein	S		PFLU2009	PFLU0177
PFLU3674	PFLU3674	serine acetyltransferase	E		PFLU2067	PFLU0178
PFLU3676	udg	Udp-glucose 6-dehydrogenase	M		PFLU2099	PFLU0183
PFLU3677	wzc	lipopolysaccharide biosynthesis	M		PFLU2129	PFLU0186
PFLU3678	wzb	Phosphatase	T		PFLU2130	PFLU0189
PFLU3679	PFLU3679	phosphomannomutase	G		PFLU2167	PFLU0193
PFLU3680	PFLU3680	Hypothetical protein	No orthologs found		PFLU2168	PFLU0195
PFLU3880	PFLU3880	surface antigen	M		PFLU2169	PFLU0197
PFLU4013	PFLU4013	aldo keto reductase	C		PFLU2183	PFLU0203
PFLU4280	PFLU4280	YeeE YedE family protein	O		PFLU2360	PFLU0205
PFLU4334	PFLU4334	Conserved hypothetical protein	No orthologs found		PFLU2361	PFLU0206
PFLU4833	PFLU4833	Domain of unknown function (DUF2383)	S		PFLU2466	PFLU0207
PFLU4886	PFLU4886	Histidine kinase	T		PFLU2607	PFLU0210
PFLU5107	PFLU5107	immunity protein	S		PFLU2612	PFLU0211
PFLU5108	PFLU5108	Hypothetical protein	S		PFLU2705	PFLU0214
PFLU5109	PFLU5109	Hypothetical protein	S		PFLU2725	PFLU0215
PFLU5210	PFLU5210	Diguanylate cyclase	T		PFLU2761	PFLU0216
PFLU5248	osmY	Transport-associated protein	S		PFLU2804	PFLU0218
PFLU5323	PFLU5323	Putative exported protein	S		PFLU3239	PFLU0225
PFLU5328	PFLU5328	Lysine exporter protein (Lyse ygga)	E		PFLU3258	PFLU0237
PFLU5338	PFLU5338	ankyrin repeat-containing protein	S		PFLU3346	PFLU0239
PFLU5487	PFLU5487	Endonuclease Exonuclease phosphatase	S		PFLU3396	PFLU0246
PFLU5653	PFLU5653	TraX protein	S		PFLU3410	PFLU0252
PFLU5954	PFLU5954	cytoplasmic protein	S		PFLU3438	PFLU0257
					PFLU3483	PFLU0265
					PFLU3484	PFLU0266
					PFLU3553	PFLU0267
					PFLU3589	PFLU0271
					PFLU3610	PFLU0276
					PFLU3659	PFLU0279
					PFLU3661	PFLU0280
					PFLU3665	PFLU0281
					PFLU3667	PFLU0289
					PFLU3669	PFLU0292
					PFLU3670	PFLU0296
					PFLU3671	PFLU0299
					PFLU3673	PFLU0300
					PFLU3675	PFLU0301
					PFLU3835	PFLU0303
					PFLU3836	PFLU0304
					PFLU3879	PFLU0317
					PFLU3896	PFLU0318
					PFLU3897	PFLU0321
					PFLU4014	PFLU0324
					PFLU4081	PFLU0329
					PFLU4124	PFLU0330
					PFLU4125	PFLU0333
					PFLU4151	PFLU0337
					PFLU4245	PFLU0338
					PFLU4253	PFLU0339
					PFLU4254	PFLU0340
					PFLU4283	PFLU0342
					PFLU4320	PFLU0349
					PFLU4326	PFLU0351
					PFLU4329	PFLU0353
					PFLU4498	PFLU0359
					PFLU4519	PFLU0361
					PFLU4525	PFLU0362
					PFLU4533	PFLU0365
					PFLU4587	PFLU0366
					PFLU4613	PFLU0369
					PFLU4926	PFLU0373
					PFLU5003	PFLU0376
					PFLU5098	PFLU0377
					PFLU5099	PFLU0380
					PFLU5173	PFLU0382
					PFLU5208	PFLU0388
					PFLU5247	PFLU0389
					PFLU5280	PFLU0390
					PFLU5375	PFLU0394
					PFLU5488	PFLU0400
					PFLU5602	PFLU0401
					PFLU5603	PFLU0406
					PFLU5681	PFLU0409
					PFLU5682	PFLU0418
					PFLU5700	PFLU0429
					PFLU5872	PFLU0436
					PFLU5899	PFLU0443
					PFLU6053	PFLU0449
					PFLU6100	PFLU0450
						PFLU0451
						PFLU0452
						PFLU0455
						PFLU0460
						PFLU0462
						PFLU0465
						PFLU0469
						PFLU0475
						PFLU0480
						PFLU0481
						PFLU0482
						PFLU0483
						PFLU0487
						PFLU0491
						PFLU0497
						PFLU0498
						PFLU0504
						PFLU0506
						PFLU0511
						PFLU0519
						PFLU0521
						PFLU0530
						PFLU0533
						PFLU0535
						PFLU0547
						PFLU0557
						PFLU0563
						PFLU0565
						PFLU0569
						PFLU0570
						PFLU0572
						PFLU0573
						PFLU0574
						PFLU0578
						PFLU0581
						PFLU0583
						PFLU0585
						PFLU0592
						PFLU0593
						PFLU0594
						PFLU0595
						PFLU0610
						PFLU0611
						PFLU0614
						PFLU0616
						PFLU0619
						PFLU0621
						PFLU0637
						PFLU0639
						PFLU0646
						PFLU0647
						PFLU0649
						PFLU0650
						PFLU0651
						PFLU0661
						PFLU0662
						PFLU0663
						PFLU0664
						PFLU0666
						PFLU0674
						PFLU0675
						PFLU0680
						PFLU0682
						PFLU0683
						PFLU0686
						PFLU0687
						PFLU0695
						PFLU0700
						PFLU0702
						PFLU0704
						PFLU0707
						PFLU0709
						PFLU0714
						PFLU0724
						PFLU0728
						PFLU0729
						PFLU0730
						PFLU0731
						PFLU0732
						PFLU0737
						PFLU0740
						PFLU0750
						PFLU0753
						PFLU0755
						PFLU0760
						PFLU0761
						PFLU0762
						PFLU0763
						PFLU0765
						PFLU0769
						PFLU0774
						PFLU0775
						PFLU0780
						PFLU0789
						PFLU0790
						PFLU0791
						PFLU0794
						PFLU0800
						PFLU0803
						PFLU0810
						PFLU0817
						PFLU0823
						PFLU0824
						PFLU0825
						PFLU0828
						PFLU0832
						PFLU0836
						PFLU0837
						PFLU0838
						PFLU0839
						PFLU0840
						PFLU0841
						PFLU0842
						PFLU0845
						PFLU0857
						PFLU0858
						PFLU0861
						PFLU0862
						PFLU0863
						PFLU0866
						PFLU0871
						PFLU0872
						PFLU0886
						PFLU0893
						PFLU0895
						PFLU0897
						PFLU0899
						PFLU0900
						PFLU0904
						PFLU0905
						PFLU0906
						PFLU0907
						PFLU0913
						PFLU0915
						PFLU0919
						PFLU0920
						PFLU0921
						PFLU0924
						PFLU0934
						PFLU0936
						PFLU0937
						PFLU0938
						PFLU0947
						PFLU0953
						PFLU0963
						PFLU0969
						PFLU0977
						PFLU0992
						PFLU0993
						PFLU0999
						PFLU1016
						PFLU1021
						PFLU1027
						PFLU1032
						PFLU1034
						PFLU1051
						PFLU1052
						PFLU1058
						PFLU1061
						PFLU1063
						PFLU1064
						PFLU1065
						PFLU1066
						PFLU1069
						PFLU1071
						PFLU1074
						PFLU1079
						PFLU1084
						PFLU1087A
						PFLU1088
						PFLU1099
						PFLU1103
						PFLU1104
						PFLU1118
						PFLU1119
						PFLU1125
						PFLU1131
						PFLU1133
						PFLU1135
						PFLU1136
						PFLU1137
						PFLU1139
						PFLU1146
						PFLU1148
						PFLU1150
						PFLU1152
						PFLU1156
						PFLU1157
						PFLU1159
						PFLU1161
						PFLU1162
						PFLU1166
						PFLU1170
						PFLU1177
						PFLU1182
						PFLU1189
						PFLU1191
						PFLU1192
						PFLU1198
						PFLU1202
						PFLU1208
						PFLU1215
						PFLU1222
						PFLU1224
						PFLU1232
						PFLU1235
						PFLU1240
						PFLU1241
						PFLU1245
						PFLU1251
						PFLU1254
						PFLU1257
						PFLU1258
						PFLU1265
						PFLU1267
						PFLU1269
						PFLU1270
						PFLU1271
						PFLU1272
						PFLU1276
						PFLU1286
						PFLU1289
						PFLU1291
						PFLU1292
						PFLU1295
						PFLU1297
						PFLU1299
						PFLU1307
						PFLU1321
						PFLU1334
						PFLU1340
						PFLU1342
						PFLU1343
						PFLU1344
						PFLU1345
						PFLU1349
						PFLU1350
						PFLU1352
						PFLU1353
						PFLU1357
						PFLU1359
						PFLU1378
						PFLU1380
						PFLU1381
						PFLU1382
						PFLU1383
						PFLU1384
						PFLU1385
						PFLU1389
						PFLU1395
						PFLU1405
						PFLU1406
						PFLU1407
						PFLU1412
						PFLU1413
						PFLU1414
						PFLU1416
						PFLU1420
						PFLU1422
						PFLU1424
						PFLU1432
						PFLU1434
						PFLU1438
						PFLU1440
						PFLU1443
						PFLU1451
						PFLU1455
						PFLU1456
						PFLU1462
						PFLU1464
						PFLU1469
						PFLU1472
						PFLU1475
						PFLU1476
						PFLU1477
						PFLU1480
						PFLU1482
						PFLU1485
						PFLU1489
						PFLU1492
						PFLU1493
						PFLU1500
						PFLU1510
						PFLU1511
						PFLU1513
						PFLU1516
						PFLU1523
						PFLU1525
						PFLU1529
						PFLU1531
						PFLU1533
						PFLU1536
						PFLU1537
						PFLU1538
						PFLU1540
						PFLU1546
						PFLU1551
						PFLU1552
						PFLU1553
						PFLU1554
						PFLU1556
						PFLU1557
						PFLU1558
						PFLU1559
						PFLU1561
						PFLU1562
						PFLU1564
						PFLU1571
						PFLU1575
						PFLU1586
						PFLU1587
						PFLU1590
						PFLU1592
						PFLU1593
						PFLU1597
						PFLU1598
						PFLU1608
						PFLU1609
						PFLU1614
						PFLU1615
						PFLU1620
						PFLU1621
						PFLU1626
						PFLU1627
						PFLU1645
						PFLU1648
						PFLU1649
						PFLU1653
						PFLU1655
						PFLU1661
						PFLU1670
						PFLU1671
						PFLU1676
						PFLU1677
						PFLU1679
						PFLU1686
						PFLU1687
						PFLU1691
						PFLU1710
						PFLU1722
						PFLU1723
						PFLU1727
						PFLU1731
						PFLU1734
						PFLU1735
						PFLU1739
						PFLU1747
						PFLU1754
						PFLU1755
						PFLU1773
						PFLU1786
						PFLU1787
						PFLU1789
						PFLU1795
						PFLU1800
						PFLU1802
						PFLU1806
						PFLU1809
						PFLU1813
						PFLU1814
						PFLU1823
						PFLU1835
						PFLU1836
						PFLU1840
						PFLU1845
						PFLU1850
						PFLU1851
						PFLU1852
						PFLU1854
						PFLU1861
						PFLU1863
						PFLU1868
						PFLU1873
						PFLU1875
						PFLU1881
						PFLU1881A
						PFLU1887
						PFLU1888
						PFLU1894
						PFLU1897
						PFLU1898
						PFLU1899
						PFLU1903A
						PFLU1905
						PFLU1907
						PFLU1908
						PFLU1917
						PFLU1920
						PFLU1921
						PFLU1922
						PFLU1923
						PFLU1924
						PFLU1937
						PFLU1938
						PFLU1940
						PFLU1943
						PFLU1947
						PFLU1955
						PFLU1956
						PFLU1958
						PFLU1960
						PFLU1961
						PFLU1962
						PFLU1964
						PFLU1970
						PFLU1975
						PFLU1983
						PFLU1984
						PFLU1985
						PFLU1987A
						PFLU1988
						PFLU1995
						PFLU1996
						PFLU1997
						PFLU1998
						PFLU1999
						PFLU2000
						PFLU2001
						PFLU2003
						PFLU2014
						PFLU2015
						PFLU2026
						PFLU2027
						PFLU2028
						PFLU2034
						PFLU2040
						PFLU2051
						PFLU2052
						PFLU2063
						PFLU2078
						PFLU2080
						PFLU2082
						PFLU2084
						PFLU2086
						PFLU2089
						PFLU2093
						PFLU2102
						PFLU2118
						PFLU2124
						PFLU2127
						PFLU2134
						PFLU2138
						PFLU2139
						PFLU2141
						PFLU2144
						PFLU2145
						PFLU2146
						PFLU2150
						PFLU2151
						PFLU2152
						PFLU2153
						PFLU2154
						PFLU2157
						PFLU2160
						PFLU2161
						PFLU2163
						PFLU2173
						PFLU2174
						PFLU2175
						PFLU2176
						PFLU2177
						PFLU2178
						PFLU2191
						PFLU2192
						PFLU2207
						PFLU2216
						PFLU2218
						PFLU2223
						PFLU2224
						PFLU2228
						PFLU2237
						PFLU2238
						PFLU2240
						PFLU2243
						PFLU2246
						PFLU2253
						PFLU2258
						PFLU2261
						PFLU2262
						PFLU2263
						PFLU2267
						PFLU2269
						PFLU2271
						PFLU2273
						PFLU2274
						PFLU2276
						PFLU2279
						PFLU2285
						PFLU2288
						PFLU2292
						PFLU2297
						PFLU2300
						PFLU2301
						PFLU2302
						PFLU2306
						PFLU2312
						PFLU2316
						PFLU2317
						PFLU2318
						PFLU2319
						PFLU2320
						PFLU2321
						PFLU2322
						PFLU2323
						PFLU2325
						PFLU2326
						PFLU2328
						PFLU2335
						PFLU2343
						PFLU2347
						PFLU2348
						PFLU2350
						PFLU2351
						PFLU2353
						PFLU2354
						PFLU2363
						PFLU2380
						PFLU2386
						PFLU2387
						PFLU2394
						PFLU2399
						PFLU2405
						PFLU2408
						PFLU2411
						PFLU2443
						PFLU2450
						PFLU2456
						PFLU2460
						PFLU2461
						PFLU2475
						PFLU2478
						PFLU2480
						PFLU2482A
						PFLU2486
						PFLU2492
						PFLU2493A
						PFLU2495
						PFLU2496
						PFLU2500
						PFLU2502
						PFLU2506
						PFLU2507
						PFLU2508
						PFLU2509
						PFLU2509A
						PFLU2513
						PFLU2515
						PFLU2515A
						PFLU2521
						PFLU2524
						PFLU2528
						PFLU2529
						PFLU2531
						PFLU2534
						PFLU2537
						PFLU2544
						PFLU2546
						PFLU2547
						PFLU2550
						PFLU2551
						PFLU2552
						PFLU2555
						PFLU2557
						PFLU2559
						PFLU2565
						PFLU2566
						PFLU2567
						PFLU2569
						PFLU2571
						PFLU2572
						PFLU2573
						PFLU2574
						PFLU2575
						PFLU2576
						PFLU2579
						PFLU2580
						PFLU2581
						PFLU2582
						PFLU2583
						PFLU2586
						PFLU2587
						PFLU2589
						PFLU2595
						PFLU2597
						PFLU2602
						PFLU2605
						PFLU2606
						PFLU2610
						PFLU2611
						PFLU2613
						PFLU2614
						PFLU2615
						PFLU2624
						PFLU2629
						PFLU2630
						PFLU2634
						PFLU2642
						PFLU2643
						PFLU2648
						PFLU2653
						PFLU2655
						PFLU2657
						PFLU2663
						PFLU2669
						PFLU2670
						PFLU2680
						PFLU2681
						PFLU2683
						PFLU2684
						PFLU2685
						PFLU2695
						PFLU2696
						PFLU2697
						PFLU2698
						PFLU2699
						PFLU2700
						PFLU2701
						PFLU2702
						PFLU2704
						PFLU2715
						PFLU2721
						PFLU2723
						PFLU2729
						PFLU2735
						PFLU2737
						PFLU2738
						PFLU2739
						PFLU2740
						PFLU2741
						PFLU2742
						PFLU2743
						PFLU2744
						PFLU2747
						PFLU2756
						PFLU2766
						PFLU2768
						PFLU2769
						PFLU2773
						PFLU2775
						PFLU2776
						PFLU2792
						PFLU2799
						PFLU2803
						PFLU2805
						PFLU2806
						PFLU2808
						PFLU2812
						PFLU2813
						PFLU2817
						PFLU2826
						PFLU2828
						PFLU2830
						PFLU2833
						PFLU2837
						PFLU2838
						PFLU2844
						PFLU2852
						PFLU2854
						PFLU2856
						PFLU2857
						PFLU2862
						PFLU2867
						PFLU2868
						PFLU2871
						PFLU2872
						PFLU2875
						PFLU2884
						PFLU2890
						PFLU2891
						PFLU2892
						PFLU2894
						PFLU2895
						PFLU2896
						PFLU2897
						PFLU2902
						PFLU2903
						PFLU2904
						PFLU2905
						PFLU2907
						PFLU2908
						PFLU2909
						PFLU2919
						PFLU2922
						PFLU2932
						PFLU2933
						PFLU2934
						PFLU2935
						PFLU2939
						PFLU2942
						PFLU2945
						PFLU2949A
						PFLU2957
						PFLU2960
						PFLU2962
						PFLU2963
						PFLU2972
						PFLU2978
						PFLU2979
						PFLU2984
						PFLU2986
						PFLU2987
						PFLU2989
						PFLU2996
						PFLU2998
						PFLU3000
						PFLU3007
						PFLU3008
						PFLU3010
						PFLU3012
						PFLU3014
						PFLU3018
						PFLU3025
						PFLU3027
						PFLU3028
						PFLU3029
						PFLU3030
						PFLU3031
						PFLU3032
						PFLU3041
						PFLU3042
						PFLU3043
						PFLU3045
						PFLU3047
						PFLU3048
						PFLU3049
						PFLU3050
						PFLU3051
						PFLU3052
						PFLU3056
						PFLU3059
						PFLU3061
						PFLU3063
						PFLU3064
						PFLU3067
						PFLU3074
						PFLU3078
						PFLU3083
						PFLU3084
						PFLU3086
						PFLU3087
						PFLU3088
						PFLU3094
						PFLU3101
						PFLU3102
						PFLU3108
						PFLU3113
						PFLU3114
						PFLU3118
						PFLU3119
						PFLU3121
						PFLU3129
						PFLU3131
						PFLU3137
						PFLU3141
						PFLU3159
						PFLU3162
						PFLU3165
						PFLU3169
						PFLU3170
						PFLU3173
						PFLU3174
						PFLU3179
						PFLU3179A
						PFLU3182
						PFLU3183
						PFLU3184
						PFLU3187
						PFLU3188
						PFLU3192
						PFLU3218
						PFLU3219
						PFLU3220
						PFLU3221
						PFLU3230
						PFLU3242
						PFLU3242A
						PFLU3250
						PFLU3251
						PFLU3256
						PFLU3257
						PFLU3259
						PFLU3260
						PFLU3267
						PFLU3271
						PFLU3273
						PFLU3276
						PFLU3290
						PFLU3298
						PFLU3302
						PFLU3312
						PFLU3314
						PFLU3329
						PFLU3330
						PFLU3332
						PFLU3339
						PFLU3345
						PFLU3350
						PFLU3352
						PFLU3356
						PFLU3359
						PFLU3360
						PFLU3364
						PFLU3374
						PFLU3375
						PFLU3376
						PFLU3377
						PFLU3385
						PFLU3388
						PFLU3389
						PFLU3390
						PFLU3391
						PFLU3393
						PFLU3398
						PFLU3399
						PFLU3401
						PFLU3402
						PFLU3406
						PFLU3407
						PFLU3408
						PFLU3409
						PFLU3411
						PFLU3412
						PFLU3413
						PFLU3415
						PFLU3416
						PFLU3417
						PFLU3418
						PFLU3424
						PFLU3428
						PFLU3436
						PFLU3444
						PFLU3445
						PFLU3446
						PFLU3450
						PFLU3451
						PFLU3453
						PFLU3460
						PFLU3461
						PFLU3463
						PFLU3466
						PFLU3470
						PFLU3487
						PFLU3494
						PFLU3509
						PFLU3514
						PFLU3517
						PFLU3518
						PFLU3519
						PFLU3522
						PFLU3523
						PFLU3526
						PFLU3530
						PFLU3532
						PFLU3533
						PFLU3535
						PFLU3536
						PFLU3544
						PFLU3545
						PFLU3548
						PFLU3549
						PFLU3552
						PFLU3555
						PFLU3560
						PFLU3563
						PFLU3570
						PFLU3571
						PFLU3579
						PFLU3581
						PFLU3587
						PFLU3588
						PFLU3591
						PFLU3599
						PFLU3606
						PFLU3607
						PFLU3617
						PFLU3618
						PFLU3619
						PFLU3622
						PFLU3623
						PFLU3624
						PFLU3625
						PFLU3637
						PFLU3641
						PFLU3647
						PFLU3651
						PFLU3652
						PFLU3682
						PFLU3684
						PFLU3685
						PFLU3692
						PFLU3698
						PFLU3702
						PFLU3710
						PFLU3722
						PFLU3724
						PFLU3725
						PFLU3726
						PFLU3727
						PFLU3728
						PFLU3730
						PFLU3737
						PFLU3744
						PFLU3745
						PFLU3754
						PFLU3755
						PFLU3758
						PFLU3763
						PFLU3768
						PFLU3770
						PFLU3773
						PFLU3780
						PFLU3783
						PFLU3784
						PFLU3785
						PFLU3786
						PFLU3795
						PFLU3797
						PFLU3811
						PFLU3813
						PFLU3815
						PFLU3817
						PFLU3818
						PFLU3820
						PFLU3824
						PFLU3833
						PFLU3838
						PFLU3843
						PFLU3854
						PFLU3856
						PFLU3858
						PFLU3868
						PFLU3871
						PFLU3872
						PFLU3874
						PFLU3878
						PFLU3881
						PFLU3882
						PFLU3883
						PFLU3884
						PFLU3885
						PFLU3886
						PFLU3887
						PFLU3888
						PFLU3889
						PFLU3891
						PFLU3899
						PFLU3909
						PFLU3915
						PFLU3922
						PFLU3928
						PFLU3930
						PFLU3931
						PFLU3933
						PFLU3936
						PFLU3937
						PFLU3938
						PFLU3941
						PFLU3945
						PFLU3956
						PFLU3958
						PFLU3960
						PFLU3964
						PFLU3965
						PFLU3966
						PFLU3967
						PFLU3968
						PFLU3970
						PFLU3971
						PFLU3986
						PFLU3989
						PFLU3995
						PFLU3997
						PFLU3998
						PFLU4002
						PFLU4018
						PFLU4029
						PFLU4032
						PFLU4034
						PFLU4035
						PFLU4038
						PFLU4040
						PFLU4053
						PFLU4057
						PFLU4063
						PFLU4080
						PFLU4082
						PFLU4091
						PFLU4094
						PFLU4101
						PFLU4102
						PFLU4103
						PFLU4105
						PFLU4106
						PFLU4109
						PFLU4112
						PFLU4122
						PFLU4126A
						PFLU4126B
						PFLU4128
						PFLU4128B
						PFLU4131
						PFLU4133
						PFLU4137
						PFLU4139
						PFLU4149
						PFLU4161
						PFLU4176
						PFLU4179
						PFLU4183
						PFLU4188
						PFLU4190
						PFLU4192
						PFLU4193
						PFLU4194
						PFLU4195
						PFLU4196
						PFLU4197
						PFLU4204
						PFLU4207
						PFLU4211
						PFLU4214
						PFLU4216
						PFLU4217
						PFLU4218
						PFLU4219
						PFLU4224
						PFLU4230
						PFLU4233
						PFLU4234
						PFLU4235
						PFLU4237
						PFLU4238
						PFLU4241
						PFLU4244
						PFLU4247
						PFLU4251
						PFLU4252
						PFLU4255
						PFLU4259
						PFLU4291
						PFLU4297
						PFLU4301
						PFLU4303
						PFLU4305
						PFLU4308
						PFLU4310
						PFLU4311
						PFLU4313
						PFLU4314
						PFLU4316
						PFLU4317
						PFLU4324
						PFLU4325
						PFLU4327
						PFLU4331
						PFLU4332
						PFLU4344
						PFLU4345
						PFLU4346
						PFLU4353
						PFLU4356
						PFLU4370
						PFLU4371
						PFLU4386
						PFLU4390
						PFLU4392
						PFLU4393
						PFLU4394
						PFLU4395
						PFLU4397
						PFLU4403
						PFLU4406
						PFLU4413
						PFLU4415
						PFLU4416
						PFLU4417
						PFLU4418
						PFLU4419
						PFLU4420
						PFLU4423
						PFLU4425
						PFLU4426
						PFLU4428
						PFLU4430
						PFLU4433
						PFLU4437
						PFLU4438
						PFLU4439
						PFLU4440
						PFLU4441
						PFLU4442
						PFLU4450
						PFLU4451
						PFLU4452
						PFLU4453
						PFLU4454
						PFLU4455
						PFLU4456
						PFLU4461
						PFLU4463
						PFLU4465
						PFLU4469
						PFLU4470
						PFLU4471
						PFLU4472
						PFLU4474
						PFLU4476
						PFLU4477
						PFLU4478
						PFLU4495
						PFLU4499
						PFLU4507
						PFLU4509
						PFLU4520
						PFLU4522
						PFLU4523
						PFLU4529
						PFLU4530
						PFLU4551
						PFLU4552
						PFLU4558
						PFLU4563
						PFLU4566
						PFLU4568
						PFLU4569
						PFLU4570
						PFLU4571
						PFLU4576
						PFLU4578
						PFLU4581
						PFLU4583
						PFLU4584
						PFLU4586
						PFLU4593
						PFLU4599
						PFLU4603
						PFLU4604
						PFLU4608
						PFLU4614
						PFLU4615
						PFLU4617
						PFLU4622
						PFLU4630
						PFLU4631
						PFLU4632
						PFLU4633
						PFLU4634
						PFLU4635
						PFLU4645
						PFLU4647
						PFLU4648
						PFLU4650
						PFLU4654
						PFLU4655
						PFLU4657
						PFLU4659
						PFLU4667
						PFLU4670
						PFLU4674
						PFLU4678
						PFLU4695
						PFLU4697
						PFLU4707
						PFLU4709
						PFLU4713
						PFLU4721
						PFLU4723
						PFLU4725
						PFLU4726
						PFLU4728
						PFLU4729
						PFLU4730
						PFLU4731
						PFLU4733
						PFLU4734
						PFLU4736
						PFLU4737
						PFLU4741
						PFLU4742
						PFLU4746
						PFLU4751
						PFLU4752
						PFLU4753
						PFLU4755
						PFLU4760
						PFLU4766
						PFLU4769A
						PFLU4771
						PFLU4772
						PFLU4773
						PFLU4780
						PFLU4785
						PFLU4792
						PFLU4794
						PFLU4795
						PFLU4796
						PFLU4797
						PFLU4809
						PFLU4813
						PFLU4814
						PFLU4815
						PFLU4821
						PFLU4826
						PFLU4828
						PFLU4829
						PFLU4836
						PFLU4837
						PFLU4838
						PFLU4840
						PFLU4842
						PFLU4843
						PFLU4846
						PFLU4847
						PFLU4855
						PFLU4868
						PFLU4870
						PFLU4874
						PFLU4881
						PFLU4883
						PFLU4888
						PFLU4889
						PFLU4890
						PFLU4891
						PFLU4892
						PFLU4893
						PFLU4895
						PFLU4896
						PFLU4898
						PFLU4901
						PFLU4903
						PFLU4904
						PFLU4905
						PFLU4915
						PFLU4917
						PFLU4936
						PFLU4941
						PFLU4943
						PFLU4944
						PFLU4946
						PFLU4955
						PFLU4956
						PFLU4961
						PFLU4964
						PFLU4965
						PFLU4972
						PFLU4985
						PFLU4986
						PFLU4989
						PFLU4993
						PFLU4994
						PFLU4996
						PFLU5009
						PFLU5010
						PFLU5011
						PFLU5012
						PFLU5013
						PFLU5015
						PFLU5017
						PFLU5022
						PFLU5024
						PFLU5026
						PFLU5039
						PFLU5041
						PFLU5043
						PFLU5044
						PFLU5048
						PFLU5049
						PFLU5050
						PFLU5053
						PFLU5054
						PFLU5056
						PFLU5060
						PFLU5071
						PFLU5072
						PFLU5077
						PFLU5078
						PFLU5079
						PFLU5085
						PFLU5087
						PFLU5090
						PFLU5091
						PFLU5092
						PFLU5093
						PFLU5094
						PFLU5096
						PFLU5102
						PFLU5104
						PFLU5105
						PFLU5106
						PFLU5123
						PFLU5124A
						PFLU5137
						PFLU5139
						PFLU5140
						PFLU5143
						PFLU5144
						PFLU5146
						PFLU5148
						PFLU5150
						PFLU5151
						PFLU5152
						PFLU5153
						PFLU5156
						PFLU5157
						PFLU5162
						PFLU5169
						PFLU5170
						PFLU5171
						PFLU5172
						PFLU5177
						PFLU5179
						PFLU5186
						PFLU5188
						PFLU5189
						PFLU5203
						PFLU5205
						PFLU5217
						PFLU5220
						PFLU5223
						PFLU5226
						PFLU5228
						PFLU5236
						PFLU5239
						PFLU5241
						PFLU5252
						PFLU5253
						PFLU5254
						PFLU5257
						PFLU5262
						PFLU5264
						PFLU5277
						PFLU5283
						PFLU5284
						PFLU5285
						PFLU5286
						PFLU5291A
						PFLU5293
						PFLU5299
						PFLU5300
						PFLU5306
						PFLU5310
						PFLU5314
						PFLU5319
						PFLU5320
						PFLU5327
						PFLU5329
						PFLU5330
						PFLU5332
						PFLU5339
						PFLU5342
						PFLU5346
						PFLU5349
						PFLU5371
						PFLU5377
						PFLU5385
						PFLU5388
						PFLU5389
						PFLU5394
						PFLU5395
						PFLU5397
						PFLU5399
						PFLU5400
						PFLU5401
						PFLU5403
						PFLU5406
						PFLU5408
						PFLU5409
						PFLU5410
						PFLU5412
						PFLU5420
						PFLU5422
						PFLU5424
						PFLU5425
						PFLU5426
						PFLU5427
						PFLU5434
						PFLU5435
						PFLU5446
						PFLU5454
						PFLU5456
						PFLU5457
						PFLU5458
						PFLU5459
						PFLU5461
						PFLU5466
						PFLU5467
						PFLU5470
						PFLU5473
						PFLU5474
						PFLU5483
						PFLU5486
						PFLU5491
						PFLU5494
						PFLU5499
						PFLU5502
						PFLU5504
						PFLU5505
						PFLU5506
						PFLU5507
						PFLU5508
						PFLU5509
						PFLU5510
						PFLU5511
						PFLU5512
						PFLU5513
						PFLU5514
						PFLU5515
						PFLU5516
						PFLU5517
						PFLU5518
						PFLU5519
						PFLU5520
						PFLU5521
						PFLU5522
						PFLU5523
						PFLU5524
						PFLU5525
						PFLU5526
						PFLU5527
						PFLU5528
						PFLU5529
						PFLU5531
						PFLU5532
						PFLU5533
						PFLU5534
						PFLU5535
						PFLU5536
						PFLU5537
						PFLU5538
						PFLU5539
						PFLU5540
						PFLU5542
						PFLU5543
						PFLU5544
						PFLU5548
						PFLU5554
						PFLU5555
						PFLU5570
						PFLU5574
						PFLU5575
						PFLU5577
						PFLU5578
						PFLU5579
						PFLU5585
						PFLU5588
						PFLU5590
						PFLU5592
						PFLU5595
						PFLU5597
						PFLU5599
						PFLU5605
						PFLU5606
						PFLU5607
						PFLU5609
						PFLU5619
						PFLU5623
						PFLU5625
						PFLU5626
						PFLU5632
						PFLU5638
						PFLU5657
						PFLU5669
						PFLU5674
						PFLU5688
						PFLU5689
						PFLU5692
						PFLU5694
						PFLU5697
						PFLU5699
						PFLU5706
						PFLU5707
						PFLU5709
						PFLU5710
						PFLU5712
						PFLU5713
						PFLU5724
						PFLU5732
						PFLU5734
						PFLU5737
						PFLU5743
						PFLU5751
						PFLU5753
						PFLU5761
						PFLU5767
						PFLU5771
						PFLU5776
						PFLU5777
						PFLU5780
						PFLU5783
						PFLU5788
						PFLU5792
						PFLU5794
						PFLU5795
						PFLU5798
						PFLU5802
						PFLU5809
						PFLU5816
						PFLU5823
						PFLU5824
						PFLU5828
						PFLU5829
						PFLU5831
						PFLU5844
						PFLU5848
						PFLU5849
						PFLU5851
						PFLU5853
						PFLU5860
						PFLU5863
						PFLU5866
						PFLU5871
						PFLU5876
						PFLU5885
						PFLU5888
						PFLU5889
						PFLU5892
						PFLU5893
						PFLU5895
						PFLU5900
						PFLU5903
						PFLU5904
						PFLU5905
						PFLU5910
						PFLU5912
						PFLU5913
						PFLU5914
						PFLU5922
						PFLU5928
						PFLU5937
						PFLU5938
						PFLU5942
						PFLU5943
						PFLU5944
						PFLU5961
						PFLU5963
						PFLU5966
						PFLU5967
						PFLU5968
						PFLU5971
						PFLU5972
						PFLU5973
						PFLU5974
						PFLU5979
						PFLU5980
						PFLU5982
						PFLU5983
						PFLU5986
						PFLU5988
						PFLU5992
						PFLU5993
						PFLU5994
						PFLU5999
						PFLU6005
						PFLU6006
						PFLU6025
						PFLU6027
						PFLU6029
						PFLU6030
						PFLU6032
						PFLU6033
						PFLU6034
						PFLU6036
						PFLU6040
						PFLU6042
						PFLU6048
						PFLU6049
						PFLU6059
						PFLU6063
						PFLU6069
						PFLU6073
						PFLU6074
						PFLU6079
						PFLU6082
						PFLU6085
						PFLU6089
						PFLU6093
						PFLU6095
						PFLU6102
						PFLU6107
						PFLU6110
						PFLU6114
						PFLU6115
						PFLU6116
						PFLU6118
						PFLU6119
						PFLU6123
						PFLU6124
						PFLU6125
						PFLU6133
						PFLU6135
						PFLU6136

## Sheet: ComparisonB_upA4
This is the comparison between (i) 1A4 and 1B4_Cap+ and (ii) 6A4 and 6B4_Cap+: which genes are more highly epressed in both 6A4 and 1A4 (shared), or only 6A4 or 1A4 (unique)?
Shared					Unique
Locus	Name	Pathway	COG		6A4 only	1A4 only
PFLU0022	qor	quinone oxidoreductase	C		PFLU0036	PFLU0002
PFLU0030	PFLU0030	putative 2-dehydro-3-deoxygalactonokinase			PFLU0116	PFLU0009
PFLU0035	trpA	tryptophan synthase alpha chain			PFLU0182	PFLU0013
PFLU0049	PFLU0049	conserved hypothetical protein			PFLU0189	PFLU0016
PFLU0247	dcyD	D-cysteine desulfhydrase			PFLU0196	PFLU0018
PFLU0254	tauB	taurine ABC transport system, ATP-binding			PFLU0203	PFLU0025
PFLU0302	wssC	cyclic di-GMP binding protein			PFLU0208	PFLU0028
PFLU0358	PFLU0358	putative hydrolase			PFLU0248	PFLU0032
PFLU0414	gltB	glutamate synthase [NADPH] large chain			PFLU0278	PFLU0034
PFLU0457	msrA	peptide methionine sulfoxide reductase			PFLU0279	PFLU0041
PFLU0458	PFLU0458	conserved GGDEF/EAL domain protein	T		PFLU0292	PFLU0045
PFLU0507	PFLU0507	conserved hypothetical protein	S		PFLU0365	PFLU0046
PFLU0525	purA	adenylosuccinate synthetase			PFLU0366	PFLU0048
PFLU0526	PFLU0526	putative methyl-accepting chemotaxis protein			PFLU0380	PFLU0053
PFLU0537	dnaB	replicative DNA helicase	L		PFLU0415	PFLU0057
PFLU0551	livJ2	putative branched amino acid ABC transport			PFLU0468	PFLU0059
PFLU0557	PFLU0557	putative amino acid oxidase			PFLU0491	PFLU0060
PFLU0590	PFLU0590	putative iron ABC transport system, permease			PFLU0497	PFLU0073
PFLU0594	PFLU0594	putative membrane protein			PFLU0518	PFLU0076
PFLU0607	PFLU0607	putative precorrin-3B C17-methyltransferase,			PFLU0535	PFLU0087
PFLU0632	PFLU0632	conserved hypothetical protein	S		PFLU0549	PFLU0094
PFLU0673	PFLU0673	putative purine transport-related permease			PFLU0558	PFLU0096
PFLU0739	hemK	protein methyltransferase			PFLU0585	PFLU0098
PFLU0916	PFLU0916	putative methyl-accepting chemotaxis protein			PFLU0588	PFLU0104
PFLU0925	PFLU0925	putative LuxR-family regulatory protein	K		PFLU0591	PFLU0105
PFLU0948	murC	UDP-N-acetylmuramate--L-alanine ligase			PFLU0593	PFLU0107
PFLU0950	PFLU0950	putative cell division protein			PFLU0611	PFLU0117
PFLU0964	PFLU0964	conserved hypothetical protein			PFLU0659	PFLU0119
PFLU0966	PFLU0966	putative chemotaxis protein			PFLU0740	PFLU0120
PFLU0968	tkrA	2-ketogluconate reductase			PFLU0804	PFLU0129
PFLU0969	PFLU0969	putative LysR-family regulatory protein			PFLU0850	PFLU0130
PFLU1039	PFLU1039	putative LysR-family regulatory protein			PFLU0859	PFLU0134
PFLU1046	PFLU1046	putative RNA polymerase sigma factor			PFLU0860	PFLU0139
PFLU1055	pepA	cytosol aminopeptidase			PFLU0897	PFLU0140
PFLU1075	PFLU1075	putative dehydrogenase			PFLU0921	PFLU0141
PFLU1082	PFLU1082	conserved hypothetical protein	S		PFLU0922	PFLU0142
PFLU1083	PFLU1083	putative signal transduction GGDEF domain	T		PFLU0923	PFLU0152
PFLU1132	PFLU1132	putative two-component system, response			PFLU0924	PFLU0158
PFLU1141	glpR	glycerol-3-phosphate regulon repressor	K		PFLU0965	PFLU0163
PFLU1142	glpK	glycerol kinase			PFLU1023	PFLU0164
PFLU1155	PFLU1155	putative exported flagellar protein			PFLU1024	PFLU0175
PFLU1187	PFLU1187	putative phage-related hypothetical protein			PFLU1029	PFLU0181
PFLU1250	PFLU1250	putative lipoprotein			PFLU1054	PFLU0194
PFLU1335	PFLU1335	putative lipoprotein			PFLU1065	PFLU0198
PFLU1363	PFLU1363	putative amino acid degradation-related	I		PFLU1084	PFLU0200
PFLU1364	gctB	glutaconate CoA-transferase subunit B			PFLU1085	PFLU0230
PFLU1365	pcaF	beta-ketoadipyl CoA thiolase	I		PFLU1124	PFLU0231
PFLU1366	pcaH	protocatechuate 3,4-dioxygenase beta chain	Q		PFLU1134	PFLU0234
PFLU1367	pcaG	protocatechuate 3,4-dioxygenase alpha chain	Q		PFLU1136	PFLU0235
PFLU1437	PFLU1437	conserved hypothetical protein			PFLU1137	PFLU0242
PFLU1438	PFLU1438	putative methyl-accepting chemotaxis protein			PFLU1188	PFLU0245
PFLU1487	PFLU1487	putative LysR-family regulatory protein			PFLU1195	PFLU0249
PFLU1488	PFLU1488	putative exported protein			PFLU1229	PFLU0251
PFLU1491	PFLU1491	putative dehydrogenase	IQ		PFLU1230	PFLU0252
PFLU1492	PFLU1492	putative exported protein			PFLU1314	PFLU0258
PFLU1504	PFLU1504	putative LysR-family regulatory protein	K		PFLU1320	PFLU0259
PFLU1582	PFLU1582	conserved hypothetical protein	S		PFLU1322	PFLU0260
PFLU1617	PFLU1617	putative exported protein	S		PFLU1355	PFLU0261
PFLU1623	PFLU1623	putative LysR-family regulatory protein			PFLU1368	PFLU0262
PFLU1645	pheA	chorismate mutase/prephenate dehydratase			PFLU1406	PFLU0263
PFLU1685	PFLU1685	putative membrane protein			PFLU1436	PFLU0268
PFLU1718	PFLU1718	putative LysR-family regulatory protein			PFLU1472	PFLU0269
PFLU1720	PFLU1720	putative LysR-family regulatory protein			PFLU1475	PFLU0276
PFLU1732	msrB	peptide methionine sulfoxide reductase	O		PFLU1477	PFLU0277
PFLU1737	PFLU1737	conserved hypothetical protein	S		PFLU1478	PFLU0280
PFLU1738	PFLU1738	conserved hypothetical protein			PFLU1489	PFLU0285
PFLU1753	PFLU1753	putative molybdopterin-guanine dinucleotide			PFLU1493	PFLU0286
PFLU1788	phnN	phosphorous compounds metabolism-related			PFLU1498	PFLU0294
PFLU1803	gcl	glyoxylate carboligase			PFLU1519	PFLU0295
PFLU1818	sdhA	succinate dehydrogenase flavoprotein subunit			PFLU1533	PFLU0296
PFLU1819	sdhB	succinate dehydrogenase iron-sulfur protein			PFLU1540	PFLU0303
PFLU1855	PFLU1855	putative methyl-accepting chemotaxis protein	S		PFLU1557	PFLU0306
PFLU1941	PFLU1941	putative GntR-family regulatory protein	K		PFLU1610	PFLU0311
PFLU1963	PFLU1963	putative exported protein			PFLU1679	PFLU0312
PFLU2049	leuC	3-isopropylmalate dehydratase large subunit			PFLU1680	PFLU0313
PFLU2054	PFLU2054	conserved hypothetical protein			PFLU1701	PFLU0323
PFLU2090	PFLU2090	putative hydrolase	S		PFLU1717	PFLU0331
PFLU2091	PFLU2091	conserved hypothetical protein	G		PFLU1719	PFLU0343
PFLU2093	PFLU2093	putative dehydrogenase			PFLU1727	PFLU0344
PFLU2096	PFLU2096	putative transport-related membrane protein	G		PFLU1805	PFLU0345
PFLU2204	PFLU2204	putative alcohol dehydrogenase			PFLU1814	PFLU0352
PFLU2280	PFLU2280	putative ABC transport system, substrate-binding			PFLU1815	PFLU0361
PFLU2290	PFLU2290	putative acetyl-CoA synthetase			PFLU1840	PFLU0362
PFLU2291	PFLU2291	putative LysR-family regulatory protein			PFLU1841	PFLU0363
PFLU2295	PFLU2295	putive methyl-accepting chemotaxis protein			PFLU1842	PFLU0364
PFLU2329	PFLU2329	putative amino acid transport-related protein			PFLU1850	PFLU0367
PFLU2337	PFLU2337	putative two-component system, sensor kinase			PFLU1863	PFLU0368
PFLU2354	PFLU2354	putative aldolase			PFLU1942	PFLU0369
PFLU2376	PFLU2376	putative short-chain dehydrogenase/reductase	S		PFLU1943	PFLU0370
PFLU2389	PFLU2389	putative LacI-family regulatory protein	K		PFLU1952	PFLU0371
PFLU2392	PFLU2392	putative dioxygenase system reductase component	C		PFLU2033	PFLU0372
PFLU2404	PFLU2404	putative transport-related membrane protein			PFLU2123	PFLU0376
PFLU2444	PFLU2444	putative phosphoglycerate mutase			PFLU2135	PFLU0381
PFLU2467	PFLU2467	putative AraC-family regulatory protein	K		PFLU2149	PFLU0382
PFLU2530	PFLU2530	putative LuxR-family regulatory protein	T		PFLU2153	PFLU0383
PFLU2531	PFLU2531	putative lyase (pseudogene)			PFLU2206	PFLU0384
PFLU2533	PFLU2533	putative methyl-accepting chemotaxis protein			PFLU2270	PFLU0386
PFLU2540	PFLU2540	putative transport-related, membrane protein			PFLU2277	PFLU0387
PFLU2563	PFLU2563	putative AraC-type regulatory protein	K		PFLU2279	PFLU0393
PFLU2576	PFLU2576	putative amine catabolism-related protein			PFLU2287	PFLU0397
PFLU2579	PFLU2579	putative thiamine pyrophosphate-dependent			PFLU2298	PFLU0399
PFLU2585	PFLU2585	putative permease component of ABC transporter	G		PFLU2305	PFLU0408
PFLU2613	PFLU2613	putative phosphoglycerate mutase family protein			PFLU2320	PFLU0413
PFLU2668	PFLU2668	putative membrane protein			PFLU2323	PFLU0416
PFLU2671	PFLU2671	putative magnesium chelatase protein			PFLU2327	PFLU0419
PFLU2672	PFLU2672	conserved hypothetical protein			PFLU2343	PFLU0422
PFLU2675	PFLU2675	putative phosphatase			PFLU2350	PFLU0427
PFLU2727	PFLU2727	conserved hypothetical protein			PFLU2357	PFLU0441
PFLU2733	map2	methionine aminopeptidase			PFLU2367	PFLU0444
PFLU2754	PFLU2754	putative short chain dehydrogenase			PFLU2394	PFLU0448
PFLU2764	PFLU2764	putative GGDEF domain signalling protein			PFLU2425	PFLU0463
PFLU2774	aroA	putative 3-phosphoshikimate			PFLU2442	PFLU0464
PFLU2784	PFLU2784	putative DNA-binding protein			PFLU2529	PFLU0465
PFLU2786	PFLU2786	putative catabolic threonine dehydratase			PFLU2562	PFLU0469
PFLU2797	maiA2	maleate cis-trans isomerase			PFLU2575	PFLU0470
PFLU2800	PFLU2800	conserved hypothetical protein	E		PFLU2577	PFLU0473
PFLU2937	PFLU2937	putative aerobic respiration sensor-response			PFLU2578	PFLU0476
PFLU2966	PFLU2966	putative transmembrane protein			PFLU2580	PFLU0478
PFLU3003	yaeG	conserved hypothetical protein			PFLU2581	PFLU0479
PFLU3010	ygeA	putative aspartate racemase			PFLU2601	PFLU0485
PFLU3106	PFLU3106	putative MCP-type signal transduction protein			PFLU2649	PFLU0488
PFLU3108	PFLU3108	putative 3-oxoacyl-[acyl-carrier-protein]			PFLU2655	PFLU0490
PFLU3117	PFLU3117	putative sugar ABC transport system,			PFLU2656	PFLU0493
PFLU3125	PFLU3125	putative exported protein			PFLU2669	PFLU0494
PFLU3126	PFLU3126	response regulator protein	T		PFLU2670	PFLU0499
PFLU3149	PFLU3149	putative GerE familyregulatory protein	K		PFLU2676	PFLU0500
PFLU3177	PFLU3177	conserved hypothetical protein			PFLU2704	PFLU0502
PFLU3178	PFLU3178	conserved hypothetical protein	GM		PFLU2730	PFLU0503
PFLU3192	PFLU3192	putative adhesin activator protein			PFLU2752	PFLU0505
PFLU3196	PFLU3196	putative 2-hydroxyhepta-2,4-diene-1,7-dioate			PFLU2768	PFLU0508
PFLU3198	PFLU3198	putative acyl CoA oxidase			PFLU2771	PFLU0509
PFLU3227	PFLU3227	putative transport-related protein			PFLU2785	PFLU0515
PFLU3296	PFLU3296	putative acyl-CoA dehydrogenase oxidoreductase			PFLU2789	PFLU0517
PFLU3322	PFLU3322	putative AraC-family transcriptional regulator			PFLU2812	PFLU0523
PFLU3328	PFLU3328	putative AraC transcriptional regulatory	K		PFLU2815	PFLU0524
PFLU3334	PFLU3334	TetR-family transcriptional regulator			PFLU2890	PFLU0527
PFLU3363	PFLU3363	putative 2-hydroxyacid dehydrogenase			PFLU2938	PFLU0541
PFLU3427	PFLU3427	putative methyl-accepting chemotaxis protein			PFLU2939	PFLU0542
PFLU3444	PFLU3444	putative signalling-related protein			PFLU2946	PFLU0546
PFLU3453	PFLU3453	putative secreted amidase			PFLU2972	PFLU0553
PFLU3466	PFLU3466	putative HTH-type transcriptional regulator			PFLU2990	PFLU0554
PFLU3478	PFLU3478	putative membrane protein			PFLU2999	PFLU0555
PFLU3515	PFLU3515	putative exported protein			PFLU3009	PFLU0556
PFLU3554	PFLU3554	putative hydrolase			PFLU3027	PFLU0559
PFLU3609	PFLU3609	putative dehydrogenase			PFLU3030	PFLU0564
PFLU3611	lldD	L-lactate dehydrogenase			PFLU3031	PFLU0566
PFLU3632	PFLU3632	putative iron(III) dicitrate sensor protein			PFLU3032	PFLU0569
PFLU3639	PFLU3639	putative transmembrane transporter			PFLU3033	PFLU0578
PFLU3644	PFLU3644	putative bicyclomycin resistance protein	G		PFLU3046	PFLU0579
PFLU3708	PFLU3708	putative transcriptional regulator			PFLU3088	PFLU0580
PFLU3723	PFLU3723	glycerol kinase			PFLU3118	PFLU0595
PFLU3724	PFLU3724	C-terminal region of transketolase			PFLU3119	PFLU0597
PFLU3727	rbsB	putative D-ribose-binding protein component of			PFLU3122	PFLU0598
PFLU3748	PFLU3748	putative regulator of iron dicitrate transport	PT		PFLU3129	PFLU0602
PFLU3749	PFLU3749	putative RNA polymerase sigma factor			PFLU3137	PFLU0615
PFLU3791	yheM	conserved hypothetical protein			PFLU3194	PFLU0620
PFLU3794	PFLU3794	putative glycosyl transferase family protein	M		PFLU3195	PFLU0621
PFLU3840	PFLU3840	putative membrane protein			PFLU3197	PFLU0624
PFLU3848	PFLU3848	conserved hypothetical protein			PFLU3199	PFLU0625
PFLU3889	PFLU3889	putative acyl-CoA dehydrogenase			PFLU3200	PFLU0633
PFLU3890	PFLU3890	putative biotin-dependent carboxyl transferase	I		PFLU3201	PFLU0634
PFLU3916	PFLU3916	putative hydrolase			PFLU3215	PFLU0635
PFLU3959	PFLU3959	putative membrane protein			PFLU3267	PFLU0637
PFLU3960	PFLU3960	putative oxidoreductase			PFLU3268	PFLU0638
PFLU3961	PFLU3961	metallo-beta-lactamase superfamily protein			PFLU3269	PFLU0641
PFLU3981	PFLU3981	putative GntR-family transcriptional regulator	K		PFLU3271	PFLU0642
PFLU3993	PFLU3993	putative zinc-binding dehydrogenase			PFLU3272	PFLU0643
PFLU3995	rbsA	putative sugar transport system, ATP-binding			PFLU3276	PFLU0648
PFLU3996	PFLU3996	putative sugar-binding exported protein	G		PFLU3280	PFLU0651
PFLU4006	PFLU4006	putative ribose transport ATP-binding component			PFLU3283	PFLU0652
PFLU4012	PFLU4012	putative ABC transport system, ATP-binding			PFLU3284	PFLU0654
PFLU4050	PFLU4050	putative acetyltransferase			PFLU3329	PFLU0656
PFLU4069	PFLU4069	putative outer membrane protein			PFLU3361	PFLU0657
PFLU4097	atrC	putative ABC transport system, ATP-binding			PFLU3379	PFLU0660
PFLU4098	PFLU4098	putative permease component of ABC transporter			PFLU3415	PFLU0664
PFLU4100	PFLU4100	putative GntR-family transcriptional regulator			PFLU3416	PFLU0670
PFLU4121	baeS	two-component system sensor kinase			PFLU3419	PFLU0672
PFLU4168	PFLU4168	putative glycerol phosphatase			PFLU3460	PFLU0688
PFLU4169	PFLU4169	conserved hypothetical exported protein			PFLU3465	PFLU0689
PFLU4182	metZ	O-succinylhomoserine sulfhydrylase			PFLU3479	PFLU0690
PFLU4186	folC	dihydrofolate:folylpolyglutamate synthetase;			PFLU3514	PFLU0691
PFLU4205	PFLU4205	putative tetR-family transcriptional regulator			PFLU3523	PFLU0694
PFLU4213	PFLU4213	LysR-family transcriptional regulator			PFLU3570	PFLU0696
PFLU4231	PFLU4231	putative quinone oxidoreductase			PFLU3581	PFLU0698
PFLU4257	PFLU4257	putative methyl-accepting chemotaxis protein			PFLU3591	PFLU0703
PFLU4288	PFLU4288	TetR-family regulatory protein			PFLU3592	PFLU0705
PFLU4338	aroC	chorismate synthase			PFLU3602	PFLU0706
PFLU4340	PFLU4340	putative membrane protein			PFLU3603	PFLU0708
PFLU4342	PFLU4342	putative isochorismatase	Q		PFLU3604	PFLU0715
PFLU4361	PFLU4361	putative allantoicase			PFLU3605	PFLU0717
PFLU4390	PFLU4390	conserved hypothetical protein			PFLU3720	PFLU0718
PFLU4391	PFLU4391	putative TetR-family transcriptional regulator			PFLU3725	PFLU0720
PFLU4429	PFLU4429	flagellar basal body-associated protein FliL			PFLU3728	PFLU0722
PFLU4448	fliC	flagellin			PFLU3852	PFLU0727
PFLU4457	tyrR	transcriptional regulation of aroF, aroG, tyrA			PFLU3861	PFLU0734
PFLU4467	rap	transcriptional regulator	K		PFLU3886	PFLU0741
PFLU4479	PFLU4479	putative transporter			PFLU3888	PFLU0745
PFLU4486	cobQ	putative cobyric acid synthase protein	H		PFLU3891	PFLU0746
PFLU4487	PFLU4487	putative cobalamin biosynthesis aminotransferase			PFLU3892	PFLU0747
PFLU4489	PFLU4489	putative oxidoreductase			PFLU3909	PFLU0748
PFLU4491	cobO	putative cob(I)yrinic acid a,c-diamide			PFLU3915	PFLU0749
PFLU4508	PFLU4508	conserved hypothetical protein	S		PFLU3920	PFLU0763
PFLU4539	PFLU4539	putative 3-oxoacyl-[acyl-carrier-protein]			PFLU3933	PFLU0768
PFLU4561	PFLU4561	putative cytochrome c	C		PFLU3965	PFLU0770
PFLU4629	PFLU4629	putative membrane protein			PFLU3982	PFLU0772
PFLU4657	echA	putative enoyl-CoA hydratase			PFLU4011	PFLU0776
PFLU4681	PFLU4681	putative IclR-family regulatory protein	K		PFLU4029	PFLU0779
PFLU4691	PFLU4691	putative transmembrane protein			PFLU4052	PFLU0784
PFLU4693	PFLU4693	putative GntR-family regulatory protein			PFLU4084	PFLU0785
PFLU4696	moaA	putative molybdenum cofactor biosynthesis			PFLU4087	PFLU0793
PFLU4699	holB	DNA polymerase III, delta' subunit			PFLU4088	PFLU0797
PFLU4779	PFLU4779	hypothetical protein	J		PFLU4089	PFLU0800
PFLU4798	PFLU4798	putative LysR-family transcriptional regulator			PFLU4090	PFLU0801
PFLU4801	PFLU4801	putative LysR-family transcriptional regulatory			PFLU4091	PFLU0806
PFLU4809	PFLU4809	putative aminotransferase			PFLU4096	PFLU0808
PFLU4810	PFLU4810	putative gluconate permease			PFLU4099	PFLU0816
PFLU4820	PFLU4820	putative LysR-family transcriptional regulator	K		PFLU4190	PFLU0819
PFLU4852	PFLU4852	putative chromosome initiation inhibitor			PFLU4192	PFLU0820
PFLU4950	PFLU4950	enoyl-CoA hydratase/isomerase family protein	I		PFLU4204	PFLU0824
PFLU4974	PFLU4974	conserved hypothetical protein			PFLU4226	PFLU0826
PFLU4975	PFLU4975	putative exported protein			PFLU4271	PFLU0827
PFLU5051	PFLU5051	putative hydrolase			PFLU4406	PFLU0830
PFLU5052	PFLU5052	putative aminotransferase	E		PFLU4408	PFLU0833
PFLU5064	hscA	DnaK-homologue chaperone Hsc66			PFLU4409	PFLU0846
PFLU5176	tar	methyl-accepting chemotaxis protein II			PFLU4419	PFLU0849
PFLU5188	PFLU5188	conserved hypothetical protein			PFLU4420	PFLU0853
PFLU5199	PFLU5199	conserved hypothetical protein			PFLU4422	PFLU0856
PFLU5225	PFLU5225	conserved hypothetical protein			PFLU4423	PFLU0858
PFLU5229	PFLU5229	putative putative hemin transport system,			PFLU4424	PFLU0864
PFLU5244	acs	acetyl-coenzyme A synthetase			PFLU4425	PFLU0868
PFLU5245	PFLU5245	conserved hypothetical protein			PFLU4426	PFLU0869
PFLU5396	amn	AMP nucleosidase			PFLU4427	PFLU0874
PFLU5438	PFLU5438	putative decarboxylase			PFLU4428	PFLU0875
PFLU5439	mpl	UDP-Nacetylmuramate:l-alanyl-gamma-D-glutamyl-meso-diaminopimelate			PFLU4430	PFLU0876
PFLU5440	PFLU5440	putative regulatory protein	K		PFLU4435	PFLU0877
PFLU5444	PFLU5444	putative amine degradation-related protein			PFLU4436	PFLU0882
PFLU5445	PFLU5445	putative acetyltransferase	S		PFLU4437	PFLU0883
PFLU5477	PFLU5477	putative thioredoxin			PFLU4438	PFLU0888
PFLU5548	argC	N-acetyl-gamma-glutamyl-phosphate reductase			PFLU4439	PFLU0892
PFLU5588	PFLU5588	conserved hypothetical membrane protein			PFLU4440	PFLU0898
PFLU5604	PFLU5604	putative aminotransferase			PFLU4441	PFLU0900
PFLU5610	PFLU5610	conserved hypothetical protein	S		PFLU4442	PFLU0908
PFLU5612	PFLU5612	putative biotin biosynthesis-related protein	S		PFLU4450	PFLU0914
PFLU5613	PFLU5613	putative biotin biosynthesis-related protein	S		PFLU4451	PFLU0926
PFLU5617	PFLU5617	putative regulatory protein	K		PFLU4452	PFLU0927
PFLU5671	PFLU5671	conserved hypothetical protein			PFLU4453	PFLU0929
PFLU5677	PFLU5677	conserved hypothetical protein	S		PFLU4454	PFLU0931
PFLU5693	PFLU5693	putative transport-related membrane protein			PFLU4455	PFLU0932
PFLU5739	PFLU5739	putative malonate decarboxylase, gamma subunit			PFLU4456	PFLU0935
PFLU5740	PFLU5740	putative malonate decarboxylase, beta subunit			PFLU4481	PFLU0941
PFLU5755	PFLU5755	conserved hypothetical protein	K		PFLU4482	PFLU0942
PFLU5775	PFLU5775	conserved hypothetical protein			PFLU4483	PFLU0943
PFLU5786	PFLU5786	putative sulfurtransferase			PFLU4484	PFLU0944
PFLU5819	ptsP	phosphoenolpyruvate-protein phosphotransferase			PFLU4490	PFLU0945
PFLU5875	PFLU5875	putative iron (III) ABC transport system,			PFLU4509	PFLU0946
PFLU5902	PFLU5902	putative GntR-family regulatory protein			PFLU4535	PFLU0949
PFLU5911	ppx	exopolyphosphatase			PFLU4551	PFLU0951
PFLU5918	PFLU5918	putative membrane protein			PFLU4559	PFLU0952
PFLU5946	dapF	diaminopimelate epimerase			PFLU4560	PFLU0954
PFLU5947	PFLU5947	conserved hypothetical protein	S		PFLU4574	PFLU0955
PFLU5956	comM	putative magnesium chelatase protein			PFLU4631	PFLU0956
PFLU5959	PFLU5959	putative multidrug resistance-transport membrane	V		PFLU4644	PFLU0957
PFLU5960	PFLU5960	putative EAL/GGDEF domain protein	T		PFLU4645	PFLU0961
PFLU6043	PFLU6043	putative chemotaxis-related response regulator	T		PFLU4672	PFLU0962
PFLU6083	PFLU6083	putative cibalamin biosynthesis-related protein	S		PFLU4675	PFLU0971
PFLU6091	PFLU6091	putative ABC transport system, periplasmic	P		PFLU4676	PFLU0974
					PFLU4677	PFLU0975
					PFLU4694	PFLU0978
					PFLU4695	PFLU0979
					PFLU4698	PFLU0982
					PFLU4717	PFLU0989
					PFLU4728	PFLU0992
					PFLU4729	PFLU0994
					PFLU4730	PFLU0995
					PFLU4731	PFLU0996
					PFLU4734	PFLU1000
					PFLU4761	PFLU1001
					PFLU4766	PFLU1002
					PFLU4785	PFLU1005
					PFLU4799	PFLU1006
					PFLU4807	PFLU1007
					PFLU4812	PFLU1008
					PFLU4818	PFLU1009
					PFLU4837	PFLU1013
					PFLU4838	PFLU1019
					PFLU4853	PFLU1020
					PFLU4916	PFLU1025
					PFLU4931	PFLU1026
					PFLU4967	PFLU1028
					PFLU5016	PFLU1030
					PFLU5022	PFLU1038
					PFLU5026	PFLU1041
					PFLU5027	PFLU1042
					PFLU5033	PFLU1044
					PFLU5070	PFLU1045
					PFLU5101	PFLU1047
					PFLU5130	PFLU1050
					PFLU5143	PFLU1057
					PFLU5144	PFLU1069
					PFLU5162	PFLU1070
					PFLU5185	PFLU1071
					PFLU5186	PFLU1072
					PFLU5224	PFLU1073
					PFLU5275	PFLU1076
					PFLU5326	PFLU1081
					PFLU5333	PFLU1087
					PFLU5397	PFLU1089
					PFLU5409	PFLU1090
					PFLU5461	PFLU1101
					PFLU5478	PFLU1107
					PFLU5479	PFLU1108
					PFLU5491	PFLU1109
					PFLU5492	PFLU1110
					PFLU5500	PFLU1121
					PFLU5577	PFLU1126
					PFLU5578	PFLU1128
					PFLU5622	PFLU1130
					PFLU5625	PFLU1131
					PFLU5626	PFLU1151
					PFLU5672	PFLU1153
					PFLU5688	PFLU1154
					PFLU5690	PFLU1162
					PFLU5707	PFLU1165
					PFLU5720	PFLU1173
					PFLU5721	PFLU1178
					PFLU5753	PFLU1184
					PFLU5756	PFLU1186
					PFLU5799	PFLU1197
					PFLU5814	PFLU1199
					PFLU5818	PFLU1203
					PFLU5822	PFLU1205
					PFLU5835	PFLU1207
					PFLU5836	PFLU1209
					PFLU5852	PFLU1210
					PFLU5917	PFLU1214
					PFLU5937	PFLU1216
					PFLU5949	PFLU1220
					PFLU5998	PFLU1223
					PFLU5999	PFLU1231
					PFLU6001	PFLU1238
					PFLU6033	PFLU1239
					PFLU6056	PFLU1243
					PFLU6059	PFLU1244
					PFLU6064	PFLU1246
					PFLU6075	PFLU1247
					PFLU6122	PFLU1248
						PFLU1252
						PFLU1255
						PFLU1258
						PFLU1259
						PFLU1260
						PFLU1261
						PFLU1264
						PFLU1268
						PFLU1275
						PFLU1277
						PFLU1282
						PFLU1283
						PFLU1284
						PFLU1290
						PFLU1294
						PFLU1308
						PFLU1309
						PFLU1311
						PFLU1312
						PFLU1317A
						PFLU1318
						PFLU1324
						PFLU1325
						PFLU1326
						PFLU1339
						PFLU1341
						PFLU1342
						PFLU1343
						PFLU1358
						PFLU1362
						PFLU1371
						PFLU1372
						PFLU1373
						PFLU1374
						PFLU1376
						PFLU1377
						PFLU1380
						PFLU1386
						PFLU1387
						PFLU1390
						PFLU1396
						PFLU1399
						PFLU1404
						PFLU1418
						PFLU1422
						PFLU1425
						PFLU1427
						PFLU1429
						PFLU1431
						PFLU1433
						PFLU1439
						PFLU1440
						PFLU1444
						PFLU1446
						PFLU1447
						PFLU1448
						PFLU1450
						PFLU1453
						PFLU1454
						PFLU1459
						PFLU1460
						PFLU1465
						PFLU1471
						PFLU1483
						PFLU1484
						PFLU1486
						PFLU1494
						PFLU1502
						PFLU1505
						PFLU1508
						PFLU1512
						PFLU1517
						PFLU1518
						PFLU1526
						PFLU1528
						PFLU1530
						PFLU1535
						PFLU1536
						PFLU1542
						PFLU1544
						PFLU1545
						PFLU1549
						PFLU1550
						PFLU1560
						PFLU1570
						PFLU1572
						PFLU1575
						PFLU1588
						PFLU1591
						PFLU1591A
						PFLU1602
						PFLU1604
						PFLU1605
						PFLU1606
						PFLU1607
						PFLU1611
						PFLU1619
						PFLU1622
						PFLU1624
						PFLU1628
						PFLU1631
						PFLU1638
						PFLU1640
						PFLU1646
						PFLU1651
						PFLU1663
						PFLU1665
						PFLU1666
						PFLU1672
						PFLU1673
						PFLU1678
						PFLU1681
						PFLU1688
						PFLU1692
						PFLU1693
						PFLU1695
						PFLU1696
						PFLU1698
						PFLU1703
						PFLU1707
						PFLU1708
						PFLU1709
						PFLU1712
						PFLU1721
						PFLU1722
						PFLU1748
						PFLU1754
						PFLU1757
						PFLU1759
						PFLU1763
						PFLU1766
						PFLU1767
						PFLU1768
						PFLU1770
						PFLU1771
						PFLU1772
						PFLU1773
						PFLU1775
						PFLU1778
						PFLU1797
						PFLU1808
						PFLU1811
						PFLU1812
						PFLU1816
						PFLU1817
						PFLU1820
						PFLU1826
						PFLU1831
						PFLU1832
						PFLU1837
						PFLU1838
						PFLU1843
						PFLU1844
						PFLU1847
						PFLU1848
						PFLU1859
						PFLU1860
						PFLU1864
						PFLU1871
						PFLU1876
						PFLU1886
						PFLU1893
						PFLU1923
						PFLU1929
						PFLU1933
						PFLU1940
						PFLU1945
						PFLU1950
						PFLU1953
						PFLU1965
						PFLU1967
						PFLU1968
						PFLU1978
						PFLU1979
						PFLU1981
						PFLU1982
						PFLU1989
						PFLU1990
						PFLU1992
						PFLU1994
						PFLU2005
						PFLU2016
						PFLU2017A
						PFLU2018
						PFLU2019
						PFLU2021
						PFLU2025
						PFLU2030
						PFLU2031
						PFLU2035
						PFLU2038
						PFLU2039
						PFLU2040
						PFLU2041
						PFLU2043
						PFLU2046
						PFLU2047
						PFLU2057
						PFLU2060
						PFLU2061
						PFLU2067
						PFLU2069
						PFLU2071
						PFLU2073
						PFLU2074
						PFLU2076
						PFLU2077
						PFLU2078
						PFLU2079
						PFLU2080
						PFLU2085
						PFLU2087
						PFLU2094
						PFLU2095
						PFLU2097
						PFLU2105
						PFLU2108
						PFLU2110
						PFLU2114
						PFLU2116
						PFLU2125
						PFLU2126
						PFLU2129
						PFLU2130
						PFLU2131
						PFLU2133
						PFLU2147
						PFLU2155
						PFLU2159
						PFLU2162
						PFLU2164
						PFLU2170
						PFLU2179
						PFLU2182
						PFLU2185
						PFLU2188
						PFLU2198
						PFLU2200
						PFLU2201
						PFLU2203
						PFLU2207
						PFLU2209
						PFLU2210
						PFLU2211
						PFLU2215
						PFLU2221
						PFLU2223
						PFLU2231
						PFLU2236
						PFLU2240
						PFLU2244
						PFLU2245
						PFLU2248
						PFLU2250
						PFLU2252
						PFLU2253
						PFLU2256
						PFLU2258
						PFLU2263
						PFLU2265
						PFLU2271
						PFLU2278
						PFLU2281
						PFLU2289
						PFLU2292
						PFLU2296
						PFLU2299
						PFLU2303
						PFLU2304
						PFLU2307
						PFLU2309
						PFLU2310
						PFLU2313
						PFLU2315
						PFLU2324
						PFLU2328
						PFLU2331
						PFLU2332
						PFLU2340
						PFLU2341
						PFLU2344
						PFLU2346
						PFLU2349
						PFLU2352
						PFLU2353
						PFLU2355
						PFLU2359
						PFLU2360
						PFLU2361
						PFLU2362
						PFLU2363
						PFLU2365
						PFLU2368
						PFLU2371
						PFLU2372
						PFLU2373
						PFLU2374
						PFLU2375
						PFLU2378
						PFLU2384
						PFLU2390
						PFLU2395
						PFLU2396
						PFLU2398
						PFLU2406
						PFLU2409
						PFLU2410
						PFLU2413
						PFLU2414
						PFLU2424
						PFLU2428
						PFLU2433
						PFLU2437
						PFLU2449
						PFLU2452
						PFLU2462
						PFLU2468
						PFLU2469
						PFLU2470
						PFLU2473
						PFLU2479
						PFLU2487
						PFLU2488
						PFLU2493
						PFLU2499
						PFLU2504
						PFLU2515
						PFLU2516
						PFLU2521
						PFLU2522
						PFLU2543
						PFLU2544
						PFLU2545
						PFLU2546
						PFLU2547
						PFLU2548
						PFLU2549
						PFLU2550
						PFLU2551
						PFLU2558
						PFLU2584
						PFLU2586
						PFLU2591
						PFLU2594
						PFLU2598
						PFLU2612
						PFLU2617
						PFLU2618
						PFLU2620
						PFLU2621
						PFLU2622
						PFLU2623
						PFLU2625
						PFLU2626
						PFLU2628
						PFLU2629
						PFLU2631
						PFLU2632
						PFLU2634
						PFLU2635
						PFLU2637
						PFLU2643
						PFLU2646
						PFLU2650
						PFLU2659
						PFLU2664
						PFLU2666
						PFLU2674
						PFLU2678
						PFLU2679
						PFLU2686
						PFLU2688
						PFLU2689
						PFLU2690
						PFLU2693
						PFLU2708
						PFLU2713
						PFLU2715
						PFLU2718
						PFLU2719
						PFLU2720
						PFLU2724
						PFLU2734
						PFLU2741
						PFLU2746
						PFLU2748
						PFLU2750
						PFLU2753
						PFLU2755
						PFLU2760
						PFLU2763
						PFLU2765
						PFLU2770
						PFLU2775
						PFLU2783
						PFLU2787
						PFLU2788
						PFLU2795
						PFLU2798
						PFLU2801
						PFLU2822
						PFLU2823
						PFLU2832
						PFLU2842
						PFLU2847
						PFLU2849
						PFLU2855
						PFLU2857A
						PFLU2869
						PFLU2885
						PFLU2888
						PFLU2892B
						PFLU2906
						PFLU2914
						PFLU2915
						PFLU2921
						PFLU2936
						PFLU2940
						PFLU2948
						PFLU2952
						PFLU2953
						PFLU2968
						PFLU2969
						PFLU2973
						PFLU2974
						PFLU2980
						PFLU2991
						PFLU2991A
						PFLU2994
						PFLU2995
						PFLU2997
						PFLU3002
						PFLU3004
						PFLU3007
						PFLU3011
						PFLU3015
						PFLU3019
						PFLU3020
						PFLU3022
						PFLU3028
						PFLU3034
						PFLU3035
						PFLU3036
						PFLU3037
						PFLU3038
						PFLU3039
						PFLU3040
						PFLU3054
						PFLU3065
						PFLU3066
						PFLU3068
						PFLU3070
						PFLU3071
						PFLU3073
						PFLU3075
						PFLU3076
						PFLU3079
						PFLU3081
						PFLU3083
						PFLU3091
						PFLU3092
						PFLU3094
						PFLU3095
						PFLU3096
						PFLU3097
						PFLU3098
						PFLU3107
						PFLU3109
						PFLU3111
						PFLU3115
						PFLU3116
						PFLU3120
						PFLU3123
						PFLU3127
						PFLU3135
						PFLU3138
						PFLU3139
						PFLU3140
						PFLU3145
						PFLU3146
						PFLU3148
						PFLU3150
						PFLU3151
						PFLU3152
						PFLU3154
						PFLU3157
						PFLU3173
						PFLU3191
						PFLU3204
						PFLU3205
						PFLU3206
						PFLU3207
						PFLU3208
						PFLU3209
						PFLU3210
						PFLU3211
						PFLU3212
						PFLU3217
						PFLU3220
						PFLU3221
						PFLU3222
						PFLU3223
						PFLU3224
						PFLU3225
						PFLU3236
						PFLU3247
						PFLU3248
						PFLU3252
						PFLU3258
						PFLU3262
						PFLU3264
						PFLU3265
						PFLU3285
						PFLU3287
						PFLU3288
						PFLU3295
						PFLU3297
						PFLU3300
						PFLU3302
						PFLU3303
						PFLU3309
						PFLU3310
						PFLU3313
						PFLU3317
						PFLU3324
						PFLU3336
						PFLU3344
						PFLU3353
						PFLU3355
						PFLU3357
						PFLU3358
						PFLU3365
						PFLU3366
						PFLU3367
						PFLU3380
						PFLU3382
						PFLU3392
						PFLU3410
						PFLU3412
						PFLU3423
						PFLU3425
						PFLU3426
						PFLU3431
						PFLU3432
						PFLU3435
						PFLU3443
						PFLU3447
						PFLU3452
						PFLU3457
						PFLU3458
						PFLU3463
						PFLU3464
						PFLU3467
						PFLU3474
						PFLU3477
						PFLU3483
						PFLU3484
						PFLU3489
						PFLU3491
						PFLU3496
						PFLU3500
						PFLU3501
						PFLU3502
						PFLU3506
						PFLU3507
						PFLU3511
						PFLU3513
						PFLU3516
						PFLU3521
						PFLU3528
						PFLU3534
						PFLU3535
						PFLU3539
						PFLU3540
						PFLU3551
						PFLU3557
						PFLU3558
						PFLU3559
						PFLU3561
						PFLU3562
						PFLU3564
						PFLU3565
						PFLU3567
						PFLU3568
						PFLU3572
						PFLU3582
						PFLU3583
						PFLU3584
						PFLU3585
						PFLU3586
						PFLU3590
						PFLU3593
						PFLU3595
						PFLU3612
						PFLU3630
						PFLU3631
						PFLU3633
						PFLU3634
						PFLU3635
						PFLU3636
						PFLU3638
						PFLU3640
						PFLU3643
						PFLU3645
						PFLU3650
						PFLU3654
						PFLU3669
						PFLU3673
						PFLU3689
						PFLU3690
						PFLU3696
						PFLU3697
						PFLU3699
						PFLU3702
						PFLU3716
						PFLU3729
						PFLU3731
						PFLU3732
						PFLU3733
						PFLU3734
						PFLU3735
						PFLU3741
						PFLU3742
						PFLU3746
						PFLU3747
						PFLU3754
						PFLU3756
						PFLU3759
						PFLU3760
						PFLU3762
						PFLU3765
						PFLU3767
						PFLU3769
						PFLU3777
						PFLU3778
						PFLU3782
						PFLU3787
						PFLU3790
						PFLU3798
						PFLU3800
						PFLU3801
						PFLU3819
						PFLU3820
						PFLU3821
						PFLU3824
						PFLU3828
						PFLU3829
						PFLU3831
						PFLU3844
						PFLU3845
						PFLU3846
						PFLU3847
						PFLU3849
						PFLU3850
						PFLU3851
						PFLU3855
						PFLU3860
						PFLU3865
						PFLU3866
						PFLU3870
						PFLU3875
						PFLU3894
						PFLU3896
						PFLU3897
						PFLU3901
						PFLU3902
						PFLU3903
						PFLU3904
						PFLU3906
						PFLU3907
						PFLU3910
						PFLU3913
						PFLU3914
						PFLU3917
						PFLU3918
						PFLU3921
						PFLU3923
						PFLU3932
						PFLU3940
						PFLU3942
						PFLU3943
						PFLU3944
						PFLU3946
						PFLU3947
						PFLU3952
						PFLU3953
						PFLU3973
						PFLU3975
						PFLU3976
						PFLU3977
						PFLU3978
						PFLU3979
						PFLU3984
						PFLU3987
						PFLU3991
						PFLU3992
						PFLU3994
						PFLU3999
						PFLU4005
						PFLU4008
						PFLU4010
						PFLU4014
						PFLU4015
						PFLU4016
						PFLU4017
						PFLU4020
						PFLU4022
						PFLU4036
						PFLU4037
						PFLU4039
						PFLU4044
						PFLU4045
						PFLU4046
						PFLU4047
						PFLU4049
						PFLU4056
						PFLU4058
						PFLU4060
						PFLU4061
						PFLU4068
						PFLU4070
						PFLU4079
						PFLU4085
						PFLU4086
						PFLU4093
						PFLU4103
						PFLU4104
						PFLU4107
						PFLU4109
						PFLU4112
						PFLU4113
						PFLU4115
						PFLU4119
						PFLU4120
						PFLU4125A
						PFLU4136
						PFLU4138
						PFLU4143
						PFLU4152
						PFLU4155
						PFLU4160
						PFLU4164
						PFLU4170
						PFLU4171
						PFLU4173
						PFLU4189
						PFLU4191
						PFLU4193
						PFLU4198
						PFLU4199
						PFLU4200
						PFLU4209
						PFLU4222
						PFLU4225
						PFLU4239
						PFLU4240
						PFLU4250
						PFLU4253
						PFLU4258
						PFLU4261
						PFLU4262
						PFLU4265
						PFLU4268
						PFLU4274
						PFLU4275
						PFLU4276
						PFLU4277
						PFLU4282
						PFLU4283
						PFLU4284
						PFLU4285
						PFLU4290
						PFLU4295
						PFLU4306
						PFLU4315
						PFLU4317
						PFLU4322
						PFLU4323
						PFLU4329
						PFLU4339
						PFLU4349
						PFLU4351
						PFLU4352
						PFLU4354
						PFLU4355
						PFLU4356
						PFLU4359
						PFLU4360
						PFLU4362
						PFLU4366
						PFLU4368
						PFLU4373
						PFLU4374
						PFLU4376
						PFLU4377
						PFLU4378
						PFLU4381
						PFLU4382
						PFLU4383
						PFLU4384
						PFLU4385
						PFLU4387
						PFLU4388
						PFLU4389
						PFLU4393
						PFLU4397
						PFLU4398
						PFLU4399
						PFLU4400
						PFLU4401
						PFLU4402
						PFLU4404
						PFLU4405
						PFLU4410
						PFLU4411
						PFLU4414
						PFLU4443
						PFLU4444
						PFLU4445
						PFLU4446
						PFLU4447
						PFLU4460
						PFLU4462
						PFLU4468
						PFLU4480
						PFLU4488
						PFLU4498
						PFLU4501
						PFLU4502
						PFLU4503
						PFLU4504
						PFLU4505
						PFLU4511
						PFLU4512
						PFLU4516
						PFLU4526
						PFLU4533
						PFLU4534
						PFLU4538
						PFLU4540
						PFLU4542
						PFLU4545
						PFLU4548
						PFLU4549
						PFLU4553
						PFLU4563
						PFLU4565
						PFLU4569
						PFLU4575
						PFLU4577
						PFLU4582
						PFLU4589
						PFLU4594
						PFLU4595
						PFLU4598
						PFLU4600
						PFLU4610
						PFLU4620
						PFLU4624
						PFLU4625
						PFLU4626
						PFLU4627
						PFLU4628
						PFLU4642
						PFLU4643
						PFLU4649
						PFLU4650
						PFLU4653
						PFLU4656
						PFLU4661
						PFLU4662
						PFLU4682
						PFLU4683
						PFLU4684
						PFLU4685
						PFLU4686
						PFLU4706
						PFLU4710
						PFLU4712
						PFLU4713
						PFLU4718
						PFLU4724
						PFLU4727
						PFLU4739
						PFLU4744
						PFLU4749
						PFLU4750
						PFLU4754
						PFLU4756
						PFLU4758
						PFLU4759
						PFLU4764
						PFLU4767
						PFLU4778
						PFLU4781
						PFLU4782
						PFLU4783
						PFLU4788
						PFLU4791
						PFLU4793
						PFLU4800
						PFLU4802
						PFLU4806
						PFLU4824
						PFLU4830
						PFLU4835
						PFLU4841
						PFLU4854
						PFLU4858
						PFLU4859
						PFLU4860
						PFLU4861
						PFLU4862
						PFLU4865
						PFLU4866
						PFLU4867
						PFLU4872
						PFLU4873
						PFLU4876
						PFLU4877
						PFLU4880
						PFLU4882
						PFLU4885
						PFLU4897
						PFLU4899
						PFLU4900
						PFLU4902
						PFLU4903
						PFLU4911
						PFLU4914
						PFLU4915
						PFLU4920
						PFLU4921
						PFLU4922
						PFLU4924
						PFLU4925
						PFLU4929
						PFLU4932
						PFLU4934
						PFLU4935
						PFLU4936
						PFLU4945
						PFLU4949
						PFLU4951
						PFLU4953
						PFLU4954
						PFLU4959
						PFLU4960
						PFLU4962
						PFLU4963
						PFLU4968
						PFLU4969
						PFLU4970
						PFLU4971
						PFLU4972
						PFLU4976
						PFLU4979
						PFLU4981
						PFLU4987
						PFLU4988
						PFLU4990
						PFLU4992
						PFLU4995
						PFLU4998
						PFLU4999
						PFLU5000
						PFLU5001
						PFLU5005
						PFLU5006
						PFLU5008
						PFLU5018
						PFLU5021
						PFLU5023
						PFLU5024
						PFLU5025
						PFLU5028
						PFLU5031
						PFLU5034
						PFLU5038
						PFLU5040
						PFLU5043
						PFLU5046
						PFLU5047
						PFLU5055
						PFLU5057
						PFLU5063
						PFLU5065
						PFLU5066
						PFLU5067
						PFLU5073
						PFLU5074
						PFLU5075
						PFLU5076
						PFLU5080
						PFLU5081
						PFLU5083A
						PFLU5088
						PFLU5095
						PFLU5097
						PFLU5100
						PFLU5103
						PFLU5108
						PFLU5109
						PFLU5110
						PFLU5111
						PFLU5112
						PFLU5113
						PFLU5119
						PFLU5120
						PFLU5124
						PFLU5128
						PFLU5129
						PFLU5133
						PFLU5135
						PFLU5136
						PFLU5138
						PFLU5142
						PFLU5145
						PFLU5147
						PFLU5153
						PFLU5161
						PFLU5163
						PFLU5165
						PFLU5168
						PFLU5172
						PFLU5174
						PFLU5175
						PFLU5181
						PFLU5183
						PFLU5184
						PFLU5187
						PFLU5190
						PFLU5191
						PFLU5192
						PFLU5192A
						PFLU5193
						PFLU5194
						PFLU5195
						PFLU5196
						PFLU5197
						PFLU5198
						PFLU5202
						PFLU5204
						PFLU5207
						PFLU5208
						PFLU5209
						PFLU5213
						PFLU5214
						PFLU5222
						PFLU5234
						PFLU5243
						PFLU5246
						PFLU5258
						PFLU5259
						PFLU5260
						PFLU5263
						PFLU5265
						PFLU5266
						PFLU5267
						PFLU5268
						PFLU5278
						PFLU5282
						PFLU5292
						PFLU5297
						PFLU5298
						PFLU5301
						PFLU5302
						PFLU5304
						PFLU5305
						PFLU5308
						PFLU5309
						PFLU5311
						PFLU5317
						PFLU5321
						PFLU5322
						PFLU5324
						PFLU5338
						PFLU5344
						PFLU5345
						PFLU5347
						PFLU5348
						PFLU5353
						PFLU5355
						PFLU5356
						PFLU5357
						PFLU5358
						PFLU5359
						PFLU5361
						PFLU5362
						PFLU5363
						PFLU5366
						PFLU5367
						PFLU5368
						PFLU5369
						PFLU5372
						PFLU5373
						PFLU5376
						PFLU5380
						PFLU5385
						PFLU5386
						PFLU5388
						PFLU5390
						PFLU5391
						PFLU5393
						PFLU5398
						PFLU5399
						PFLU5404
						PFLU5407
						PFLU5411
						PFLU5415
						PFLU5416
						PFLU5417
						PFLU5422
						PFLU5431
						PFLU5432
						PFLU5436
						PFLU5437
						PFLU5441
						PFLU5442
						PFLU5443
						PFLU5448
						PFLU5465
						PFLU5468
						PFLU5471
						PFLU5472
						PFLU5475
						PFLU5480
						PFLU5484
						PFLU5485
						PFLU5489
						PFLU5493
						PFLU5495
						PFLU5496
						PFLU5498
						PFLU5542
						PFLU5546
						PFLU5547
						PFLU5552
						PFLU5553
						PFLU5557
						PFLU5559
						PFLU5561
						PFLU5562
						PFLU5563
						PFLU5564
						PFLU5566
						PFLU5567
						PFLU5568
						PFLU5572
						PFLU5573
						PFLU5580
						PFLU5581
						PFLU5583
						PFLU5605
						PFLU5608
						PFLU5611
						PFLU5615
						PFLU5627
						PFLU5628
						PFLU5629
						PFLU5635
						PFLU5638
						PFLU5641
						PFLU5642
						PFLU5644
						PFLU5645
						PFLU5646
						PFLU5648
						PFLU5649
						PFLU5650
						PFLU5651
						PFLU5652
						PFLU5657
						PFLU5659
						PFLU5660
						PFLU5664
						PFLU5665
						PFLU5666
						PFLU5673
						PFLU5675
						PFLU5676
						PFLU5678
						PFLU5679
						PFLU5680
						PFLU5682
						PFLU5689
						PFLU5691
						PFLU5696
						PFLU5702
						PFLU5709
						PFLU5714
						PFLU5716
						PFLU5719
						PFLU5722
						PFLU5723
						PFLU5725
						PFLU5727
						PFLU5729
						PFLU5730
						PFLU5747
						PFLU5748
						PFLU5749
						PFLU5754
						PFLU5757
						PFLU5758
						PFLU5759
						PFLU5765
						PFLU5766
						PFLU5768
						PFLU5769
						PFLU5770
						PFLU5779
						PFLU5785
						PFLU5789
						PFLU5790
						PFLU5793
						PFLU5796
						PFLU5801
						PFLU5805
						PFLU5806
						PFLU5808
						PFLU5811
						PFLU5812
						PFLU5813
						PFLU5817
						PFLU5821
						PFLU5827
						PFLU5839A
						PFLU5841
						PFLU5842
						PFLU5843
						PFLU5844
						PFLU5845
						PFLU5846
						PFLU5854
						PFLU5855
						PFLU5857
						PFLU5858
						PFLU5862
						PFLU5869
						PFLU5870
						PFLU5877
						PFLU5878
						PFLU5880
						PFLU5881
						PFLU5883
						PFLU5886
						PFLU5887
						PFLU5890
						PFLU5891
						PFLU5894
						PFLU5896
						PFLU5897
						PFLU5898
						PFLU5899
						PFLU5901
						PFLU5906
						PFLU5916
						PFLU5920
						PFLU5923
						PFLU5924
						PFLU5926
						PFLU5927
						PFLU5930
						PFLU5931
						PFLU5932
						PFLU5933
						PFLU5934
						PFLU5936
						PFLU5939
						PFLU5940
						PFLU5943
						PFLU5945
						PFLU5948
						PFLU5950
						PFLU5952
						PFLU5957
						PFLU5958
						PFLU5962
						PFLU5965
						PFLU5975
						PFLU5976
						PFLU5978
						PFLU5989
						PFLU5996
						PFLU6003
						PFLU6006
						PFLU6008
						PFLU6010
						PFLU6011
						PFLU6013
						PFLU6014
						PFLU6016
						PFLU6019
						PFLU6020
						PFLU6021
						PFLU6028
						PFLU6032
						PFLU6037
						PFLU6041
						PFLU6045
						PFLU6046
						PFLU6047
						PFLU6054
						PFLU6055
						PFLU6057
						PFLU6061
						PFLU6062
						PFLU6065
						PFLU6066
						PFLU6070
						PFLU6072
						PFLU6076
						PFLU6077
						PFLU6081
						PFLU6084
						PFLU6087
						PFLU6092
						PFLU6094
						PFLU6097
						PFLU6098
						PFLU6100
						PFLU6104
						PFLU6105
						PFLU6109
						PFLU6115
						PFLU6121
						PFLU6126
						PFLU6128
						PFLU6132

## Sheet: ComparisonB_upCap+
This is the comparison between (i) 1A4 and 1B4_Cap+ and (ii) 6A4 and 6B4_Cap+: which genes are more highly epressed in both 6B4_Cap+ and 1B4-Cap+ (shared), or only 6B4_Cap+ or 1B4-Cap+ (unique)?
Shared					Unique
Locus	Name	Pathway	COG		6B4-Cap+ only	1B4-Cap+ only
PFLU0004	gyrB	DNA gyrase subunit B			PFLU0007	PFLU0001
PFLU0006	PFLU0006	putative exported protein			PFLU0096	PFLU0003
PFLU0038	PFLU0038	conserved hypothetical protein			PFLU0143	PFLU0005
PFLU0039	PFLU0039	conserved hypothetical protein			PFLU0144	PFLU0008
PFLU0043	PFLU0043	conserved exported hypothetical protein			PFLU0145	PFLU0010
PFLU0071	katE	catalase HPII			PFLU0146	PFLU0011
PFLU0078	PFLU0078	conserved hypothetical exported protein			PFLU0148	PFLU0015
PFLU0081	PFLU0081	putative cytochrome c5			PFLU0151	PFLU0026
PFLU0086	PFLU0086	putative membrane-bound			PFLU0152	PFLU0040
PFLU0099	PFLU0099	putative membrane protein			PFLU0155	PFLU0052
PFLU0110	PFLU0110	putative hydrolase			PFLU0156	PFLU0054
PFLU0114	PFLU0114	putative LysR-family regulatory protein			PFLU0158	PFLU0055
PFLU0148A	PFLU0148A	putative transposase	S		PFLU0173	PFLU0056
PFLU0149	PFLU0149	hypothetical protein			PFLU0174	PFLU0058
PFLU0150	PFLU0150	hypothetical protein			PFLU0225	PFLU0062
PFLU0153	PFLU0153	hypothetical protein			PFLU0235	PFLU0064
PFLU0165	PFLU0165	conserved hypothetical protein			PFLU0263	PFLU0067
PFLU0167	PFLU0167	conserved hypothetical protein			PFLU0275	PFLU0068
PFLU0170	PFLU0170	conserved hypothetical protein			PFLU0322	PFLU0070
PFLU0171	PFLU0171	conserved hypothetical protein			PFLU0345	PFLU0072
PFLU0172	PFLU0172	hypothetical protein	S		PFLU0355	PFLU0079
PFLU0186	PFLU0186	conserved hypothetical protein			PFLU0372	PFLU0080
PFLU0211	PFLU0211	putative transport-related membrane protein			PFLU0391	PFLU0083
PFLU0272	PFLU0272	hypothetical exported protein	S		PFLU0448	PFLU0085
PFLU0274	PFLU0274	putative ATP-dependent DNA helicase			PFLU0453	PFLU0088
PFLU0282	PFLU0282	putative hydrolase	S		PFLU0540	PFLU0089
PFLU0299	PFLU0299	putative lipoprotein			PFLU0543	PFLU0090
PFLU0321	PFLU0321	putative lipoprotein			PFLU0545	PFLU0091
PFLU0373	mdoG	glucans biosynthesis protein G precursor			PFLU0560	PFLU0093
PFLU0390	PFLU0390	conserved hypothetical protein			PFLU0564	PFLU0102
PFLU0519	miaA	tRNA delta(2)-isopentenylpyrophosphate			PFLU0624	PFLU0108
PFLU0520	hfq	Hfq protein (host factor-I protein)			PFLU0631	PFLU0109
PFLU0539	PFLU0539	hypothetical protein	S		PFLU0677	PFLU0111
PFLU0567	PFLU0567	putative membrane protein			PFLU0703	PFLU0112
PFLU0568	PFLU0568	putative bacterioferritin	P		PFLU0708	PFLU0113
PFLU0623	PFLU0623	conserved hypothetical protein			PFLU0711	PFLU0115
PFLU0630	PFLU0630	putative membrane protein	S		PFLU0712	PFLU0116
PFLU0653	PFLU0653	conserved hypothetical protein			PFLU0718	PFLU0118
PFLU0667	PFLU0667	putative adenosine deaminase	F		PFLU0722	PFLU0121
PFLU0678	PFLU0678	putative paraquat-inducible protein	P		PFLU0723	PFLU0136
PFLU0679	PFLU0679	putative paraquat-inducible protein			PFLU0725	PFLU0137
PFLU0685	PFLU0685	conserved hypothetical protein			PFLU0726	PFLU0138
PFLU0709	rspL	sigma factor			PFLU0727	PFLU0157
PFLU0728	rspR	putative type III secretion system, regulatory			PFLU0776	PFLU0159
PFLU0765	rpsT	30S ribosomal protein S20			PFLU0778	PFLU0162
PFLU0810	PFLU0810	putative protease			PFLU0809	PFLU0166
PFLU0811	PFLU0811	putative ornithine decarboxylase			PFLU0831	PFLU0177
PFLU0813		putative amino acid ABC transport system,	P		PFLU0851	PFLU0178
PFLU0829	PFLU0829	putative two-component system, sensor kinase			PFLU0855	PFLU0179
PFLU0890	PFLU0890	putative ABC transport system, substrate-binding			PFLU0927	PFLU0184
PFLU0891	PFLU0891	putative ABC transport system, exported protein			PFLU0929	PFLU0197
PFLU0905	PFLU0905	hypothetical protein			PFLU0962	PFLU0205
PFLU0928	PFLU0928	putative inner membrane paraquat-inducible			PFLU0979	PFLU0206
PFLU0934	PFLU0934	hypothetical protein			PFLU0981	PFLU0209
PFLU0977	PFLU0977	putative exported protein			PFLU0982	PFLU0210
PFLU0983	algL	alginate lyase precursor	G		PFLU0984	PFLU0215
PFLU0986	algE	alginate production protein precursor			PFLU0985	PFLU0216
PFLU0987	algK	alginate biosynthesis protein precursor	M		PFLU0988	PFLU0218
PFLU0990	algD	GDP-mannose 6-dehydrogenase	M		PFLU1031	PFLU0219
PFLU1048	PFLU1048	conserved hypothetical protein			PFLU1051	PFLU0236
PFLU1049	PFLU1049	putative nucleoid-associated protein			PFLU1078	PFLU0246
PFLU1058	lepA	GTP-binding protein			PFLU1097	PFLU0248
PFLU1094	PFLU1094	putative exported fimbrial chaperone			PFLU1099	PFLU0255
PFLU1149	PFLU1149	conserved hypothetical protein			PFLU1100	PFLU0257
PFLU1152	PFLU1152	putative alkyl hydroperoxide reductase			PFLU1111	PFLU0265
PFLU1159	nth	endonuclease III			PFLU1112	PFLU0266
PFLU1217	PFLU1217	hypothetical protein			PFLU1193	PFLU0267
PFLU1219	wspA	putative methyl-accepting chemotaxis protein	S		PFLU1233	PFLU0270
PFLU1232	PFLU1232	putative lipoprotein			PFLU1268	PFLU0279
PFLU1235	PFLU1235	hypothetical protein			PFLU1312	PFLU0281
PFLU1237	PFLU1237	putative membrane protein			PFLU1358	PFLU0289
PFLU1257	PFLU1257	conserved hypothetical protein			PFLU1373	PFLU0291
PFLU1265	PFLU1265	conserved hypothetical protein			PFLU1386	PFLU0292
PFLU1269	map1	methionine aminopeptidase			PFLU1389	PFLU0304
PFLU1329	PFLU1329	conserved hypothetical protein			PFLU1390	PFLU0309
PFLU1350	PFLU1350	conserved hypothetical protein			PFLU1427	PFLU0318
PFLU1357	PFLU1357	conserved hypothetical protein			PFLU1428	PFLU0320
PFLU1359	pitA	low-affinity inorganic phosphate transport			PFLU1443	PFLU0324
PFLU1359A	PFLU1359A	conserved hypothetical protein			PFLU1481	PFLU0327
PFLU1391	PFLU1391	putative acyltransferase	I		PFLU1514	PFLU0333
PFLU1395	PFLU1395	conserved hypothetical membrane protein			PFLU1515	PFLU0337
PFLU1400	PFLU1400	conserved hypothetical protein	S		PFLU1517	PFLU0339
PFLU1411	PFLU1411	conserved hypothetical protein	S		PFLU1542	PFLU0342
PFLU1423	PFLU1423	conserved hypothetical protein	S		PFLU1555	PFLU0346
PFLU1442	PFLU1442	conserved hypothetical protein			PFLU1575	PFLU0349
PFLU1445	PFLU1445	conserved hypothetical protein			PFLU1578	PFLU0350
PFLU1458	PFLU1458	putative phage integrase			PFLU1591	PFLU0356
PFLU1501	PFLU1501	putative transport-related memebrane protein			PFLU1591A	PFLU0359
PFLU1524	PFLU1524	conserved hypothetical protein			PFLU1594	PFLU0378
PFLU1558	PFLU1558	hypothetical protein			PFLU1595	PFLU0379
PFLU1579	PFLU1579	conserved hypothetical protein			PFLU1597	PFLU0388
PFLU1581	PFLU1581	putative exported protein			PFLU1601	PFLU0389
PFLU1591B	PFLU1591B	hypothetical protein			PFLU1618	PFLU0394
PFLU1593	PFLU1593	hypothetical protein			PFLU1650	PFLU0398
PFLU1596	PFLU1596	hypothetical protein	No orthologs found		PFLU1654	PFLU0403
PFLU1620	PFLU1620	putative membrane protein			PFLU1655	PFLU0405
PFLU1652	PFLU1652	putative membrane protein			PFLU1656	PFLU0406
PFLU1661	PFLU1661	putative pilin glycosylation protein			PFLU1662	PFLU0434
PFLU1664	PFLU1664	putative dehydrogenase			PFLU1663	PFLU0435
PFLU1667	PFLU1667	putative aminotransferase			PFLU1665	PFLU0436
PFLU1668	PFLU1668	putative polysaccharide biosynthesis-related			PFLU1666	PFLU0439
PFLU1714	PFLU1714	putative elongation factor			PFLU1673	PFLU0440
PFLU1723	aroH	phospho-2-dehydro-3-deoxyheptonate aldolase			PFLU1682	PFLU0442
PFLU1740	PFLU1740	putative two-component system, response			PFLU1686	PFLU0443
PFLU1746	PFLU1746	conserved hypothetical protein			PFLU1693	PFLU0445
PFLU1747	PFLU1747	putative ammonia transport-related membrane			PFLU1694	PFLU0449
PFLU1827	PFLU1827	putative lipoprotein			PFLU1695	PFLU0450
PFLU1861	PFLU1861	hypothetical protein			PFLU1712	PFLU0451
PFLU1880	PFLU1880	hypothetical protein			PFLU1748	PFLU0452
PFLU1881A	PFLU1881A	hypothetical protein			PFLU1752	PFLU0454
PFLU1891	PFLU1891	putative cytochrome C oxidase (monoheme and			PFLU1758	PFLU0455
PFLU1894	PFLU1894	conserved hypothetical protein			PFLU1760	PFLU0459
PFLU1895	PFLU1895	putative cytochrome C dehydrogenase-related			PFLU1762	PFLU0460
PFLU1896	PFLU1896	putative exported protein			PFLU1807	PFLU0466
PFLU1899	PFLU1899	conserved hypothetical protein			PFLU1859	PFLU0468
PFLU1900	PFLU1900	putaive cytochrome D oxidase subunit I			PFLU1878	PFLU0475
PFLU1901	PFLU1901	putative cytochrome D oxidase subunit II			PFLU1881	PFLU0480
PFLU1903A	PFLU1903A	hypothetical protein			PFLU1883	PFLU0481
PFLU1906	PFLU1906	conserved hypothetical protein			PFLU1884	PFLU0482
PFLU1913	PFLU1913	conserved hypothetical protein			PFLU1886	PFLU0483
PFLU1914	PFLU1914	hypothetical protein			PFLU1887	PFLU0486
PFLU1915	PFLU1915	conserved hypothetical protein			PFLU1888	PFLU0487
PFLU1920	PFLU1920	putative membrane protein			PFLU1892	PFLU0492
PFLU1937	PFLU1937	hypothetical protein			PFLU1893	PFLU0495
PFLU1969	PFLU1969	hypothetical protein			PFLU1907	PFLU0504
PFLU1970	PFLU1970	conserved hypothetical protein			PFLU1908	PFLU0511
PFLU1973	PFLU1973	putative single-strand binding protein			PFLU1910	PFLU0521
PFLU1983	PFLU1983	conserved hypothetical protein			PFLU1918	PFLU0528
PFLU1987	PFLU1987	putative cobalamin biosynthesis-related protein			PFLU1959	PFLU0530
PFLU2000	PFLU2000	putative membrane protein			PFLU1967	PFLU0533
PFLU2001	PFLU2001	putative exported protein			PFLU1968	PFLU0534
PFLU2009	PFLU2009	putative threonine synthase			PFLU1974	PFLU0535
PFLU2028	PFLU2028	conserved hypothetical protein			PFLU1982	PFLU0538
PFLU2063	PFLU2063	putative membrane protein			PFLU1984	PFLU0548
PFLU2101	PFLU2101	hypothetical protein			PFLU1986	PFLU0558
PFLU2119	PFLU2119	putative exported protein	S		PFLU1988	PFLU0563
PFLU2165	PFLU2165	conserved hypothetical protein			PFLU2003	PFLU0570
PFLU2167	PFLU2167	putative lipoprotein			PFLU2005	PFLU0573
PFLU2168	PFLU2168	hypothetical protein			PFLU2007	PFLU0574
PFLU2169	PFLU2169	putative LuxR-family regulatory protein			PFLU2010	PFLU0585
PFLU2171	PFLU2171	putative lipoprotein	S		PFLU2012	PFLU0587
PFLU2173	PFLU2173	putative hydrolase			PFLU2016	PFLU0593
PFLU2180	PFLU2180	putative LuxR-family regulatory protein			PFLU2017A	PFLU0605
PFLU2181	PFLU2181	putative two-component system, sensor kinase			PFLU2064	PFLU0608
PFLU2186	PFLU2186	putative acetyltransferase			PFLU2067	PFLU0609
PFLU2187	PFLU2187	hypothetical protein			PFLU2099	PFLU0610
PFLU2192	PFLU2192	putative phage-related integrase (pseudogene)			PFLU2107	PFLU0611
PFLU2195	PFLU2195	putative transport-related membrane protein			PFLU2108	PFLU0613
PFLU2225	PFLU2225	Putative bi-functional protein (ATP-binding and			PFLU2116	PFLU0614
PFLU2237	PFLU2237	conserved hypothetical protein			PFLU2126	PFLU0617
PFLU2246	PFLU2246	conserved hypothetical protein			PFLU2148	PFLU0618
PFLU2261	PFLU2261	conserved hypothetical protein			PFLU2179	PFLU0619
PFLU2447	PFLU2447	putative exported protein	S		PFLU2182	PFLU0626
PFLU2465	PFLU2465	conserved hypothetical protein	No orthologs found		PFLU2183	PFLU0628
PFLU2466	PFLU2466	conserved hypothetical protein			PFLU2197	PFLU0636
PFLU2477	PFLU2477	conserved hypothetical protein			PFLU2198	PFLU0640
PFLU2478	PFLU2478	hypothetical protein			PFLU2207	PFLU0647
PFLU2481	PFLU2481	hypothetical protein			PFLU2209	PFLU0649
PFLU2482A	PFLU2482A	conserved hypothetical protein			PFLU2224	PFLU0661
PFLU2496	PFLU2496	putative methyl-accepting chemotaxis protein			PFLU2243	PFLU0665
PFLU2498	PFLU2498	putative methyl-accepting chemotaxis protein			PFLU2244	PFLU0668
PFLU2507	PFLU2507	putative AraC-family regulatory protein			PFLU2254	PFLU0669
PFLU2508	PFLU2508	hypothetical protein			PFLU2255	PFLU0675
PFLU2513	PFLU2513	conserved hypothetical protein			PFLU2257	PFLU0681
PFLU2515A	PFLU2515A	hypothetical protein			PFLU2258	PFLU0682
PFLU2517	PFLU2517	conserved hypothetical protein			PFLU2259	PFLU0686
PFLU2518	PFLU2518	conserved hypothetical protein			PFLU2260	PFLU0687
PFLU2519	PFLU2519	putative phage integrase (pseudogene)			PFLU2265	PFLU0693
PFLU2564	potF	putrescine ABC transporter, substrate-binding			PFLU2360	PFLU0700
PFLU2589	PFLU2589	hypothetical protein			PFLU2361	PFLU0704
PFLU2597	PFLU2597	putative Rhs protein			PFLU2407	PFLU0724
PFLU2608	yaaX	hypothetical protein	S		PFLU2458	PFLU0729
PFLU2615	PFLU2615	putative membrane protein			PFLU2479	PFLU0731
PFLU2616	PFLU2616	putative exported protein			PFLU2482	PFLU0732
PFLU2651	PFLU2651	conserved hypothetical protein			PFLU2485	PFLU0735
PFLU2694	PFLU2694	conserved hypothetical protein			PFLU2486	PFLU0737
PFLU2705	PFLU2705	conserved hypothetical protein			PFLU2487	PFLU0738
PFLU2761	pepB	putative alpha-amylase			PFLU2488	PFLU0751
PFLU2804	PFLU2804	putative TetR family transcriptional regulator			PFLU2489	PFLU0752
PFLU2817	PFLU2817	putative phage integrase			PFLU2493	PFLU0755
PFLU2824	PFLU2824	hypothetical protein			PFLU2495	PFLU0756
PFLU2828	PFLU2828	putative membrane protein			PFLU2499	PFLU0760
PFLU2830	PFLU2830	putative membrane protein			PFLU2504	PFLU0763A
PFLU2843	PFLU2843	hypothetical protein			PFLU2516	PFLU0764
PFLU2845	PFLU2845	conserved hypothetical protein			PFLU2565	PFLU0773
PFLU2858	PFLU2858	hypothetical protein			PFLU2588	PFLU0774
PFLU2870	PFLU2870	hypothetical protein			PFLU2596	PFLU0780
PFLU2900	PFLU2900	hypothetical protein			PFLU2599	PFLU0781
PFLU2902	PFLU2902	hypothetical protein			PFLU2607	PFLU0782
PFLU2903	PFLU2903	hypothetical protein			PFLU2609	PFLU0786
PFLU2904	PFLU2904	conserved hypothetical protein			PFLU2612	PFLU0790
PFLU2905	PFLU2905	hypothetical protein			PFLU2725	PFLU0791
PFLU2908	PFLU2908	hypothetical protein			PFLU2732	PFLU0794
PFLU2909	PFLU2909	putative chain length determinant protein			PFLU2776	PFLU0796
PFLU2912	PFLU2912	putative membrane protein			PFLU2826	PFLU0798
PFLU2924	PFLU2924	putative membrane protein			PFLU2827	PFLU0802
PFLU2925	PFLU2925	putative ThiF protein			PFLU2844A	PFLU0803
PFLU2949	PFLU2949	conserved hypothetical protein			PFLU2857	PFLU0815
PFLU2949A	PFLU2949A	hypothetical protein			PFLU2857A	PFLU0817
PFLU2949B	PFLU2949B	hypothetical protein			PFLU2865	PFLU0823
PFLU2950A	PFLU2950A	hypothetical protein			PFLU2871	PFLU0825
PFLU2977	PFLU2977	conserved hypothetical protein			PFLU2892B	PFLU0828
PFLU2978	PFLU2978	conserved hypothetical protein			PFLU2894	PFLU0832
PFLU2984	PFLU2984	hypothetical protein			PFLU2926	PFLU0835
PFLU2985	galU	UTP--glucose-1-phosphate uridylyltransferase			PFLU2927	PFLU0838
PFLU2993	PFLU2993	putative regulatory protein			PFLU2928	PFLU0839
PFLU3016	PFLU3016	putative two-component response regulator			PFLU2950	PFLU0840
PFLU3021	PFLU3021	putative two-component system, response			PFLU2962	PFLU0841
PFLU3042	pmrF	putative glycosyl transferase			PFLU2968	PFLU0842
PFLU3048	ytfH	conserved hypothetical protein			PFLU3022	PFLU0843
PFLU3055	PFLU3055	hypothetical protein			PFLU3023	PFLU0845
PFLU3056	PFLU3056	conserved hypothetical protein (pseudogene)			PFLU3052	PFLU0863
PFLU3057	PFLU3057	conserved hypothetical protein			PFLU3054	PFLU0866
PFLU3059	PFLU3059	putative methyl-accepting chemotaxis protein			PFLU3058	PFLU0870
PFLU3062	PFLU3062	putative aerobic C4-dicarboxylate transport			PFLU3060	PFLU0871
PFLU3063	ybhH	conserved hypothetical protein			PFLU3065	PFLU0880
PFLU3067	PFLU3067	putative 3-oxoacyl-[acyl-carrier-protein]			PFLU3066	PFLU0884
PFLU3101	PFLU3101	hypothetical protein			PFLU3093	PFLU0885
PFLU3105	PFLU3105	putative carboxyvinyl-carboxyphosphonate	C		PFLU3098	PFLU0889
PFLU3133	PFLU3133	hypothetical protein			PFLU3099	PFLU0893
PFLU3134	PFLU3134	conserved hypothetical protein			PFLU3113	PFLU0894
PFLU3181	PFLU3181	conserved hypothetical protein			PFLU3128	PFLU0897
PFLU3241	PFLU3241	hypothetical protein			PFLU3140	PFLU0899
PFLU3242	PFLU3242	conserved hypothetical protein			PFLU3154	PFLU0903
PFLU3243	PFLU3243	conserved hypothetical protein			PFLU3162	PFLU0904
PFLU3244	PFLU3244	hypothetical protein			PFLU3239	PFLU0907
PFLU3245	PFLU3245	hypothetical protein			PFLU3240	PFLU0910
PFLU3257	PFLU3257	putative ArsR-family transcriptional regulator			PFLU3242A	PFLU0913
PFLU3343	PFLU3343	hypothetical protein			PFLU3258	PFLU0919
PFLU3345	PFLU3345	conserved hypothetical protein			PFLU3341	PFLU0920
PFLU3352	PFLU3352	putative transposase (pseudogene)			PFLU3342	PFLU0924
PFLU3388	PFLU3388	putative methyl-accepting chemotaxis protein			PFLU3344	PFLU0933
PFLU3399	PFLU3399	putative betalactamase			PFLU3346	PFLU0936
PFLU3411	PFLU3411	putative acetyltransferase			PFLU3348	PFLU0937
PFLU3438	proP	proline/betaine transporter			PFLU3351	PFLU0938
PFLU3518	PFLU3518	conserved hypothetical protein			PFLU3384	PFLU0940
PFLU3532	PFLU3532	putative fatty acid transport system, membrane			PFLU3386	PFLU0953
PFLU3538	PFLU3538	putative short chain dehydrogenase			PFLU3387	PFLU0976
PFLU3550	PFLU3550	conserved hypothetical protein			PFLU3395	PFLU0993
PFLU3553	PFLU3553	putative membrane protein			PFLU3396	PFLU0997
PFLU3598	PFLU3598	conserved hypothetical protein			PFLU3398	PFLU0999
PFLU3606	PFLU3606	putative Rhs protein			PFLU3410	PFLU1018
PFLU3607	PFLU3607	conserved hypothetical protein			PFLU3439	PFLU1021
PFLU3610	PFLU3610	putative exported protein			PFLU3447	PFLU1032
PFLU3614	PFLU3614	hypothetical protein	No orthologs found		PFLU3483	PFLU1033
PFLU3616	PFLU3616	putative membrane protein	S		PFLU3484	PFLU1034
PFLU3617	PFLU3617	conserved hypothetical protein			PFLU3539	PFLU1036
PFLU3655	PFLU3655	hypothetical protein	T		PFLU3541	PFLU1052
PFLU3656	PFLU3656	hypothetical protein	T		PFLU3543	PFLU1056
PFLU3657	PFLU3657	hypothetical protein	T		PFLU3565	PFLU1059
PFLU3658	wcaJ	putative extracellular polysaccharide	M		PFLU3589	PFLU1061
PFLU3659	PFLU3659	putative exported protein			PFLU3647	PFLU1065
PFLU3660	PFLU3660	putative membrane protein	M		PFLU3664	PFLU1087A
PFLU3661	PFLU3661	putative lipoprotein			PFLU3665	PFLU1091
PFLU3662	wza	putative polysaccharide export protein	M		PFLU3666	PFLU1095
PFLU3663	PFLU3663	putative membrane protein			PFLU3667	PFLU1098
PFLU3668	gmd	putative GDP-mannose 4,6-dehydratase	M		PFLU3669	PFLU1103
PFLU3672	PFLU3672	conserved hypothetical membrane protein	S		PFLU3670	PFLU1104
PFLU3674	PFLU3674	putative lipopolysaccharide biosinthesis-related	E		PFLU3671	PFLU1114
PFLU3675	PFLU3675	putative flippase			PFLU3673	PFLU1118
PFLU3676	udg	putative nucleotide sugar dehydrogenase	M		PFLU3760	PFLU1119
PFLU3677	wzc	tyrosine-protein kinase	M		PFLU3761	PFLU1122
PFLU3678	wzb	putative protein-tyrosine phosphatase	T		PFLU3763	PFLU1125
PFLU3679	PFLU3679	putative phosphomannomutase (pseudogene)	G		PFLU3764	PFLU1127
PFLU3680	PFLU3680	hypothetical protein	No orthologs found		PFLU3771	PFLU1136
PFLU3681	PFLU3681	putative membrane protein			PFLU3788	PFLU1137
PFLU3682	PFLU3682	putative alkanesulfonate monooxygenase			PFLU3814	PFLU1138
PFLU3705	PFLU3705	hypothetical protein			PFLU3833	PFLU1139
PFLU3755	PFLU3755	hypothetical protein			PFLU3879	PFLU1145
PFLU3773	exbD	biopolymer transport protein			PFLU3894	PFLU1146
PFLU3774	PFLU3774	putative biopolymer transport protein			PFLU3895	PFLU1148
PFLU3818	nuoA	NADH-quinone oxidoreductase chain A			PFLU3896	PFLU1156
PFLU3835	PFLU3835	hypothetical protein			PFLU3897	PFLU1157
PFLU3836	PFLU3836	conserved hypothetical protein			PFLU3956	PFLU1161
PFLU3836A	PFLU3836A	hypothetical protein			PFLU3971A	PFLU1163
PFLU3873	ppiB	peptidyl-prolyl cis-trans isomerase B			PFLU4013	PFLU1166
PFLU3880	PFLU3880	putative exported protein	M		PFLU4058	PFLU1167
PFLU3898	PFLU3898	putative RNA polymerase sigma factor			PFLU4059	PFLU1169
PFLU3970	arcB	ornithine cyclodeaminase			PFLU4074	PFLU1170
PFLU3971	PFLU3971	putative leucine-responsive regulatory protein			PFLU4081	PFLU1176
PFLU4057	PFLU4057	conserved hypothetical protein			PFLU4125A	PFLU1177
PFLU4063	PFLU4063	hypothetical protein			PFLU4127	PFLU1181
PFLU4122A	PFLU4122A	hypothetical protein			PFLU4128C	PFLU1189
PFLU4124	PFLU4124	conserved hypothetical protein			PFLU4134	PFLU1190
PFLU4126C	PFLU4126C	hypothetical protein			PFLU4136	PFLU1191
PFLU4128	PFLU4128	hypothetical protein			PFLU4140	PFLU1192
PFLU4132	PFLU4132	putative lipopolysaccharide modification			PFLU4151	PFLU1195
PFLU4133	PFLU4133	putative tail fiber assembly protein			PFLU4152	PFLU1196
PFLU4147	infC	translation initiation factor IF-3			PFLU4165	PFLU1198
PFLU4148	thrS	putative threonyl-tRNA synthetase			PFLU4184	PFLU1204
PFLU4149	PFLU4149	conserved hypothetical protein			PFLU4200	PFLU1208
PFLU4166	PFLU4166	putative membrane protein			PFLU4223	PFLU1213
PFLU4196	leuC	3-isopropylmalate dehydratase large subunit			PFLU4234	PFLU1224
PFLU4201	PFLU4201	putative filamentous adhesin			PFLU4235	PFLU1228
PFLU4233	PFLU4233	putative LysR-family transcriptional regulator			PFLU4239	PFLU1230
PFLU4238	PFLU4238	conserved hypothetical protein			PFLU4240	PFLU1236
PFLU4241	PFLU4241	conserved hypothetical protein			PFLU4242	PFLU1240
PFLU4286	PFLU4286	hypothetical protein			PFLU4245	PFLU1249
PFLU4320	PFLU4320	putative asparagine synthetase			PFLU4253	PFLU1251
PFLU4326	PFLU4326	putative membrane protein			PFLU4280	PFLU1254
PFLU4334	PFLU4334	conserved hypothetical protein	No orthologs found		PFLU4283	PFLU1266
PFLU4335	PFLU4335	putative LuxR-family regulatory protein			PFLU4284	PFLU1270
PFLU4346	PFLU4346	conserved hypothetical protein			PFLU4285	PFLU1271
PFLU4463	PFLU4463	conserved hypothetical integral membrane			PFLU4298	PFLU1272
PFLU4493	PFLU4493	putative exported protein			PFLU4299	PFLU1273
PFLU4519	PFLU4519	putative transmembrane protein			PFLU4302	PFLU1276
PFLU4520	PFLU4520	conserved hypothetical protein			PFLU4322	PFLU1278
PFLU4525	PFLU4525	conserved hypothetical protein			PFLU4347	PFLU1285
PFLU4564	PFLU4564	putative membrane protein			PFLU4374	PFLU1286
PFLU4608	PFLU4608	putative response regulator protein			PFLU4402	PFLU1291
PFLU4613	PFLU4613	putative RNA polymerase sigma factor			PFLU4403	PFLU1292
PFLU4638	PFLU4638	putative membrane protein			PFLU4475	PFLU1293
PFLU4654	PFLU4654	putative gamma-butyrobetaine dioxygenase			PFLU4533	PFLU1295
PFLU4665	PFLU4665	conserved hypothetical protein			PFLU4563	PFLU1299
PFLU4666	PFLU4666	conserved hypothetical protein			PFLU4565	PFLU1301
PFLU4668	PFLU4668	hypothetical protein			PFLU4566	PFLU1302
PFLU4709	PFLU4709	conserved hypothetical protein			PFLU4569	PFLU1302A
PFLU4746	csrA	carbon storage regulator homolog			PFLU4587	PFLU1304
PFLU4790	PFLU4790	putative exported protein			PFLU4598	PFLU1310
PFLU4813	PFLU4813	hypothetical protein			PFLU4612	PFLU1313
PFLU4833	PFLU4833	conserved hypothetical protein	S		PFLU4649	PFLU1315
PFLU4848	PFLU4848	putative membrane protein			PFLU4650	PFLU1319
PFLU4849	PFLU4849	putative membrane protein			PFLU4652	PFLU1321
PFLU4893	arcC	carbamate kinase			PFLU4653	PFLU1332
PFLU4926	PFLU4926	putative transmembrane protein			PFLU4655	PFLU1334
PFLU4977	PFLU4977	putative AcrB/AcrD/AcrF RND family transmembrane			PFLU4656	PFLU1344
PFLU4985	PFLU4985	putative sulfatase			PFLU4719	PFLU1348
PFLU5003	PFLU5003	conserved hypothetical protein			PFLU4744	PFLU1351
PFLU5042	PFLU5042	putative regulatory protein			PFLU4767	PFLU1381
PFLU5061	ndk	nucleoside diphosphate kinase			PFLU4770	PFLU1382
PFLU5083	PFLU5083	putative ATP-binding protein			PFLU4823	PFLU1383
PFLU5085	PFLU5085	hypothetical protein			PFLU4834	PFLU1384
PFLU5102	PFLU5102	conserved hypothetical protein			PFLU4885	PFLU1402
PFLU5106	PFLU5106	putative detoxification-related protein			PFLU4886	PFLU1405
PFLU5107	PFLU5107	putative colicin-E3 immunity protein	S		PFLU4927	PFLU1407
PFLU5118	PFLU5118	putative two-component system, response			PFLU4939	PFLU1409
PFLU5173	PFLU5173	conserved hypothetical protein			PFLU4959	PFLU1412
PFLU5226	PFLU5226	putative TfoX domain hypothetical protein			PFLU4982	PFLU1414
PFLU5239	pcnB	putative polynucleotide adenylyltransferase			PFLU5002	PFLU1415
PFLU5247	PFLU5247	putative membrane protein			PFLU5081	PFLU1416
PFLU5248	osmY	osmotically inducible protein Y	S		PFLU5082	PFLU1424
PFLU5256	secG	general secretory pathway, protein-export			PFLU5082A	PFLU1434
PFLU5261	ftsJ	cell division protein			PFLU5084	PFLU1451
PFLU5262	yhbY	conserved hypothetical protein			PFLU5108	PFLU1452
PFLU5280	PFLU5280	putative exported protein			PFLU5109	PFLU1456
PFLU5284	PFLU5284	conserved hypothetical protein			PFLU5110	PFLU1461
PFLU5285	PFLU5285	hypothetical protein			PFLU5120	PFLU1462
PFLU5289	PFLU5289	putative integrase (pseudogene)			PFLU5153	PFLU1463
PFLU5300	PFLU5300	putative putative GMC oxidoreductase			PFLU5200	PFLU1464
PFLU5313	PFLU5313	hypothetical protein			PFLU5205	PFLU1467
PFLU5314	PFLU5314	putative chemotaxis-related protein			PFLU5207	PFLU1468
PFLU5319	PFLU5319	putative lipoprotein			PFLU5208	PFLU1469
PFLU5320	PFLU5320	conserved hypothetical protein			PFLU5209	PFLU1472
PFLU5323	PFLU5323	putative exported protein	S		PFLU5210	PFLU1475
PFLU5328	PFLU5328	putative putative membrane protein	E		PFLU5215	PFLU1476
PFLU5335	PFLU5335	putative membrane protein			PFLU5282	PFLU1477
PFLU5341	fpr	ferredoxin--NADP reductase			PFLU5286	PFLU1480
PFLU5342	PFLU5342	putative LuxR-family regulatory protein			PFLU5288	PFLU1482
PFLU5428	PFLU5428	putative 3-methyladenine DNA glycosylase			PFLU5290	PFLU1489
PFLU5446	dedA	membrane-related protein DedA			PFLU5291A	PFLU1509
PFLU5487	PFLU5487	putative endonuclease	S		PFLU5292	PFLU1520
PFLU5488	PFLU5488	putative phospholipase			PFLU5295	PFLU1521
PFLU5529	tufB	elongation factor TU			PFLU5297	PFLU1522
PFLU5540	secE	preprotein translocase SecE subunit			PFLU5298	PFLU1523
PFLU5545	PFLU5545	putative peptidase			PFLU5299	PFLU1529
PFLU5585	cca	multifunctional cca protein [includes:			PFLU5301	PFLU1533
PFLU5590	PFLU5590	hypothetical protein			PFLU5302	PFLU1537
PFLU5591	dnaG	DNA primase			PFLU5303	PFLU1538
PFLU5592	rpoD	RNA polymerase sigma factor (sigma-70)			PFLU5304	PFLU1539
PFLU5600	pqqC	pyrroloquinoline-quinone synthase			PFLU5305	PFLU1540
PFLU5601	pqqD	coenzyme PQQ synthesis protein D			PFLU5306	PFLU1541
PFLU5602	pqqE	coenzyme PQQ synthesis protein E			PFLU5309	PFLU1546
PFLU5653	PFLU5653	putative TraX protein	S		PFLU5312	PFLU1547
PFLU5656	PFLU5656	putative oxidase			PFLU5315	PFLU1551
PFLU5667	PFLU5667	putative exported protein			PFLU5348	PFLU1552
PFLU5681	PFLU5681	putative glycine betaine/L-proline ABC transport			PFLU5349	PFLU1553
PFLU5699	PFLU5699	hypothetical protein			PFLU5350	PFLU1554
PFLU5761	PFLU5761	putative exported protein			PFLU5369	PFLU1557
PFLU5807	PFLU5807	conserved hypothetical protein			PFLU5375	PFLU1561
PFLU5826	PFLU5826	conserved hypothetical protein			PFLU5382	PFLU1565
PFLU5832	PFLU5832	putative integrase			PFLU5394	PFLU1569
PFLU5837	PFLU5837	putative exported protein			PFLU5447	PFLU1571
PFLU5847	PFLU5847	putative glutamine synthetase			PFLU5450	PFLU1574
PFLU5871	PFLU5871	putative exported protein			PFLU5451	PFLU1577
PFLU5882	PFLU5882	conserved hypothetical protein			PFLU5457	PFLU1583
PFLU5938	PFLU5938	conserved hypothetical protein			PFLU5489	PFLU1586
PFLU5954	PFLU5954	conserved hypothetical protein	S		PFLU5495	PFLU1587
PFLU5979	rpmG	50S ribosomal protein L33			PFLU5496	PFLU1589
PFLU5980	rpmB	50S ribosomal protein L28			PFLU5556	PFLU1590
PFLU6029	PFLU6029	hypothetical protein			PFLU5598	PFLU1592
PFLU6030	PFLU6030	putative membrane protein			PFLU5603	PFLU1608
PFLU6053	PFLU6053	putative membrane protein			PFLU5680	PFLU1609
PFLU6099	PFLU6099	conserved hypothetical protein			PFLU5682	PFLU1613
					PFLU5700	PFLU1614
					PFLU5711	PFLU1621
					PFLU5722	PFLU1629
					PFLU5744	PFLU1630
					PFLU5754	PFLU1633
					PFLU5768	PFLU1635
					PFLU5830	PFLU1637
					PFLU5850	PFLU1644
					PFLU5861	PFLU1648
					PFLU5870	PFLU1649
					PFLU5872	PFLU1653
					PFLU5887	PFLU1657
					PFLU5890	PFLU1658
					PFLU5909	PFLU1660
					PFLU5910	PFLU1670
					PFLU5928	PFLU1671
					PFLU5930	PFLU1684
					PFLU5934	PFLU1689
					PFLU5950	PFLU1691
					PFLU5955	PFLU1717
					PFLU6078	PFLU1725
					PFLU6100	PFLU1726
					PFLU6113	PFLU1731
					PFLUs34	PFLU1734
					PFLUs39	PFLU1743
					PFLUt28	PFLU1745
					PFLUt29	PFLU1750
					PFLUt33	PFLU1751
					PFLUt36	PFLU1764
					PFLUt49	PFLU1774
					PFLUt57	PFLU1776
					PFLUt61	PFLU1780
					PFLUt62	PFLU1786
					PFLUt63	PFLU1792
					PFLUt64	PFLU1805
					PFLUt67	PFLU1809
					PFLUt75	PFLU1813
					PFLUt76	PFLU1814
					PFLUt78	PFLU1815
					PFLUt82	PFLU1822
						PFLU1823
						PFLU1824
						PFLU1828
						PFLU1829
						PFLU1836
						PFLU1840
						PFLU1845
						PFLU1851
						PFLU1852
						PFLU1854
						PFLU1858
						PFLU1863
						PFLU1865
						PFLU1867
						PFLU1868
						PFLU1869
						PFLU1873
						PFLU1874
						PFLU1875
						PFLU1879
						PFLU1885
						PFLU1890
						PFLU1897
						PFLU1898
						PFLU1902
						PFLU1903
						PFLU1911
						PFLU1917
						PFLU1924
						PFLU1927
						PFLU1930
						PFLU1936
						PFLU1938
						PFLU1939
						PFLU1943
						PFLU1947
						PFLU1951
						PFLU1960
						PFLU1964
						PFLU1972
						PFLU1976
						PFLU1977
						PFLU1985
						PFLU1987A
						PFLU1993
						PFLU1996
						PFLU1997
						PFLU1998
						PFLU1999
						PFLU2002
						PFLU2014
						PFLU2015
						PFLU2026
						PFLU2027
						PFLU2032
						PFLU2033
						PFLU2044
						PFLU2045
						PFLU2050
						PFLU2051
						PFLU2065
						PFLU2084
						PFLU2086
						PFLU2088
						PFLU2092
						PFLU2098
						PFLU2111
						PFLU2118
						PFLU2120
						PFLU2121
						PFLU2124
						PFLU2136
						PFLU2138
						PFLU2139
						PFLU2140
						PFLU2145
						PFLU2149
						PFLU2151
						PFLU2152
						PFLU2153
						PFLU2154
						PFLU2160
						PFLU2161
						PFLU2163
						PFLU2174
						PFLU2175
						PFLU2176
						PFLU2177
						PFLU2190
						PFLU2193
						PFLU2196
						PFLU2219
						PFLU2220
						PFLU2227
						PFLU2228
						PFLU2229
						PFLU2242
						PFLU2249
						PFLU2262
						PFLU2264
						PFLU2267
						PFLU2268
						PFLU2269
						PFLU2270
						PFLU2275
						PFLU2276
						PFLU2277
						PFLU2285
						PFLU2286
						PFLU2300
						PFLU2301
						PFLU2306
						PFLU2312
						PFLU2316
						PFLU2317
						PFLU2318
						PFLU2319
						PFLU2321
						PFLU2322
						PFLU2323
						PFLU2325
						PFLU2347
						PFLU2348
						PFLU2367
						PFLU2369
						PFLU2386
						PFLU2387
						PFLU2403
						PFLU2408
						PFLU2411
						PFLU2423
						PFLU2434
						PFLU2446
						PFLU2448
						PFLU2455
						PFLU2456
						PFLU2472
						PFLU2475
						PFLU2480
						PFLU2490
						PFLU2497
						PFLU2500
						PFLU2502
						PFLU2505
						PFLU2506
						PFLU2509
						PFLU2512
						PFLU2524
						PFLU2526
						PFLU2527
						PFLU2529
						PFLU2536
						PFLU2537
						PFLU2538
						PFLU2541
						PFLU2542
						PFLU2557
						PFLU2559
						PFLU2566
						PFLU2567
						PFLU2569
						PFLU2571
						PFLU2572
						PFLU2573
						PFLU2574
						PFLU2575
						PFLU2577
						PFLU2581
						PFLU2583
						PFLU2587
						PFLU2590
						PFLU2592
						PFLU2593
						PFLU2601
						PFLU2602
						PFLU2604
						PFLU2606
						PFLU2611
						PFLU2614
						PFLU2647
						PFLU2648
						PFLU2649
						PFLU2653
						PFLU2654
						PFLU2655
						PFLU2656
						PFLU2657
						PFLU2662
						PFLU2663
						PFLU2669
						PFLU2680
						PFLU2681
						PFLU2684
						PFLU2685
						PFLU2695
						PFLU2696
						PFLU2697
						PFLU2698
						PFLU2699
						PFLU2700
						PFLU2701
						PFLU2703
						PFLU2704
						PFLU2710
						PFLU2714
						PFLU2716
						PFLU2721
						PFLU2723
						PFLU2729
						PFLU2735
						PFLU2736
						PFLU2737
						PFLU2738
						PFLU2743
						PFLU2744
						PFLU2747
						PFLU2756
						PFLU2757
						PFLU2766
						PFLU2768
						PFLU2773
						PFLU2780
						PFLU2791
						PFLU2792
						PFLU2793
						PFLU2803
						PFLU2805
						PFLU2806
						PFLU2809
						PFLU2816
						PFLU2824A
						PFLU2837
						PFLU2844
						PFLU2846
						PFLU2850
						PFLU2852
						PFLU2856
						PFLU2862
						PFLU2867
						PFLU2875
						PFLU2878
						PFLU2882
						PFLU2884
						PFLU2886
						PFLU2887
						PFLU2888A
						PFLU2890
						PFLU2891
						PFLU2895
						PFLU2897
						PFLU2898
						PFLU2917
						PFLU2919
						PFLU2929
						PFLU2932
						PFLU2933
						PFLU2934
						PFLU2935
						PFLU2979
						PFLU2982
						PFLU2983
						PFLU2987
						PFLU2989
						PFLU2990
						PFLU2996
						PFLU2998
						PFLU3000
						PFLU3005
						PFLU3006
						PFLU3012
						PFLU3014
						PFLU3018
						PFLU3024
						PFLU3026
						PFLU3027
						PFLU3029
						PFLU3031
						PFLU3032
						PFLU3041
						PFLU3043
						PFLU3044
						PFLU3045
						PFLU3047
						PFLU3050
						PFLU3051
						PFLU3051
						PFLU3064
						PFLU3078
						PFLU3088
						PFLU3090
						PFLU3102
						PFLU3104
						PFLU3110
						PFLU3118
						PFLU3119
						PFLU3122
						PFLU3129
						PFLU3131
						PFLU3131A
						PFLU3137
						PFLU3141
						PFLU3159
						PFLU3160
						PFLU3165
						PFLU3168
						PFLU3169
						PFLU3170
						PFLU3171
						PFLU3174
						PFLU3179
						PFLU3179A
						PFLU3182
						PFLU3184
						PFLU3186
						PFLU3187
						PFLU3188
						PFLU3190
						PFLU3193
						PFLU3201
						PFLU3228
						PFLU3246
						PFLU3249
						PFLU3250
						PFLU3251
						PFLU3255
						PFLU3260
						PFLU3267
						PFLU3271
						PFLU3272
						PFLU3273
						PFLU3292
						PFLU3312
						PFLU3315
						PFLU3318
						PFLU3321
						PFLU3329
						PFLU3330
						PFLU3339
						PFLU3342A
						PFLU3345A
						PFLU3347
						PFLU3349
						PFLU3350
						PFLU3356
						PFLU3359
						PFLU3364
						PFLU3369
						PFLU3374
						PFLU3375
						PFLU3376
						PFLU3377
						PFLU3379
						PFLU3381
						PFLU3385
						PFLU3390
						PFLU3393
						PFLU3397
						PFLU3400
						PFLU3401
						PFLU3407
						PFLU3408
						PFLU3409
						PFLU3413
						PFLU3417
						PFLU3418
						PFLU3428
						PFLU3430
						PFLU3445
						PFLU3459
						PFLU3460
						PFLU3465
						PFLU3469
						PFLU3470
						PFLU3481
						PFLU3486
						PFLU3487
						PFLU3488
						PFLU3490
						PFLU3492
						PFLU3499
						PFLU3509
						PFLU3517
						PFLU3519
						PFLU3522
						PFLU3523
						PFLU3530
						PFLU3533
						PFLU3536
						PFLU3537
						PFLU3546
						PFLU3547
						PFLU3552
						PFLU3560
						PFLU3571
						PFLU3579
						PFLU3580
						PFLU3581
						PFLU3587
						PFLU3588
						PFLU3599
						PFLU3602
						PFLU3613
						PFLU3615
						PFLU3618
						PFLU3619
						PFLU3620
						PFLU3625
						PFLU3626
						PFLU3627
						PFLU3642
						PFLU3649
						PFLU3652
						PFLU3684
						PFLU3685
						PFLU3692
						PFLU3698
						PFLU3701
						PFLU3720
						PFLU3722
						PFLU3726
						PFLU3728
						PFLU3730
						PFLU3736
						PFLU3740
						PFLU3743
						PFLU3744
						PFLU3745
						PFLU3757
						PFLU3758
						PFLU3765A
						PFLU3768
						PFLU3772
						PFLU3776
						PFLU3781
						PFLU3785
						PFLU3795
						PFLU3804
						PFLU3805
						PFLU3806
						PFLU3807
						PFLU3809
						PFLU3811
						PFLU3813
						PFLU3815
						PFLU3816
						PFLU3817
						PFLU3825
						PFLU3843
						PFLU3856
						PFLU3858
						PFLU3872
						PFLU3874
						PFLU3876
						PFLU3881
						PFLU3884
						PFLU3885
						PFLU3888
						PFLU3899
						PFLU3909
						PFLU3922
						PFLU3925
						PFLU3926
						PFLU3927
						PFLU3928
						PFLU3930
						PFLU3931
						PFLU3934
						PFLU3935
						PFLU3936
						PFLU3937
						PFLU3939
						PFLU3941
						PFLU3958
						PFLU3964
						PFLU3965
						PFLU3968
						PFLU3980
						PFLU3997
						PFLU4000
						PFLU4007
						PFLU4011
						PFLU4018
						PFLU4029
						PFLU4030
						PFLU4031
						PFLU4053
						PFLU4065
						PFLU4072
						PFLU4075
						PFLU4082
						PFLU4083
						PFLU4102
						PFLU4106
						PFLU4108
						PFLU4111
						PFLU4114
						PFLU4122
						PFLU4126A
						PFLU4126B
						PFLU4128A
						PFLU4128B
						PFLU4131
						PFLU4139
						PFLU4141
						PFLU4142
						PFLU4146
						PFLU4150
						PFLU4154
						PFLU4157
						PFLU4161
						PFLU4172
						PFLU4174
						PFLU4176
						PFLU4177
						PFLU4179
						PFLU4181
						PFLU4188
						PFLU4192
						PFLU4194
						PFLU4195
						PFLU4202
						PFLU4203
						PFLU4204
						PFLU4207
						PFLU4208
						PFLU4214
						PFLU4216
						PFLU4218
						PFLU4236
						PFLU4237
						PFLU4247
						PFLU4248
						PFLU4249
						PFLU4251
						PFLU4252
						PFLU4255
						PFLU4259
						PFLU4260
						PFLU4266
						PFLU4287
						PFLU4291
						PFLU4294
						PFLU4296
						PFLU4297
						PFLU4300
						PFLU4301
						PFLU4304
						PFLU4305
						PFLU4307
						PFLU4308
						PFLU4309
						PFLU4310
						PFLU4311
						PFLU4313
						PFLU4316
						PFLU4319
						PFLU4324
						PFLU4325
						PFLU4327
						PFLU4331
						PFLU4332
						PFLU4337
						PFLU4344
						PFLU4345
						PFLU4350
						PFLU4353
						PFLU4363
						PFLU4370
						PFLU4371
						PFLU4375
						PFLU4386
						PFLU4394
						PFLU4406
						PFLU4407
						PFLU4413
						PFLU4415
						PFLU4416
						PFLU4417
						PFLU4418
						PFLU4419
						PFLU4420
						PFLU4422
						PFLU4423
						PFLU4424
						PFLU4425
						PFLU4426
						PFLU4427
						PFLU4428
						PFLU4431
						PFLU4432
						PFLU4433
						PFLU4437
						PFLU4438
						PFLU4439
						PFLU4440
						PFLU4442
						PFLU4449
						PFLU4450
						PFLU4451
						PFLU4452
						PFLU4453
						PFLU4454
						PFLU4455
						PFLU4458
						PFLU4459
						PFLU4465
						PFLU4466
						PFLU4469
						PFLU4470
						PFLU4471
						PFLU4472
						PFLU4477
						PFLU4484
						PFLU4490
						PFLU4495
						PFLU4496
						PFLU4499
						PFLU4506
						PFLU4507
						PFLU4509
						PFLU4510
						PFLU4522
						PFLU4523
						PFLU4524
						PFLU4529
						PFLU4532
						PFLU4536
						PFLU4551
						PFLU4554
						PFLU4558
						PFLU4559
						PFLU4560
						PFLU4570
						PFLU4571
						PFLU4581
						PFLU4583
						PFLU4584
						PFLU4585
						PFLU4588
						PFLU4590
						PFLU4591
						PFLU4592
						PFLU4593
						PFLU4599
						PFLU4603
						PFLU4604
						PFLU4606
						PFLU4607
						PFLU4609
						PFLU4614
						PFLU4615
						PFLU4617
						PFLU4631
						PFLU4632
						PFLU4633
						PFLU4635
						PFLU4641
						PFLU4645
						PFLU4648
						PFLU4651
						PFLU4659
						PFLU4667
						PFLU4669
						PFLU4670
						PFLU4672
						PFLU4673
						PFLU4678
						PFLU4679
						PFLU4688
						PFLU4689
						PFLU4695
						PFLU4701
						PFLU4703
						PFLU4704
						PFLU4707
						PFLU4708
						PFLU4714
						PFLU4721
						PFLU4722
						PFLU4723
						PFLU4725
						PFLU4726
						PFLU4728
						PFLU4729
						PFLU4730
						PFLU4731
						PFLU4732
						PFLU4734
						PFLU4737
						PFLU4741
						PFLU4742
						PFLU4745
						PFLU4747
						PFLU4748
						PFLU4751
						PFLU4752
						PFLU4755
						PFLU4761
						PFLU4762
						PFLU4763
						PFLU4766
						PFLU4769
						PFLU4769A
						PFLU4771
						PFLU4772
						PFLU4773
						PFLU4780
						PFLU4794
						PFLU4796
						PFLU4797
						PFLU4808
						PFLU4814
						PFLU4815
						PFLU4819
						PFLU4826
						PFLU4829
						PFLU4831
						PFLU4838
						PFLU4840
						PFLU4842
						PFLU4843
						PFLU4846
						PFLU4847
						PFLU4853
						PFLU4855
						PFLU4863
						PFLU4868
						PFLU4870
						PFLU4881
						PFLU4883
						PFLU4889
						PFLU4890
						PFLU4891
						PFLU4892
						PFLU4894
						PFLU4896
						PFLU4901
						PFLU4904
						PFLU4905
						PFLU4906
						PFLU4908
						PFLU4909
						PFLU4912
						PFLU4913
						PFLU4917
						PFLU4919
						PFLU4928
						PFLU4933
						PFLU4938
						PFLU4941
						PFLU4944
						PFLU4946
						PFLU4947
						PFLU4952
						PFLU4955
						PFLU4956
						PFLU4961
						PFLU4965
						PFLU4986
						PFLU4991
						PFLU4996
						PFLU4997
						PFLU5009
						PFLU5010
						PFLU5011
						PFLU5012
						PFLU5013
						PFLU5017
						PFLU5019
						PFLU5022
						PFLU5035
						PFLU5036
						PFLU5039
						PFLU5041
						PFLU5044
						PFLU5049
						PFLU5050
						PFLU5053
						PFLU5056
						PFLU5059
						PFLU5060
						PFLU5062
						PFLU5068
						PFLU5069
						PFLU5077
						PFLU5078
						PFLU5079
						PFLU5087
						PFLU5090
						PFLU5093
						PFLU5094
						PFLU5099
						PFLU5104
						PFLU5123
						PFLU5124A
						PFLU5126
						PFLU5127
						PFLU5132
						PFLU5137
						PFLU5140
						PFLU5143
						PFLU5148
						PFLU5149
						PFLU5150
						PFLU5151
						PFLU5156
						PFLU5157
						PFLU5158
						PFLU5160
						PFLU5164
						PFLU5166
						PFLU5169
						PFLU5170
						PFLU5171
						PFLU5182
						PFLU5206
						PFLU5216
						PFLU5217
						PFLU5219
						PFLU5220
						PFLU5223
						PFLU5224
						PFLU5227
						PFLU5233
						PFLU5236
						PFLU5237
						PFLU5242
						PFLU5249
						PFLU5250
						PFLU5251
						PFLU5252
						PFLU5253
						PFLU5254
						PFLU5255
						PFLU5264
						PFLU5269
						PFLU5270
						PFLU5272
						PFLU5277
						PFLU5281
						PFLU5293
						PFLU5294
						PFLU5296
						PFLU5316
						PFLU5325
						PFLU5326
						PFLU5327
						PFLU5329
						PFLU5331
						PFLU5332
						PFLU5333
						PFLU5334
						PFLU5336
						PFLU5339
						PFLU5340
						PFLU5346
						PFLU5352
						PFLU5354
						PFLU5371
						PFLU5395
						PFLU5402
						PFLU5403
						PFLU5406
						PFLU5408
						PFLU5409
						PFLU5410
						PFLU5412
						PFLU5421
						PFLU5423
						PFLU5424
						PFLU5425
						PFLU5426
						PFLU5427
						PFLU5433
						PFLU5434
						PFLU5435
						PFLU5449
						PFLU5454
						PFLU5456
						PFLU5458
						PFLU5459
						PFLU5461
						PFLU5466
						PFLU5474
						PFLU5490
						PFLU5491
						PFLU5494
						PFLU5499
						PFLU5501
						PFLU5502
						PFLU5503
						PFLU5504
						PFLU5505
						PFLU5506
						PFLU5507
						PFLU5508
						PFLU5509
						PFLU5510
						PFLU5511
						PFLU5512
						PFLU5513
						PFLU5514
						PFLU5515
						PFLU5516
						PFLU5517
						PFLU5518
						PFLU5519
						PFLU5520
						PFLU5521
						PFLU5522
						PFLU5523
						PFLU5524
						PFLU5525
						PFLU5526
						PFLU5527
						PFLU5528
						PFLU5530
						PFLU5531
						PFLU5532
						PFLU5533
						PFLU5534
						PFLU5535
						PFLU5536
						PFLU5537
						PFLU5538
						PFLU5539
						PFLU5541
						PFLU5543
						PFLU5544
						PFLU5549
						PFLU5554
						PFLU5555
						PFLU5558
						PFLU5569
						PFLU5577
						PFLU5578
						PFLU5579
						PFLU5593
						PFLU5595
						PFLU5599
						PFLU5607
						PFLU5609
						PFLU5619
						PFLU5623
						PFLU5624
						PFLU5625
						PFLU5626
						PFLU5630
						PFLU5640
						PFLU5685
						PFLU5686
						PFLU5687
						PFLU5688
						PFLU5690
						PFLU5692
						PFLU5695
						PFLU5701
						PFLU5704
						PFLU5707
						PFLU5712
						PFLU5713
						PFLU5715
						PFLU5724
						PFLU5734
						PFLU5736
						PFLU5743
						PFLU5751
						PFLU5752
						PFLU5760
						PFLU5767
						PFLU5771
						PFLU5773
						PFLU5776
						PFLU5777
						PFLU5780
						PFLU5791
						PFLU5792
						PFLU5794
						PFLU5795
						PFLU5802
						PFLU5814
						PFLU5815
						PFLU5816
						PFLU5820
						PFLU5823
						PFLU5824
						PFLU5825
						PFLU5828
						PFLU5829
						PFLU5831
						PFLU5833
						PFLU5848
						PFLU5849
						PFLU5860
						PFLU5864
						PFLU5866
						PFLU5867
						PFLU5868
						PFLU5873
						PFLU5874
						PFLU5876
						PFLU5888
						PFLU5889
						PFLU5892
						PFLU5895
						PFLU5903
						PFLU5904
						PFLU5907
						PFLU5913
						PFLU5914
						PFLU5915
						PFLU5921
						PFLU5922
						PFLU5929
						PFLU5942
						PFLU5949
						PFLU5953
						PFLU5961
						PFLU5963
						PFLU5967
						PFLU5968
						PFLU5969
						PFLU5970
						PFLU5971
						PFLU5973
						PFLU5981
						PFLU5982
						PFLU5983
						PFLU5986
						PFLU5987
						PFLU5990
						PFLU5992
						PFLU5993
						PFLU5994
						PFLU5995
						PFLU5997
						PFLU6000
						PFLU6017
						PFLU6025
						PFLU6026
						PFLU6027
						PFLU6031
						PFLU6033
						PFLU6036
						PFLU6048
						PFLU6049
						PFLU6051
						PFLU6058
						PFLU6059
						PFLU6069
						PFLU6071
						PFLU6073
						PFLU6074
						PFLU6079
						PFLU6082
						PFLU6085
						PFLU6089
						PFLU6090
						PFLU6096
						PFLU6101
						PFLU6106
						PFLU6107
						PFLU6110
						PFLU6112
						PFLU6116
						PFLU6118
						PFLU6119
						PFLU6120
						PFLU6122
						PFLU6124
						PFLU6125
						PFLU6129
						PFLU6134
						PFLU6135
						PFLU6136

## Sheet: ComparisonC_upCap-
This is the comparison between (i) 6B4_Cap- and 6B4_Cap+ and (ii) 1B4_Cap- and 1B4_Cap+: which genes are more highly epressed in both 6B4_Cap- and 1B4-Cap- (shared), or only 6B4_Cap- or 1B4-Cap- (unique)?
Shared					Unique
Locus	Name	Pathway	COG		6B4_Cap- only	1B4_Cap- only
PFLU0526	pflu0526	Methyl-accepting chemotaxis protein	S/T		PFLU0091	PFLU0002
PFLU0964	pflu0964	unknown	S		PFLU0278	PFLU0009
PFLU2533	pflu2533	Methyl-accepting chemotaxis protein	S/N/T		PFLU0279	PFLU0011
PFLU4429	fliL	flagella biosynthesis	N		PFLU0585	PFLU0016
PFLU4430	pflu4430	flagella biosynthesis	N		PFLU1229	PFLU0022
PFLU4439	fliF	flagella biosynthesis	N		PFLU2961	PFLU0023
PFLU4456	flgF	flagella biosynthesis	N		PFLU2989	PFLU0028
PFLU4810	pflu4810	Gluconate transport	E/G/P/S		PFLU2990	PFLU0029
PFLU5338	pflu5338	Putative ankyrin domain protein	S/P		PFLU3026	PFLU0030
					PFLU3033	PFLU0032
					PFLU3877	PFLU0034
					PFLU4406	PFLU0036
					PFLU4408	PFLU0041
					PFLU4409	PFLU0047
					PFLU4419	PFLU0052
					PFLU4420	PFLU0054
					PFLU4422	PFLU0057
					PFLU4423	PFLU0059
					PFLU4424	PFLU0066
					PFLU4425	PFLU0075
					PFLU4426	PFLU0076
					PFLU4427	PFLU0094
					PFLU4428	PFLU0097
					PFLU4435	PFLU0104
					PFLU4436	PFLU0105
					PFLU4437	PFLU0107
					PFLU4438	PFLU0117
					PFLU4440	PFLU0119
					PFLU4442	PFLU0120
					PFLU4450	PFLU0122
					PFLU4451	PFLU0123
					PFLU4452	PFLU0128
					PFLU4453	PFLU0130
					PFLU4454	PFLU0133
					PFLU4455	PFLU0135
					PFLU4695	PFLU0138
					PFLU4728	PFLU0141
					PFLU4729	PFLU0142
					PFLU4730	PFLU0143
					PFLU4731	PFLU0146
					PFLU4734	PFLU0147
					PFLU5162	PFLU0148
					PFLU5500	PFLU0150
						PFLU0151
						PFLU0164
						PFLU0176
						PFLU0177
						PFLU0181
						PFLU0183
						PFLU0195
						PFLU0199
						PFLU0203
						PFLU0207
						PFLU0210
						PFLU0211
						PFLU0214
						PFLU0225
						PFLU0231
						PFLU0233
						PFLU0235
						PFLU0237
						PFLU0239
						PFLU0242
						PFLU0245
						PFLU0246
						PFLU0250
						PFLU0251
						PFLU0252
						PFLU0267
						PFLU0268
						PFLU0271
						PFLU0276
						PFLU0277
						PFLU0280
						PFLU0285
						PFLU0295
						PFLU0296
						PFLU0300
						PFLU0301
						PFLU0303
						PFLU0304
						PFLU0312
						PFLU0323
						PFLU0325
						PFLU0330
						PFLU0331
						PFLU0338
						PFLU0339
						PFLU0342
						PFLU0345
						PFLU0353
						PFLU0361
						PFLU0362
						PFLU0363
						PFLU0364
						PFLU0365
						PFLU0366
						PFLU0367
						PFLU0368
						PFLU0369
						PFLU0370
						PFLU0371
						PFLU0372
						PFLU0376
						PFLU0377
						PFLU0380
						PFLU0381
						PFLU0382
						PFLU0383
						PFLU0384
						PFLU0385
						PFLU0390
						PFLU0393
						PFLU0401
						PFLU0408
						PFLU0409
						PFLU0413
						PFLU0414
						PFLU0416
						PFLU0418
						PFLU0422
						PFLU0429
						PFLU0441
						PFLU0444
						PFLU0448
						PFLU0449
						PFLU0452
						PFLU0458
						PFLU0463
						PFLU0464
						PFLU0465
						PFLU0469
						PFLU0470
						PFLU0488
						PFLU0491
						PFLU0494
						PFLU0497
						PFLU0498
						PFLU0500
						PFLU0505
						PFLU0506
						PFLU0508
						PFLU0509
						PFLU0515
						PFLU0524
						PFLU0525
						PFLU0527
						PFLU0541
						PFLU0542
						PFLU0546
						PFLU0547
						PFLU0551
						PFLU0553
						PFLU0554
						PFLU0555
						PFLU0556
						PFLU0557
						PFLU0563
						PFLU0564
						PFLU0565
						PFLU0569
						PFLU0572
						PFLU0578
						PFLU0580
						PFLU0582
						PFLU0583
						PFLU0592
						PFLU0593
						PFLU0594
						PFLU0595
						PFLU0597
						PFLU0602
						PFLU0606
						PFLU0607
						PFLU0611
						PFLU0612
						PFLU0616
						PFLU0620
						PFLU0621
						PFLU0625
						PFLU0629
						PFLU0632
						PFLU0637
						PFLU0643
						PFLU0646
						PFLU0647
						PFLU0648
						PFLU0651
						PFLU0652
						PFLU0654
						PFLU0656
						PFLU0657
						PFLU0660
						PFLU0661
						PFLU0662
						PFLU0663
						PFLU0664
						PFLU0667
						PFLU0672
						PFLU0673
						PFLU0674
						PFLU0682
						PFLU0683
						PFLU0688
						PFLU0689
						PFLU0691
						PFLU0694
						PFLU0695
						PFLU0702
						PFLU0703
						PFLU0704
						PFLU0707
						PFLU0708
						PFLU0714
						PFLU0715
						PFLU0727
						PFLU0739
						PFLU0747
						PFLU0748
						PFLU0749
						PFLU0750
						PFLU0753
						PFLU0761
						PFLU0762
						PFLU0763
						PFLU0769
						PFLU0777
						PFLU0779
						PFLU0784
						PFLU0785
						PFLU0789
						PFLU0793
						PFLU0794
						PFLU0797
						PFLU0800
						PFLU0806
						PFLU0808
						PFLU0818
						PFLU0820
						PFLU0824
						PFLU0826
						PFLU0827
						PFLU0828
						PFLU0830
						PFLU0836
						PFLU0837
						PFLU0838
						PFLU0846
						PFLU0852
						PFLU0853
						PFLU0858
						PFLU0861
						PFLU0862
						PFLU0863
						PFLU0864
						PFLU0869
						PFLU0872
						PFLU0886
						PFLU0888
						PFLU0895
						PFLU0897
						PFLU0898
						PFLU0900
						PFLU0915
						PFLU0916
						PFLU0924
						PFLU0925
						PFLU0927
						PFLU0935
						PFLU0936
						PFLU0942
						PFLU0945
						PFLU0946
						PFLU0947
						PFLU0948
						PFLU0949
						PFLU0950
						PFLU0951
						PFLU0952
						PFLU0956
						PFLU0962
						PFLU0965
						PFLU0966
						PFLU0968
						PFLU0969
						PFLU0975
						PFLU0984
						PFLU0987
						PFLU0992
						PFLU0994
						PFLU0995
						PFLU1000
						PFLU1001
						PFLU1002
						PFLU1006
						PFLU1009
						PFLU1013
						PFLU1016
						PFLU1019
						PFLU1020
						PFLU1028
						PFLU1030
						PFLU1039
						PFLU1041
						PFLU1042
						PFLU1051
						PFLU1053
						PFLU1060
						PFLU1063
						PFLU1064
						PFLU1066
						PFLU1069
						PFLU1071
						PFLU1073
						PFLU1076
						PFLU1078
						PFLU1079
						PFLU1081
						PFLU1082
						PFLU1083
						PFLU1084
						PFLU1085
						PFLU1088
						PFLU1089
						PFLU1090
						PFLU1101
						PFLU1103
						PFLU1107
						PFLU1108
						PFLU1109
						PFLU1118
						PFLU1121
						PFLU1131
						PFLU1132
						PFLU1135
						PFLU1142
						PFLU1150
						PFLU1151
						PFLU1153
						PFLU1154
						PFLU1155
						PFLU1160
						PFLU1162
						PFLU1166
						PFLU1182
						PFLU1192
						PFLU1197
						PFLU1205
						PFLU1209
						PFLU1210
						PFLU1215
						PFLU1219
						PFLU1222
						PFLU1231
						PFLU1243
						PFLU1244
						PFLU1245
						PFLU1247
						PFLU1248
						PFLU1250
						PFLU1255
						PFLU1258
						PFLU1263
						PFLU1264
						PFLU1267
						PFLU1272
						PFLU1279
						PFLU1286
						PFLU1289
						PFLU1297
						PFLU1307
						PFLU1308
						PFLU1314
						PFLU1320
						PFLU1321
						PFLU1325
						PFLU1339
						PFLU1342
						PFLU1343
						PFLU1345
						PFLU1349
						PFLU1352
						PFLU1353
						PFLU1358
						PFLU1365
						PFLU1367
						PFLU1371
						PFLU1372
						PFLU1373
						PFLU1374
						PFLU1377
						PFLU1378
						PFLU1380
						PFLU1387
						PFLU1390
						PFLU1396
						PFLU1399
						PFLU1404
						PFLU1412
						PFLU1413
						PFLU1422
						PFLU1425
						PFLU1429
						PFLU1431
						PFLU1432
						PFLU1438
						PFLU1439
						PFLU1440
						PFLU1446
						PFLU1447
						PFLU1450
						PFLU1451
						PFLU1453
						PFLU1455
						PFLU1460
						PFLU1462
						PFLU1471
						PFLU1477
						PFLU1480
						PFLU1483
						PFLU1485
						PFLU1486
						PFLU1488
						PFLU1490
						PFLU1491
						PFLU1492
						PFLU1493
						PFLU1494
						PFLU1504
						PFLU1505
						PFLU1508
						PFLU1510
						PFLU1511
						PFLU1512
						PFLU1513
						PFLU1516
						PFLU1517
						PFLU1518
						PFLU1523
						PFLU1525
						PFLU1531
						PFLU1536
						PFLU1537
						PFLU1540
						PFLU1544
						PFLU1545
						PFLU1556
						PFLU1559
						PFLU1562
						PFLU1564
						PFLU1570
						PFLU1575
						PFLU1580
						PFLU1588
						PFLU1590
						PFLU1597
						PFLU1598
						PFLU1604
						PFLU1605
						PFLU1606
						PFLU1608
						PFLU1619
						PFLU1620
						PFLU1621
						PFLU1622
						PFLU1623
						PFLU1624
						PFLU1626
						PFLU1640
						PFLU1645
						PFLU1646
						PFLU1647
						PFLU1655
						PFLU1663
						PFLU1669
						PFLU1679
						PFLU1681
						PFLU1686
						PFLU1687
						PFLU1691
						PFLU1696
						PFLU1701
						PFLU1708
						PFLU1709
						PFLU1710
						PFLU1712
						PFLU1720
						PFLU1722
						PFLU1723
						PFLU1724
						PFLU1727
						PFLU1731
						PFLU1735
						PFLU1738
						PFLU1739
						PFLU1747
						PFLU1753
						PFLU1754
						PFLU1755
						PFLU1757
						PFLU1759
						PFLU1766
						PFLU1768
						PFLU1770
						PFLU1772
						PFLU1773
						PFLU1787
						PFLU1788
						PFLU1789
						PFLU1795
						PFLU1800
						PFLU1801
						PFLU1802
						PFLU1806
						PFLU1817
						PFLU1835
						PFLU1838
						PFLU1848
						PFLU1850
						PFLU1855
						PFLU1859
						PFLU1871
						PFLU1881
						PFLU1886
						PFLU1888
						PFLU1905
						PFLU1908
						PFLU1921
						PFLU1922
						PFLU1923
						PFLU1929
						PFLU1933
						PFLU1937
						PFLU1940
						PFLU1945
						PFLU1955
						PFLU1956
						PFLU1958
						PFLU1961
						PFLU1967
						PFLU1968
						PFLU1970
						PFLU1975
						PFLU1979
						PFLU1981
						PFLU1984
						PFLU1988
						PFLU1989
						PFLU1990
						PFLU1992
						PFLU1995
						PFLU1996
						PFLU1997
						PFLU1998
						PFLU1999
						PFLU2000
						PFLU2001
						PFLU2003
						PFLU2016
						PFLU2017A
						PFLU2018
						PFLU2019
						PFLU2022
						PFLU2025
						PFLU2027
						PFLU2030
						PFLU2034
						PFLU2038
						PFLU2039
						PFLU2040
						PFLU2041
						PFLU2043
						PFLU2046
						PFLU2047
						PFLU2049
						PFLU2052
						PFLU2054
						PFLU2068
						PFLU2069
						PFLU2071
						PFLU2073
						PFLU2074
						PFLU2075
						PFLU2078
						PFLU2079
						PFLU2080
						PFLU2082
						PFLU2087
						PFLU2089
						PFLU2091
						PFLU2093
						PFLU2095
						PFLU2096
						PFLU2105
						PFLU2110
						PFLU2125
						PFLU2126
						PFLU2131
						PFLU2134
						PFLU2141
						PFLU2144
						PFLU2150
						PFLU2152
						PFLU2155
						PFLU2157
						PFLU2159
						PFLU2160
						PFLU2162
						PFLU2164
						PFLU2170
						PFLU2179
						PFLU2182
						PFLU2188
						PFLU2198
						PFLU2200
						PFLU2201
						PFLU2204
						PFLU2207
						PFLU2209
						PFLU2216
						PFLU2223
						PFLU2240
						PFLU2243
						PFLU2248
						PFLU2253
						PFLU2258
						PFLU2263
						PFLU2265
						PFLU2271
						PFLU2273
						PFLU2274
						PFLU2276
						PFLU2278
						PFLU2279
						PFLU2280
						PFLU2282
						PFLU2288
						PFLU2289
						PFLU2290
						PFLU2291
						PFLU2292
						PFLU2293
						PFLU2295
						PFLU2296
						PFLU2297
						PFLU2299
						PFLU2302
						PFLU2303
						PFLU2304
						PFLU2307
						PFLU2309
						PFLU2313
						PFLU2315
						PFLU2319
						PFLU2320
						PFLU2321
						PFLU2324
						PFLU2328
						PFLU2335
						PFLU2340
						PFLU2343
						PFLU2344
						PFLU2348
						PFLU2349
						PFLU2350
						PFLU2353
						PFLU2354
						PFLU2355
						PFLU2356
						PFLU2363
						PFLU2368
						PFLU2370
						PFLU2371
						PFLU2372
						PFLU2374
						PFLU2375
						PFLU2376
						PFLU2378
						PFLU2380
						PFLU2384
						PFLU2389
						PFLU2390
						PFLU2392
						PFLU2394
						PFLU2395
						PFLU2396
						PFLU2399
						PFLU2405
						PFLU2406
						PFLU2411
						PFLU2413
						PFLU2414
						PFLU2428
						PFLU2438
						PFLU2443
						PFLU2444
						PFLU2447
						PFLU2449
						PFLU2450
						PFLU2460
						PFLU2461
						PFLU2462
						PFLU2467
						PFLU2470
						PFLU2473
						PFLU2479
						PFLU2488
						PFLU2492
						PFLU2493A
						PFLU2495
						PFLU2499
						PFLU2509A
						PFLU2515
						PFLU2515A
						PFLU2521
						PFLU2528
						PFLU2531
						PFLU2534
						PFLU2537
						PFLU2540
						PFLU2543
						PFLU2544
						PFLU2545
						PFLU2546
						PFLU2547
						PFLU2548
						PFLU2549
						PFLU2550
						PFLU2551
						PFLU2552
						PFLU2558
						PFLU2565
						PFLU2575
						PFLU2576
						PFLU2579
						PFLU2582
						PFLU2584
						PFLU2585
						PFLU2586
						PFLU2591
						PFLU2597
						PFLU2606
						PFLU2607
						PFLU2613
						PFLU2617
						PFLU2618
						PFLU2621
						PFLU2624
						PFLU2627
						PFLU2628
						PFLU2629
						PFLU2632
						PFLU2634
						PFLU2637
						PFLU2642
						PFLU2643
						PFLU2646
						PFLU2657
						PFLU2659
						PFLU2665
						PFLU2666
						PFLU2668
						PFLU2671
						PFLU2672
						PFLU2674
						PFLU2676
						PFLU2678
						PFLU2679
						PFLU2683
						PFLU2684
						PFLU2689
						PFLU2696
						PFLU2697
						PFLU2700
						PFLU2702
						PFLU2712
						PFLU2715
						PFLU2719
						PFLU2720
						PFLU2721
						PFLU2722
						PFLU2724
						PFLU2727
						PFLU2733
						PFLU2740
						PFLU2741
						PFLU2742
						PFLU2746
						PFLU2754
						PFLU2755
						PFLU2765
						PFLU2768
						PFLU2769
						PFLU2775
						PFLU2783
						PFLU2784
						PFLU2786
						PFLU2795
						PFLU2798
						PFLU2799
						PFLU2800
						PFLU2801
						PFLU2808
						PFLU2812
						PFLU2813
						PFLU2822
						PFLU2826
						PFLU2830
						PFLU2838
						PFLU2842
						PFLU2847
						PFLU2849
						PFLU2854
						PFLU2857
						PFLU2868
						PFLU2871
						PFLU2872
						PFLU2885
						PFLU2892
						PFLU2892A
						PFLU2894
						PFLU2895
						PFLU2896
						PFLU2897
						PFLU2903
						PFLU2904
						PFLU2921
						PFLU2922
						PFLU2923
						PFLU2933
						PFLU2936
						PFLU2937
						PFLU2939
						PFLU2940
						PFLU2945
						PFLU2948
						PFLU2952
						PFLU2953
						PFLU2960
						PFLU2966
						PFLU2972
						PFLU2973
						PFLU2974
						PFLU2988
						PFLU2991
						PFLU2995
						PFLU2998
						PFLU3002
						PFLU3003
						PFLU3007
						PFLU3008
						PFLU3010
						PFLU3011
						PFLU3015
						PFLU3020
						PFLU3025
						PFLU3027
						PFLU3028
						PFLU3030
						PFLU3034
						PFLU3036
						PFLU3039
						PFLU3047
						PFLU3052
						PFLU3054
						PFLU3056
						PFLU3065
						PFLU3071
						PFLU3074
						PFLU3076
						PFLU3079
						PFLU3081
						PFLU3083
						PFLU3084
						PFLU3086
						PFLU3087
						PFLU3088
						PFLU3091
						PFLU3094
						PFLU3095
						PFLU3096
						PFLU3098
						PFLU3106
						PFLU3108
						PFLU3111
						PFLU3113
						PFLU3114
						PFLU3116
						PFLU3117
						PFLU3118
						PFLU3127
						PFLU3129
						PFLU3135
						PFLU3138
						PFLU3139
						PFLU3140
						PFLU3146
						PFLU3149
						PFLU3150
						PFLU3154
						PFLU3167
						PFLU3173
						PFLU3177
						PFLU3183
						PFLU3192
						PFLU3204
						PFLU3207
						PFLU3208
						PFLU3214
						PFLU3217
						PFLU3219
						PFLU3220
						PFLU3221
						PFLU3223
						PFLU3225
						PFLU3237
						PFLU3247
						PFLU3252
						PFLU3256
						PFLU3262
						PFLU3264
						PFLU3271
						PFLU3288
						PFLU3290
						PFLU3297
						PFLU3298
						PFLU3300
						PFLU3302
						PFLU3305
						PFLU3309
						PFLU3313
						PFLU3314
						PFLU3317
						PFLU3324
						PFLU3332
						PFLU3334
						PFLU3336
						PFLU3345
						PFLU3353
						PFLU3355
						PFLU3357
						PFLU3365
						PFLU3367
						PFLU3374
						PFLU3376
						PFLU3382
						PFLU3389
						PFLU3390
						PFLU3391
						PFLU3392
						PFLU3398
						PFLU3402
						PFLU3406
						PFLU3407
						PFLU3412
						PFLU3413
						PFLU3415
						PFLU3416
						PFLU3425
						PFLU3426
						PFLU3427
						PFLU3432
						PFLU3436
						PFLU3437
						PFLU3443
						PFLU3444
						PFLU3446
						PFLU3450
						PFLU3451
						PFLU3452
						PFLU3453
						PFLU3457
						PFLU3463
						PFLU3464
						PFLU3466
						PFLU3467
						PFLU3494
						PFLU3506
						PFLU3507
						PFLU3509
						PFLU3511
						PFLU3514
						PFLU3515
						PFLU3516
						PFLU3517
						PFLU3519
						PFLU3526
						PFLU3528
						PFLU3532
						PFLU3534
						PFLU3535
						PFLU3539
						PFLU3545
						PFLU3549
						PFLU3551
						PFLU3554
						PFLU3555
						PFLU3557
						PFLU3563
						PFLU3564
						PFLU3568
						PFLU3570
						PFLU3582
						PFLU3586
						PFLU3587
						PFLU3588
						PFLU3595
						PFLU3605
						PFLU3621
						PFLU3622
						PFLU3623
						PFLU3624
						PFLU3625
						PFLU3631
						PFLU3632
						PFLU3633
						PFLU3634
						PFLU3637
						PFLU3638
						PFLU3640
						PFLU3641
						PFLU3643
						PFLU3647
						PFLU3650
						PFLU3651
						PFLU3652
						PFLU3664
						PFLU3666
						PFLU3696
						PFLU3698
						PFLU3699
						PFLU3702
						PFLU3708
						PFLU3716
						PFLU3723
						PFLU3724
						PFLU3725
						PFLU3727
						PFLU3729
						PFLU3732
						PFLU3733
						PFLU3735
						PFLU3737
						PFLU3741
						PFLU3747
						PFLU3748
						PFLU3750
						PFLU3754
						PFLU3762
						PFLU3763
						PFLU3765
						PFLU3770
						PFLU3777
						PFLU3780
						PFLU3782
						PFLU3783
						PFLU3784
						PFLU3786
						PFLU3787
						PFLU3790
						PFLU3797
						PFLU3800
						PFLU3801
						PFLU3819
						PFLU3820
						PFLU3821
						PFLU3824
						PFLU3831
						PFLU3833
						PFLU3838
						PFLU3847
						PFLU3848
						PFLU3851
						PFLU3854
						PFLU3855
						PFLU3865
						PFLU3866
						PFLU3868
						PFLU3878
						PFLU3882
						PFLU3883
						PFLU3886
						PFLU3887
						PFLU3889
						PFLU3890
						PFLU3891
						PFLU3896
						PFLU3897
						PFLU3899
						PFLU3902
						PFLU3904
						PFLU3907
						PFLU3913
						PFLU3914
						PFLU3915
						PFLU3916
						PFLU3917
						PFLU3918
						PFLU3920
						PFLU3923
						PFLU3933
						PFLU3938
						PFLU3940
						PFLU3942
						PFLU3943
						PFLU3945
						PFLU3947
						PFLU3959
						PFLU3960
						PFLU3964
						PFLU3965
						PFLU3966
						PFLU3967
						PFLU3975
						PFLU3976
						PFLU3978
						PFLU3979
						PFLU3981
						PFLU3986
						PFLU3989
						PFLU3991
						PFLU3992
						PFLU3993
						PFLU3994
						PFLU3995
						PFLU3996
						PFLU3997
						PFLU3998
						PFLU3999
						PFLU4002
						PFLU4008
						PFLU4010
						PFLU4012
						PFLU4013
						PFLU4014
						PFLU4015
						PFLU4016
						PFLU4029
						PFLU4032
						PFLU4034
						PFLU4035
						PFLU4037
						PFLU4038
						PFLU4039
						PFLU4040
						PFLU4044
						PFLU4046
						PFLU4048
						PFLU4049
						PFLU4050
						PFLU4056
						PFLU4058
						PFLU4060
						PFLU4068
						PFLU4069
						PFLU4070
						PFLU4080
						PFLU4085
						PFLU4086
						PFLU4091
						PFLU4094
						PFLU4095
						PFLU4096
						PFLU4100
						PFLU4101
						PFLU4103
						PFLU4105
						PFLU4107
						PFLU4109
						PFLU4110
						PFLU4112
						PFLU4113
						PFLU4120
						PFLU4121
						PFLU4125A
						PFLU4137
						PFLU4155
						PFLU4160
						PFLU4163
						PFLU4168
						PFLU4169
						PFLU4171
						PFLU4182
						PFLU4183
						PFLU4186
						PFLU4189
						PFLU4190
						PFLU4193
						PFLU4194
						PFLU4197
						PFLU4198
						PFLU4205
						PFLU4211
						PFLU4212
						PFLU4217
						PFLU4222
						PFLU4225
						PFLU4230
						PFLU4231
						PFLU4233
						PFLU4234
						PFLU4235
						PFLU4238
						PFLU4239
						PFLU4244
						PFLU4250
						PFLU4252
						PFLU4253
						PFLU4257
						PFLU4258
						PFLU4259
						PFLU4262
						PFLU4265
						PFLU4268
						PFLU4277
						PFLU4280
						PFLU4281
						PFLU4282
						PFLU4288
						PFLU4290
						PFLU4295
						PFLU4306
						PFLU4316
						PFLU4317
						PFLU4322
						PFLU4331
						PFLU4338
						PFLU4340
						PFLU4345
						PFLU4349
						PFLU4352
						PFLU4355
						PFLU4356
						PFLU4357
						PFLU4359
						PFLU4360
						PFLU4361
						PFLU4366
						PFLU4368
						PFLU4373
						PFLU4376
						PFLU4377
						PFLU4378
						PFLU4381
						PFLU4382
						PFLU4383
						PFLU4385
						PFLU4387
						PFLU4389
						PFLU4390
						PFLU4391
						PFLU4392
						PFLU4393
						PFLU4394
						PFLU4395
						PFLU4396
						PFLU4397
						PFLU4398
						PFLU4400
						PFLU4401
						PFLU4402
						PFLU4403
						PFLU4404
						PFLU4410
						PFLU4444
						PFLU4445
						PFLU4447
						PFLU4448
						PFLU4457
						PFLU4460
						PFLU4461
						PFLU4462
						PFLU4468
						PFLU4469
						PFLU4474
						PFLU4477
						PFLU4478
						PFLU4480
						PFLU4483
						PFLU4487
						PFLU4491
						PFLU4498
						PFLU4500
						PFLU4503
						PFLU4504
						PFLU4505
						PFLU4507
						PFLU4509
						PFLU4515
						PFLU4526
						PFLU4527
						PFLU4528
						PFLU4530
						PFLU4533
						PFLU4534
						PFLU4538
						PFLU4548
						PFLU4549
						PFLU4553
						PFLU4563
						PFLU4566
						PFLU4568
						PFLU4569
						PFLU4571
						PFLU4575
						PFLU4576
						PFLU4578
						PFLU4582
						PFLU4586
						PFLU4589
						PFLU4595
						PFLU4599
						PFLU4622
						PFLU4625
						PFLU4626
						PFLU4627
						PFLU4628
						PFLU4629
						PFLU4630
						PFLU4632
						PFLU4634
						PFLU4637
						PFLU4647
						PFLU4650
						PFLU4653
						PFLU4655
						PFLU4657
						PFLU4662
						PFLU4677
						PFLU4683
						PFLU4684
						PFLU4686
						PFLU4691
						PFLU4697
						PFLU4699
						PFLU4706
						PFLU4710
						PFLU4712
						PFLU4713
						PFLU4718
						PFLU4724
						PFLU4727
						PFLU4733
						PFLU4736
						PFLU4744
						PFLU4749
						PFLU4750
						PFLU4753
						PFLU4754
						PFLU4756
						PFLU4758
						PFLU4760
						PFLU4783
						PFLU4785
						PFLU4789
						PFLU4792
						PFLU4795
						PFLU4796
						PFLU4797
						PFLU4798
						PFLU4801
						PFLU4802
						PFLU4806
						PFLU4807
						PFLU4809
						PFLU4813
						PFLU4820
						PFLU4823
						PFLU4829
						PFLU4835
						PFLU4836
						PFLU4837
						PFLU4851
						PFLU4862
						PFLU4865
						PFLU4866
						PFLU4872
						PFLU4874
						PFLU4877
						PFLU4882
						PFLU4885
						PFLU4886
						PFLU4888
						PFLU4891
						PFLU4892
						PFLU4893
						PFLU4895
						PFLU4897
						PFLU4898
						PFLU4899
						PFLU4903
						PFLU4915
						PFLU4925
						PFLU4935
						PFLU4936
						PFLU4943
						PFLU4949
						PFLU4951
						PFLU4955
						PFLU4957
						PFLU4959
						PFLU4960
						PFLU4961
						PFLU4962
						PFLU4964
						PFLU4968
						PFLU4969
						PFLU4971
						PFLU4972
						PFLU4974
						PFLU4975
						PFLU4981
						PFLU4982
						PFLU4988
						PFLU4989
						PFLU4994
						PFLU4995
						PFLU4998
						PFLU5000
						PFLU5006
						PFLU5008
						PFLU5013
						PFLU5015
						PFLU5017
						PFLU5018
						PFLU5024
						PFLU5025
						PFLU5026
						PFLU5028
						PFLU5034
						PFLU5038
						PFLU5043
						PFLU5044
						PFLU5046
						PFLU5047
						PFLU5048
						PFLU5051
						PFLU5055
						PFLU5067
						PFLU5071
						PFLU5072
						PFLU5078
						PFLU5083A
						PFLU5088
						PFLU5091
						PFLU5092
						PFLU5095
						PFLU5096
						PFLU5103
						PFLU5108
						PFLU5109
						PFLU5111
						PFLU5124
						PFLU5128
						PFLU5129
						PFLU5135
						PFLU5139
						PFLU5144
						PFLU5145
						PFLU5152
						PFLU5153
						PFLU5156
						PFLU5172
						PFLU5175
						PFLU5176
						PFLU5179
						PFLU5184
						PFLU5186
						PFLU5187
						PFLU5188
						PFLU5192
						PFLU5192A
						PFLU5193
						PFLU5194
						PFLU5195
						PFLU5196
						PFLU5197
						PFLU5202
						PFLU5203
						PFLU5204
						PFLU5205
						PFLU5208
						PFLU5222
						PFLU5225
						PFLU5228
						PFLU5229
						PFLU5241
						PFLU5244
						PFLU5246
						PFLU5267
						PFLU5283
						PFLU5284
						PFLU5286
						PFLU5291A
						PFLU5299
						PFLU5302
						PFLU5310
						PFLU5317
						PFLU5330
						PFLU5344
						PFLU5349
						PFLU5353
						PFLU5355
						PFLU5357
						PFLU5359
						PFLU5368
						PFLU5373
						PFLU5376
						PFLU5377
						PFLU5385
						PFLU5386
						PFLU5388
						PFLU5389
						PFLU5390
						PFLU5393
						PFLU5396
						PFLU5397
						PFLU5399
						PFLU5400
						PFLU5401
						PFLU5411
						PFLU5415
						PFLU5416
						PFLU5417
						PFLU5422
						PFLU5424
						PFLU5425
						PFLU5430
						PFLU5431
						PFLU5436
						PFLU5438
						PFLU5439
						PFLU5440
						PFLU5441
						PFLU5443
						PFLU5444
						PFLU5453
						PFLU5456
						PFLU5457
						PFLU5459
						PFLU5464
						PFLU5465
						PFLU5467
						PFLU5468
						PFLU5471
						PFLU5473
						PFLU5477
						PFLU5481
						PFLU5483
						PFLU5484
						PFLU5485
						PFLU5486
						PFLU5493
						PFLU5494
						PFLU5535
						PFLU5542
						PFLU5548
						PFLU5551
						PFLU5553
						PFLU5559
						PFLU5561
						PFLU5562
						PFLU5563
						PFLU5567
						PFLU5568
						PFLU5571
						PFLU5575
						PFLU5581
						PFLU5588
						PFLU5597
						PFLU5604
						PFLU5605
						PFLU5608
						PFLU5609
						PFLU5610
						PFLU5612
						PFLU5613
						PFLU5615
						PFLU5617
						PFLU5618
						PFLU5627
						PFLU5635
						PFLU5637
						PFLU5638
						PFLU5642
						PFLU5645
						PFLU5646
						PFLU5649
						PFLU5650
						PFLU5651
						PFLU5652
						PFLU5657
						PFLU5659
						PFLU5664
						PFLU5665
						PFLU5666
						PFLU5669
						PFLU5671
						PFLU5673
						PFLU5675
						PFLU5677
						PFLU5678
						PFLU5679
						PFLU5680
						PFLU5682
						PFLU5689
						PFLU5691
						PFLU5693
						PFLU5697
						PFLU5709
						PFLU5710
						PFLU5714
						PFLU5716
						PFLU5719
						PFLU5721
						PFLU5723
						PFLU5724
						PFLU5725
						PFLU5732
						PFLU5737
						PFLU5741
						PFLU5747
						PFLU5748
						PFLU5753
						PFLU5755
						PFLU5765
						PFLU5766
						PFLU5768
						PFLU5769
						PFLU5779
						PFLU5783
						PFLU5786
						PFLU5788
						PFLU5794
						PFLU5796
						PFLU5798
						PFLU5801
						PFLU5804
						PFLU5806
						PFLU5808
						PFLU5813
						PFLU5816
						PFLU5817
						PFLU5822
						PFLU5839A
						PFLU5842
						PFLU5843
						PFLU5844
						PFLU5853
						PFLU5857
						PFLU5858
						PFLU5862
						PFLU5863
						PFLU5869
						PFLU5871
						PFLU5875
						PFLU5878
						PFLU5881
						PFLU5885
						PFLU5886
						PFLU5887
						PFLU5888
						PFLU5891
						PFLU5893
						PFLU5894
						PFLU5895
						PFLU5897
						PFLU5899
						PFLU5900
						PFLU5901
						PFLU5905
						PFLU5910
						PFLU5911
						PFLU5912
						PFLU5913
						PFLU5918
						PFLU5924
						PFLU5926
						PFLU5927
						PFLU5928
						PFLU5930
						PFLU5934
						PFLU5936
						PFLU5937
						PFLU5938
						PFLU5939
						PFLU5940
						PFLU5943
						PFLU5946
						PFLU5952
						PFLU5956
						PFLU5959
						PFLU5964
						PFLU5966
						PFLU5972
						PFLU5975
						PFLU5976
						PFLU5978
						PFLU5988
						PFLU6005
						PFLU6006
						PFLU6008
						PFLU6009
						PFLU6010
						PFLU6013
						PFLU6020
						PFLU6032
						PFLU6040
						PFLU6046
						PFLU6047
						PFLU6054
						PFLU6056
						PFLU6062
						PFLU6063
						PFLU6065
						PFLU6070
						PFLU6082
						PFLU6087
						PFLU6093
						PFLU6095
						PFLU6097
						PFLU6098
						PFLU6100
						PFLU6103
						PFLU6105
						PFLU6114
						PFLU6115
						PFLU6116
						PFLU6133

## Sheet: ComparisonC_upCap+
This is the comparison between (i) 6B4_Cap- and 6B4_Cap+ and (ii) 1B4_Cap- and 1B4_Cap+: which genes are more highly epressed in both 6B4_Cap+ and 1B4-Cap+ (shared), or only 6B4_Cap+ or 1B4-Cap+ (unique)?
Shared					Unique
Locus	Name	Pathway	COG		6B4_Cap+ only	1B4_Cap+ only
PFLU1329	pflu1329	unknown	S		PFLU0043	PFLU0001
PFLU1357	pflu1357	unknown	none		PFLU0778	PFLU0003
PFLU1359A	pflu1359A	unknown	none		PFLU1232	PFLU0004
PFLU1579	pflu1579	unknown	S		PFLU1233	PFLU0005
PFLU2905	pflu2905	unknown	none		PFLU2909	PFLU0006
PFLU3655	pflu3655	CAP regulation	T		PFLU3659	PFLU0007
PFLU3656	pflu3656	CAP regulation	T		PFLU3669	PFLU0008
PFLU3657	pflu3657	CAP regulation	T		PFLU3671	PFLU0010
PFLU3674	pflu3674	CAP biosynthesis	M/S/E		PFLU3672	PFLU0012
PFLU3675	pflu3675	CAP biosynthesis	S/M		PFLU3673	PFLU0014
PFLU3676	udg	CAP biosynthesis	M/S/E		PFLU3682	PFLU0015
PFLU3677	wzc	CAP biosynthesis	D/M		PFLU4770	PFLU0019
PFLU3681	pflu3681	uknown	S			PFLU0027
PFLU4374	pflu4373	uknown	none			PFLU0033
PFLU5042	guaA	Glutamine metabolism	K			PFLU0037
PFLU5667	pflu5667	uknown	S			PFLU0038
PFLU5861	pflu5861	pseudogene	P			PFLU0039
						PFLU0040
						PFLU0042
						PFLU0053
						PFLU0055
						PFLU0061
						PFLU0062
						PFLU0067
						PFLU0068
						PFLU0069
						PFLU0070
						PFLU0071
						PFLU0072
						PFLU0074
						PFLU0077
						PFLU0078
						PFLU0079
						PFLU0080
						PFLU0083
						PFLU0088
						PFLU0089
						PFLU0090
						PFLU0091
						PFLU0095
						PFLU0098
						PFLU0099
						PFLU0100
						PFLU0102
						PFLU0106
						PFLU0110
						PFLU0111
						PFLU0112
						PFLU0113
						PFLU0115
						PFLU0116
						PFLU0124
						PFLU0127
						PFLU0131
						PFLU0134
						PFLU0140
						PFLU0152
						PFLU0153
						PFLU0160
						PFLU0165
						PFLU0170
						PFLU0171
						PFLU0173
						PFLU0175
						PFLU0179
						PFLU0184
						PFLU0187
						PFLU0190
						PFLU0202
						PFLU0209
						PFLU0216
						PFLU0218
						PFLU0219
						PFLU0229
						PFLU0236
						PFLU0240
						PFLU0243
						PFLU0248
						PFLU0256
						PFLU0260
						PFLU0265
						PFLU0266
						PFLU0269
						PFLU0270
						PFLU0274
						PFLU0275
						PFLU0281
						PFLU0282
						PFLU0283
						PFLU0284
						PFLU0290
						PFLU0292
						PFLU0294
						PFLU0299
						PFLU0309
						PFLU0310
						PFLU0311
						PFLU0313
						PFLU0314
						PFLU0319
						PFLU0320
						PFLU0321
						PFLU0322
						PFLU0327
						PFLU0337
						PFLU0346
						PFLU0348
						PFLU0349
						PFLU0350
						PFLU0356
						PFLU0357
						PFLU0360
						PFLU0373
						PFLU0374
						PFLU0375
						PFLU0378
						PFLU0379
						PFLU0388
						PFLU0389
						PFLU0398
						PFLU0403
						PFLU0405
						PFLU0415
						PFLU0425
						PFLU0427
						PFLU0434
						PFLU0435
						PFLU0437
						PFLU0439
						PFLU0440
						PFLU0442
						PFLU0445
						PFLU0450
						PFLU0459
						PFLU0460
						PFLU0461
						PFLU0466
						PFLU0475
						PFLU0481
						PFLU0486
						PFLU0492
						PFLU0495
						PFLU0501
						PFLU0503
						PFLU0504
						PFLU0507
						PFLU0512
						PFLU0513
						PFLU0514
						PFLU0519
						PFLU0520
						PFLU0522
						PFLU0528
						PFLU0533
						PFLU0534
						PFLU0537
						PFLU0540
						PFLU0543
						PFLU0558
						PFLU0561
						PFLU0567
						PFLU0568
						PFLU0573
						PFLU0576
						PFLU0577
						PFLU0587
						PFLU0603
						PFLU0605
						PFLU0608
						PFLU0609
						PFLU0613
						PFLU0617
						PFLU0618
						PFLU0623
						PFLU0624
						PFLU0626
						PFLU0627
						PFLU0630
						PFLU0631
						PFLU0635
						PFLU0636
						PFLU0640
						PFLU0641
						PFLU0653
						PFLU0665
						PFLU0669
						PFLU0675
						PFLU0677
						PFLU0678
						PFLU0679
						PFLU0685
						PFLU0687
						PFLU0693
						PFLU0701
						PFLU0706
						PFLU0717
						PFLU0721
						PFLU0722
						PFLU0726
						PFLU0728
						PFLU0731
						PFLU0732
						PFLU0733
						PFLU0735
						PFLU0738
						PFLU0741
						PFLU0751
						PFLU0752
						PFLU0758
						PFLU0763A
						PFLU0764
						PFLU0765
						PFLU0773
						PFLU0780
						PFLU0781
						PFLU0782
						PFLU0783
						PFLU0786
						PFLU0795
						PFLU0796
						PFLU0798
						PFLU0802
						PFLU0807
						PFLU0810
						PFLU0811
						PFLU0815
						PFLU0816
						PFLU0817
						PFLU0821
						PFLU0822
						PFLU0829
						PFLU0835
						PFLU0840
						PFLU0841
						PFLU0842
						PFLU0843
						PFLU0844
						PFLU0845
						PFLU0850
						PFLU0851
						PFLU0865
						PFLU0866
						PFLU0867
						PFLU0868
						PFLU0870
						PFLU0873
						PFLU0880
						PFLU0881
						PFLU0883
						PFLU0884
						PFLU0885
						PFLU0889
						PFLU0890
						PFLU0891
						PFLU0894
						PFLU0896
						PFLU0903
						PFLU0904
						PFLU0905
						PFLU0910
						PFLU0912
						PFLU0919
						PFLU0920
						PFLU0926
						PFLU0928
						PFLU0932
						PFLU0933
						PFLU0937
						PFLU0938
						PFLU0940
						PFLU0944
						PFLU0953
						PFLU0961
						PFLU0976
						PFLU0978
						PFLU0981
						PFLU0983
						PFLU0986
						PFLU0990
						PFLU0996
						PFLU0997
						PFLU0999
						PFLU1017
						PFLU1018
						PFLU1031
						PFLU1032
						PFLU1036
						PFLU1040
						PFLU1043
						PFLU1046
						PFLU1048
						PFLU1049
						PFLU1050
						PFLU1056
						PFLU1057
						PFLU1059
						PFLU1061
						PFLU1086
						PFLU1091
						PFLU1093
						PFLU1094
						PFLU1095
						PFLU1098
						PFLU1105
						PFLU1110
						PFLU1112
						PFLU1114
						PFLU1125
						PFLU1127
						PFLU1128
						PFLU1130
						PFLU1138
						PFLU1139
						PFLU1143
						PFLU1145
						PFLU1149
						PFLU1156
						PFLU1157
						PFLU1163
						PFLU1167
						PFLU1169
						PFLU1175
						PFLU1176
						PFLU1179
						PFLU1180
						PFLU1181
						PFLU1183
						PFLU1185
						PFLU1188
						PFLU1189
						PFLU1190
						PFLU1191
						PFLU1193
						PFLU1196
						PFLU1211
						PFLU1213
						PFLU1216
						PFLU1217
						PFLU1228
						PFLU1230
						PFLU1234
						PFLU1236
						PFLU1237
						PFLU1238
						PFLU1240
						PFLU1246
						PFLU1249
						PFLU1265
						PFLU1266
						PFLU1270
						PFLU1271
						PFLU1273
						PFLU1278
						PFLU1281
						PFLU1282
						PFLU1285
						PFLU1287
						PFLU1291
						PFLU1293
						PFLU1298
						PFLU1301
						PFLU1302
						PFLU1302A
						PFLU1304
						PFLU1305
						PFLU1306
						PFLU1309
						PFLU1310
						PFLU1312
						PFLU1313
						PFLU1315
						PFLU1317A
						PFLU1318
						PFLU1319
						PFLU1332
						PFLU1351
						PFLU1359
						PFLU1361
						PFLU1363
						PFLU1368
						PFLU1369
						PFLU1379
						PFLU1381
						PFLU1384
						PFLU1386
						PFLU1395
						PFLU1402
						PFLU1403
						PFLU1407
						PFLU1409
						PFLU1415
						PFLU1416
						PFLU1423
						PFLU1430
						PFLU1434
						PFLU1441
						PFLU1442
						PFLU1444
						PFLU1445
						PFLU1454
						PFLU1457
						PFLU1458
						PFLU1461
						PFLU1463
						PFLU1467
						PFLU1468
						PFLU1469
						PFLU1473
						PFLU1474
						PFLU1482
						PFLU1499
						PFLU1501
						PFLU1506
						PFLU1509
						PFLU1514
						PFLU1520
						PFLU1521
						PFLU1522
						PFLU1524
						PFLU1530
						PFLU1541
						PFLU1547
						PFLU1553
						PFLU1555
						PFLU1557
						PFLU1565
						PFLU1568
						PFLU1571
						PFLU1574
						PFLU1576
						PFLU1577
						PFLU1581
						PFLU1583
						PFLU1584
						PFLU1585
						PFLU1586
						PFLU1591A
						PFLU1592
						PFLU1596
						PFLU1599
						PFLU1601
						PFLU1603
						PFLU1612
						PFLU1613
						PFLU1616
						PFLU1625
						PFLU1628
						PFLU1629
						PFLU1630
						PFLU1633
						PFLU1635
						PFLU1636
						PFLU1637
						PFLU1639
						PFLU1644
						PFLU1648
						PFLU1649
						PFLU1650
						PFLU1651
						PFLU1652
						PFLU1656
						PFLU1657
						PFLU1659
						PFLU1660
						PFLU1662
						PFLU1664
						PFLU1665
						PFLU1667
						PFLU1668
						PFLU1670
						PFLU1674
						PFLU1682
						PFLU1683
						PFLU1684
						PFLU1689
						PFLU1695
						PFLU1698
						PFLU1706
						PFLU1714
						PFLU1715
						PFLU1717
						PFLU1725
						PFLU1726
						PFLU1740
						PFLU1743
						PFLU1744
						PFLU1745
						PFLU1746
						PFLU1750
						PFLU1751
						PFLU1752
						PFLU1761
						PFLU1764
						PFLU1765
						PFLU1769
						PFLU1774
						PFLU1776
						PFLU1777
						PFLU1791
						PFLU1792
						PFLU1794
						PFLU1799
						PFLU1805
						PFLU1813
						PFLU1814
						PFLU1815
						PFLU1818
						PFLU1822
						PFLU1824
						PFLU1826
						PFLU1827
						PFLU1829
						PFLU1830
						PFLU1833
						PFLU1834
						PFLU1839
						PFLU1842
						PFLU1846
						PFLU1851
						PFLU1858
						PFLU1861
						PFLU1863
						PFLU1866
						PFLU1867
						PFLU1868
						PFLU1869
						PFLU1872
						PFLU1875
						PFLU1878
						PFLU1879
						PFLU1880
						PFLU1881A
						PFLU1883
						PFLU1885
						PFLU1890
						PFLU1891
						PFLU1892
						PFLU1894
						PFLU1895
						PFLU1896
						PFLU1897
						PFLU1898
						PFLU1899
						PFLU1900
						PFLU1901
						PFLU1902
						PFLU1903
						PFLU1906
						PFLU1909
						PFLU1911
						PFLU1912
						PFLU1913
						PFLU1914
						PFLU1915
						PFLU1919
						PFLU1920
						PFLU1925
						PFLU1927
						PFLU1930
						PFLU1936
						PFLU1939
						PFLU1951
						PFLU1953
						PFLU1969
						PFLU1972
						PFLU1976
						PFLU1977
						PFLU1980
						PFLU1982
						PFLU1983
						PFLU1985
						PFLU1987
						PFLU1991
						PFLU1993
						PFLU1994
						PFLU2002
						PFLU2009
						PFLU2011
						PFLU2014
						PFLU2015
						PFLU2023
						PFLU2028
						PFLU2032
						PFLU2033
						PFLU2036
						PFLU2037
						PFLU2042
						PFLU2044
						PFLU2045
						PFLU2050
						PFLU2063
						PFLU2064
						PFLU2065
						PFLU2066
						PFLU2077
						PFLU2084
						PFLU2088
						PFLU2092
						PFLU2099
						PFLU2100
						PFLU2101
						PFLU2109
						PFLU2111
						PFLU2112
						PFLU2113
						PFLU2119
						PFLU2120
						PFLU2121
						PFLU2122
						PFLU2123
						PFLU2129
						PFLU2135
						PFLU2136
						PFLU2138
						PFLU2142
						PFLU2143
						PFLU2149
						PFLU2151
						PFLU2167
						PFLU2168
						PFLU2169
						PFLU2172
						PFLU2174
						PFLU2175
						PFLU2177
						PFLU2180
						PFLU2181
						PFLU2183
						PFLU2186
						PFLU2187
						PFLU2190
						PFLU2193
						PFLU2195
						PFLU2196
						PFLU2199
						PFLU2211
						PFLU2213
						PFLU2219
						PFLU2220
						PFLU2225
						PFLU2227
						PFLU2229
						PFLU2230
						PFLU2232
						PFLU2239
						PFLU2242
						PFLU2246
						PFLU2249
						PFLU2250
						PFLU2254
						PFLU2261
						PFLU2262
						PFLU2264
						PFLU2268
						PFLU2270
						PFLU2272
						PFLU2275
						PFLU2277
						PFLU2294
						PFLU2300
						PFLU2301
						PFLU2305
						PFLU2310
						PFLU2316
						PFLU2322
						PFLU2330
						PFLU2334
						PFLU2345
						PFLU2352
						PFLU2357
						PFLU2359
						PFLU2366
						PFLU2367
						PFLU2369
						PFLU2385
						PFLU2398
						PFLU2402
						PFLU2403
						PFLU2423
						PFLU2424
						PFLU2442
						PFLU2445
						PFLU2446
						PFLU2448
						PFLU2451
						PFLU2455
						PFLU2458
						PFLU2465
						PFLU2466
						PFLU2472
						PFLU2477
						PFLU2478
						PFLU2480
						PFLU2481
						PFLU2482
						PFLU2482A
						PFLU2483
						PFLU2489
						PFLU2490
						PFLU2491
						PFLU2496
						PFLU2497
						PFLU2498
						PFLU2500
						PFLU2502
						PFLU2505
						PFLU2506
						PFLU2507
						PFLU2509
						PFLU2512
						PFLU2513
						PFLU2516
						PFLU2517
						PFLU2518
						PFLU2519
						PFLU2526
						PFLU2527
						PFLU2536
						PFLU2538
						PFLU2539
						PFLU2541
						PFLU2542
						PFLU2556
						PFLU2557
						PFLU2559
						PFLU2564
						PFLU2566
						PFLU2567
						PFLU2568
						PFLU2571
						PFLU2572
						PFLU2573
						PFLU2574
						PFLU2577
						PFLU2587
						PFLU2588
						PFLU2592
						PFLU2593
						PFLU2596
						PFLU2601
						PFLU2603
						PFLU2614
						PFLU2616
						PFLU2633
						PFLU2645
						PFLU2647
						PFLU2649
						PFLU2651
						PFLU2653
						PFLU2656
						PFLU2658
						PFLU2662
						PFLU2682
						PFLU2686
						PFLU2692
						PFLU2694
						PFLU2701
						PFLU2703
						PFLU2705
						PFLU2709
						PFLU2711
						PFLU2714
						PFLU2716
						PFLU2723
						PFLU2725
						PFLU2726
						PFLU2732
						PFLU2735
						PFLU2736
						PFLU2738
						PFLU2743
						PFLU2744
						PFLU2748
						PFLU2751
						PFLU2756
						PFLU2757
						PFLU2761
						PFLU2762
						PFLU2771
						PFLU2778
						PFLU2780
						PFLU2788
						PFLU2791
						PFLU2793
						PFLU2796
						PFLU2803
						PFLU2804
						PFLU2805
						PFLU2809
						PFLU2811
						PFLU2816
						PFLU2824
						PFLU2824A
						PFLU2827
						PFLU2844
						PFLU2844A
						PFLU2845
						PFLU2846
						PFLU2848
						PFLU2850
						PFLU2858
						PFLU2865
						PFLU2870
						PFLU2874
						PFLU2878
						PFLU2879
						PFLU2882
						PFLU2884
						PFLU2886
						PFLU2887
						PFLU2888A
						PFLU2898
						PFLU2900
						PFLU2902
						PFLU2911
						PFLU2912
						PFLU2913
						PFLU2916
						PFLU2917
						PFLU2918
						PFLU2924
						PFLU2925
						PFLU2928
						PFLU2931
						PFLU2934
						PFLU2941
						PFLU2944
						PFLU2949
						PFLU2949A
						PFLU2949B
						PFLU2950A
						PFLU2964
						PFLU2969
						PFLU2971
						PFLU2977
						PFLU2978
						PFLU2979
						PFLU2982
						PFLU2983
						PFLU2985
						PFLU2987
						PFLU2990
						PFLU2993
						PFLU2997
						PFLU3005
						PFLU3006
						PFLU3016
						PFLU3018
						PFLU3021
						PFLU3023
						PFLU3024
						PFLU3043
						PFLU3044
						PFLU3045
						PFLU3053
						PFLU3055
						PFLU3057
						PFLU3060
						PFLU3062
						PFLU3063
						PFLU3075
						PFLU3077
						PFLU3080
						PFLU3089
						PFLU3090
						PFLU3101
						PFLU3103
						PFLU3120
						PFLU3122
						PFLU3128
						PFLU3131
						PFLU3131A
						PFLU3133
						PFLU3134
						PFLU3141
						PFLU3156
						PFLU3157
						PFLU3158
						PFLU3159
						PFLU3160
						PFLU3166
						PFLU3168
						PFLU3169
						PFLU3170
						PFLU3171
						PFLU3174
						PFLU3175
						PFLU3176
						PFLU3179
						PFLU3186
						PFLU3190
						PFLU3194
						PFLU3201
						PFLU3206
						PFLU3209
						PFLU3212
						PFLU3213
						PFLU3228
						PFLU3232
						PFLU3238
						PFLU3241
						PFLU3242
						PFLU3243
						PFLU3245
						PFLU3246
						PFLU3249
						PFLU3250
						PFLU3253
						PFLU3255
						PFLU3258
						PFLU3260
						PFLU3261
						PFLU3263
						PFLU3272
						PFLU3273
						PFLU3283
						PFLU3292
						PFLU3301
						PFLU3315
						PFLU3319
						PFLU3321
						PFLU3333
						PFLU3338
						PFLU3341
						PFLU3342
						PFLU3342A
						PFLU3343
						PFLU3344
						PFLU3345A
						PFLU3347
						PFLU3350
						PFLU3351
						PFLU3364
						PFLU3366
						PFLU3369
						PFLU3373
						PFLU3375
						PFLU3378
						PFLU3379
						PFLU3381
						PFLU3385
						PFLU3387
						PFLU3393
						PFLU3394
						PFLU3397
						PFLU3400
						PFLU3403
						PFLU3408
						PFLU3410
						PFLU3411
						PFLU3414
						PFLU3417
						PFLU3430
						PFLU3431
						PFLU3438
						PFLU3440
						PFLU3459
						PFLU3460
						PFLU3462
						PFLU3465
						PFLU3469
						PFLU3473
						PFLU3474
						PFLU3481
						PFLU3486
						PFLU3488
						PFLU3492
						PFLU3496
						PFLU3503
						PFLU3518
						PFLU3527
						PFLU3530
						PFLU3538
						PFLU3546
						PFLU3547
						PFLU3550
						PFLU3553
						PFLU3559
						PFLU3562
						PFLU3565
						PFLU3572
						PFLU3574
						PFLU3580
						PFLU3590
						PFLU3592
						PFLU3596
						PFLU3597
						PFLU3598
						PFLU3599
						PFLU3600
						PFLU3601
						PFLU3602
						PFLU3606
						PFLU3607
						PFLU3608
						PFLU3611
						PFLU3613
						PFLU3614
						PFLU3615
						PFLU3616
						PFLU3617
						PFLU3618
						PFLU3619
						PFLU3620
						PFLU3626
						PFLU3630
						PFLU3639
						PFLU3642
						PFLU3649
						PFLU3653
						PFLU3658
						PFLU3661
						PFLU3662
						PFLU3663
						PFLU3668
						PFLU3678
						PFLU3679
						PFLU3680
						PFLU3694
						PFLU3701
						PFLU3705
						PFLU3719
						PFLU3720
						PFLU3728
						PFLU3739
						PFLU3740
						PFLU3743
						PFLU3749
						PFLU3753
						PFLU3756
						PFLU3757
						PFLU3758
						PFLU3759
						PFLU3764
						PFLU3765A
						PFLU3766
						PFLU3767
						PFLU3768
						PFLU3772
						PFLU3774
						PFLU3781
						PFLU3785
						PFLU3795
						PFLU3798
						PFLU3799
						PFLU3804
						PFLU3805
						PFLU3806
						PFLU3807
						PFLU3816
						PFLU3825
						PFLU3826
						PFLU3835
						PFLU3836
						PFLU3836A
						PFLU3842
						PFLU3846
						PFLU3858
						PFLU3860
						PFLU3873
						PFLU3876
						PFLU3881
						PFLU3894
						PFLU3895
						PFLU3898
						PFLU3901
						PFLU3906
						PFLU3921
						PFLU3922
						PFLU3927
						PFLU3928
						PFLU3934
						PFLU3935
						PFLU3937
						PFLU3939
						PFLU3941
						PFLU3950
						PFLU3953
						PFLU3962
						PFLU3973
						PFLU3980
						PFLU3983
						PFLU3985
						PFLU3990
						PFLU4000
						PFLU4007
						PFLU4011
						PFLU4018
						PFLU4019
						PFLU4026
						PFLU4027
						PFLU4030
						PFLU4042
						PFLU4047
						PFLU4051
						PFLU4053
						PFLU4061
						PFLU4072
						PFLU4075
						PFLU4083
						PFLU4093
						PFLU4098
						PFLU4104
						PFLU4108
						PFLU4111
						PFLU4114
						PFLU4122A
						PFLU4124
						PFLU4125
						PFLU4126A
						PFLU4126B
						PFLU4126C
						PFLU4127
						PFLU4128B
						PFLU4132
						PFLU4133
						PFLU4141
						PFLU4142
						PFLU4144
						PFLU4146
						PFLU4147
						PFLU4148
						PFLU4149
						PFLU4150
						PFLU4151
						PFLU4152
						PFLU4153
						PFLU4154
						PFLU4157
						PFLU4166
						PFLU4167
						PFLU4173
						PFLU4176
						PFLU4177
						PFLU4179
						PFLU4181
						PFLU4196
						PFLU4201
						PFLU4202
						PFLU4207
						PFLU4215
						PFLU4218
						PFLU4223
						PFLU4228
						PFLU4236
						PFLU4241
						PFLU4242
						PFLU4248
						PFLU4249
						PFLU4260
						PFLU4266
						PFLU4269
						PFLU4270
						PFLU4286
						PFLU4287
						PFLU4291
						PFLU4294
						PFLU4296
						PFLU4297
						PFLU4300
						PFLU4304
						PFLU4305
						PFLU4307
						PFLU4308
						PFLU4309
						PFLU4312
						PFLU4318
						PFLU4319
						PFLU4321
						PFLU4323
						PFLU4325
						PFLU4326
						PFLU4330
						PFLU4334
						PFLU4335
						PFLU4337
						PFLU4346
						PFLU4350
						PFLU4353
						PFLU4354
						PFLU4362
						PFLU4363
						PFLU4369
						PFLU4386
						PFLU4406
						PFLU4407
						PFLU4414
						PFLU4415
						PFLU4416
						PFLU4417
						PFLU4418
						PFLU4419
						PFLU4420
						PFLU4422
						PFLU4424
						PFLU4427
						PFLU4431
						PFLU4432
						PFLU4435
						PFLU4443
						PFLU4449
						PFLU4450
						PFLU4451
						PFLU4452
						PFLU4453
						PFLU4454
						PFLU4458
						PFLU4459
						PFLU4464
						PFLU4466
						PFLU4471
						PFLU4482
						PFLU4484
						PFLU4490
						PFLU4493
						PFLU4496
						PFLU4497
						PFLU4506
						PFLU4514
						PFLU4519
						PFLU4520
						PFLU4524
						PFLU4525
						PFLU4532
						PFLU4536
						PFLU4540
						PFLU4543
						PFLU4550
						PFLU4558
						PFLU4559
						PFLU4560
						PFLU4561
						PFLU4564
						PFLU4579
						PFLU4583
						PFLU4584
						PFLU4585
						PFLU4588
						PFLU4590
						PFLU4591
						PFLU4592
						PFLU4594
						PFLU4597
						PFLU4598
						PFLU4601
						PFLU4603
						PFLU4604
						PFLU4605
						PFLU4606
						PFLU4607
						PFLU4608
						PFLU4609
						PFLU4612
						PFLU4613
						PFLU4614
						PFLU4615
						PFLU4616
						PFLU4624
						PFLU4631
						PFLU4638
						PFLU4639
						PFLU4641
						PFLU4642
						PFLU4648
						PFLU4651
						PFLU4658
						PFLU4660
						PFLU4663
						PFLU4665
						PFLU4666
						PFLU4668
						PFLU4669
						PFLU4670
						PFLU4672
						PFLU4676
						PFLU4678
						PFLU4679
						PFLU4680
						PFLU4685
						PFLU4688
						PFLU4689
						PFLU4694
						PFLU4701
						PFLU4702
						PFLU4703
						PFLU4704
						PFLU4705
						PFLU4708
						PFLU4709
						PFLU4711
						PFLU4714
						PFLU4715
						PFLU4717
						PFLU4720
						PFLU4722
						PFLU4726
						PFLU4728
						PFLU4729
						PFLU4732
						PFLU4734
						PFLU4737
						PFLU4741
						PFLU4742
						PFLU4745
						PFLU4746
						PFLU4747
						PFLU4748
						PFLU4755
						PFLU4761
						PFLU4762
						PFLU4763
						PFLU4765
						PFLU4766
						PFLU4767
						PFLU4768
						PFLU4769
						PFLU4771
						PFLU4772
						PFLU4773
						PFLU4776
						PFLU4790
						PFLU4805
						PFLU4808
						PFLU4814
						PFLU4817
						PFLU4819
						PFLU4825
						PFLU4826
						PFLU4831
						PFLU4832
						PFLU4833
						PFLU4844
						PFLU4845
						PFLU4846
						PFLU4848
						PFLU4849
						PFLU4850
						PFLU4852
						PFLU4853
						PFLU4863
						PFLU4868
						PFLU4884
						PFLU4890
						PFLU4894
						PFLU4906
						PFLU4907
						PFLU4908
						PFLU4909
						PFLU4910
						PFLU4912
						PFLU4913
						PFLU4917
						PFLU4919
						PFLU4920
						PFLU4923
						PFLU4924
						PFLU4926
						PFLU4927
						PFLU4933
						PFLU4934
						PFLU4938
						PFLU4939
						PFLU4944
						PFLU4946
						PFLU4947
						PFLU4948
						PFLU4952
						PFLU4958
						PFLU4963
						PFLU4965
						PFLU4966
						PFLU4987
						PFLU4990
						PFLU4991
						PFLU4997
						PFLU5002
						PFLU5003
						PFLU5007
						PFLU5010
						PFLU5011
						PFLU5016
						PFLU5019
						PFLU5020
						PFLU5031
						PFLU5033
						PFLU5035
						PFLU5036
						PFLU5040
						PFLU5053
						PFLU5058
						PFLU5059
						PFLU5060
						PFLU5061
						PFLU5062
						PFLU5065
						PFLU5068
						PFLU5069
						PFLU5070
						PFLU5073
						PFLU5074
						PFLU5077
						PFLU5079
						PFLU5080
						PFLU5082A
						PFLU5083
						PFLU5084
						PFLU5090
						PFLU5093
						PFLU5098
						PFLU5099
						PFLU5102
						PFLU5104
						PFLU5106
						PFLU5114
						PFLU5117
						PFLU5118
						PFLU5119
						PFLU5124A
						PFLU5126
						PFLU5127
						PFLU5131
						PFLU5136
						PFLU5137
						PFLU5149
						PFLU5155
						PFLU5158
						PFLU5160
						PFLU5164
						PFLU5166
						PFLU5171
						PFLU5174
						PFLU5182
						PFLU5190
						PFLU5200
						PFLU5206
						PFLU5211
						PFLU5215
						PFLU5216
						PFLU5217
						PFLU5219
						PFLU5220
						PFLU5221
						PFLU5224
						PFLU5226
						PFLU5227
						PFLU5233
						PFLU5235
						PFLU5236
						PFLU5237
						PFLU5239
						PFLU5242
						PFLU5247
						PFLU5248
						PFLU5249
						PFLU5250
						PFLU5251
						PFLU5253
						PFLU5254
						PFLU5255
						PFLU5256
						PFLU5258
						PFLU5259
						PFLU5260
						PFLU5261
						PFLU5262
						PFLU5264
						PFLU5265
						PFLU5266
						PFLU5269
						PFLU5270
						PFLU5271
						PFLU5272
						PFLU5273
						PFLU5278
						PFLU5279
						PFLU5280
						PFLU5281
						PFLU5287
						PFLU5288
						PFLU5289
						PFLU5293
						PFLU5294
						PFLU5296
						PFLU5297
						PFLU5301
						PFLU5303
						PFLU5304
						PFLU5308
						PFLU5309
						PFLU5313
						PFLU5314
						PFLU5315
						PFLU5316
						PFLU5318
						PFLU5319
						PFLU5320
						PFLU5322
						PFLU5325
						PFLU5326
						PFLU5327
						PFLU5328
						PFLU5331
						PFLU5333
						PFLU5334
						PFLU5335
						PFLU5336
						PFLU5337
						PFLU5339
						PFLU5340
						PFLU5341
						PFLU5342
						PFLU5343
						PFLU5345
						PFLU5346
						PFLU5350
						PFLU5352
						PFLU5356
						PFLU5361
						PFLU5363
						PFLU5364
						PFLU5365
						PFLU5367
						PFLU5374
						PFLU5378
						PFLU5379
						PFLU5381
						PFLU5382
						PFLU5384
						PFLU5402
						PFLU5419
						PFLU5421
						PFLU5426
						PFLU5427
						PFLU5428
						PFLU5429
						PFLU5433
						PFLU5434
						PFLU5437
						PFLU5442
						PFLU5445
						PFLU5446
						PFLU5447
						PFLU5448
						PFLU5449
						PFLU5463
						PFLU5466
						PFLU5474
						PFLU5480
						PFLU5487
						PFLU5488
						PFLU5489
						PFLU5490
						PFLU5491
						PFLU5498
						PFLU5499
						PFLU5501
						PFLU5502
						PFLU5503
						PFLU5504
						PFLU5505
						PFLU5506
						PFLU5507
						PFLU5508
						PFLU5509
						PFLU5510
						PFLU5511
						PFLU5512
						PFLU5513
						PFLU5514
						PFLU5515
						PFLU5516
						PFLU5517
						PFLU5518
						PFLU5519
						PFLU5520
						PFLU5521
						PFLU5522
						PFLU5523
						PFLU5524
						PFLU5525
						PFLU5526
						PFLU5527
						PFLU5528
						PFLU5529
						PFLU5530
						PFLU5531
						PFLU5532
						PFLU5534
						PFLU5537
						PFLU5538
						PFLU5539
						PFLU5540
						PFLU5541
						PFLU5543
						PFLU5544
						PFLU5545
						PFLU5549
						PFLU5558
						PFLU5569
						PFLU5578
						PFLU5582
						PFLU5583
						PFLU5584
						PFLU5585
						PFLU5587
						PFLU5590
						PFLU5591
						PFLU5592
						PFLU5593
						PFLU5594
						PFLU5595
						PFLU5600
						PFLU5601
						PFLU5602
						PFLU5603
						PFLU5616
						PFLU5624
						PFLU5625
						PFLU5633
						PFLU5639
						PFLU5640
						PFLU5647
						PFLU5654
						PFLU5656
						PFLU5658
						PFLU5668
						PFLU5684
						PFLU5686
						PFLU5687
						PFLU5688
						PFLU5695
						PFLU5701
						PFLU5715
						PFLU5717
						PFLU5718
						PFLU5720
						PFLU5722
						PFLU5726
						PFLU5727
						PFLU5729
						PFLU5735
						PFLU5736
						PFLU5743
						PFLU5744
						PFLU5752
						PFLU5760
						PFLU5761
						PFLU5762
						PFLU5771
						PFLU5772
						PFLU5773
						PFLU5775
						PFLU5778
						PFLU5782
						PFLU5785
						PFLU5787
						PFLU5791
						PFLU5795
						PFLU5797
						PFLU5800
						PFLU5803
						PFLU5807
						PFLU5814
						PFLU5815
						PFLU5818
						PFLU5819
						PFLU5820
						PFLU5823
						PFLU5825
						PFLU5826
						PFLU5829
						PFLU5832
						PFLU5833
						PFLU5834
						PFLU5836
						PFLU5841
						PFLU5847
						PFLU5848
						PFLU5849
						PFLU5864
						PFLU5865
						PFLU5866
						PFLU5867
						PFLU5868
						PFLU5873
						PFLU5874
						PFLU5876
						PFLU5879
						PFLU5882
						PFLU5883
						PFLU5889
						PFLU5896
						PFLU5903
						PFLU5904
						PFLU5907
						PFLU5914
						PFLU5915
						PFLU5921
						PFLU5925
						PFLU5929
						PFLU5941
						PFLU5947
						PFLU5949
						PFLU5950
						PFLU5953
						PFLU5963
						PFLU5967
						PFLU5969
						PFLU5970
						PFLU5973
						PFLU5979
						PFLU5980
						PFLU5982
						PFLU5986
						PFLU5987
						PFLU5989
						PFLU5990
						PFLU5992
						PFLU5994
						PFLU5995
						PFLU6000
						PFLU6002
						PFLU6003
						PFLU6007
						PFLU6017
						PFLU6026
						PFLU6027
						PFLU6031
						PFLU6036
						PFLU6037
						PFLU6051
						PFLU6052
						PFLU6053
						PFLU6058
						PFLU6066
						PFLU6071
						PFLU6073
						PFLU6074
						PFLU6075
						PFLU6076
						PFLU6077
						PFLU6078
						PFLU6090
						PFLU6091
						PFLU6096
						PFLU6099
						PFLU6106
						PFLU6110
						PFLU6111
						PFLU6112
						PFLU6117
						PFLU6119
						PFLU6120
						PFLU6121
						PFLU6122
						PFLU6124
						PFLU6125
						PFLU6129
						PFLU6131
						PFLU6132
						PFLU6134
