# Supplementary material for: Repeated Phenotypic Evolution by Different Genetic Routes in Pseudomonas fluorescens SBW25
Source: Mol Biol Evol. 2019 Mar 5;36(5):1071–85. doi: 10.1093/molbev/msz040 (PMC6519391; doi:10.1093/molbev/msz040)
Supplement: Supplementary Data [file msz040_supp.zip › supplementary_table_S7.xlsx]

## Sheet: ribosomal_structural_genes
Gene	Locus	Ribosomal subunit	Protein
rpsA	pflu1649	30S	S1
rpsJ	pflu5528	30S	S10
rpsK	pflu5504	30S	S11
rpsL	pflu5532	30S	S12
rpsM	pflu5505	30S	S13
rpsN	pflu5514	30S	S14
rpsO	pflu5250	30S	S15
rpsD	pflu5012	30S	S16
rpsQ	pflu5518	30S	S17
rpsR	pflu0534	30S	S18
rpsS	pflu5523	30S	S19
rpsB	pflu1270	30S	S2
rpsT	pflu0765	30S	S20
rpsC	pflu5521	30S	S3
rpsD	pflu5503	30S	S4
rpsE	pflu5510	30S	S5
rpsF	pflu0533	30S	S6
rpsG	pflu5531	30S	S7
rpsH	pflu5513	30S	S8
rpsI	pflu0840	30S	S9
rplA	pflu5537	50S	L1
rplJ	pflu5536	50S	L10
rplK	pflu5538	50S	L11
rplM	pflu0839	50S	L13
rplN	pflu5517	50S	L14
rplO	pflu5508	50S	L15
rplP	pflu5520	50S	L16
rplQ	pflu5501	50S	L17
rplR	pflu5511	50S	L18
rplS	pflu5009	50S	L19
rplB	pflu5524	50S	L2
rplT	pflu4145	50S	L20
rplU	pflu5171	50S	L21
rplV	pflu5522	50S	L22
rplW	pflu5525	50S	L23
rplX	pflu5516	50S	L24
rpmA	pflu5170	50S	L27
rpmB	pflu5980	50S	L28
rpmC	pflu5519	50S	L29
rplC	pflu5527	50S	L3
rpmD	pflu5509	50S	L30
rpmE	pflu0403	50S	L31
rpmE	pflu1108	50S	L31-typeB
rpmF	pflu4708	50S	L32
rpmG	pflu5979	50S	L33
rpmH	pflu6136	50S	L34
rpmI	pflu4146	50S	L35
rpmJ	pflu5506	50S	L36
rplD	pflu5526	50S	L4
rplE	pflu5515	50S	L5
rpLF	pflu5512	50S	L6
rplL	pflu5535	50S	L7/L12
rplI	pflu0536	50S	L9

## Sheet: ribosomal_comparisons
Direction: "1" means expression was higher in morphotype 1; "0" higher in morphotype 2
Morphotype 1_vs_Morphotype 2	Ribosomal Structural Gene	Pflu	Morphotype 1: BaseMean	Morphotype 2: BaseMean	Fold Change (morphotype 1/morphotype 2)	Log2 Fold Change	P-value	Adjusted P-value	Base Mean	lfcSE	Stat	Direction
Comparison A: 6A4_vs_6B4-Cap-
	rpmE2	pflu1108	226.858	64.5251	3.51581	1.67801	0.0140364	0.108552	243.214	0.683136	2.45633	1
	rplI	pflu5535	18046.8	13053.3	1.38254	0.449565	0.382614	0.687648	12315.1	0.514913	0.873089	1
	rplS	pflu5009	13903.8	9610.83	1.44668	0.484892	0.52721	0.788298	11878	0.766906	0.632271	1
	rplA	pflu5537	21471.9	17881.1	1.20081	0.25272	0.640131	0.85571	16370.4	0.540559	0.467516	1
	rplB	pflu5524	28826.7	24872.9	1.15896	0.204776	0.687787	0.876218	22244.2	0.509572	0.40186	1
	rplP	pflu5520	17594.3	15076.5	1.167	0.211839	0.714549	0.888701	14000	0.579185	0.365753	1
	rplN	pflu5517	17484.9	15096.4	1.15822	0.200719	0.73714	0.898117	14512.2	0.598013	0.335643	1
	rplO	pflu5508	15450.4	13587.9	1.13707	0.177173	0.746337	0.901079	11694.1	0.547721	0.323473	1
	rplE	pflu5515	37815.7	32740	1.15503	0.195878	0.754226	0.905133	32195.1	0.625665	0.313072	1
	rplW	pflu5525	6058.13	5456.03	1.11036	0.145983	0.760566	0.907853	5016.1	0.479045	0.304738	1
	rplX	pflu5516	9741.45	8458.77	1.15164	0.191422	0.76303	0.908922	8807.28	0.634889	0.301504	1
	rpsQ	pflu5518	7170.31	6305.59	1.13713	0.175967	0.764458	0.909608	5953.75	0.587277	0.299632	1
	rpsS	pflu5523	8519.02	7650.41	1.11354	0.149447	0.766422	0.909847	6952.88	0.503089	0.297059	1
	rplQ	pflu5501	24464.6	21216	1.15312	0.192326	0.768824	0.91114	23517.7	0.654362	0.293914	1
	rplK	pflu5538	16755.6	14941.9	1.12138	0.15708	0.786538	0.921018	13971.3	0.580037	0.27081	1
	rpsR	pflu0534	5805.26	5271.16	1.10132	0.134158	0.789629	0.922773	4364.55	0.502854	0.266793	1
	rpsN	pflu5514	19078.2	16956.6	1.12512	0.160458	0.795975	0.925152	15661.9	0.620585	0.258559	1
	rpmD	pflu5509	2510.8	2282.53	1.10001	0.131899	0.802666	0.927362	2134.36	0.527812	0.249899	1
	rplV	pflu5522	9733.2	8861.04	1.09843	0.12981	0.807338	0.928884	8388.83	0.532312	0.243861	1
	rpsC	pflu551	30717.4	27902.9	1.10087	0.131686	0.82137	0.934964	25784	0.583239	0.225784	1
	rpsO	pflu5250	45561.4	40957	1.11242	0.142766	0.834322	0.941277	46137.8	0.682564	0.209162	1
	rpmC	pflu5519	1627.83	1496.32	1.08789	0.115037	0.848094	0.946613	1513.1	0.600554	0.191551	1
	rpmA	pflu5170	10437.2	9617.1	1.08527	0.109125	0.877378	0.953843	10668.5	0.70725	0.154294	1
	rplL	pflu5535	32201	30207.8	1.06598	0.0863455	0.895993	0.961902	24783.5	0.660516	0.130724	1
	rpsE	pflu5510	17638.8	16855.4	1.04648	0.0625703	0.91012	0.968061	15371	0.554273	0.112887	1
	rplD	pflu5526	22889.4	21972.9	1.04171	0.0567421	0.91092	0.968061	19079.4	0.507176	0.111878	1
	rpmJ	pflu5506	3139.63	3046.38	1.03061	0.0416999	0.936337	0.979267	3649.95	0.522067	0.0798746	1
	rplJ	pflu5536	49535.2	49193.4	1.00695	0.00938975	0.988316	0.997614	39416.5	0.641214	0.0146437	1
	rpsD	pflu5503	16664.5	16646.9	1.00106	0.00146373	0.997676	0.999497	15595.5	0.502508	0.00291286	1
	rpsT	pflu0765	6077.72	13184.1	0.460988	-1.02746	0.152741	0.441173	12204.4	0.718545	-1.42992	0
	rplM	pflu0839	11021.9	19423.1	0.567466	-0.776733	0.179741	0.477934	15409.4	0.57898	-1.34155	0
	rpsI	pflu0840	11662.3	19425	0.600377	-0.684484	0.314509	0.62898	15975.5	0.680533	-1.00581	0
	rpmB	pflu5980	8827.71	14972.7	0.589585	-0.69879	0.339394	0.650565	19426	0.73144	-0.955363	0
	rpsP	pflu5012	6073.5	8142.97	0.745858	-0.404302	0.459863	0.746134	8231.46	0.547039	-0.739073	0
	rpmG	pflu5979	1559.9	2317.74	0.673028	-0.521061	0.486371	0.761583	3445.25	0.748551	-0.696093	0
	rpsH	pflu5513	17742.3	23137	0.766838	-0.364678	0.521121	0.782628	19485.4	0.568373	-0.641618	0
	rpmF	pflu4708	584.986	813.056	0.719491	-0.433491	0.564757	0.811759	940.884	0.752864	-0.57579	0
	rpmE	pflu040	6704.67	9085.27	0.737972	-0.394501	0.621853	0.846001	9983.18	0.799837	-0.493226	0
	rplF	pflu5512	16175.4	19069.5	0.848237	-0.226684	0.682697	0.87454	16244.7	0.554528	-0.408786	0
	rpsJ	pflu5528	18599.3	21804.7	0.852993	-0.219298	0.688297	0.876482	19451.1	0.546649	-0.401167	0
	rpmH	pflu6136	2262.43	2805.47	0.806435	-0.286159	0.689326	0.876828	3004.43	0.715808	-0.39977	0
	rpsA	pflu1649	89897.4	107939	0.832857	-0.24451	0.723595	0.891644	119849	0.691375	-0.353658	0
	rpsL	pflu5532	14968.9	17057.3	0.877565	-0.179127	0.754944	0.905433	18417.3	0.57389	-0.312127	0
	rpsM	pflu5505	10059.1	11159.1	0.901428	-0.144753	0.761199	0.908078	11490.5	0.476307	-0.303907	0
	rplR	pflu5511	4685.25	5178.09	0.904822	-0.137141	0.813037	0.931728	4259.99	0.579854	-0.23651	0
	rplU	pflu5171	13305.3	14843.2	0.896388	-0.147684	0.821224	0.934964	14394.9	0.653554	-0.225971	0
	rplC	pflu5527	28345.2	30729.2	0.92242	-0.111765	0.83173	0.940216	27806.9	0.525993	-0.212484	0
	rpsG	pflu5531	18357.7	19871.8	0.923806	-0.108823	0.848572	0.946613	19655.6	0.569929	-0.190941	0
	rpsB	pflu1270	32698.6	35181.1	0.929434	-0.100596	0.859023	0.948776	31645	0.566366	-0.177617	0
	rpsK	pflu5504	8818.22	9358.42	0.942277	-0.0828072	0.865072	0.950933	9461.25	0.487326	-0.169922	0
	rpsF	pflu0533	14608.1	15318	0.953656	-0.0660055	0.894336	0.961438	12483.2	0.496957	-0.132819	0
	rpmI	pflu4146	6826.1	7147.01	0.955099	-0.0628057	0.915139	0.969879	10055.3	0.589399	-0.106559	0
	rplT	pflu4145	18338.6	19219.6	0.954162	-0.0640572	0.91483	0.969879	21860	0.598954	-0.106948	0
Comparison B: 6A4_vs_6B4-Cap+
	rplI	pflu5535	18046.8	8990.98	2.00721	0.966733	0.0604825	0.155266	12315.1	0.51497	1.87726	1
	rpsR	pflu0534	5805.26	3222.77	1.80132	0.817228	0.104246	0.231862	4364.55	0.503031	1.62461	1
	rpmE2	pflu1108	226.858	123.224	1.84102	0.832694	0.22223	0.393102	243.214	0.682189	1.22062	1
	rplO	pflu5508	15450.4	11330.2	1.36364	0.427824	0.434774	0.607886	11694.1	0.547755	0.781049	1
	rplA	pflu5537	21471.9	16177.4	1.32728	0.391046	0.469446	0.637145	16370.4	0.540581	0.723381	1
	rpmD	pflu5509	2510.8	2093.91	1.1991	0.251998	0.633159	0.770537	2134.36	0.527983	0.477285	1
	rplB	pflu5524	28826.7	24281.8	1.18717	0.23826	0.640102	0.776377	22244.2	0.509586	0.467556	1
	rpsE	pflu5510	17638.8	15738.5	1.12074	0.157073	0.776889	0.867302	15371	0.554293	0.283375	1
	rplW	pflu5525	6058.13	5536.11	1.09429	0.126103	0.792393	0.875909	5016.1	0.479107	0.263204	1
	rpsF	pflu0533	14608.1	13748.6	1.06252	0.084468	0.865041	0.92235	12483.2	0.496987	0.16996	1
	rplD	pflu5526	22889.4	22075.9	1.03685	0.0503267	0.920959	0.957603	19079.4	0.507191	0.0992263	1
	rpsS	pflu5523	8519.02	8280.71	1.02878	0.0398673	0.936842	0.965848	6952.88	0.503123	0.0792395	1
	rplR	pflu5511	4685.25	4622.05	1.01367	0.0186836	0.974299	0.985869	4259.99	0.579925	0.0322173	1
	rpmG	pflu5979	1559.9	12977	0.120206	-2.80455	0.000178857	0.00219554	3445.25	0.748448	-3.74715	0
	rpmB	pflu5980	8827.71	68313.7	0.129223	-2.71942	0.00020082	0.00238923	19426	0.731424	-3.71798	0
	rpsT	pflu0765	6077.72	25183.9	0.241334	-1.88984	0.00853566	0.0373814	12204.4	0.71854	-2.63011	0
	rpmI	pflu4146	6826.1	18637	0.366267	-1.37429	0.0197114	0.0702387	10055.3	0.589371	-2.3318	0
	rplT	pflu4145	18338.6	48749.2	0.376183	-1.33624	0.0256819	0.0845826	21860	0.598945	-2.23099	0
	rpsA	pflu1649	89897.4	278438	0.322863	-1.51507	0.0284232	0.0909354	119849	0.691374	-2.1914	0
	rpmH	pflu6136	2262.43	7313.46	0.309352	-1.5644	0.0288404	0.0920029	3004.43	0.715757	-2.18566	0
	rpmF	pflu4708	584.986	1936.2	0.302131	-1.57945	0.0358785	0.108102	940.884	0.752729	-2.0983	0
	rpmE	pflu040	6704.67	23989.6	0.279482	-1.66265	0.0376385	0.111264	9983.18	0.799824	-2.07877	0
	rpsP	pflu5012	6073.5	12332.4	0.492482	-0.976723	0.0741854	0.181439	8231.46	0.54704	-1.78547	0
	rplU	pflu5171	13305.3	30100.6	0.442029	-1.10368	0.0912655	0.211452	14394.9	0.653547	-1.68876	0
	rpmA	pflu5170	10437.2	24220.1	0.43093	-1.1252	0.111614	0.243208	10668.5	0.707236	-1.59098	0
	rpsM	pflu5505	10059.1	17035.2	0.59049	-0.734712	0.122949	0.260272	11490.5	0.476308	-1.54251	0
	rplQ	pflu5501	24464.6	50699.9	0.482537	-0.985337	0.132115	0.274278	23517.7	0.654356	-1.50581	0
	rplM	pflu0839	11021.9	19838.2	0.555591	-0.805784	0.164014	0.319642	15409.4	0.578993	-1.3917	0
	rpsL	pflu5532	14968.9	26628.2	0.562146	-0.790319	0.168473	0.325539	18417.3	0.57389	-1.37713	0
	rpsI	pflu0840	11662.3	22493.2	0.518482	-0.881491	0.195223	0.359919	15975.5	0.68054	-1.29528	0
	rpsK	pflu5504	8818.22	13497.1	0.653342	-0.59263	0.223957	0.395491	9461.25	0.487331	-1.21607	0
	rpsG	pflu5531	18357.7	30401.7	0.603839	-0.692899	0.224075	0.3955	19655.6	0.569929	-1.21576	0
	rpmJ	pflu5506	3139.63	4967.23	0.632069	-0.634453	0.224254	0.395654	3649.95	0.522057	-1.21529	0
	rpsJ	pflu5528	18599.3	29958.8	0.620829	-0.657566	0.229017	0.401854	19451.1	0.546652	-1.2029	0
	rplX	pflu5516	9741.45	16006.3	0.608602	-0.673804	0.288549	0.469179	8807.28	0.63488	-1.06131	0
	rplE	pflu5515	37815.7	58841	0.642676	-0.601375	0.336462	0.51655	32195.1	0.625663	-0.96118	0
	rpsB	pflu1270	32698.6	47716.1	0.685273	-0.519675	0.358851	0.539207	31645	0.566368	-0.917556	0
	rpsD	pflu5503	16664.5	23063.6	0.722546	-0.451513	0.368912	0.549621	15595.5	0.502512	-0.898513	0
	rpsH	pflu5513	17742.3	25144.5	0.705615	-0.478976	0.399396	0.577303	19485.4	0.568382	-0.842701	0
	rpsO	pflu5250	45561.4	69210.7	0.658301	-0.560939	0.411184	0.587268	46137.8	0.682563	-0.821813	0
	rpsN	pflu5514	19078.2	27348.7	0.697589	-0.490406	0.429391	0.603748	15661.9	0.620584	-0.790234	0
	rplN	pflu5517	17484.9	23809.5	0.734365	-0.422032	0.48036	0.646655	14512.2	0.598012	-0.705724	0
	rplL	pflu5535	32201	45137	0.713407	-0.45665	0.489344	0.654658	24783.5	0.660517	-0.691353	0
	rplJ	pflu5536	49535.2	66420.2	0.745785	-0.397942	0.534859	0.692353	39416.5	0.641215	-0.620606	0
	rplC	pflu5527	28345.2	34853.1	0.813275	-0.286031	0.58659	0.738157	27806.9	0.526	-0.543785	0
	rpsQ	pflu5518	7170.31	8707.98	0.823418	-0.265764	0.650889	0.784744	5953.75	0.587287	-0.452528	0
	rplF	pflu5512	16175.4	18918.2	0.855021	-0.215679	0.697328	0.818707	16244.7	0.554544	-0.38893	0
	rpmC	pflu5519	1627.83	1928.55	0.844068	-0.230004	0.70176	0.821912	1513.1	0.600619	-0.382945	0
	rpsC	pflu551	30717.4	36097.2	0.850965	-0.221117	0.704601	0.824073	25784	0.583243	-0.379117	0
	rplS	pflu5009	13903.8	17286.2	0.804326	-0.286441	0.708774	0.826439	11878	0.766902	-0.373503	0
	rplP	pflu5520	17594.3	20218	0.87023	-0.190566	0.74214	0.844952	14000	0.57919	-0.329021	0
	rplK	pflu5538	16755.6	18092	0.926132	-0.10509	0.85623	0.916328	13971.3	0.580046	-0.181175	0
	rplV	pflu5522	9733.2	9952.2	0.977995	-0.0304192	0.954431	0.975132	8388.83	0.532336	-0.0571427	0
Comparison C: 6B4-Cap+_vs_6B4-Cap-
	rpmG	pflu5979	12977	2317.74	5.59897	2.28348	0.00227846	0.117349	3445.25	0.748362	3.05131	1
	rpmB	pflu5980	68313.7	14972.7	4.56253	2.02063	0.00573304	0.164351	19426	0.731405	2.76267	1
	rpmI	pflu4146	18637	7147.01	2.60766	1.31149	0.0260631	0.294832	10055.3	0.589361	2.22527	1
	rplT	pflu4145	48749.2	19219.6	2.53643	1.27218	0.0336658	0.328974	21860	0.598941	2.12405	1
	rpsA	pflu1649	278438	107939	2.5796	1.27056	0.0661008	0.451637	119849	0.691373	1.83774	1
	rplQ	pflu5501	50699.9	21216	2.3897	1.17766	0.0719038	0.473391	23517.7	0.654356	1.79973	1
	rpmH	pflu6136	7313.46	2805.47	2.60686	1.27824	0.0741031	0.481286	3004.43	0.715711	1.78598	1
	rpmA	pflu5170	24220.1	9617.1	2.51844	1.23432	0.0809361	0.497817	10668.5	0.707235	1.74528	1
	rpmE	pflu040	23989.6	9085.27	2.64049	1.26815	0.112838	0.577037	9983.18	0.799809	1.58557	1
	rpmF	pflu4708	1936.2	813.056	2.38138	1.14596	0.127803	0.605534	940.884	0.752523	1.52282	1
	rplU	pflu5171	30100.6	14843.2	2.0279	0.956	0.143522	0.624337	14394.9	0.653541	1.4628	1
	rplX	pflu5516	16006.3	8458.77	1.89227	0.865225	0.172941	0.676438	8807.28	0.634882	1.36281	1
	rpmJ	pflu5506	4967.23	3046.38	1.63054	0.676153	0.195251	0.696913	3649.95	0.522044	1.2952	1
	rplE	pflu5515	58841	32740	1.79722	0.797253	0.202574	0.707885	32195.1	0.625664	1.27425	1
	rpsM	pflu5505	17035.2	11159.1	1.52658	0.589959	0.215478	0.721118	11490.5	0.476295	1.23864	1
	rpmE2	pflu1108	123.224	64.5251	1.90971	0.845313	0.217857	0.723281	243.214	0.685994	1.23225	1
	rpsT	pflu0765	25183.9	13184.1	1.91017	0.862382	0.230044	0.734595	12204.4	0.718504	1.20025	1
	rpsL	pflu5532	26628.2	17057.3	1.5611	0.611193	0.28687	0.787113	18417.3	0.573883	1.06501	1
	rpsN	pflu5514	27348.7	16956.6	1.61287	0.650864	0.294274	0.793883	15661.9	0.620584	1.04879	1
	rpsP	pflu5012	12332.4	8142.97	1.51449	0.572422	0.29535	0.794802	8231.46	0.547009	1.04646	1
	rpsK	pflu5504	13497.1	9358.42	1.44224	0.509823	0.295479	0.794802	9461.25	0.487319	1.04618	1
	rplN	pflu5517	23809.5	15096.4	1.57717	0.62275	0.297706	0.796357	14512.2	0.598014	1.04136	1
	rpsO	pflu5250	69210.7	40957	1.68984	0.703706	0.302553	0.800334	46137.8	0.682563	1.03097	1
	rpsG	pflu5531	30401.7	19871.8	1.52989	0.584076	0.305443	0.803127	19655.6	0.569924	1.02483	1
	rplS	pflu5009	17286.2	9610.83	1.79862	0.771333	0.314527	0.80935	11878	0.76691	1.00577	1
	rpsD	pflu5503	23063.6	16646.9	1.38546	0.452977	0.367358	0.846649	15595.5	0.502508	0.901432	1
	rplL	pflu5535	45137	30207.8	1.49421	0.542996	0.411033	0.865745	24783.5	0.660516	0.822078	1
	rpsJ	pflu5528	29958.8	21804.7	1.37396	0.438268	0.422702	0.876835	19451.1	0.546645	0.801742	1
	rpsQ	pflu5518	8707.98	6305.59	1.38099	0.441731	0.451959	0.896395	5953.75	0.587289	0.752152	1
	rpsB	pflu1270	47716.1	35181.1	1.3563	0.419078	0.459334	0.898006	31645	0.566365	0.739943	1
	rplP	pflu5520	20218	15076.5	1.34103	0.402405	0.4872	0.912615	14000	0.579192	0.694769	1
	rplJ	pflu5536	66420.2	49193.4	1.35019	0.407332	0.525265	0.922031	39416.5	0.641215	0.635251	1
	rpsC	pflu551	36097.2	27902.9	1.29367	0.352803	0.545246	0.926568	25784	0.583243	0.604899	1
	rpmC	pflu5519	1928.55	1496.32	1.28886	0.345041	0.565644	0.927949	1513.1	0.600615	0.574479	1
	rplK	pflu5538	18092	14941.9	1.21082	0.262169	0.651284	0.948816	13971.3	0.580047	0.451979	1
	rplC	pflu5527	34853.1	30729.2	1.1342	0.174266	0.740413	0.97173	27806.9	0.525996	0.331306	1
	rplV	pflu5522	9952.2	8861.04	1.12314	0.160229	0.76342	0.975912	8388.83	0.532336	0.300993	1
	rpsI	pflu0840	22493.2	19425	1.15795	0.197006	0.772205	0.976335	15975.5	0.680524	0.289492	1
	rpsS	pflu5523	8280.71	7650.41	1.08239	0.10958	0.827586	0.984648	6952.88	0.503124	0.217799	1
	rpsH	pflu5513	25144.5	23137	1.08677	0.114298	0.840623	0.987467	19485.4	0.568372	0.201097	1
	rplM	pflu0839	19838.2	19423.1	1.02137	0.0290513	0.959981	0.995833	15409.4	0.578969	0.0501776	1
	rplW	pflu5525	5536.11	5456.03	1.01468	0.0198802	0.966902	0.996284	5016.1	0.479108	0.0414942	1
	rplD	pflu5526	22075.9	21972.9	1.00469	0.00641539	0.989908	1	19079.4	0.507189	0.0126489	1
	rpsR	pflu0534	3222.77	5271.16	0.611397	-0.68307	0.174492	0.677246	4364.55	0.503031	-1.35791	0
	rplI	pflu5535	8990.98	13053.3	0.688788	-0.517167	0.315259	0.80935	12315.1	0.51498	-1.00425	0
	rplO	pflu5508	11330.2	13587.9	0.833847	-0.250651	0.647243	0.948816	11694.1	0.547756	-0.457596	0
	rpsF	pflu0533	13748.6	15318	0.897546	-0.150473	0.762061	0.975826	12483.2	0.49698	-0.302776	0
	rplR	pflu5511	4622.05	5178.09	0.892616	-0.155825	0.788155	0.978685	4259.99	0.579904	-0.268708	0
	rplA	pflu5537	16177.4	17881.1	0.904719	-0.138326	0.798042	0.980155	16370.4	0.540584	-0.255883	0
	rpmD	pflu5509	2093.91	2282.53	0.917362	-0.120099	0.820061	0.984497	2134.36	0.527983	-0.227467	0
	rpsE	pflu5510	15738.5	16855.4	0.933739	-0.0945027	0.864623	0.989654	15371	0.554292	-0.170493	0
	rplB	pflu5524	24281.8	24872.9	0.976238	-0.0334835	0.947611	0.993091	22244.2	0.509588	-0.065707	0
	rplF	pflu5512	18918.2	19069.5	0.992066	-0.0110047	0.984167	0.997821	16244.7	0.554536	-0.0198448	0
